# Supplementary material for: Exciton thermal radiation from macroscale membranes composed of chirality-sorted carbon nanotubes and its control
Source: Nat Commun. 2026 Jul 29;17:6967. doi: 10.1038/s41467-026-75711-4 (PMC13421534; doi:10.1038/s41467-026-75711-4)
Supplement: Supplementary file 4 — Source Data [file 41467_2026_75711_MOESM4_ESM.zip]

Archive with 544 entries (543 files):
- Source data/
- __MACOSX/._Source data
- Source data/Supplementary_Data_3.txt
- __MACOSX/Source data/._Supplementary_Data_3.txt
- Source data/Supplementary_Data_7_heating_700K_bg.txt
- __MACOSX/Source data/._Supplementary_Data_7_heating_700K_bg.txt
- Source data/Supplementary_Data_9_cooling_300K_ref_bg.txt
- __MACOSX/Source data/._Supplementary_Data_9_cooling_300K_ref_bg.txt
- Source data/Supplementary_Data_8_cooling_550K_bg.txt
- __MACOSX/Source data/._Supplementary_Data_8_cooling_550K_bg.txt
- Source data/Supplementary_Data_16_heating_450K_bg.txt
- __MACOSX/Source data/._Supplementary_Data_16_heating_450K_bg.txt
- Source data/Supplementary_Data_16_heating_500K.txt
- __MACOSX/Source data/._Supplementary_Data_16_heating_500K.txt
- Source data/Supplementary_Data_7_cooling_450K.txt
- __MACOSX/Source data/._Supplementary_Data_7_cooling_450K.txt
- Source data/Supplementary_Data_8_heating_600K.txt
- __MACOSX/Source data/._Supplementary_Data_8_heating_600K.txt
- Source data/Supplementary_Data_17_cooling_700K.txt
- __MACOSX/Source data/._Supplementary_Data_17_cooling_700K.txt
- Source data/Supplementary_Data_17_cooling_350K.txt
- __MACOSX/Source data/._Supplementary_Data_17_cooling_350K.txt
- Source data/Supplementary_Data_5_800K_bg.txt
- __MACOSX/Source data/._Supplementary_Data_5_800K_bg.txt
- Source data/Supplementary_Data_9_cooling_400K.txt
- __MACOSX/Source data/._Supplementary_Data_9_cooling_400K.txt
- Source data/Supplementary_Data_9_cooling_550K_bg.txt
- __MACOSX/Source data/._Supplementary_Data_9_cooling_550K_bg.txt
- Source data/Supplementary_Data_17_ref_bg.txt
- __MACOSX/Source data/._Supplementary_Data_17_ref_bg.txt
- Source data/Supplementary_Data_2.txt
- __MACOSX/Source data/._Supplementary_Data_2.txt
- Source data/Supplementary_Data_9_heating_350K_bg.txt
- __MACOSX/Source data/._Supplementary_Data_9_heating_350K_bg.txt
- Source data/Supplementary_Data_9_heating_450K.txt
- __MACOSX/Source data/._Supplementary_Data_9_heating_450K.txt
- Source data/Supplementary_Data_18 .txt
- __MACOSX/Source data/._Supplementary_Data_18 .txt
- Source data/Supplementary_Data_17_haeting_800K.txt
- __MACOSX/Source data/._Supplementary_Data_17_haeting_800K.txt
- Source data/Supplementary_Data_9_Ref.txt
- __MACOSX/Source data/._Supplementary_Data_9_Ref.txt
- Source data/Supplementary_Data_9_cooling_600K_bg.txt
- __MACOSX/Source data/._Supplementary_Data_9_cooling_600K_bg.txt
- Source data/Supplementary_Data_17_haeting_400K.txt
- __MACOSX/Source data/._Supplementary_Data_17_haeting_400K.txt
- Source data/Supplementary_Data_5_500K_bg.txt
- __MACOSX/Source data/._Supplementary_Data_5_500K_bg.txt
- Source data/Supplementary_Data_7_heating_800K.txt
- __MACOSX/Source data/._Supplementary_Data_7_heating_800K.txt
- Source data/Supplementary_Data_16_heating_700K_bg.txt
- __MACOSX/Source data/._Supplementary_Data_16_heating_700K_bg.txt
- Source data/Supplementary_Data_8_heating_350K_bg.txt
- __MACOSX/Source data/._Supplementary_Data_8_heating_350K_bg.txt
- Source data/Supplementary_Data_17_haeting_300K_bg.txt
- __MACOSX/Source data/._Supplementary_Data_17_haeting_300K_bg.txt
- Source data/Supplementary_Data_16_cooling_550K.txt
- __MACOSX/Source data/._Supplementary_Data_16_cooling_550K.txt
- Source data/Supplementary_Data_7_heating_400K.txt
- __MACOSX/Source data/._Supplementary_Data_7_heating_400K.txt
- Source data/Supplementary_Data_7_heating_450K_bg.txt
- __MACOSX/Source data/._Supplementary_Data_7_heating_450K_bg.txt
- Source data/Supplementary_Data_8_cooling_650K.txt
- __MACOSX/Source data/._Supplementary_Data_8_cooling_650K.txt
- Source data/Supplementary_Data_8_cooling_600K_bg.txt
- __MACOSX/Source data/._Supplementary_Data_8_cooling_600K_bg.txt
- Source data/Supplementary_Data_1.txt
- __MACOSX/Source data/._Supplementary_Data_1.txt
- Source data/Supplementary_Data_6_sensitivity_true.txt
- __MACOSX/Source data/._Supplementary_Data_6_sensitivity_true.txt
- Source data/Supplementary_Data_9_cooling_350K_bg.txt
- __MACOSX/Source data/._Supplementary_Data_9_cooling_350K_bg.txt
- Source data/Supplementary_Data_17_haeting_800K_bg.txt
- __MACOSX/Source data/._Supplementary_Data_17_haeting_800K_bg.txt
- Source data/Supplementary_Data_17_cooling_700K_bg.txt
- __MACOSX/Source data/._Supplementary_Data_17_cooling_700K_bg.txt
- Source data/Supplementary_Data_8_ref.txt
- __MACOSX/Source data/._Supplementary_Data_8_ref.txt
- Source data/Supplementary_Data_17_haeting_600K.txt
- __MACOSX/Source data/._Supplementary_Data_17_haeting_600K.txt
- Source data/Supplementary_Data_9_heating_600k_bg.txt
- __MACOSX/Source data/._Supplementary_Data_9_heating_600k_bg.txt
- Source data/Supplementary_Data_9_heating_650K.txt
- __MACOSX/Source data/._Supplementary_Data_9_heating_650K.txt
- Source data/Supplementary_Data_7_heating_600K.txt
- __MACOSX/Source data/._Supplementary_Data_7_heating_600K.txt
- Source data/Supplementary_Data_8_cooling_450K.txt
- __MACOSX/Source data/._Supplementary_Data_8_cooling_450K.txt
- Source data/Supplementary_Data_16_cooling_700K_bg.txt
- __MACOSX/Source data/._Supplementary_Data_16_cooling_700K_bg.txt
- Source data/Supplementary_Data_8_cooling_350K_bg.txt
- __MACOSX/Source data/._Supplementary_Data_8_cooling_350K_bg.txt
- Source data/Supplementary_Data_16_cooling_300K.txt
- __MACOSX/Source data/._Supplementary_Data_16_cooling_300K.txt
- Source data/Supplementary_Data_16_cooling_750K.txt
- __MACOSX/Source data/._Supplementary_Data_16_cooling_750K.txt
- Source data/Supplementary_Data_7_cooling_450K_bg.txt
- __MACOSX/Source data/._Supplementary_Data_7_cooling_450K_bg.txt
- Source data/Supplementary_Data_4.txt
- __MACOSX/Source data/._Supplementary_Data_4.txt
- Source data/Supplementary_Data_8_heating_600K_bg.txt
- __MACOSX/Source data/._Supplementary_Data_8_heating_600K_bg.txt
- Source data/Supplementary_Data_17_haeting_650K_bg.txt
- __MACOSX/Source data/._Supplementary_Data_17_haeting_650K_bg.txt
- Source data/Supplementary_Data_7_cooling_700K_bg.txt
- __MACOSX/Source data/._Supplementary_Data_7_cooling_700K_bg.txt
- Source data/Supplementary_Data_7_cooling_650K.txt
- __MACOSX/Source data/._Supplementary_Data_7_cooling_650K.txt
- Source data/Supplementary_Data_17_haeting_500K_bg.txt
- __MACOSX/Source data/._Supplementary_Data_17_haeting_500K_bg.txt
- Source data/Supplementary_Data_8_heating_550K_bg.txt
- __MACOSX/Source data/._Supplementary_Data_8_heating_550K_bg.txt
- Source data/Supplementary_Data_8_heating_400K.txt
- __MACOSX/Source data/._Supplementary_Data_8_heating_400K.txt
- Source data/Supplementary_Data_16_heating_350K.txt
- __MACOSX/Source data/._Supplementary_Data_16_heating_350K.txt
- Source data/Supplementary_Data_16_heating_700K.txt
- __MACOSX/Source data/._Supplementary_Data_16_heating_700K.txt
- Source data/Supplementary_Data_6_TR_bg.txt
- __MACOSX/Source data/._Supplementary_Data_6_TR_bg.txt
- Source data/Supplementary_Data_16_cooling_450K_bg.txt
- __MACOSX/Source data/._Supplementary_Data_16_cooling_450K_bg.txt
- Source data/Supplementary_Data_8_heating_800K.txt
- __MACOSX/Source data/._Supplementary_Data_8_heating_800K.txt
- Source data/Supplementary_Data_8_heating_500K_ref.txt
- __MACOSX/Source data/._Supplementary_Data_8_heating_500K_ref.txt
- Source data/Supplementary_Data_9_heating_550K_bg.txt
- __MACOSX/Source data/._Supplementary_Data_9_heating_550K_bg.txt
- Source data/Supplementary_Data_9_cooling_600K.txt
- __MACOSX/Source data/._Supplementary_Data_9_cooling_600K.txt
- Source data/Supplementary_Data_17_cooling_500K.txt
- __MACOSX/Source data/._Supplementary_Data_17_cooling_500K.txt
- Source data/Supplementary_Data_17_cooling_450K_bg.txt
- __MACOSX/Source data/._Supplementary_Data_17_cooling_450K_bg.txt
- Source data/Supplementary_Data_16_heating_550K_bg.txt
- __MACOSX/Source data/._Supplementary_Data_16_heating_550K_bg.txt
- Source data/Supplementary_Data_7_cooling_350K_bg.txt
- __MACOSX/Source data/._Supplementary_Data_7_cooling_350K_bg.txt
- Source data/Supplementary_Data_7_heating_600K_bg.txt
- __MACOSX/Source data/._Supplementary_Data_7_heating_600K_bg.txt
- Source data/Supplementary_Data_8_cooling_400K.txt
- __MACOSX/Source data/._Supplementary_Data_8_cooling_400K.txt
- Source data/Supplementary_Data_8_cooling_450K_bg.txt
- __MACOSX/Source data/._Supplementary_Data_8_cooling_450K_bg.txt
- Source data/Supplementary_Data_7_heating_650K.txt
- __MACOSX/Source data/._Supplementary_Data_7_heating_650K.txt
- Source data/Supplementary_Data_16_cooling_700K.txt
- __MACOSX/Source data/._Supplementary_Data_16_cooling_700K.txt
- Source data/Supplementary_Data_5_600K.txt
- __MACOSX/Source data/._Supplementary_Data_5_600K.txt
- Source data/Supplementary_Data_16_cooling_350K.txt
- __MACOSX/Source data/._Supplementary_Data_16_cooling_350K.txt
- Source data/Supplementary_Data_9_heating_600K.txt
- __MACOSX/Source data/._Supplementary_Data_9_heating_600K.txt
- Source data/Supplementary_Data_9_cooling_450K_bg.txt
- __MACOSX/Source data/._Supplementary_Data_9_cooling_450K_bg.txt
- Source data/Supplementary_Data_17_haeting_650K.txt
- __MACOSX/Source data/._Supplementary_Data_17_haeting_650K.txt
- Source data/Supplementary_Data_16_Ref.txt
- __MACOSX/Source data/._Supplementary_Data_16_Ref.txt
- Source data/Supplementary_Data_8_cooling_750K_ref_bg.txt
- __MACOSX/Source data/._Supplementary_Data_8_cooling_750K_ref_bg.txt
- Source data/Supplementary_Data_9_cooling_700K_bg.txt
- __MACOSX/Source data/._Supplementary_Data_9_cooling_700K_bg.txt
- Source data/Supplementary_Data_16_heating_850K_bg.txt
- __MACOSX/Source data/._Supplementary_Data_16_heating_850K_bg.txt
- Source data/Supplementary_Data_9_cooling_650K.txt
- __MACOSX/Source data/._Supplementary_Data_9_cooling_650K.txt
- Source data/Supplementary_Data_17_cooling_350K_bg.txt
- __MACOSX/Source data/._Supplementary_Data_17_cooling_350K_bg.txt
- Source data/Supplementary_Data_17_cooling_550K.txt
- __MACOSX/Source data/._Supplementary_Data_17_cooling_550K.txt
- Source data/Supplementary_Data_16_cooling_350K_bg.txt
- __MACOSX/Source data/._Supplementary_Data_16_cooling_350K_bg.txt
- Source data/Supplementary_Data_7_heating_550K_bg.txt
- __MACOSX/Source data/._Supplementary_Data_7_heating_550K_bg.txt
- Source data/Supplementary_Data_8_cooling_700K_bg.txt
- __MACOSX/Source data/._Supplementary_Data_8_cooling_700K_bg.txt
- Source data/Supplementary_Data_5_400K_bg.txt
- __MACOSX/Source data/._Supplementary_Data_5_400K_bg.txt
- Source data/Supplementary_Data_8_heating_450K.txt
- __MACOSX/Source data/._Supplementary_Data_8_heating_450K.txt
- Source data/Supplementary_Data_7_cooling_600K.txt
- __MACOSX/Source data/._Supplementary_Data_7_cooling_600K.txt
- Source data/Supplementary_Data_16_heating_750K.txt
- __MACOSX/Source data/._Supplementary_Data_16_heating_750K.txt
- Source data/Supplementary_Data_16_heating_300K.txt
- __MACOSX/Source data/._Supplementary_Data_16_heating_300K.txt
- Source data/Supplementary_Data_16_heating_600K_bg.txt
- __MACOSX/Source data/._Supplementary_Data_16_heating_600K_bg.txt
- Source data/Supplementary_Data_9_heating_700K_bg.txt
- __MACOSX/Source data/._Supplementary_Data_9_heating_700K_bg.txt
- Source data/Supplementary_Data_8_heating_500K_ref_bg.txt
- __MACOSX/Source data/._Supplementary_Data_8_heating_500K_ref_bg.txt
- Source data/Supplementary_Data_17_cooling_300K.txt
- __MACOSX/Source data/._Supplementary_Data_17_cooling_300K.txt
- Source data/Supplementary_Data_17_cooling_600K_bg.txt
- __MACOSX/Source data/._Supplementary_Data_17_cooling_600K_bg.txt
- Source data/Supplementary_Data_17_cooling_750K.txt
- __MACOSX/Source data/._Supplementary_Data_17_cooling_750K.txt
- Source data/Supplementary_Data_9_cooling_450K.txt
- __MACOSX/Source data/._Supplementary_Data_9_cooling_450K.txt
- Source data/Supplementary_Data_16_heating_550K.txt
- __MACOSX/Source data/._Supplementary_Data_16_heating_550K.txt
- Source data/Supplementary_Data_8_heating_650K.txt
- __MACOSX/Source data/._Supplementary_Data_8_heating_650K.txt
- Source data/Supplementary_Data_9_Ref_bg.txt
- __MACOSX/Source data/._Supplementary_Data_9_Ref_bg.txt
- Source data/Supplementary_Data_16_heating_350K_bg.txt
- __MACOSX/Source data/._Supplementary_Data_16_heating_350K_bg.txt
- Source data/Supplementary_Data_7_cooling_550K_bg.txt
- __MACOSX/Source data/._Supplementary_Data_7_cooling_550K_bg.txt
- Source data/Supplementary_Data_17_haeting_750K_bg.txt
- __MACOSX/Source data/._Supplementary_Data_17_haeting_750K_bg.txt
- Source data/Supplementary_Data_7_cooling_400K.txt
- __MACOSX/Source data/._Supplementary_Data_7_cooling_400K.txt
- Source data/Supplementary_Data_8_heating_700K_bg.txt
- __MACOSX/Source data/._Supplementary_Data_8_heating_700K_bg.txt
- Source data/Supplementary_Data_16_cooling_600K_bg.txt
- __MACOSX/Source data/._Supplementary_Data_16_cooling_600K_bg.txt
- Source data/Supplementary_Data_9_heating_500K_ref.txt
- __MACOSX/Source data/._Supplementary_Data_9_heating_500K_ref.txt
- Source data/Supplementary_Data_8_heating_700K_ref.txt
- __MACOSX/Source data/._Supplementary_Data_8_heating_700K_ref.txt
- Source data/Supplementary_Data_16_cooling_550K_bg.txt
- __MACOSX/Source data/._Supplementary_Data_16_cooling_550K_bg.txt
- Source data/Supplementary_Data_7_heating_350K_bg.txt
- __MACOSX/Source data/._Supplementary_Data_7_heating_350K_bg.txt
- Source data/Supplementary_Data_5_400K.txt
- __MACOSX/Source data/._Supplementary_Data_5_400K.txt
- Source data/Supplementary_Data_16_cooling_500K.txt
- __MACOSX/Source data/._Supplementary_Data_16_cooling_500K.txt
- Source data/Supplementary_Data_8_cooling_600K.txt
- __MACOSX/Source data/._Supplementary_Data_8_cooling_600K.txt
- Source data/Supplementary_Data_9_cooling_450K_ref.txt
- __MACOSX/Source data/._Supplementary_Data_9_cooling_450K_ref.txt
- Source data/Supplementary_Data_7_heating_450K.txt
- __MACOSX/Source data/._Supplementary_Data_7_heating_450K.txt
- Source data/Supplementary_Data_7_cooling_600K_bg.txt
- __MACOSX/Source data/._Supplementary_Data_7_cooling_600K_bg.txt
- Source data/Supplementary_Data_8_heating_450K_bg.txt
- __MACOSX/Source data/._Supplementary_Data_8_heating_450K_bg.txt
- Source data/Supplementary_Data_17_haeting_400K_bg.txt
- __MACOSX/Source data/._Supplementary_Data_17_haeting_400K_bg.txt
- Source data/Supplementary_Data_5_800K.txt
- __MACOSX/Source data/._Supplementary_Data_5_800K.txt
- Source data/Supplementary_Data_17_haeting_450K.txt
- __MACOSX/Source data/._Supplementary_Data_17_haeting_450K.txt
- Source data/Supplementary_Data_9_heating_800K.txt
- __MACOSX/Source data/._Supplementary_Data_9_heating_800K.txt
- Source data/Supplementary_Data_17_cooling_550K_bg.txt
- __MACOSX/Source data/._Supplementary_Data_17_cooling_550K_bg.txt
- Source data/Supplementary_Data_17_ref.txt
- __MACOSX/Source data/._Supplementary_Data_17_ref.txt
- Source data/Supplementary_Data_17_haeting_850K.txt
- __MACOSX/Source data/._Supplementary_Data_17_haeting_850K.txt
- Source data/Supplementary_Data_9_heating_450K_bg.txt
- __MACOSX/Source data/._Supplementary_Data_9_heating_450K_bg.txt
- Source data/Supplementary_Data_9_heating_400K.txt
- __MACOSX/Source data/._Supplementary_Data_9_heating_400K.txt
- Source data/Supplementary_Data_8_cooling_550K_ref.txt
- __MACOSX/Source data/._Supplementary_Data_8_cooling_550K_ref.txt
- Source data/Supplementary_Data_17_cooling_300K_bg.txt
- __MACOSX/Source data/._Supplementary_Data_17_cooling_300K_bg.txt
- Source data/Supplementary_Data_16_heating_800K_bg.txt
- __MACOSX/Source data/._Supplementary_Data_16_heating_800K_bg.txt
- Source data/Supplementary_Data_9_cooling_750K_bg.txt
- __MACOSX/Source data/._Supplementary_Data_9_cooling_750K_bg.txt
- Source data/Supplementary_Data_8_cooling_300K.txt
- __MACOSX/Source data/._Supplementary_Data_8_cooling_300K.txt
- Source data/Supplementary_Data_8_cooling_750K.txt
- __MACOSX/Source data/._Supplementary_Data_8_cooling_750K.txt
- Source data/Supplementary_Data_7_heating_500K.txt
- __MACOSX/Source data/._Supplementary_Data_7_heating_500K.txt
- Source data/Supplementary_Data_6_sensitivity.txt
- __MACOSX/Source data/._Supplementary_Data_6_sensitivity.txt
- Source data/Supplementary_Data_16_cooling_450K.txt
- __MACOSX/Source data/._Supplementary_Data_16_cooling_450K.txt
- Source data/Supplementary_Data_8_cooling_750K_bg.txt
- __MACOSX/Source data/._Supplementary_Data_8_cooling_750K_bg.txt
- Source data/Supplementary_Data_9_heating_550K.txt
- __MACOSX/Source data/._Supplementary_Data_9_heating_550K.txt
- Source data/Supplementary_Data_7_heating_500K_bg.txt
- __MACOSX/Source data/._Supplementary_Data_7_heating_500K_bg.txt
- Source data/Supplementary_Data_16_cooling_300K_bg.txt
- __MACOSX/Source data/._Supplementary_Data_16_cooling_300K_bg.txt
- Source data/Supplementary_Data_8_cooling_550K_ref_bg.txt
- __MACOSX/Source data/._Supplementary_Data_8_cooling_550K_ref_bg.txt
- Source data/Supplementary_Data_16_heating_650K_bg.txt
- __MACOSX/Source data/._Supplementary_Data_16_heating_650K_bg.txt
- Source data/Supplementary_Data_17_haeting_500K.txt
- __MACOSX/Source data/._Supplementary_Data_17_haeting_500K.txt
- Source data/Supplementary_Data_9_cooling_500K.txt
- __MACOSX/Source data/._Supplementary_Data_9_cooling_500K.txt
- Source data/Supplementary_Data_5_700K_bg.txt
- __MACOSX/Source data/._Supplementary_Data_5_700K_bg.txt
- Source data/Supplementary_Data_16_heating_500K_bg.txt
- __MACOSX/Source data/._Supplementary_Data_16_heating_500K_bg.txt
- Source data/Supplementary_Data_17_cooling_600K.txt
- __MACOSX/Source data/._Supplementary_Data_17_cooling_600K.txt
[truncated: 244 more entries]
