# Supplementary material for: Exciton thermal radiation from macroscale membranes composed of chirality-sorted carbon nanotubes and its control
Source: Nat Commun. 2026 Jul 29;17:6967. doi: 10.1038/s41467-026-75711-4 (PMC13421534; doi:10.1038/s41467-026-75711-4)
Supplement: Supplementary file 4 — Source Data [file 41467_2026_75711_MOESM4_ESM.zip › Source data/Supplementary_Data_3.txt]

2700.0000	11.2255
2699.0000	11.9078
2698.0000	13.0526
2697.0000	12.9091
2696.0000	15.0436
2695.0000	14.6862
2694.0000	14.9715
2693.0000	15.9108
2692.0000	15.852
2691.0000	15.7753
2690.0000	15.1891
2689.0000	15.3762
2688.0000	15.2487
2687.0000	15.0112
2686.0000	14.7117
2685.0000	14.1437
2684.0000	14.2209
2683.0000	13.984
2682.0000	13.6873
2681.0000	13.895
2680.0000	13.7434
2679.0000	13.7099
2678.0000	13.5403
2677.0000	13.7191
2676.0000	14.1647
2675.0000	13.9299
2674.0000	14.0509
2673.0000	13.4555
2672.0000	13.3911
2671.0000	12.6053
2670.0000	13.4813
2669.0000	13.6173
2668.0000	13.2759
2667.0000	13.444
2666.0000	13.4036
2665.0000	13.9133
2664.0000	13.9298
2663.0000	13.8101
2662.0000	13.1766
2661.0000	13.4573
2660.0000	13.747
2659.0000	13.6974
2658.0000	13.9312
2657.0000	14.1199
2656.0000	14.4448
2655.0000	14.4098
2654.0000	14.5311
2653.0000	14.542
2652.0000	14.2029
2651.0000	14.1287
2650.0000	14.1355
2649.0000	14.1577
2648.0000	14.1624
2647.0000	14.2135
2646.0000	14.2809
2645.0000	14.2675
2644.0000	14.1627
2643.0000	14.1499
2642.0000	14.0898
2641.0000	14.2144
2640.0000	14.2481
2639.0000	14.2857
2638.0000	14.2909
2637.0000	14.2194
2636.0000	14.1663
2635.0000	14.1632
2634.0000	14.0631
2633.0000	13.8468
2632.0000	13.9334
2631.0000	14.0736
2630.0000	14.3589
2629.0000	14.5475
2628.0000	14.5026
2627.0000	14.8006
2626.0000	14.5158
2625.0000	14.5973
2624.0000	14.2968
2623.0000	14.3389
2622.0000	13.9862
2621.0000	14.0207
2620.0000	14.1327
2619.0000	13.6894
2618.0000	13.3622
2617.0000	13.3384
2616.0000	13.491
2615.0000	13.5957
2614.0000	13.5824
2613.0000	13.8368
2612.0000	14.0171
2611.0000	13.9931
2610.0000	13.777
2609.0000	14.1882
2608.0000	14.3894
2607.0000	14.4718
2606.0000	14.7559
2605.0000	14.8931
2604.0000	14.836
2603.0000	14.7962
2602.0000	14.5687
2601.0000	14.3065
2600.0000	14.4149
2599.0000	14.0232
2598.0000	13.7865
2597.0000	13.948
2596.0000	13.9344
2595.0000	13.8149
2594.0000	13.9095
2593.0000	14.26
2592.0000	14.5839
2591.0000	14.8079
2590.0000	14.5221
2589.0000	14.4842
2588.0000	14.3564
2587.0000	14.205
2586.0000	14.2022
2585.0000	14.0541
2584.0000	14.0096
2583.0000	14.0397
2582.0000	14.0317
2581.0000	14.0175
2580.0000	13.754
2579.0000	14.0612
2578.0000	14.0546
2577.0000	14.1602
2576.0000	14.0908
2575.0000	14.1558
2574.0000	14.1624
2573.0000	14.2001
2572.0000	14.133
2571.0000	14.1048
2570.0000	14.1462
2569.0000	14.1921
2568.0000	14.3408
2567.0000	14.4165
2566.0000	14.2716
2565.0000	14.2835
2564.0000	14.3921
2563.0000	14.4419
2562.0000	14.346
2561.0000	14.2927
2560.0000	14.274
2559.0000	14.2897
2558.0000	14.3183
2557.0000	14.2179
2556.0000	14.2028
2555.0000	14.2141
2554.0000	14.2362
2553.0000	14.2034
2552.0000	14.1168
2551.0000	14.1233
2550.0000	14.1994
2549.0000	14.2177
2548.0000	14.2066
2547.0000	14.3272
2546.0000	14.4929
2545.0000	14.3315
2544.0000	14.3018
2543.0000	14.3094
2542.0000	14.3264
2541.0000	14.2821
2540.0000	14.1982
2539.0000	14.2025
2538.0000	14.336
2537.0000	14.2909
2536.0000	14.2331
2535.0000	14.1838
2534.0000	14.1186
2533.0000	14.1875
2532.0000	14.1775
2531.0000	14.1213
2530.0000	14.2335
2529.0000	14.329
2528.0000	14.3296
2527.0000	14.3111
2526.0000	14.3885
2525.0000	14.3237
2524.0000	14.2385
2523.0000	14.2176
2522.0000	14.2459
2521.0000	14.2637
2520.0000	14.2647
2519.0000	14.2223
2518.0000	14.3294
2517.0000	14.3866
2516.0000	14.3999
2515.0000	14.3987
2514.0000	14.4272
2513.0000	14.4423
2512.0000	14.4816
2511.0000	14.4288
2510.0000	14.3492
2509.0000	14.2807
2508.0000	14.2285
2507.0000	14.1771
2506.0000	14.1408
2505.0000	14.1369
2504.0000	14.1815
2503.0000	14.2534
2502.0000	14.1712
2501.0000	14.1899
2500.0000	14.2417
2499.0000	14.1722
2498.0000	14.1902
2497.0000	14.1618
2496.0000	14.1938
2495.0000	14.2258
2494.0000	14.2666
2493.0000	14.2909
2492.0000	14.3206
2491.0000	14.3395
2490.0000	14.3115
2489.0000	14.3424
2488.0000	14.3257
2487.0000	14.2942
2486.0000	14.3089
2485.0000	14.2526
2484.0000	14.2223
2483.0000	14.2093
2482.0000	14.1547
2481.0000	14.1313
2480.0000	14.0906
2479.0000	14.1816
2478.0000	14.1557
2477.0000	14.174
2476.0000	14.2028
2475.0000	14.2292
2474.0000	14.2184
2473.0000	14.1926
2472.0000	14.2704
2471.0000	14.2069
2470.0000	14.2401
2469.0000	14.2312
2468.0000	14.2309
2467.0000	14.2713
2466.0000	14.2877
2465.0000	14.3322
2464.0000	14.2815
2463.0000	14.2912
2462.0000	14.3019
2461.0000	14.3058
2460.0000	14.2747
2459.0000	14.2303
2458.0000	14.252
2457.0000	14.3068
2456.0000	14.3342
2455.0000	14.306
2454.0000	14.354
2453.0000	14.3513
2452.0000	14.3394
2451.0000	14.329
2450.0000	14.2649
2449.0000	14.2571
2448.0000	14.2447
2447.0000	14.1934
2446.0000	14.2439
2445.0000	14.2806
2444.0000	14.3177
2443.0000	14.3669
2442.0000	14.362
2441.0000	14.3584
2440.0000	14.3877
2439.0000	14.2791
2438.0000	14.2839
2437.0000	14.2094
2436.0000	14.2231
2435.0000	14.2434
2434.0000	14.179
2433.0000	14.1704
2432.0000	14.2087
2431.0000	14.2616
2430.0000	14.2643
2429.0000	14.2636
2428.0000	14.3377
2427.0000	14.3389
2426.0000	14.3348
2425.0000	14.3085
2424.0000	14.346
2423.0000	14.3421
2422.0000	14.3393
2421.0000	14.318
2420.0000	14.3724
2419.0000	14.3976
2418.0000	14.3368
2417.0000	14.329
2416.0000	14.3095
2415.0000	14.3066
2414.0000	14.3073
2413.0000	14.2777
2412.0000	14.3044
2411.0000	14.3037
2410.0000	14.3095
2409.0000	14.3557
2408.0000	14.3538
2407.0000	14.3956
2406.0000	14.3815
2405.0000	14.3654
2404.0000	14.4045
2403.0000	14.337
2402.0000	14.3806
2401.0000	14.3745
2400.0000	14.3473
2399.0000	14.3633
2398.0000	14.365
2397.0000	14.4022
2396.0000	14.3997
2395.0000	14.3864
2394.0000	14.4133
2393.0000	14.4142
2392.0000	14.3205
2391.0000	14.3822
2390.0000	14.3432
2389.0000	14.3555
2388.0000	14.3774
2387.0000	14.3583
2386.0000	14.4546
2385.0000	14.4328
2384.0000	14.4359
2383.0000	14.3741
2382.0000	14.3855
2381.0000	14.3514
2380.0000	14.3557
2379.0000	14.3477
2378.0000	14.3264
2377.0000	14.3317
2376.0000	14.4126
2375.0000	14.4405
2374.0000	14.4289
2373.0000	14.4604
2372.0000	14.4637
2371.0000	14.4444
2370.0000	14.4122
2369.0000	14.4263
2368.0000	14.3996
2367.0000	14.3827
2366.0000	14.3704
2365.0000	14.3904
2364.0000	14.365
2363.0000	14.367
2362.0000	14.3275
2361.0000	14.3213
2360.0000	14.3377
2359.0000	14.3463
2358.0000	14.382
2357.0000	14.3951
2356.0000	14.4197
2355.0000	14.4698
2354.0000	14.4812
2353.0000	14.4782
2352.0000	14.4528
2351.0000	14.4523
2350.0000	14.4563
2349.0000	14.4758
2348.0000	14.4504
2347.0000	14.4681
2346.0000	14.5015
2345.0000	14.484
2344.0000	14.434
2343.0000	14.4317
2342.0000	14.3946
2341.0000	14.377
2340.0000	14.339
2339.0000	14.3157
2338.0000	14.3408
2337.0000	14.3548
2336.0000	14.3798
2335.0000	14.4363
2334.0000	14.3951
2333.0000	14.4266
2332.0000	14.4877
2331.0000	14.4674
2330.0000	14.4814
2329.0000	14.4249
2328.0000	14.3936
2327.0000	14.4285
2326.0000	14.3852
2325.0000	14.413
2324.0000	14.3966
2323.0000	14.3961
2322.0000	14.3943
2321.0000	14.4432
2320.0000	14.4573
2319.0000	14.4895
2318.0000	14.4799
2317.0000	14.5219
2316.0000	14.5425
2315.0000	14.5467
2314.0000	14.5337
2313.0000	14.4972
2312.0000	14.4771
2311.0000	14.472
2310.0000	14.5142
2309.0000	14.5053
2308.0000	14.4512
2307.0000	14.4401
2306.0000	14.4236
2305.0000	14.4648
2304.0000	14.4371
2303.0000	14.4045
2302.0000	14.3941
2301.0000	14.4443
2300.0000	14.3835
2299.0000	14.4038
2298.0000	14.4225
2297.0000	14.4459
2296.0000	14.4648
2295.0000	14.4581
2294.0000	14.5151
2293.0000	14.5061
2292.0000	14.5151
2291.0000	14.5126
2290.0000	14.4829
2289.0000	14.49
2288.0000	14.4826
2287.0000	14.5138
2286.0000	14.4397
2285.0000	14.4272
2284.0000	14.4274
2283.0000	14.4461
2282.0000	14.4615
2281.0000	14.4447
2280.0000	14.4599
2279.0000	14.4864
2278.0000	14.4737
2277.0000	14.5086
2276.0000	14.5391
2275.0000	14.5479
2274.0000	14.5278
2273.0000	14.5376
2272.0000	14.55
2271.0000	14.526
2270.0000	14.5428
2269.0000	14.5132
2268.0000	14.5138
2267.0000	14.5078
2266.0000	14.4749
2265.0000	14.5022
2264.0000	14.4917
2263.0000	14.5153
2262.0000	14.5184
2261.0000	14.4776
2260.0000	14.4998
2259.0000	14.5044
2258.0000	14.4866
2257.0000	14.4514
2256.0000	14.4569
2255.0000	14.4761
2254.0000	14.4749
2253.0000	14.4376
2252.0000	14.4507
2251.0000	14.469
2250.0000	14.4593
2249.0000	14.4666
2248.0000	14.483
2247.0000	14.4908
2246.0000	14.5031
2245.0000	14.5047
2244.0000	14.5082
2243.0000	14.4937
2242.0000	14.491
2241.0000	14.502
2240.0000	14.5024
2239.0000	14.5355
2238.0000	14.5501
2237.0000	14.5902
2236.0000	14.5574
2235.0000	14.5749
2234.0000	14.5495
2233.0000	14.5429
2232.0000	14.5337
2231.0000	14.5141
2230.0000	14.516
2229.0000	14.5482
2228.0000	14.5598
2227.0000	14.5371
2226.0000	14.5507
2225.0000	14.5635
2224.0000	14.5877
2223.0000	14.5288
2222.0000	14.5445
2221.0000	14.5009
2220.0000	14.5427
2219.0000	14.5714
2218.0000	14.5497
2217.0000	14.5849
2216.0000	14.5696
2215.0000	14.6028
2214.0000	14.6302
2213.0000	14.6093
2212.0000	14.6353
2211.0000	14.6223
2210.0000	14.5885
2209.0000	14.6292
2208.0000	14.5822
2207.0000	14.5575
2206.0000	14.5664
2205.0000	14.5432
2204.0000	14.5691
2203.0000	14.5837
2202.0000	14.5805
2201.0000	14.586
2200.0000	14.5763
2199.0000	14.5791
2198.0000	14.5882
2197.0000	14.5799
2196.0000	14.5646
2195.0000	14.5786
2194.0000	14.5598
2193.0000	14.5751
2192.0000	14.5803
2191.0000	14.5524
2190.0000	14.5819
2189.0000	14.5781
2188.0000	14.5424
2187.0000	14.5406
2186.0000	14.5176
2185.0000	14.524
2184.0000	14.5305
2183.0000	14.5142
2182.0000	14.5475
2181.0000	14.5788
2180.0000	14.6143
2179.0000	14.6108
2178.0000	14.6203
2177.0000	14.6772
2176.0000	14.6714
2175.0000	14.6844
2174.0000	14.6944
2173.0000	14.6922
2172.0000	14.6733
2171.0000	14.6736
2170.0000	14.6296
2169.0000	14.5983
2168.0000	14.5644
2167.0000	14.5578
2166.0000	14.5467
2165.0000	14.5422
2164.0000	14.5572
2163.0000	14.5855
2162.0000	14.587
2161.0000	14.5854
2160.0000	14.6234
2159.0000	14.6261
2158.0000	14.6057
2157.0000	14.629
2156.0000	14.676
2155.0000	14.6791
2154.0000	14.6815
2153.0000	14.6879
2152.0000	14.692
2151.0000	14.6555
2150.0000	14.6041
2149.0000	14.5896
2148.0000	14.5818
2147.0000	14.5952
2146.0000	14.5823
2145.0000	14.6171
2144.0000	14.6391
2143.0000	14.6626
2142.0000	14.6799
2141.0000	14.6944
2140.0000	14.6858
2139.0000	14.6795
2138.0000	14.6932
2137.0000	14.6919
2136.0000	14.7013
2135.0000	14.6977
2134.0000	14.6707
2133.0000	14.6443
2132.0000	14.6172
2131.0000	14.6242
2130.0000	14.6396
2129.0000	14.6129
2128.0000	14.6134
2127.0000	14.6315
2126.0000	14.664
2125.0000	14.6576
2124.0000	14.6487
2123.0000	14.6655
2122.0000	14.6745
2121.0000	14.6712
2120.0000	14.6894
2119.0000	14.6696
2118.0000	14.6715
2117.0000	14.6936
2116.0000	14.6819
2115.0000	14.6886
2114.0000	14.688
2113.0000	14.7063
2112.0000	14.6937
2111.0000	14.6663
2110.0000	14.6956
2109.0000	14.6915
2108.0000	14.6916
2107.0000	14.7377
2106.0000	14.7296
2105.0000	14.7307
2104.0000	14.7338
2103.0000	14.7586
2102.0000	14.7382
2101.0000	14.7005
2100.0000	14.7202
2099.0000	14.7184
2098.0000	14.7247
2097.0000	14.7318
2096.0000	14.7425
2095.0000	14.7476
2094.0000	14.7443
2093.0000	14.6644
2092.0000	14.6268
2091.0000	14.5981
2090.0000	14.5727
2089.0000	14.5844
2088.0000	14.5844
2087.0000	14.7016
2086.0000	14.8173
2085.0000	14.834
2084.0000	14.8473
2083.0000	14.8608
2082.0000	14.8582
2081.0000	14.8057
2080.0000	14.7561
2079.0000	14.7806
2078.0000	14.7773
2077.0000	14.7438
2076.0000	14.7383
2075.0000	14.7415
2074.0000	14.7334
2073.0000	14.7234
2072.0000	14.7195
2071.0000	14.7406
2070.0000	14.7392
2069.0000	14.7451
2068.0000	14.7343
2067.0000	14.7527
2066.0000	14.7326
2065.0000	14.7227
2064.0000	14.7179
2063.0000	14.7162
2062.0000	14.7242
2061.0000	14.7298
2060.0000	14.7195
2059.0000	14.7314
2058.0000	14.7484
2057.0000	14.7573
2056.0000	14.7356
2055.0000	14.7541
2054.0000	14.7479
2053.0000	14.753
2052.0000	14.717
2051.0000	14.7376
2050.0000	14.7594
2049.0000	14.7464
2048.0000	14.7446
2047.0000	14.7883
2046.0000	14.8103
2045.0000	14.7891
2044.0000	14.7732
2043.0000	14.8032
2042.0000	14.8241
2041.0000	14.8012
2040.0000	14.7905
2039.0000	14.8053
2038.0000	14.7823
2037.0000	14.79
2036.0000	14.8054
2035.0000	14.8207
2034.0000	14.8161
2033.0000	14.7996
2032.0000	14.8024
2031.0000	14.8039
2030.0000	14.8043
2029.0000	14.8051
2028.0000	14.8082
2027.0000	14.8125
2026.0000	14.8328
2025.0000	14.8243
2024.0000	14.813
2023.0000	14.815
2022.0000	14.8094
2021.0000	14.8147
2020.0000	14.8211
2019.0000	14.8336
2018.0000	14.832
2017.0000	14.822
2016.0000	14.807
2015.0000	14.8173
2014.0000	14.8411
2013.0000	14.8412
2012.0000	14.8199
2011.0000	14.815
2010.0000	14.8052
2009.0000	14.8148
2008.0000	14.8053
2007.0000	14.7911
2006.0000	14.7826
2005.0000	14.8071
2004.0000	14.7928
2003.0000	14.7927
2002.0000	14.8099
2001.0000	14.8139
2000.0000	14.8387
1999.0000	14.8388
1998.0000	14.8622
1997.0000	14.8857
1996.0000	14.8673
1995.0000	14.8786
1994.0000	14.8463
1993.0000	14.8707
1992.0000	14.8761
1991.0000	14.8454
1990.0000	14.8628
1989.0000	14.8617
1988.0000	14.8647
1987.0000	14.8763
1986.0000	14.867
1985.0000	14.8785
1984.0000	14.8841
1983.0000	14.8853
1982.0000	14.9038
1981.0000	14.8933
1980.0000	14.9081
1979.0000	14.9315
1978.0000	14.9293
1977.0000	14.9387
1976.0000	14.9426
1975.0000	14.928
1974.0000	14.9186
1973.0000	14.8929
1972.0000	14.8719
1971.0000	14.8734
1970.0000	14.8799
1969.0000	14.8898
1968.0000	14.9049
1967.0000	14.8961
1966.0000	14.9202
1965.0000	14.926
1964.0000	14.9081
1963.0000	14.9096
1962.0000	14.9196
1961.0000	14.9308
1960.0000	14.918
1959.0000	14.9259
1958.0000	14.919
1957.0000	14.9281
1956.0000	14.9235
1955.0000	14.9074
1954.0000	14.8932
1953.0000	14.8918
1952.0000	14.871
1951.0000	14.882
1950.0000	14.8754
1949.0000	14.905
1948.0000	14.9019
1947.0000	14.904
1946.0000	14.9174
1945.0000	14.9152
1944.0000	14.9077
1943.0000	14.9299
1942.0000	14.9616
1941.0000	14.9779
1940.0000	14.987
1939.0000	14.9899
1938.0000	15.0101
1937.0000	15.0256
1936.0000	15.0065
1935.0000	14.9885
1934.0000	14.9808
1933.0000	14.9917
1932.0000	15.0031
1931.0000	14.9997
1930.0000	14.9728
1929.0000	14.9808
1928.0000	14.9888
1927.0000	14.9607
1926.0000	14.9544
1925.0000	14.9502
1924.0000	14.9768
1923.0000	14.987
1922.0000	14.9887
1921.0000	14.9999
1920.0000	14.9896
1919.0000	14.9942
1918.0000	14.9916
1917.0000	15.0067
1916.0000	15.0049
1915.0000	15.038
1914.0000	15.0159
1913.0000	15.0079
1912.0000	14.9803
1911.0000	14.927
1910.0000	14.9493
1909.0000	14.9233
1908.0000	14.9506
1907.0000	14.9755
1906.0000	15.0026
1905.0000	15.0427
1904.0000	15.0761
1903.0000	15.0806
1902.0000	15.0858
1901.0000	15.0506
1900.0000	15.0547
1899.0000	15.046
1898.0000	15.0503
1897.0000	15.0358
1896.0000	15.0388
1895.0000	15.0351
1894.0000	15.0518
1893.0000	15.0509
1892.0000	15.0649
1891.0000	15.0773
1890.0000	15.0979
1889.0000	15.0837
1888.0000	15.0963
1887.0000	15.1099
1886.0000	15.0972
1885.0000	15.0801
1884.0000	15.0756
1883.0000	15.0568
1882.0000	15.0628
1881.0000	15.0741
1880.0000	15.0674
1879.0000	15.0969
1878.0000	15.1079
1877.0000	15.1114
1876.0000	15.1045
1875.0000	15.1048
1874.0000	15.1255
1873.0000	15.1111
1872.0000	15.1059
1871.0000	15.1193
1870.0000	15.1225
1869.0000	15.1307
1868.0000	15.1314
1867.0000	15.1053
1866.0000	15.0961
1865.0000	15.0993
1864.0000	15.0938
1863.0000	15.1089
1862.0000	15.0928
1861.0000	15.1076
1860.0000	15.1244
1859.0000	15.1229
1858.0000	15.1215
1857.0000	15.1018
1856.0000	15.1318
1855.0000	15.1266
1854.0000	15.1201
1853.0000	15.1476
1852.0000	15.1355
1851.0000	15.1647
1850.0000	15.1633
1849.0000	15.1624
1848.0000	15.1625
1847.0000	15.1665
1846.0000	15.1632
1845.0000	15.1559
1844.0000	15.1571
1843.0000	15.1546
1842.0000	15.1834
1841.0000	15.191
1840.0000	15.1895
1839.0000	15.2326
1838.0000	15.2137
1837.0000	15.1988
1836.0000	15.1863
1835.0000	15.1857
1834.0000	15.2271
1833.0000	15.2128
1832.0000	15.2059
1831.0000	15.1929
1830.0000	15.188
1829.0000	15.2056
1828.0000	15.1861
1827.0000	15.1963
1826.0000	15.1973
1825.0000	15.2187
1824.0000	15.2352
1823.0000	15.246
1822.0000	15.2375
1821.0000	15.2342
1820.0000	15.2344
1819.0000	15.2364
1818.0000	15.248
1817.0000	15.2393
1816.0000	15.235
1815.0000	15.254
1814.0000	15.2588
1813.0000	15.2376
1812.0000	15.2454
1811.0000	15.243
1810.0000	15.2459
1809.0000	15.2399
1808.0000	15.2268
1807.0000	15.224
1806.0000	15.2404
1805.0000	15.2497
1804.0000	15.2592
1803.0000	15.275
1802.0000	15.2759
1801.0000	15.2866
1800.0000	15.2985
1799.0000	15.2982
1798.0000	15.2946
1797.0000	15.2921
1796.0000	15.2978
1795.0000	15.2897
1794.0000	15.2836
1793.0000	15.2753
1792.0000	15.2891
1791.0000	15.2985
1790.0000	15.3036
1789.0000	15.3144
1788.0000	15.3252
1787.0000	15.3335
1786.0000	15.3293
1785.0000	15.3268
1784.0000	15.3188
1783.0000	15.3276
1782.0000	15.3362
1781.0000	15.343
1780.0000	15.3366
1779.0000	15.3421
1778.0000	15.3557
1777.0000	15.3679
1776.0000	15.3537
1775.0000	15.3573
1774.0000	15.3623
1773.0000	15.362
1772.0000	15.3621
1771.0000	15.3531
1770.0000	15.3631
1769.0000	15.3746
1768.0000	15.3947
1767.0000	15.4084
1766.0000	15.4027
1765.0000	15.3976
1764.0000	15.4133
1763.0000	15.4064
1762.0000	15.3917
1761.0000	15.3995
1760.0000	15.4125
1759.0000	15.4216
1758.0000	15.4158
1757.0000	15.4348
1756.0000	15.4415
1755.0000	15.4498
1754.0000	15.4462
1753.0000	15.4486
1752.0000	15.4463
1751.0000	15.4523
1750.0000	15.4546
1749.0000	15.4545
1748.0000	15.4604
1747.0000	15.4703
1746.0000	15.4759
1745.0000	15.4657
1744.0000	15.4673
1743.0000	15.4757
1742.0000	15.481
1741.0000	15.4863
1740.0000	15.4898
1739.0000	15.5031
1738.0000	15.5008
1737.0000	15.5079
1736.0000	15.5136
1735.0000	15.5156
1734.0000	15.5188
1733.0000	15.5168
1732.0000	15.5162
1731.0000	15.5177
1730.0000	15.5213
1729.0000	15.5069
1728.0000	15.5043
1727.0000	15.51
1726.0000	15.5065
1725.0000	15.5134
1724.0000	15.5179
1723.0000	15.527
1722.0000	15.5421
1721.0000	15.5422
1720.0000	15.5512
1719.0000	15.5506
1718.0000	15.5512
1717.0000	15.5502
1716.0000	15.5445
1715.0000	15.537
1714.0000	15.5472
1713.0000	15.5428
1712.0000	15.5387
1711.0000	15.5334
1710.0000	15.5176
1709.0000	15.5234
1708.0000	15.5287
1707.0000	15.5258
1706.0000	15.5301
1705.0000	15.5574
1704.0000	15.556
1703.0000	15.5674
1702.0000	15.5683
1701.0000	15.5538
1700.0000	15.5634
1699.0000	15.5549
1698.0000	15.5581
1697.0000	15.5538
1696.0000	15.562
1695.0000	15.5851
1694.0000	15.5901
1693.0000	15.5924
1692.0000	15.5935
1691.0000	15.585
1690.0000	15.5896
1689.0000	15.5829
1688.0000	15.5911
1687.0000	15.6008
1686.0000	15.5956
1685.0000	15.6177
1684.0000	15.6248
1683.0000	15.6265
1682.0000	15.6239
1681.0000	15.6172
1680.0000	15.6325
1679.0000	15.638
1678.0000	15.6485
1677.0000	15.6515
1676.0000	15.6627
1675.0000	15.6625
1674.0000	15.6725
1673.0000	15.6742
1672.0000	15.6802
1671.0000	15.6984
1670.0000	15.6956
1669.0000	15.7011
1668.0000	15.7011
1667.0000	15.6898
1666.0000	15.693
1665.0000	15.6873
1664.0000	15.6903
1663.0000	15.6918
1662.0000	15.6921
1661.0000	15.6972
1660.0000	15.7065
1659.0000	15.7182
1658.0000	15.7263
1657.0000	15.7365
1656.0000	15.7562
1655.0000	15.7555
1654.0000	15.762
1653.0000	15.7614
1652.0000	15.7606
1651.0000	15.7704
1650.0000	15.7609
1649.0000	15.749
1648.0000	15.7438
1647.0000	15.7433
1646.0000	15.7604
1645.0000	15.7627
1644.0000	15.7633
1643.0000	15.7806
1642.0000	15.7965
1641.0000	15.7931
1640.0000	15.7858
1639.0000	15.7879
1638.0000	15.7919
1637.0000	15.7871
1636.0000	15.7851
1635.0000	15.7856
1634.0000	15.7817
1633.0000	15.7842
1632.0000	15.7947
1631.0000	15.7936
1630.0000	15.806
1629.0000	15.819
1628.0000	15.8347
1627.0000	15.8433
1626.0000	15.8542
1625.0000	15.85
1624.0000	15.8606
1623.0000	15.8598
1622.0000	15.8572
1621.0000	15.8551
1620.0000	15.846
1619.0000	15.8542
1618.0000	15.8544
1617.0000	15.8602
1616.0000	15.8597
1615.0000	15.8642
1614.0000	15.8695
1613.0000	15.874
1612.0000	15.8853
1611.0000	15.8946
1610.0000	15.9081
1609.0000	15.9251
1608.0000	15.9244
1607.0000	15.9301
1606.0000	15.9363
1605.0000	15.9403
1604.0000	15.9371
1603.0000	15.9398
1602.0000	15.9277
1601.0000	15.9374
1600.0000	15.9362
1599.0000	15.9411
1598.0000	15.9397
1597.0000	15.9398
1596.0000	15.9435
1595.0000	15.9432
1594.0000	15.9456
1593.0000	15.9498
1592.0000	15.947
1591.0000	15.952
1590.0000	15.9576
1589.0000	15.9595
1588.0000	15.9644
1587.0000	15.9911
1586.0000	16.0102
1585.0000	16.0134
1584.0000	16.0153
1583.0000	16.0264
1582.0000	16.0305
1581.0000	16.0429
1580.0000	16.0248
1579.0000	16.0204
1578.0000	16.0308
1577.0000	16.0335
1576.0000	16.0296
1575.0000	16.033
1574.0000	16.0368
1573.0000	16.056
1572.0000	16.0628
1571.0000	16.0633
1570.0000	16.0682
1569.0000	16.0662
1568.0000	16.0651
1567.0000	16.0662
1566.0000	16.0653
1565.0000	16.0707
1564.0000	16.0719
1563.0000	16.0791
1562.0000	16.0882
1561.0000	16.0911
1560.0000	16.1029
1559.0000	16.0995
1558.0000	16.1175
1557.0000	16.1306
1556.0000	16.1329
1555.0000	16.1527
1554.0000	16.1494
1553.0000	16.1605
1552.0000	16.1691
1551.0000	16.173
1550.0000	16.1712
1549.0000	16.1823
1548.0000	16.1839
1547.0000	16.1846
1546.0000	16.178
1545.0000	16.1793
1544.0000	16.1917
1543.0000	16.19
1542.0000	16.1854
1541.0000	16.1996
1540.0000	16.2072
1539.0000	16.2078
1538.0000	16.2177
1537.0000	16.212
1536.0000	16.2172
1535.0000	16.2325
1534.0000	16.2442
1533.0000	16.2627
1532.0000	16.2724
1531.0000	16.2818
1530.0000	16.2884
1529.0000	16.2902
1528.0000	16.299
1527.0000	16.2931
1526.0000	16.2934
1525.0000	16.2918
1524.0000	16.3006
1523.0000	16.3036
1522.0000	16.3098
1521.0000	16.3154
1520.0000	16.3263
1519.0000	16.3364
1518.0000	16.3466
1517.0000	16.354
1516.0000	16.3661
1515.0000	16.3772
1514.0000	16.3871
1513.0000	16.3892
1512.0000	16.4002
1511.0000	16.3967
1510.0000	16.3999
1509.0000	16.41
1508.0000	16.418
1507.0000	16.425
1506.0000	16.4284
1505.0000	16.4353
1504.0000	16.4453
1503.0000	16.4575
1502.0000	16.4594
1501.0000	16.4699
1500.0000	16.468
1499.0000	16.4753
1498.0000	16.4957
1497.0000	16.4875
1496.0000	16.4993
1495.0000	16.502
1494.0000	16.5196
1493.0000	16.5315
1492.0000	16.5288
1491.0000	16.5217
1490.0000	16.5391
1489.0000	16.563
1488.0000	16.5618
1487.0000	16.5661
1486.0000	16.5782
1485.0000	16.5912
1484.0000	16.5902
1483.0000	16.594
1482.0000	16.6125
1481.0000	16.6105
1480.0000	16.5951
1479.0000	16.602
1478.0000	16.6187
1477.0000	16.623
1476.0000	16.6259
1475.0000	16.64
1474.0000	16.6498
1473.0000	16.6654
1472.0000	16.6705
1471.0000	16.6724
1470.0000	16.6769
1469.0000	16.6787
1468.0000	16.6839
1467.0000	16.6957
1466.0000	16.6954
1465.0000	16.7111
1464.0000	16.7253
1463.0000	16.7252
1462.0000	16.7484
1461.0000	16.754
1460.0000	16.7582
1459.0000	16.7714
1458.0000	16.776
1457.0000	16.7881
1456.0000	16.7972
1455.0000	16.8018
1454.0000	16.8112
1453.0000	16.825
1452.0000	16.8283
1451.0000	16.8315
1450.0000	16.8415
1449.0000	16.8448
1448.0000	16.854
1447.0000	16.8559
1446.0000	16.87
1445.0000	16.875
1444.0000	16.8842
1443.0000	16.8974
1442.0000	16.9086
1441.0000	16.9192
1440.0000	16.9392
1439.0000	16.9393
1438.0000	16.9642
1437.0000	16.9782
1436.0000	16.9884
1435.0000	17.0003
1434.0000	17.0042
1433.0000	17.0187
1432.0000	17.0321
1431.0000	17.0395
1430.0000	17.0446
1429.0000	17.0425
1428.0000	17.0517
1427.0000	17.0612
1426.0000	17.0598
1425.0000	17.0698
1424.0000	17.0784
1423.0000	17.0904
1422.0000	17.1029
1421.0000	17.1169
1420.0000	17.1301
1419.0000	17.1352
1418.0000	17.1507
1417.0000	17.1624
1416.0000	17.1793
1415.0000	17.1768
1414.0000	17.1919
1413.0000	17.1999
1412.0000	17.211
1411.0000	17.2203
1410.0000	17.2403
1409.0000	17.2389
1408.0000	17.2463
1407.0000	17.2676
1406.0000	17.2738
1405.0000	17.2784
1404.0000	17.2741
1403.0000	17.2814
1402.0000	17.2993
1401.0000	17.3066
1400.0000	17.3219
1399.0000	17.3305
1398.0000	17.3478
1397.0000	17.3619
1396.0000	17.3752
1395.0000	17.3898
1394.0000	17.3951
1393.0000	17.4146
1392.0000	17.4319
1391.0000	17.4458
1390.0000	17.4504
1389.0000	17.4686
1388.0000	17.4839
1387.0000	17.4779
1386.0000	17.4915
1385.0000	17.503
1384.0000	17.5191
1383.0000	17.5279
1382.0000	17.5372
1381.0000	17.5477
1380.0000	17.5637
1379.0000	17.5709
1378.0000	17.589
1377.0000	17.5891
1376.0000	17.6032
1375.0000	17.6161
1374.0000	17.6335
1373.0000	17.6365
1372.0000	17.6342
1371.0000	17.6507
1370.0000	17.6611
1369.0000	17.6664
1368.0000	17.677
1367.0000	17.6786
1366.0000	17.6996
1365.0000	17.7046
1364.0000	17.7146
1363.0000	17.727
1362.0000	17.7392
1361.0000	17.751
1360.0000	17.7559
1359.0000	17.7614
1358.0000	17.7748
1357.0000	17.7779
1356.0000	17.7919
1355.0000	17.8006
1354.0000	17.8161
1353.0000	17.8237
1352.0000	17.8432
1351.0000	17.8567
1350.0000	17.8627
1349.0000	17.8769
1348.0000	17.895
1347.0000	17.9171
1346.0000	17.9351
1345.0000	17.9475
1344.0000	17.9638
1343.0000	17.9833
1342.0000	18.0014
1341.0000	18.009
1340.0000	18.0264
1339.0000	18.0492
1338.0000	18.0596
1337.0000	18.0791
1336.0000	18.0992
1335.0000	18.1154
1334.0000	18.1297
1333.0000	18.1437
1332.0000	18.1631
1331.0000	18.1835
1330.0000	18.1859
1329.0000	18.196
1328.0000	18.2135
1327.0000	18.2241
1326.0000	18.2256
1325.0000	18.2448
1324.0000	18.2504
1323.0000	18.2622
1322.0000	18.271
1321.0000	18.2757
1320.0000	18.2849
1319.0000	18.2885
1318.0000	18.2889
1317.0000	18.285
1316.0000	18.2772
1315.0000	18.2752
1314.0000	18.2799
1313.0000	18.2781
1312.0000	18.2867
1311.0000	18.2889
1310.0000	18.2994
1309.0000	18.3075
1308.0000	18.3086
1307.0000	18.3088
1306.0000	18.3133
1305.0000	18.3052
1304.0000	18.298
1303.0000	18.2971
1302.0000	18.292
1301.0000	18.2941
1300.0000	18.2986
1299.0000	18.3049
1298.0000	18.3183
1297.0000	18.3338
1296.0000	18.3502
1295.0000	18.3718
1294.0000	18.3943
1293.0000	18.413
1292.0000	18.4289
1291.0000	18.4484
1290.0000	18.4677
1289.0000	18.484
1288.0000	18.4993
1287.0000	18.5341
1286.0000	18.5741
1285.0000	18.6032
1284.0000	18.6327
1283.0000	18.6653
1282.0000	18.7005
1281.0000	18.7392
1280.0000	18.7675
1279.0000	18.8085
1278.0000	18.845
1277.0000	18.8898
1276.0000	18.9362
1275.0000	18.9875
1274.0000	19.0287
1273.0000	19.0791
1272.0000	19.1275
1271.0000	19.1662
1270.0000	19.2095
1269.0000	19.2546
1268.0000	19.2905
1267.0000	19.3259
1266.0000	19.3739
1265.0000	19.4164
1264.0000	19.4617
1263.0000	19.5088
1262.0000	19.5575
1261.0000	19.6041
1260.0000	19.6458
1259.0000	19.6928
1258.0000	19.7328
1257.0000	19.7774
1256.0000	19.8211
1255.0000	19.859
1254.0000	19.9085
1253.0000	19.9579
1252.0000	20.0105
1251.0000	20.0478
1250.0000	20.0922
1249.0000	20.1343
1248.0000	20.1772
1247.0000	20.2138
1246.0000	20.244
1245.0000	20.2898
1244.0000	20.3215
1243.0000	20.3563
1242.0000	20.3965
1241.0000	20.4396
1240.0000	20.4911
1239.0000	20.5202
1238.0000	20.5653
1237.0000	20.6003
1236.0000	20.6415
1235.0000	20.6831
1234.0000	20.7113
1233.0000	20.746
1232.0000	20.7844
1231.0000	20.8262
1230.0000	20.8562
1229.0000	20.8928
1228.0000	20.9259
1227.0000	20.9592
1226.0000	20.9928
1225.0000	21.0314
1224.0000	21.0615
1223.0000	21.0972
1222.0000	21.1221
1221.0000	21.1494
1220.0000	21.185
1219.0000	21.2109
1218.0000	21.2267
1217.0000	21.2491
1216.0000	21.2753
1215.0000	21.2915
1214.0000	21.3112
1213.0000	21.3231
1212.0000	21.3314
1211.0000	21.3554
1210.0000	21.3763
1209.0000	21.3888
1208.0000	21.4204
1207.0000	21.4401
1206.0000	21.4656
1205.0000	21.494
1204.0000	21.5178
1203.0000	21.5506
1202.0000	21.5845
1201.0000	21.6271
1200.0000	21.6899
1199.0000	21.7325
1198.0000	21.7814
1197.0000	21.8408
1196.0000	21.897
1195.0000	21.9572
1194.0000	22.0185
1193.0000	22.0876
1192.0000	22.1533
1191.0000	22.2234
1190.0000	22.2858
1189.0000	22.3591
1188.0000	22.4183
1187.0000	22.4834
1186.0000	22.5378
1185.0000	22.5842
1184.0000	22.6293
1183.0000	22.6708
1182.0000	22.7099
1181.0000	22.7316
1180.0000	22.7467
1179.0000	22.7456
1178.0000	22.7412
1177.0000	22.7257
1176.0000	22.6945
1175.0000	22.6606
1174.0000	22.6036
1173.0000	22.5321
1172.0000	22.4438
1171.0000	22.3302
1170.0000	22.2018
1169.0000	22.0591
1168.0000	21.8996
1167.0000	21.7202
1166.0000	21.5346
1165.0000	21.3327
1164.0000	21.1138
1163.0000	20.8852
1162.0000	20.647
1161.0000	20.4029
1160.0000	20.1378
1159.0000	19.874
1158.0000	19.6065
1157.0000	19.3445
1156.0000	19.0715
1155.0000	18.8126
1154.0000	18.5398
1153.0000	18.2874
1152.0000	18.0501
1151.0000	17.8178
1150.0000	17.6021
1149.0000	17.3916
1148.0000	17.2205
1147.0000	17.0627
1146.0000	16.9141
1145.0000	16.7953
1144.0000	16.6906
1143.0000	16.6277
1142.0000	16.582
1141.0000	16.5546
1140.0000	16.5584
1139.0000	16.5963
1138.0000	16.6537
1137.0000	16.7369
1136.0000	16.8603
1135.0000	16.9945
1134.0000	17.1549
1133.0000	17.3437
1132.0000	17.5553
1131.0000	17.7849
1130.0000	18.0311
1129.0000	18.3028
1128.0000	18.5934
1127.0000	18.8849
1126.0000	19.188
1125.0000	19.5086
1124.0000	19.8309
1123.0000	20.1649
1122.0000	20.5008
1121.0000	20.8506
1120.0000	21.2014
1119.0000	21.5634
1118.0000	21.9222
1117.0000	22.2975
1116.0000	22.662
1115.0000	23.033
1114.0000	23.4009
1113.0000	23.7752
1112.0000	24.1415
1111.0000	24.5106
1110.0000	24.8804
1109.0000	25.2511
1108.0000	25.6211
1107.0000	25.9842
1106.0000	26.341
1105.0000	26.7006
1104.0000	27.0574
1103.0000	27.4123
1102.0000	27.7554
1101.0000	28.1032
1100.0000	28.4541
1099.0000	28.8064
1098.0000	29.1605
1097.0000	29.5053
1096.0000	29.8547
1095.0000	30.2026
1094.0000	30.5546
1093.0000	30.8981
1092.0000	31.2588
1091.0000	31.6107
1090.0000	31.9693
1089.0000	32.3332
1088.0000	32.6971
1087.0000	33.0652
1086.0000	33.4293
1085.0000	33.7814
1084.0000	34.156
1083.0000	34.5208
1082.0000	34.8809
1081.0000	35.2366
1080.0000	35.5877
1079.0000	35.9425
1078.0000	36.2925
1077.0000	36.605
1076.0000	36.9282
1075.0000	37.2222
1074.0000	37.5015
1073.0000	37.7546
1072.0000	37.9596
1071.0000	38.1443
1070.0000	38.2859
1069.0000	38.3775
1068.0000	38.4338
1067.0000	38.4541
1066.0000	38.4185
1065.0000	38.3553
1064.0000	38.2415
1063.0000	38.0859
1062.0000	37.9016
1061.0000	37.6723
1060.0000	37.4225
1059.0000	37.1473
1058.0000	36.8623
1057.0000	36.5608
1056.0000	36.2517
1055.0000	35.938
1054.0000	35.6234
1053.0000	35.3226
1052.0000	35.0354
1051.0000	34.7483
1050.0000	34.4694
1049.0000	34.2029
1048.0000	33.9713
1047.0000	33.7396
1046.0000	33.5097
1045.0000	33.2897
1044.0000	33.0863
1043.0000	32.895
1042.0000	32.701
1041.0000	32.4912
1040.0000	32.2854
1039.0000	32.0981
1038.0000	31.9076
1037.0000	31.6757
1036.0000	31.4493
1035.0000	31.2211
1034.0000	30.9818
1033.0000	30.7028
1032.0000	30.4098
1031.0000	30.0936
1030.0000	29.7692
1029.0000	29.4013
1028.0000	29.0045
1027.0000	28.5767
1026.0000	28.1236
1025.0000	27.6525
1024.0000	27.1619
1023.0000	26.6189
1022.0000	26.0694
1021.0000	25.5047
1020.0000	24.9252
1019.0000	24.3336
1018.0000	23.7223
1017.0000	23.1163
1016.0000	22.5002
1015.0000	21.8859
1014.0000	21.2703
1013.0000	20.6625
1012.0000	20.0892
1011.0000	19.5103
1010.0000	18.9718
1009.0000	18.4351
1008.0000	17.9332
1007.0000	17.431
1006.0000	16.969
1005.0000	16.5254
1004.0000	16.1006
1003.0000	15.7073
1002.0000	15.3472
1001.0000	14.9972
1000.0000	14.6752
999.0000	14.374
998.0000	14.0713
997.0000	13.79
996.0000	13.5394
995.0000	13.3021
994.0000	13.0696
993.0000	12.8703
992.0000	12.6764
991.0000	12.4869
990.0000	12.3064
989.0000	12.118
988.0000	11.9522
987.0000	11.7913
986.0000	11.632
985.0000	11.4825
984.0000	11.342
983.0000	11.2109
982.0000	11.099
981.0000	10.9683
980.0000	10.8693
979.0000	10.7708
978.0000	10.692
977.0000	10.6096
976.0000	10.5261
975.0000	10.4453
974.0000	10.3964
973.0000	10.3433
972.0000	10.28
971.0000	10.2386
970.0000	10.2145
969.0000	10.1883
968.0000	10.1599
967.0000	10.1513
966.0000	10.1177
965.0000	10.1308
964.0000	10.1184
963.0000	10.1149
962.0000	10.1089
961.0000	10.1117
960.0000	10.1049
959.0000	10.096
958.0000	10.0722
957.0000	10.0754
956.0000	10.0905
955.0000	10.0912
954.0000	10.0925
953.0000	10.1111
952.0000	10.1233
951.0000	10.1433
950.0000	10.1398
949.0000	10.1579
948.0000	10.1403
947.0000	10.1634
946.0000	10.1627
945.0000	10.1859
944.0000	10.2184
943.0000	10.2556
942.0000	10.2996
941.0000	10.3344
940.0000	10.3612
939.0000	10.3956
938.0000	10.4355
937.0000	10.4624
936.0000	10.4677
935.0000	10.5084
934.0000	10.5261
933.0000	10.5563
932.0000	10.5841
931.0000	10.5807
930.0000	10.5885
929.0000	10.5661
928.0000	10.5641
927.0000	10.5578
926.0000	10.5289
925.0000	10.5676
924.0000	10.5669
923.0000	10.6095
922.0000	10.593
921.0000	10.6172
920.0000	10.6591
919.0000	10.6031
918.0000	10.5519
917.0000	10.5004
916.0000	10.5169
915.0000	10.4819
914.0000	10.4178
913.0000	10.3476
912.0000	10.3095
911.0000	10.2653
910.0000	10.1653
909.0000	10.0477
908.0000	9.98188
907.0000	9.92736
906.0000	9.79659
905.0000	9.79907
904.0000	9.66854
903.0000	9.61835
902.0000	9.51354
901.0000	9.42907
900.0000	9.38329
899.0000	9.31151
898.0000	9.23716
897.0000	9.17508
896.0000	9.19101
895.0000	9.11636
894.0000	9.09987
893.0000	9.06588
892.0000	9.01409
891.0000	8.9724
890.0000	8.94777
889.0000	8.92856
888.0000	8.87585
887.0000	8.83146
886.0000	8.72214
885.0000	8.72817
884.0000	8.75035
883.0000	8.82394
882.0000	8.73627
881.0000	8.79063
880.0000	8.85449
879.0000	8.9337
878.0000	8.86413
877.0000	8.85998
876.0000	8.88401
875.0000	8.86122
874.0000	8.85851
873.0000	9.00145
872.0000	9.0396
871.0000	9.02028
870.0000	9.03228
869.0000	9.0724
868.0000	9.13272
867.0000	9.26433
866.0000	9.19929
865.0000	9.19944
864.0000	9.3355
863.0000	9.37054
862.0000	9.39432
861.0000	9.46607
860.0000	9.32442
859.0000	9.4531
858.0000	9.46991
857.0000	9.54377
856.0000	9.74945
855.0000	9.69299
854.0000	9.66537
853.0000	9.62283
852.0000	9.62171
851.0000	9.67739
850.0000	9.42256
849.0000	9.47009
848.0000	9.52188
847.0000	9.57522
846.0000	9.62374
845.0000	9.67715
844.0000	9.73038
843.0000	9.74878
842.0000	9.81543
841.0000	9.87647
840.0000	9.92403
839.0000	9.97094
838.0000	10.0016
837.0000	10.0397
836.0000	10.0581
835.0000	10.1012
834.0000	10.1457
833.0000	10.1528
832.0000	10.166
831.0000	10.2075
830.0000	10.2283
829.0000	10.257
828.0000	10.2778
827.0000	10.2885
826.0000	10.3271
825.0000	10.3585
824.0000	10.3748
823.0000	10.3606
822.0000	10.389
821.0000	10.4311
820.0000	10.4428
819.0000	10.4614
818.0000	10.481
817.0000	10.4715
816.0000	10.5137
815.0000	10.5444
814.0000	10.5621
813.0000	10.5614
812.0000	10.5719
811.0000	10.5951
810.0000	10.596
809.0000	10.6295
808.0000	10.6538
807.0000	10.6533
806.0000	10.6676
805.0000	10.6909
804.0000	10.7315
803.0000	10.7487
802.0000	10.7663
801.0000	10.7972
800.0000	10.8066
799.0000	10.8435
798.0000	10.864
797.0000	10.8728
796.0000	10.8964
795.0000	10.9133
794.0000	10.9208
793.0000	10.9554
792.0000	10.9804
791.0000	10.9977
790.0000	11.0314
789.0000	11.0241
788.0000	11.0449
787.0000	11.0767
786.0000	11.094
785.0000	11.1161
784.0000	11.1416
783.0000	11.1643
782.0000	11.1958
781.0000	11.2223
780.0000	11.2353
779.0000	11.2642
778.0000	11.2884
777.0000	11.313
776.0000	11.3513
775.0000	11.387
774.0000	11.3936
773.0000	11.4058
772.0000	11.4493
771.0000	11.4826
770.0000	11.5114
769.0000	11.5358
768.0000	11.561
767.0000	11.5931
766.0000	11.6207
765.0000	11.6567
764.0000	11.6887
763.0000	11.7103
762.0000	11.7243
761.0000	11.7683
760.0000	11.8158
759.0000	11.8486
758.0000	11.8847
757.0000	11.9126
756.0000	11.9535
755.0000	11.981
754.0000	12.0016
753.0000	12.0352
752.0000	12.0744
751.0000	12.1148
750.0000	12.15
749.0000	12.163
748.0000	12.1904
747.0000	12.2201
746.0000	12.2635
745.0000	12.281
744.0000	12.3013
743.0000	12.3261
742.0000	12.351
741.0000	12.3825
740.0000	12.4033
739.0000	12.4226
738.0000	12.4685
737.0000	12.4862
736.0000	12.5135
735.0000	12.5489
734.0000	12.5944
733.0000	12.6057
732.0000	12.631
731.0000	12.667
730.0000	12.6932
729.0000	12.7115
728.0000	12.7326
727.0000	12.7571
726.0000	12.7853
725.0000	12.8172
724.0000	12.8352
723.0000	12.8625
722.0000	12.8943
721.0000	12.906
720.0000	12.9134
719.0000	12.9351
718.0000	12.9556
717.0000	12.972
716.0000	12.9813
715.0000	12.9794
714.0000	12.9816
713.0000	12.9851
712.0000	12.9794
711.0000	12.9912
710.0000	12.9859
709.0000	12.971
708.0000	12.9803
707.0000	13.0065
706.0000	13.0307
705.0000	13.0614
704.0000	13.1001
703.0000	13.1538
702.0000	13.2273
701.0000	13.2915
[truncated: 501 more rows]
