# Supplementary material for: Exciton thermal radiation from macroscale membranes composed of chirality-sorted carbon nanotubes and its control
Source: Nat Commun. 2026 Jul 29;17:6967. doi: 10.1038/s41467-026-75711-4 (PMC13421534; doi:10.1038/s41467-026-75711-4)
Supplement: Supplementary file 4 — Source Data [file 41467_2026_75711_MOESM4_ESM.zip › Source data/Supplementary_Data_7_heating_700K_bg.txt]

Data from AT069_NQ51B19821__19__17-25-06-409.txt Node

Date: Tue Sep 24 17:25:06 JST 2024
User: ymlab
Spectrometer: NQ51B1982
Trigger mode: 0
Integration Time (sec): 8.000000E-2
Scans to average: 100
Nonlinearity correction enabled: false
Boxcar width: 0
Storing dark spectrum: false
XAxis mode: Wavelengths
Number of Pixels in Spectrum: 512
>>>>>Begin Spectral Data<<<<<
899.399	2175
901.024	2147.05
902.648	2183.34
904.273	2159.95
905.897	2180.77
907.522	2170.89
909.146	2183
910.77	2155.85
912.394	2178.73
914.018	2163.42
915.642	2181.56
917.265	2159.3
918.889	2177.82
920.512	2165.08
922.136	2185.61
923.759	2158.12
925.382	2183.82
927.005	2162.15
928.628	2179.34
930.251	2167.65
931.873	2186.28
933.496	2163.85
935.118	2191.48
936.74	2164.65
938.363	2188.61
939.985	2168.68
941.607	2184.24
943.228	2175.36
944.85	2188.38
946.472	2158.85
948.093	2185.58
949.715	2159.55
951.336	2194.31
952.957	2168.53
954.578	2185.91
956.199	2157.47
957.82	2186.79
959.44	2163.14
961.061	2180.86
962.681	2168.03
964.302	2187.85
965.922	2166.81
967.542	2192.22
969.162	2192.3
970.782	2185.77
972.401	2168.19
974.021	2185.3
975.64	2167.57
977.26	2183.89
978.879	2157.96
980.498	2183.51
982.117	2164.54
983.736	2185.97
985.355	2172.89
986.973	2186.03
988.592	2164.7
990.21	2178.23
991.828	2164.61
993.446	2183.16
995.064	2166.49
996.682	2178.33
998.3	2165.51
999.917	2180.47
1001.535	2159.24
1003.152	2189.4
1004.769	2158.25
1006.387	2186.65
1008.003	2161.61
1009.62	2185.65
1011.237	2173.47
1012.854	2185.39
1014.47	2169.45
1016.086	2189.02
1017.703	2156.81
1019.319	2188.4
1020.935	2172.87
1022.55	2189.55
1024.166	2168.73
1025.782	2177.92
1027.397	2164.6
1029.012	2187.91
1030.627	2173.28
1032.243	2186.24
1033.857	2169.11
1035.472	2181.32
1037.087	2167.82
1038.701	2184.16
1040.316	2174
1041.93	2188.23
1043.544	2168.46
1045.158	2182.38
1046.772	2165.73
1048.386	2192.02
1049.999	2171.93
1051.613	2183.71
1053.226	2168.23
1054.839	2196.88
1056.452	2159.01
1058.065	2192.75
1059.678	2164.57
1061.29	2188.79
1062.903	2163.02
1064.515	2195.82
1066.127	2166.56
1067.74	2185.16
1069.351	2169.8
1070.963	2190.36
1072.575	2171.71
1074.186	2184.89
1075.798	2175.8
1077.409	2193.85
1079.02	2168.37
1080.631	2187.75
1082.242	2161.5
1083.853	2188.81
1085.463	2170.1
1087.074	2187.72
1088.684	2172.48
1090.294	2190.42
1091.904	2165.26
1093.514	2189.44
1095.124	2175.37
1096.733	2191.7
1098.343	2166.31
1099.952	2191
1101.561	2170.99
1103.17	2194.51
1104.779	2173.59
1106.388	2199.04
1107.996	2170.16
1109.605	2193.06
1111.213	2171.35
1112.821	2191.78
1114.429	2176.16
1116.037	2189.86
1117.645	2175.4
1119.252	2193.22
1120.86	2171.74
1122.467	2192.35
1124.074	2174.78
1125.681	2207.36
1127.288	2187.41
1128.895	2207.6
1130.501	2180.22
1132.108	2196.78
1133.714	2175.15
1135.32	2204.53
1136.926	2179.62
1138.532	2200.94
1140.138	2176.12
1141.743	2195.66
1143.349	2176.63
1144.954	2214.45
1146.559	2190.54
1148.164	2197.33
1149.768	2177.24
1151.373	2216.48
1152.978	2177.74
1154.582	2198.38
1156.186	2175.31
1157.79	2201.69
1159.394	2189.98
1160.998	2205.44
1162.601	2188.27
1164.205	2207.39
1165.808	2189.45
1167.411	2193.12
1169.014	2194.76
1170.617	2214.85
1172.219	2179.79
1173.822	2209.54
1175.424	2189.46
1177.026	2225.83
1178.628	2190.68
1180.23	2202.4
1181.832	2190.7
1183.433	2218.97
1185.035	2189.76
1186.636	2217.1
1188.237	2189.96
1189.838	2208.8
1191.439	2205.14
1193.04	2209.35
1194.64	2204.22
1196.24	2200.51
1197.84	2192.77
1199.44	2217.84
1201.04	2195.27
1202.64	2224.9
1204.239	2194.82
1205.839	2217.65
1207.438	2198.11
1209.037	2217.62
1210.636	2207.6
1212.235	2218.55
1213.833	2189.6
1215.432	2223.69
1217.03	2193.01
1218.628	2220.36
1220.226	2190.99
1221.823	2222.21
1223.421	2195.88
1225.018	2213.97
1226.616	2197.97
1228.213	2215.57
1229.81	2196.98
1231.407	2228.22
1233.003	2198.91
1234.6	2228.85
1236.196	2204.39
1237.792	2217.49
1239.388	2194.62
1240.984	2221.03
1242.579	2191.22
1244.175	2226.81
1245.77	2199.74
1247.365	2222.4
1248.96	2198.86
1250.555	2224.74
1252.149	2202.39
1253.744	2223.93
1255.338	2195.51
1256.932	2219.88
1258.526	2202.52
1260.12	2221.45
1261.714	2206.48
1263.307	2231.16
1264.9	2202.93
1266.494	2222.54
1268.086	2205.02
1269.679	2220.6
1271.272	2200.27
1272.864	2226.01
1274.456	2205.2
1276.049	2224.73
1277.64	2206.48
1279.232	2232.35
1280.824	2199.34
1282.415	2226.51
1284.006	2221.03
1285.597	2227.59
1287.188	2202.31
1288.779	2228.4
1290.37	2204.97
1291.96	2230.76
1293.55	2206.43
1295.14	2232.9
1296.73	2199.68
1298.32	2234.52
1299.909	2220.98
1301.499	2224.44
1303.088	2215.96
1304.677	2237.37
1306.265	2206.79
1307.854	2234.64
1309.442	2214.15
1311.031	2235.38
1312.619	2216.1
1314.207	2231.24
1315.794	2215.67
1317.382	2234.68
1318.969	2220.7
1320.557	2238.04
1322.144	2216.13
1323.73	2236.6
1325.317	2221.01
1326.904	2238.74
1328.49	2213.88
1330.076	2247.49
1331.662	2220.04
1333.248	2242.41
1334.833	2241.84
1336.419	2250.3
1338.004	2220.3
1339.589	2244.06
1341.174	2227.61
1342.758	2252.76
1344.343	2213.92
1345.927	2256.64
1347.511	2220.64
1349.095	2241.16
1350.679	2220.81
1352.263	2242.6
1353.846	2226.67
1355.429	2251.79
1357.012	2220.45
1358.595	2240.38
1360.178	2214.55
1361.76	2237.16
1363.343	2223.55
1364.925	2240.43
1366.507	2228.35
1368.088	2243.08
1369.67	2220.99
1371.251	2242.17
1372.832	2222.19
1374.413	2243.57
1375.994	2235.61
1377.575	2245.55
1379.155	2229.06
1380.735	2229.17
1382.316	2212.41
1383.895	2242.67
1385.475	2226.12
1387.055	2253.48
1388.634	2227.48
1390.213	2249
1391.792	2232.23
1393.371	2252.52
1394.949	2242.61
1396.527	2248.65
1398.106	2239.74
1399.684	2255.06
1401.261	2235.14
1402.839	2254.21
1404.416	2239.57
1405.993	2255.73
1407.57	2242.63
1409.147	2254.76
1410.724	2237.7
1412.3	2260.74
1413.876	2239.81
1415.452	2255.11
1417.028	2262.46
1418.604	2275.38
1420.179	2251.58
1421.755	2266.55
1423.33	2252.15
1424.905	2268.48
1426.479	2257.76
1428.054	2268.04
1429.628	2249.7
1431.202	2269.07
1432.776	2251.28
1434.35	2276.55
1435.923	2257.29
1437.496	2278.03
1439.069	2251.48
1440.642	2281.6
1442.215	2254.96
1443.788	2274.25
1445.36	2267.19
1446.932	2283.53
1448.504	2257.58
1450.076	2266.56
1451.647	2266.57
1453.218	2288.63
1454.789	2269.29
1456.36	2283.27
1457.931	2267.01
1459.502	2276.84
1461.072	2269.54
1462.642	2290.85
1464.212	2265.94
1465.781	2289.46
1467.351	2283.85
1468.92	2282.02
1470.489	2272.52
1472.058	2294.25
1473.627	2265.69
1475.195	2277.45
1476.764	2269.82
1478.332	2290.81
1479.9	2274.1
1481.467	2292.65
1483.035	2278.9
1484.602	2301.63
1486.169	2291.21
1487.736	2303.06
1489.302	2265.81
1490.869	2282.28
1492.435	2273.75
1494.001	2291.44
1495.567	2275.65
1497.132	2292.6
1498.698	2282.33
1500.263	2302.6
1501.828	2280.75
1503.393	2298.43
1504.957	2284.1
1506.521	2296.01
1508.086	2271.41
1509.65	2303.12
1511.213	2283.77
1512.777	2308.24
1514.34	2276.06
1515.903	2291.12
1517.466	2281.9
1519.029	2305.09
1520.591	2290.43
1522.153	2307.1
1523.715	2282.42
1525.277	2299.2
1526.839	2285.91
1528.4	2298.96
1529.961	2293.17
1531.522	2311.57
1533.083	2294.87
1534.643	2310.06
1536.204	2296.62
1537.764	2324.01
1539.324	2294.01
1540.883	2308.68
1542.443	2303.92
1544.002	2312.39
1545.561	2297.64
1547.12	2331.41
1548.679	2290.67
1550.237	2311.24
1551.795	2295.59
1553.353	2321.33
1554.911	2307.62
1556.468	2322.5
1558.026	2301.42
1559.583	2311.95
1561.139	2310.9
1562.696	2323.23
1564.252	2299.64
1565.809	2316.78
1567.365	2308.04
1568.92	2318.75
1570.476	2310.58
1572.031	2331.83
1573.586	2303.79
1575.141	2322.69
1576.696	2333.21
1578.25	2330.05
1579.805	2310.5
1581.359	2322.61
1582.912	2319.71
1584.466	2334.6
1586.019	2303.29
1587.572	2344.34
1589.125	2307.39
1590.678	2330.46
1592.23	2315.31
1593.782	2325.29
1595.334	2313.03
1596.886	2329.64
1598.438	2323.24
1599.989	2325.25
1601.54	2319.98
1603.091	2323.53
1604.642	2315.63
1606.192	2333.11
1607.742	2342.9
1609.292	2332.59
1610.842	2330.45
1612.391	2336.78
1613.941	2317.78
1615.49	2337.66
1617.038	2329.41
1618.587	2335.54
1620.135	2319.02
1621.684	2331.9
1623.231	2304.14
1624.779	2334.02
1626.327	2321.6
1627.874	2334.43
1629.421	2310.47
1630.968	2337.25
1632.514	2322.96
1634.06	2321.61
1635.606	2319.26
1637.152	2325.62
1638.698	2307.44
1640.243	2320.75
1641.788	2307.15
1643.333	2317.02
1644.878	2307.86
1646.422	2317.48
1647.967	2290.65
1649.511	2294.54
1651.054	2286.13
1652.598	2290.28
1654.141	2263.31
1655.684	2262.24
1657.227	2237.15
1658.77	2254.18
1660.312	2212.44
1661.854	2223.12
1663.396	2202.43
1664.937	2222.18
1666.479	2203.16
1668.02	2205.53
1669.561	2184.01
1671.102	2183.19
1672.642	2185.88
1674.182	2187.2
1675.722	2181.45
1677.262	2173.7
1678.801	2162.93
1680.341	2177.73
1681.88	2170.86
1683.418	2163.8
1684.957	2155.84
1686.495	2174.93
1688.033	2159.8
1689.571	2166.62
1691.109	2156.33
1692.646	2153.45
1694.183	2148.15
1695.72	2146.31
1697.257	2138.91
1698.793	2143.44
1700.329	2139.1
1701.865	2146.95
1703.401	2131.63
1704.936	2140.69
1706.471	2139.37
1708.006	2135.52
1709.541	2137.32
