# Supplementary material for: Exciton thermal radiation from macroscale membranes composed of chirality-sorted carbon nanotubes and its control
Source: Nat Commun. 2026 Jul 29;17:6967. doi: 10.1038/s41467-026-75711-4 (PMC13421534; doi:10.1038/s41467-026-75711-4)
Supplement: Supplementary file 4 — Source Data [file 41467_2026_75711_MOESM4_ESM.zip › Source data/Supplementary_Data_9_cooling_300K_ref_bg.txt]

Data from AT069_NQ51B19821__56__18-41-16-380.txt Node

Date: Mon Sep 30 18:41:16 JST 2024
User: ymlab
Spectrometer: NQ51B1982
Trigger mode: 0
Integration Time (sec): 8.000000E-2
Scans to average: 100
Nonlinearity correction enabled: false
Boxcar width: 0
Storing dark spectrum: false
XAxis mode: Wavelengths
Number of Pixels in Spectrum: 512
>>>>>Begin Spectral Data<<<<<
899.399	2169.48
901.024	2137.34
902.648	2178.49
904.273	2149.96
905.897	2174.3
907.522	2160.18
909.146	2177.58
910.77	2146.01
912.394	2174.2
914.018	2153.42
915.642	2176.5
917.265	2147.89
918.889	2173.24
920.512	2154.49
922.136	2179.94
923.759	2147.13
925.382	2178.08
927.005	2151.67
928.628	2173.55
930.251	2156.85
931.873	2179.66
933.496	2153.83
935.118	2183.9
936.74	2153.62
938.363	2182.09
939.985	2157.94
941.607	2177.5
943.228	2163.96
944.85	2182
946.472	2147.57
948.093	2178.38
949.715	2147.81
951.336	2187.09
952.957	2156.39
954.578	2178.34
956.199	2144.83
957.82	2179.19
959.44	2150.77
961.061	2172.77
962.681	2154.18
964.302	2179.87
965.922	2153.33
967.542	2183.7
969.162	2178.86
970.782	2178.56
972.401	2155.53
974.021	2176.49
975.64	2153.76
977.26	2175.2
978.879	2144.87
980.498	2175.32
982.117	2149.36
983.736	2176.71
985.355	2158.08
986.973	2176.64
988.592	2149.92
990.21	2167.6
991.828	2150.4
993.446	2174.36
995.064	2150.42
996.682	2169.54
998.3	2149.93
999.917	2171.06
1001.535	2143.41
1003.152	2178.7
1004.769	2141.95
1006.387	2175.82
1008.003	2144.72
1009.62	2174.4
1011.237	2157.2
1012.854	2172.54
1014.47	2152.75
1016.086	2176.81
1017.703	2139.87
1019.319	2175.7
1020.935	2155.68
1022.55	2177.52
1024.166	2149.99
1025.782	2164.82
1027.397	2146.63
1029.012	2175.57
1030.627	2153.93
1032.243	2171.49
1033.857	2149.17
1035.472	2168.12
1037.087	2147.63
1038.701	2170.36
1040.316	2153.83
1041.93	2171.96
1043.544	2148.2
1045.158	2165.72
1046.772	2145.4
1048.386	2174.99
1049.999	2151.41
1051.613	2166.02
1053.226	2146.8
1054.839	2179.55
1056.452	2135.93
1058.065	2174.48
1059.678	2141.26
1061.29	2172.18
1062.903	2137.5
1064.515	2177.79
1066.127	2141.06
1067.74	2167.11
1069.351	2144.57
1070.963	2170.3
1072.575	2146.82
1074.186	2164.94
1075.798	2150.98
1077.409	2172.77
1079.02	2142.87
1080.631	2167.23
1082.242	2135.42
1083.853	2167.14
1085.463	2142.16
1087.074	2167.06
1088.684	2144.39
1090.294	2167.49
1091.904	2136.87
1093.514	2166.42
1095.124	2147.85
1096.733	2168.29
1098.343	2137.44
1099.952	2166.08
1101.561	2141.34
1103.17	2169.77
1104.779	2144.04
1106.388	2173.48
1107.996	2138.39
1109.605	2167.58
1111.213	2139.52
1112.821	2164.83
1114.429	2143.6
1116.037	2163.63
1117.645	2141.09
1119.252	2166.01
1120.86	2137.77
1122.467	2165.72
1124.074	2140.53
1125.681	2178.66
1127.288	2152.8
1128.895	2178.81
1130.501	2145.49
1132.108	2166.84
1133.714	2139.98
1135.32	2173.25
1136.926	2142.37
1138.532	2169.2
1140.138	2139.53
1141.743	2163.16
1143.349	2137.99
1144.954	2181.64
1146.559	2152.75
1148.164	2163.35
1149.768	2138.73
1151.373	2180.69
1152.978	2138.85
1154.582	2162.89
1156.186	2134.89
1157.79	2165.25
1159.394	2148.16
1160.998	2168.11
1162.601	2145.09
1164.205	2170.14
1165.808	2145.52
1167.411	2154.37
1169.014	2150.67
1170.617	2175.41
1172.219	2134.72
1173.822	2168.44
1175.424	2143.97
1177.026	2182.57
1178.628	2144.87
1180.23	2159.49
1181.832	2144.32
1183.433	2174.24
1185.035	2141.6
1186.636	2171.33
1188.237	2140.9
1189.838	2163.82
1191.439	2154.64
1193.04	2162.75
1194.64	2152.41
1196.24	2153.23
1197.84	2139.37
1199.44	2168.96
1201.04	2143.17
1202.64	2174.81
1204.239	2142.02
1205.839	2167.48
1207.438	2144.2
1209.037	2166
1210.636	2150.96
1212.235	2166.2
1213.833	2132.79
1215.432	2171.11
1217.03	2136.26
1218.628	2167.34
1220.226	2133.96
1221.823	2169.1
1223.421	2136.94
1225.018	2159.88
1226.616	2139.82
1228.213	2160.21
1229.81	2138.06
1231.407	2173.35
1233.003	2139.13
1234.6	2171.82
1236.196	2143.73
1237.792	2161.5
1239.388	2133.88
1240.984	2165.02
1242.579	2129.29
1244.175	2170.02
1245.77	2137.6
1247.365	2164.59
1248.96	2136.24
1250.555	2166.89
1252.149	2138.99
1253.744	2164.84
1255.338	2131.13
1256.932	2160.9
1258.526	2137.75
1260.12	2160.92
1261.714	2140.52
1263.307	2169.4
1264.9	2137.16
1266.494	2160.89
1268.086	2138.55
1269.679	2158.38
1271.272	2132.96
1272.864	2161.98
1274.456	2136.6
1276.049	2160.3
1277.64	2136.47
1279.232	2166.67
1280.824	2128.89
1282.415	2160.48
1284.006	2149.09
1285.597	2160.86
1287.188	2130.68
1288.779	2160.06
1290.37	2132.65
1291.96	2161.01
1293.55	2133.43
1295.14	2161.92
1296.73	2125.56
1298.32	2162.73
1299.909	2145.4
1301.499	2152.05
1303.088	2138.82
1304.677	2164.09
1306.265	2127.99
1307.854	2160.31
1309.442	2133.97
1311.031	2159.26
1312.619	2135.03
1314.207	2153.27
1315.794	2133.73
1317.382	2157.13
1318.969	2137.13
1320.557	2160.39
1322.144	2130.79
1323.73	2156.61
1325.317	2133.97
1326.904	2157.33
1328.49	2125.86
1330.076	2163.54
1331.662	2131.14
1333.248	2157.97
1334.833	2151.52
1336.419	2163.91
1338.004	2129.24
1339.589	2155.54
1341.174	2135.87
1342.758	2163.15
1344.343	2120.69
1345.927	2167.56
1347.511	2126.58
1349.095	2151.65
1350.679	2126.17
1352.263	2153.83
1353.846	2131.91
1355.429	2164.47
1357.012	2128.6
1358.595	2152.45
1360.178	2122.67
1361.76	2153.66
1363.343	2133.24
1364.925	2155.82
1366.507	2133.65
1368.088	2154.56
1369.67	2125.99
1371.251	2152.48
1372.832	2124.51
1374.413	2150.22
1375.994	2137.56
1377.575	2154.51
1379.155	2133.06
1380.735	2144.71
1382.316	2125.56
1383.895	2158.19
1385.475	2133.57
1387.055	2159.7
1388.634	2132.43
1390.213	2152.14
1391.792	2132.71
1393.371	2159.27
1394.949	2144.13
1396.527	2156.81
1398.106	2136.54
1399.684	2157.47
1401.261	2134.17
1402.839	2152.71
1404.416	2132.92
1405.993	2154.92
1407.57	2135.7
1409.147	2152.89
1410.724	2127.35
1412.3	2153.12
1413.876	2126.85
1415.452	2146.53
1417.028	2145.56
1418.604	2164.72
1420.179	2135.3
1421.755	2154.05
1423.33	2133.17
1424.905	2153.97
1426.479	2137.02
1428.054	2150.86
1429.628	2128.34
1431.202	2149.8
1432.776	2131.48
1434.35	2155.72
1435.923	2133.37
1437.496	2156.51
1439.069	2126.35
1440.642	2159.18
1442.215	2129.22
1443.788	2149.12
1445.36	2139.76
1446.932	2158.61
1448.504	2127.17
1450.076	2140.42
1451.647	2136.5
1453.218	2160.18
1454.789	2137.22
1456.36	2154.9
1457.931	2134.15
1459.502	2145.15
1461.072	2134.24
1462.642	2158.9
1464.212	2129.28
1465.781	2156.7
1467.351	2146.87
1468.92	2149.02
1470.489	2134.41
1472.058	2159.16
1473.627	2124.88
1475.195	2138.62
1476.764	2126.64
1478.332	2151.89
1479.9	2129.86
1481.467	2151.52
1483.035	2133.78
1484.602	2159.7
1486.169	2143.92
1487.736	2159.44
1489.302	2117.55
1490.869	2138.37
1492.435	2125.25
1494.001	2146.45
1495.567	2126.59
1497.132	2146.49
1498.698	2133.22
1500.263	2154.97
1501.828	2130.67
1503.393	2150.83
1504.957	2132.2
1506.521	2147.66
1508.086	2117.54
1509.65	2152.78
1511.213	2127.87
1512.777	2157.27
1514.34	2119.81
1515.903	2137.87
1517.466	2123.42
1519.029	2150.22
1520.591	2131.22
1522.153	2150.64
1523.715	2121.24
1525.277	2141.03
1526.839	2123.08
1528.4	2139.18
1529.961	2127.66
1531.522	2151.36
1533.083	2129.14
1534.643	2147.96
1536.204	2129.61
1537.764	2160.59
1539.324	2125.91
1540.883	2142.56
1542.443	2135.2
1544.002	2146.1
1545.561	2126.66
1547.12	2164.66
1548.679	2118.82
1550.237	2142.82
1551.795	2122.56
1553.353	2152.29
1554.911	2133.21
1556.468	2151.94
1558.026	2126.48
1559.583	2139.59
1561.139	2134.04
1562.696	2150.17
1564.252	2122.35
1565.809	2143.06
1567.365	2130.21
1568.92	2144.44
1570.476	2130.67
1572.031	2156.79
1573.586	2123.92
1575.141	2145.92
1576.696	2152.36
1578.25	2151.05
1579.805	2130.43
1581.359	2143.41
1582.912	2136.47
1584.466	2154.33
1586.019	2119.9
1587.572	2163.46
1589.125	2122.18
1590.678	2148.79
1592.23	2128.17
1593.782	2143.63
1595.334	2124.89
1596.886	2145.85
1598.438	2135.27
1599.989	2140.44
1601.54	2131.85
1603.091	2138.51
1604.642	2124.13
1606.192	2147.21
1607.742	2150.99
1609.292	2144.65
1610.842	2138.58
1612.391	2149.92
1613.941	2125.36
1615.49	2149.58
1617.038	2137.75
1618.587	2145.97
1620.135	2126.36
1621.684	2143.39
1623.231	2111.73
1624.779	2144.41
1626.327	2129.3
1627.874	2145.85
1629.421	2117.32
1630.968	2148.46
1632.514	2131.06
1634.06	2135.08
1635.606	2129.02
1637.152	2141.18
1638.698	2118.61
1640.243	2138.77
1641.788	2121.89
1643.333	2140.34
1644.878	2128.64
1646.422	2147.98
1647.967	2119.27
1649.511	2134.5
1651.054	2128.46
1652.598	2144.2
1654.141	2122.76
1655.684	2135.62
1657.227	2113.24
1658.77	2145.33
1660.312	2107.14
1661.854	2131.8
1663.396	2113.13
1664.937	2145.41
1666.479	2128.6
1668.02	2141.18
1669.561	2120.08
1671.102	2127.23
1672.642	2130.44
1674.182	2141.17
1675.722	2134.53
1677.262	2132.96
1678.801	2119.28
1680.341	2143.18
1681.88	2133.21
1683.418	2133.69
1684.957	2121.68
1686.495	2148.71
1688.033	2130.5
1689.571	2143.81
1691.109	2129.96
1692.646	2133.58
1694.183	2123.37
1695.72	2128.71
1697.257	2116.72
1698.793	2127.04
1700.329	2119.51
1701.865	2132.17
1703.401	2113.07
1704.936	2126.84
1706.471	2122.17
1708.006	2124.93
1709.541	2121.28
