# Supplementary material for: Exciton thermal radiation from macroscale membranes composed of chirality-sorted carbon nanotubes and its control
Source: Nat Commun. 2026 Jul 29;17:6967. doi: 10.1038/s41467-026-75711-4 (PMC13421534; doi:10.1038/s41467-026-75711-4)
Supplement: Supplementary file 4 — Source Data [file 41467_2026_75711_MOESM4_ESM.zip › Source data/Supplementary_Data_8_cooling_550K_bg.txt]

Data from AT069_NQ51B19821__36__15-55-35-756.txt Node

Date: Wed Sep 25 15:55:35 JST 2024
User: ymlab
Spectrometer: NQ51B1982
Trigger mode: 0
Integration Time (sec): 8.000000E-2
Scans to average: 100
Nonlinearity correction enabled: false
Boxcar width: 0
Storing dark spectrum: false
XAxis mode: Wavelengths
Number of Pixels in Spectrum: 512
>>>>>Begin Spectral Data<<<<<
899.399	2172.08
901.024	2145.92
902.648	2179.59
904.273	2159.06
905.897	2176.31
907.522	2168.71
909.146	2179.25
910.77	2154.95
912.394	2175.44
914.018	2161.93
915.642	2179.7
917.265	2157.07
918.889	2175.41
920.512	2163.04
922.136	2182.82
923.759	2156.32
925.382	2180.23
927.005	2158.89
928.628	2175.06
930.251	2165.1
931.873	2181.5
933.496	2160.96
935.118	2187.66
936.74	2161.17
938.363	2185.12
939.985	2165.24
941.607	2181.65
943.228	2171.74
944.85	2184.61
946.472	2156.1
948.093	2182.01
949.715	2155.8
951.336	2189.3
952.957	2164.39
954.578	2180.51
956.199	2152.49
957.82	2181.74
959.44	2157.64
961.061	2176.38
962.681	2162.95
964.302	2182.8
965.922	2162.42
967.542	2186.45
969.162	2187.43
970.782	2181.2
972.401	2163.5
974.021	2179.27
975.64	2161.81
977.26	2177.86
978.879	2152.08
980.498	2178.01
982.117	2157.64
983.736	2177.81
985.355	2166.7
986.973	2179.66
988.592	2158.99
990.21	2170.49
991.828	2159.63
993.446	2177.03
995.064	2159.6
996.682	2172.65
998.3	2159.77
999.917	2174.09
1001.535	2150.91
1003.152	2181.77
1004.769	2150.75
1006.387	2177.39
1008.003	2153.22
1009.62	2177.02
1011.237	2166.15
1012.854	2175.92
1014.47	2162.07
1016.086	2179.41
1017.703	2148.13
1019.319	2179.71
1020.935	2163.35
1022.55	2180.54
1024.166	2158.68
1025.782	2168.96
1027.397	2153.78
1029.012	2177.84
1030.627	2161.43
1032.243	2173.12
1033.857	2158.23
1035.472	2169.97
1037.087	2155.72
1038.701	2172.48
1040.316	2163.17
1041.93	2175.1
1043.544	2157.15
1045.158	2169.35
1046.772	2154.59
1048.386	2177.63
1049.999	2159.89
1051.613	2169.36
1053.226	2154.21
1054.839	2182.91
1056.452	2143.84
1058.065	2176.59
1059.678	2150.17
1061.29	2174.21
1062.903	2147.08
1064.515	2179.25
1066.127	2150.49
1067.74	2169.08
1069.351	2153.99
1070.963	2174.14
1072.575	2155.04
1074.186	2168.72
1075.798	2158.89
1077.409	2176.49
1079.02	2150.38
1080.631	2169.09
1082.242	2143.44
1083.853	2169.55
1085.463	2150.96
1087.074	2169.54
1088.684	2152.08
1090.294	2169.75
1091.904	2145.27
1093.514	2169.83
1095.124	2155.92
1096.733	2171.72
1098.343	2145.06
1099.952	2170.22
1101.561	2148.91
1103.17	2171.61
1104.779	2152.19
1106.388	2175.48
1107.996	2146.21
1109.605	2169.38
1111.213	2149.09
1112.821	2167.02
1114.429	2153.46
1116.037	2164.57
1117.645	2151.53
1119.252	2168.34
1120.86	2146.62
1122.467	2168.63
1124.074	2149.17
1125.681	2181.07
1127.288	2161.72
1128.895	2180.63
1130.501	2153.83
1132.108	2169.95
1133.714	2147.36
1135.32	2175.37
1136.926	2151.22
1138.532	2171.48
1140.138	2147.75
1141.743	2165.87
1143.349	2146.75
1144.954	2183.98
1146.559	2161.09
1148.164	2166.71
1149.768	2147.87
1151.373	2183.7
1152.978	2147.36
1154.582	2166.03
1156.186	2142.08
1157.79	2167.68
1159.394	2156.09
1160.998	2171.69
1162.601	2153.43
1164.205	2172.3
1165.808	2153.69
1167.411	2157.27
1169.014	2159.54
1170.617	2178.12
1172.219	2143.4
1173.822	2171.93
1175.424	2153.19
1177.026	2186.42
1178.628	2151.7
1180.23	2163.21
1181.832	2152.02
1183.433	2177.56
1185.035	2148.56
1186.636	2174.88
1188.237	2148.27
1189.838	2166.73
1191.439	2162.91
1193.04	2165.48
1194.64	2162.45
1196.24	2156.11
1197.84	2149.16
1199.44	2172.76
1201.04	2150.74
1202.64	2177.89
1204.239	2150.09
1205.839	2170.43
1207.438	2151.72
1209.037	2168.87
1210.636	2159.5
1212.235	2169.41
1213.833	2140.97
1215.432	2174.16
1217.03	2144.21
1218.628	2170.59
1220.226	2142.9
1221.823	2172.73
1223.421	2145.93
1225.018	2163.61
1226.616	2148.53
1228.213	2163.42
1229.81	2146.56
1231.407	2175.79
1233.003	2146.81
1234.6	2175.5
1236.196	2152.84
1237.792	2164.43
1239.388	2141.94
1240.984	2168.44
1242.579	2138.65
1244.175	2172.43
1245.77	2146.78
1247.365	2167.64
1248.96	2145.81
1250.555	2168.92
1252.149	2147.81
1253.744	2167.08
1255.338	2140.18
1256.932	2163.63
1258.526	2144.72
1260.12	2163.38
1261.714	2149.17
1263.307	2172.83
1264.9	2145.33
1266.494	2163.78
1268.086	2145.75
1269.679	2161.82
1271.272	2141.76
1272.864	2165.02
1274.456	2145.69
1276.049	2163
1277.64	2145.68
1279.232	2169.54
1280.824	2137.47
1282.415	2163.44
1284.006	2157.3
1285.597	2163.29
1287.188	2139.71
1288.779	2163.65
1290.37	2140.27
1291.96	2163.57
1293.55	2141.46
1295.14	2165.29
1296.73	2133.78
1298.32	2166.41
1299.909	2154.55
1301.499	2154.49
1303.088	2147.25
1304.677	2165.99
1306.265	2137.69
1307.854	2162.35
1309.442	2142.55
1311.031	2162.88
1312.619	2143.48
1314.207	2156.17
1315.794	2142.18
1317.382	2159.63
1318.969	2146
1320.557	2162.42
1322.144	2140.42
1323.73	2159.02
1325.317	2142.6
1326.904	2160.85
1328.49	2134.49
1330.076	2166.6
1331.662	2139.53
1333.248	2160.42
1334.833	2159.9
1336.419	2167.15
1338.004	2138.46
1339.589	2159.32
1341.174	2144.36
1342.758	2166.05
1344.343	2130.55
1345.927	2169.83
1347.511	2135.73
1349.095	2154.64
1350.679	2135.84
1352.263	2155.39
1353.846	2142.51
1355.429	2166.61
1357.012	2136.69
1358.595	2154.29
1360.178	2132.19
1361.76	2157.22
1363.343	2142.51
1364.925	2158.15
1366.507	2143.18
1368.088	2158
1369.67	2134.91
1371.251	2155.44
1372.832	2133.47
1374.413	2152.97
1375.994	2146.54
1377.575	2156.71
1379.155	2142.46
1380.735	2147.77
1382.316	2133.67
1383.895	2162.06
1385.475	2141.58
1387.055	2163.72
1388.634	2140.16
1390.213	2156.5
1391.792	2140.81
1393.371	2162.97
1394.949	2153.79
1396.527	2160.57
1398.106	2144.96
1399.684	2160.61
1401.261	2142.53
1402.839	2155.83
1404.416	2141.12
1405.993	2158.77
1407.57	2144.08
1409.147	2155.77
1410.724	2136.27
1412.3	2156.82
1413.876	2136.41
1415.452	2150.5
1417.028	2154.3
1418.604	2168.33
1420.179	2145.2
1421.755	2156.52
1423.33	2142.1
1424.905	2157.16
1426.479	2145.71
1428.054	2154.52
1429.628	2137.25
1431.202	2153.66
1432.776	2138.42
1434.35	2159.96
1435.923	2141.44
1437.496	2160.66
1439.069	2134.63
1440.642	2162.82
1442.215	2137.49
1443.788	2152.96
1445.36	2148.06
1446.932	2162.94
1448.504	2135.59
1450.076	2145.44
1451.647	2144.49
1453.218	2164.14
1454.789	2145.62
1456.36	2158.93
1457.931	2142.19
1459.502	2148.94
1461.072	2143.43
1462.642	2162.13
1464.212	2138.73
1465.781	2160.11
1467.351	2156.21
1468.92	2152.85
1470.489	2143.11
1472.058	2161.96
1473.627	2133.95
1475.195	2142.84
1476.764	2136.25
1478.332	2155.1
1479.9	2138.81
1481.467	2155.43
1483.035	2142.06
1484.602	2163.22
1486.169	2153.57
1487.736	2163.31
1489.302	2126.94
1490.869	2141.49
1492.435	2134.58
1494.001	2149.82
1495.567	2135.26
1497.132	2150.93
1498.698	2142.13
1500.263	2159.55
1501.828	2139.11
1503.393	2155.53
1504.957	2140.01
1506.521	2151.5
1508.086	2126.07
1509.65	2156.43
1511.213	2138.38
1512.777	2160.3
1514.34	2127.69
1515.903	2141.21
1517.466	2132.13
1519.029	2154.54
1520.591	2140.03
1522.153	2154.76
1523.715	2130.18
1525.277	2143.81
1526.839	2131.93
1528.4	2143.43
1529.961	2137.25
1531.522	2154.37
1533.083	2137.59
1534.643	2151.25
1536.204	2139.52
1537.764	2164.07
1539.324	2134.62
1540.883	2147.32
1542.443	2144.01
1544.002	2149.5
1545.561	2135.35
1547.12	2167.99
1548.679	2128.26
1550.237	2146.85
1551.795	2132.34
1553.353	2156.28
1554.911	2141.75
1556.468	2155.39
1558.026	2136.68
1559.583	2143.19
1561.139	2144.24
1562.696	2154.11
1564.252	2131.96
1565.809	2146.3
1567.365	2138.55
1568.92	2147.67
1570.476	2140.72
1572.031	2159.52
1573.586	2132.73
1575.141	2148.79
1576.696	2161.73
1578.25	2155.75
1579.805	2138.75
1581.359	2148.07
1582.912	2145.5
1584.466	2158.32
1586.019	2129.92
1587.572	2166.44
1589.125	2132.33
1590.678	2152.79
1592.23	2137.77
1593.782	2147.26
1595.334	2134.37
1596.886	2149.88
1598.438	2144.32
1599.989	2144.6
1601.54	2139.65
1603.091	2142.99
1604.642	2134
1606.192	2152.23
1607.742	2160.07
1609.292	2148.5
1610.842	2148.94
1612.391	2153.13
1613.941	2134.64
1615.49	2152.9
1617.038	2147.09
1618.587	2150.56
1620.135	2135.61
1621.684	2146.93
1623.231	2120.84
1624.779	2147.75
1626.327	2138.81
1627.874	2148.66
1629.421	2128.44
1630.968	2151.49
1632.514	2141.7
1634.06	2139.09
1635.606	2139.28
1637.152	2145.2
1638.698	2127.58
1640.243	2143.44
1641.788	2130.82
1643.333	2143.37
1644.878	2137.96
1646.422	2150.81
1647.967	2129.14
1649.511	2137.6
1651.054	2137.42
1652.598	2148.16
1654.141	2131.25
1655.684	2138.13
1657.227	2123.13
1658.77	2148.22
1660.312	2116.2
1661.854	2134.67
1663.396	2121.97
1664.937	2148.21
1666.479	2135.86
1668.02	2144.29
1669.561	2127.61
1671.102	2129.68
1672.642	2138.01
1674.182	2142.43
1675.722	2141.65
1677.262	2135.01
1678.801	2127.42
1680.341	2145.23
1681.88	2141.49
1683.418	2135.22
1684.957	2130.24
1686.495	2150.85
1688.033	2137.86
1689.571	2144.99
1691.109	2137.44
1692.646	2135.03
1694.183	2131.75
1695.72	2129.8
1697.257	2123.94
1698.793	2127.45
1700.329	2127.8
1701.865	2133.93
1703.401	2120.18
1704.936	2128.93
1706.471	2130.25
1708.006	2126.43
1709.541	2128.66
