# Supplementary material for: Exciton thermal radiation from macroscale membranes composed of chirality-sorted carbon nanotubes and its control
Source: Nat Commun. 2026 Jul 29;17:6967. doi: 10.1038/s41467-026-75711-4 (PMC13421534; doi:10.1038/s41467-026-75711-4)
Supplement: Supplementary file 4 — Source Data [file 41467_2026_75711_MOESM4_ESM.zip › Source data/Supplementary_Data_16_heating_450K_bg.txt]

Data from MK75SS02_1_NIR_450K_sig_bg_NQ51B19821__0__8.txt Node

Date: Mon Nov 17 10:15:14 JST 2025
User: ymlab
Spectrometer: NQ51B1982
Trigger mode: 0
Integration Time (sec): 1.000000E-1
Scans to average: 1
Nonlinearity correction enabled: false
Boxcar width: 0
Storing dark spectrum: false
XAxis mode: Wavelengths
Number of Pixels in Spectrum: 512
>>>>>Begin Spectral Data<<<<<
899.399	2170
901.024	2127
902.648	2184
904.273	2146
905.897	2176
907.522	2163
909.146	2184
910.77	2140
912.394	2172
914.018	2154
915.642	2182
917.265	2146
918.889	2171
920.512	2144
922.136	2175
923.759	2152
925.382	2171
927.005	2152
928.628	2170
930.251	2160
931.873	2175
933.496	2146
935.118	2188
936.74	2155
938.363	2186
939.985	2157
941.607	2183
943.228	2166
944.85	2182
946.472	2138
948.093	2185
949.715	2138
951.336	2194
952.957	2148
954.578	2184
956.199	2139
957.82	2183
959.44	2148
961.061	2174
962.681	2158
964.302	2182
965.922	2153
967.542	2187
969.162	2178
970.782	2180
972.401	2152
974.021	2174
975.64	2150
977.26	2175
978.879	2141
980.498	2173
982.117	2148
983.736	2177
985.355	2160
986.973	2178
988.592	2145
990.21	2175
991.828	2149
993.446	2179
995.064	2149
996.682	2180
998.3	2148
999.917	2171
1001.535	2132
1003.152	2184
1004.769	2132
1006.387	2176
1008.003	2152
1009.62	2180
1011.237	2154
1012.854	2176
1014.47	2158
1016.086	2178
1017.703	2138
1019.319	2180
1020.935	2153
1022.55	2181
1024.166	2153
1025.782	2158
1027.397	2144
1029.012	2173
1030.627	2148
1032.243	2177
1033.857	2151
1035.472	2172
1037.087	2146
1038.701	2174
1040.316	2154
1041.93	2177
1043.544	2145
1045.158	2166
1046.772	2146
1048.386	2178
1049.999	2150
1051.613	2154
1053.226	2155
1054.839	2178
1056.452	2138
1058.065	2173
1059.678	2139
1061.29	2172
1062.903	2142
1064.515	2176
1066.127	2143
1067.74	2167
1069.351	2146
1070.963	2175
1072.575	2150
1074.186	2172
1075.798	2145
1077.409	2175
1079.02	2134
1080.631	2172
1082.242	2134
1083.853	2176
1085.463	2137
1087.074	2170
1088.684	2144
1090.294	2170
1091.904	2132
1093.514	2164
1095.124	2148
1096.733	2175
1098.343	2138
1099.952	2169
1101.561	2134
1103.17	2183
1104.779	2131
1106.388	2185
1107.996	2128
1109.605	2171
1111.213	2141
1112.821	2169
1114.429	2141
1116.037	2167
1117.645	2143
1119.252	2175
1120.86	2134
1122.467	2172
1124.074	2137
1125.681	2172
1127.288	2156
1128.895	2177
1130.501	2154
1132.108	2156
1133.714	2141
1135.32	2174
1136.926	2143
1138.532	2174
1140.138	2136
1141.743	2166
1143.349	2143
1144.954	2183
1146.559	2154
1148.164	2169
1149.768	2140
1151.373	2175
1152.978	2140
1154.582	2166
1156.186	2125
1157.79	2162
1159.394	2144
1160.998	2166
1162.601	2142
1164.205	2176
1165.808	2147
1167.411	2153
1169.014	2148
1170.617	2179
1172.219	2135
1173.822	2174
1175.424	2148
1177.026	2179
1178.628	2145
1180.23	2155
1181.832	2145
1183.433	2173
1185.035	2147
1186.636	2172
1188.237	2137
1189.838	2169
1191.439	2152
1193.04	2167
1194.64	2153
1196.24	2158
1197.84	2142
1199.44	2179
1201.04	2143
1202.64	2181
1204.239	2134
1205.839	2181
1207.438	2138
1209.037	2175
1210.636	2139
1212.235	2166
1213.833	2134
1215.432	2176
1217.03	2134
1218.628	2166
1220.226	2136
1221.823	2173
1223.421	2141
1225.018	2165
1226.616	2139
1228.213	2153
1229.81	2142
1231.407	2166
1233.003	2148
1234.6	2167
1236.196	2142
1237.792	2162
1239.388	2138
1240.984	2168
1242.579	2130
1244.175	2172
1245.77	2140
1247.365	2169
1248.96	2137
1250.555	2165
1252.149	2140
1253.744	2172
1255.338	2126
1256.932	2164
1258.526	2132
1260.12	2162
1261.714	2138
1263.307	2171
1264.9	2134
1266.494	2164
1268.086	2144
1269.679	2158
1271.272	2136
1272.864	2166
1274.456	2140
1276.049	2167
1277.64	2132
1279.232	2176
1280.824	2122
1282.415	2166
1284.006	2140
1285.597	2169
1287.188	2120
1288.779	2165
1290.37	2133
1291.96	2164
1293.55	2129
1295.14	2158
1296.73	2124
1298.32	2164
1299.909	2149
1301.499	2154
1303.088	2141
1304.677	2172
1306.265	2119
1307.854	2167
1309.442	2121
1311.031	2164
1312.619	2130
1314.207	2155
1315.794	2133
1317.382	2161
1318.969	2132
1320.557	2162
1322.144	2139
1323.73	2163
1325.317	2141
1326.904	2164
1328.49	2130
1330.076	2164
1331.662	2127
1333.248	2158
1334.833	2152
1336.419	2162
1338.004	2126
1339.589	2155
1341.174	2137
1342.758	2166
1344.343	2119
1345.927	2174
1347.511	2130
1349.095	2155
1350.679	2124
1352.263	2157
1353.846	2125
1355.429	2170
1357.012	2116
1358.595	2153
1360.178	2121
1361.76	2151
1363.343	2135
1364.925	2160
1366.507	2132
1368.088	2160
1369.67	2125
1371.251	2160
1372.832	2124
1374.413	2157
1375.994	2140
1377.575	2149
1379.155	2139
1380.735	2140
1382.316	2129
1383.895	2155
1385.475	2139
1387.055	2158
1388.634	2128
1390.213	2154
1391.792	2133
1393.371	2160
1394.949	2144
1396.527	2164
1398.106	2136
1399.684	2158
1401.261	2136
1402.839	2164
1404.416	2127
1405.993	2164
1407.57	2126
1409.147	2151
1410.724	2119
1412.3	2156
1413.876	2130
1415.452	2148
1417.028	2143
1418.604	2168
1420.179	2137
1421.755	2158
1423.33	2137
1424.905	2160
1426.479	2127
1428.054	2158
1429.628	2126
1431.202	2151
1432.776	2126
1434.35	2162
1435.923	2130
1437.496	2161
1439.069	2130
1440.642	2157
1442.215	2130
1443.788	2151
1445.36	2142
1446.932	2162
1448.504	2130
1450.076	2144
1451.647	2130
1453.218	2173
1454.789	2122
1456.36	2168
1457.931	2124
1459.502	2150
1461.072	2132
1462.642	2163
1464.212	2132
1465.781	2160
1467.351	2145
1468.92	2154
1470.489	2138
1472.058	2162
1473.627	2128
1475.195	2147
1476.764	2130
1478.332	2145
1479.9	2131
1481.467	2157
1483.035	2132
1484.602	2156
1486.169	2142
1487.736	2166
1489.302	2114
1490.869	2139
1492.435	2122
1494.001	2149
1495.567	2126
1497.132	2151
1498.698	2130
1500.263	2148
1501.828	2137
1503.393	2141
1504.957	2137
1506.521	2144
1508.086	2113
1509.65	2153
1511.213	2132
1512.777	2158
1514.34	2116
1515.903	2136
1517.466	2129
1519.029	2160
1520.591	2133
1522.153	2156
1523.715	2125
1525.277	2136
1526.839	2128
1528.4	2134
1529.961	2135
1531.522	2144
1533.083	2126
1534.643	2148
1536.204	2130
1537.764	2160
1539.324	2123
1540.883	2147
1542.443	2133
1544.002	2146
1545.561	2129
1547.12	2168
1548.679	2114
1550.237	2128
1551.795	2128
1553.353	2146
1554.911	2140
1556.468	2146
1558.026	2126
1559.583	2139
1561.139	2136
1562.696	2154
1564.252	2126
1565.809	2142
1567.365	2131
1568.92	2152
1570.476	2135
1572.031	2167
1573.586	2125
1575.141	2145
1576.696	2144
1578.25	2148
1579.805	2132
1581.359	2139
1582.912	2136
1584.466	2158
1586.019	2122
1587.572	2162
1589.125	2119
1590.678	2150
1592.23	2131
1593.782	2148
1595.334	2126
1596.886	2151
1598.438	2142
1599.989	2132
1601.54	2139
1603.091	2130
1604.642	2127
1606.192	2142
1607.742	2152
1609.292	2145
1610.842	2140
1612.391	2152
1613.941	2124
1615.49	2154
1617.038	2136
1618.587	2149
1620.135	2130
1621.684	2151
1623.231	2117
1624.779	2136
1626.327	2137
1627.874	2140
1629.421	2128
1630.968	2142
1632.514	2138
1634.06	2136
1635.606	2130
1637.152	2144
1638.698	2126
1640.243	2139
1641.788	2118
1643.333	2146
1644.878	2128
1646.422	2152
1647.967	2123
1649.511	2150
1651.054	2115
1652.598	2158
1654.141	2116
1655.684	2140
1657.227	2108
1658.77	2139
1660.312	2110
1661.854	2137
1663.396	2115
1664.937	2145
1666.479	2130
1668.02	2140
1669.561	2117
1671.102	2130
1672.642	2131
1674.182	2140
1675.722	2125
1677.262	2131
1678.801	2124
1680.341	2137
1681.88	2137
1683.418	2132
1684.957	2124
1686.495	2150
1688.033	2129
1689.571	2148
1691.109	2133
1692.646	2141
1694.183	2118
1695.72	2134
1697.257	2118
1698.793	2121
1700.329	2121
1701.865	2132
1703.401	2111
1704.936	2126
1706.471	2120
1708.006	2127
1709.541	2118
