# Supplementary material for: Exciton thermal radiation from macroscale membranes composed of chirality-sorted carbon nanotubes and its control
Source: Nat Commun. 2026 Jul 29;17:6967. doi: 10.1038/s41467-026-75711-4 (PMC13421534; doi:10.1038/s41467-026-75711-4)
Supplement: Supplementary file 4 — Source Data [file 41467_2026_75711_MOESM4_ESM.zip › Source data/Supplementary_Data_16_heating_500K.txt]

Data from MK75SS02_1_NIR_500K_sig_NQ51B19821__0__10.txt Node

Date: Mon Nov 17 10:22:46 JST 2025
User: ymlab
Spectrometer: NQ51B1982
Trigger mode: 0
Integration Time (sec): 1.000000E-1
Scans to average: 1
Nonlinearity correction enabled: false
Boxcar width: 0
Storing dark spectrum: false
XAxis mode: Wavelengths
Number of Pixels in Spectrum: 512
>>>>>Begin Spectral Data<<<<<
899.399	2864
901.024	2870
902.648	2937
904.273	2935
905.897	2963
907.522	2980
909.146	3039
910.77	3032
912.394	3083
914.018	3090
915.642	3160
917.265	3165
918.889	3278
920.512	3357
922.136	3509
923.759	3534
925.382	3666
927.005	3700
928.628	3787
930.251	3839
931.873	3940
933.496	3945
935.118	4017
936.74	4072
938.363	4144
939.985	4152
941.607	4270
943.228	4255
944.85	4318
946.472	4307
948.093	4390
949.715	4378
951.336	4446
952.957	4417
954.578	4461
956.199	4492
957.82	4554
959.44	4540
961.061	4581
962.681	4584
964.302	4671
965.922	4672
967.542	4751
969.162	4793
970.782	4832
972.401	4804
974.021	4892
975.64	4859
977.26	4900
978.879	4842
980.498	4902
982.117	4881
983.736	4950
985.355	4944
986.973	4930
988.592	4918
990.21	4971
991.828	4880
993.446	4886
995.064	4820
996.682	4922
998.3	4881
999.917	4888
1001.535	4842
1003.152	4918
1004.769	4851
1006.387	4951
1008.003	4941
1009.62	4868
1011.237	4802
1012.854	4768
1014.47	4728
1016.086	4788
1017.703	4716
1019.319	4692
1020.935	4588
1022.55	4595
1024.166	4462
1025.782	4395
1027.397	4343
1029.012	4292
1030.627	4227
1032.243	4204
1033.857	4171
1035.472	4107
1037.087	3977
1038.701	3952
1040.316	3860
1041.93	3847
1043.544	3716
1045.158	3680
1046.772	3588
1048.386	3582
1049.999	3490
1051.613	3483
1053.226	3401
1054.839	3405
1056.452	3301
1058.065	3316
1059.678	3239
1061.29	3238
1062.903	3156
1064.515	3184
1066.127	3154
1067.74	3190
1069.351	3140
1070.963	3164
1072.575	3128
1074.186	3129
1075.798	3112
1077.409	3165
1079.02	3117
1080.631	3191
1082.242	3174
1083.853	3229
1085.463	3220
1087.074	3309
1088.684	3294
1090.294	3360
1091.904	3377
1093.514	3420
1095.124	3448
1096.733	3530
1098.343	3560
1099.952	3620
1101.561	3621
1103.17	3720
1104.779	3729
1106.388	3918
1107.996	3914
1109.605	3958
1111.213	4022
1112.821	4151
1114.429	4190
1116.037	4304
1117.645	4278
1119.252	4432
1120.86	4455
1122.467	4573
1124.074	4587
1125.681	4757
1127.288	4761
1128.895	4991
1130.501	5007
1132.108	5144
1133.714	5117
1135.32	5254
1136.926	5232
1138.532	5365
1140.138	5501
1141.743	5532
1143.349	5563
1144.954	5621
1146.559	5655
1148.164	5793
1149.768	5652
1151.373	5778
1152.978	5873
1154.582	5988
1156.186	6004
1157.79	6144
1159.394	6105
1160.998	6103
1162.601	6084
1164.205	6163
1165.808	6234
1167.411	6212
1169.014	6248
1170.617	6248
1172.219	6164
1173.822	6287
1175.424	6293
1177.026	6364
1178.628	6375
1180.23	6428
1181.832	6365
1183.433	6464
1185.035	6411
1186.636	6478
1188.237	6582
1189.838	6629
1191.439	6549
1193.04	6639
1194.64	6465
1196.24	6569
1197.84	6550
1199.44	6494
1201.04	6452
1202.64	6592
1204.239	6526
1205.839	6643
1207.438	6590
1209.037	6778
1210.636	6906
1212.235	7039
1213.833	6954
1215.432	6992
1217.03	6785
1218.628	6807
1220.226	6679
1221.823	6896
1223.421	6888
1225.018	6856
1226.616	7003
1228.213	7151
1229.81	7030
1231.407	7110
1233.003	7081
1234.6	7210
1236.196	7067
1237.792	7096
1239.388	7117
1240.984	7301
1242.579	7350
1244.175	7369
1245.77	7301
1247.365	7371
1248.96	7257
1250.555	7296
1252.149	7398
1253.744	7387
1255.338	7374
1256.932	7498
1258.526	7616
1260.12	7694
1261.714	7803
1263.307	7616
1264.9	7764
1266.494	7795
1268.086	7894
1269.679	7984
1271.272	7893
1272.864	7863
1274.456	7780
1276.049	7737
1277.64	7706
1279.232	7921
1280.824	7849
1282.415	7929
1284.006	7842
1285.597	7824
1287.188	7748
1288.779	7801
1290.37	8015
1291.96	8373
1293.55	8215
1295.14	8109
1296.73	8022
1298.32	8116
1299.909	8228
1301.499	8416
1303.088	8208
1304.677	8270
1306.265	8070
1307.854	8099
1309.442	8292
1311.031	8522
1312.619	8373
1314.207	8308
1315.794	8264
1317.382	8506
1318.969	8458
1320.557	8648
1322.144	8667
1323.73	8709
1325.317	8925
1326.904	8786
1328.49	8524
1330.076	8607
1331.662	8618
1333.248	8664
1334.833	8505
1336.419	8550
1338.004	8732
1339.589	9165
1341.174	9074
1342.758	8853
1344.343	8578
1345.927	8870
1347.511	8771
1349.095	8805
1350.679	8657
1352.263	8924
1353.846	8494
1355.429	8320
1357.012	7935
1358.595	7858
1360.178	7859
1361.76	8016
1363.343	7616
1364.925	7422
1366.507	7732
1368.088	7964
1369.67	7648
1371.251	7876
1372.832	8269
1374.413	8502
1375.994	8456
1377.575	8114
1379.155	7766
1380.735	7648
1382.316	7302
1383.895	7194
1385.475	7294
1387.055	7803
1388.634	7694
1390.213	7529
1391.792	7687
1393.371	7809
1394.949	7647
1396.527	7745
1398.106	7170
1399.684	7719
1401.261	7524
1402.839	7238
1404.416	7768
1405.993	7863
1407.57	7786
1409.147	8220
1410.724	8231
1412.3	8125
1413.876	8194
1415.452	8289
1417.028	8143
1418.604	8330
1420.179	8298
1421.755	8242
1423.33	8128
1424.905	8420
1426.479	8326
1428.054	8176
1429.628	8326
1431.202	8504
1432.776	8326
1434.35	8065
1435.923	8096
1437.496	8339
1439.069	8176
1440.642	8093
1442.215	8075
1443.788	8306
1445.36	8500
1446.932	8360
1448.504	8055
1450.076	8372
1451.647	8467
1453.218	8355
1454.789	8437
1456.36	8480
1457.931	8278
1459.502	8356
1461.072	8450
1462.642	8691
1464.212	8360
1465.781	8122
1467.351	8011
1468.92	8496
1470.489	8542
1472.058	8246
1473.627	7993
1475.195	8100
1476.764	7918
1478.332	7781
1479.9	7892
1481.467	8325
1483.035	8246
1484.602	8329
1486.169	8381
1487.736	8454
1489.302	8348
1490.869	8312
1492.435	8241
1494.001	8033
1495.567	8060
1497.132	8074
1498.698	8021
1500.263	8250
1501.828	8224
1503.393	8363
1504.957	8493
1506.521	8650
1508.086	8119
1509.65	7975
1511.213	7722
1512.777	7984
1514.34	8070
1515.903	8048
1517.466	7921
1519.029	7871
1520.591	7928
1522.153	7758
1523.715	7696
1525.277	7818
1526.839	7724
1528.4	8115
1529.961	7889
1531.522	7800
1533.083	8027
1534.643	8247
1536.204	8088
1537.764	7796
1539.324	7933
1540.883	7712
1542.443	7804
1544.002	7841
1545.561	7482
1547.12	7594
1548.679	7737
1550.237	7514
1551.795	7637
1553.353	8199
1554.911	7923
1556.468	7847
1558.026	7950
1559.583	8066
1561.139	8019
1562.696	8054
1564.252	7535
1565.809	7111
1567.365	7257
1568.92	7526
1570.476	7602
1572.031	7866
1573.586	7638
1575.141	7555
1576.696	7348
1578.25	7130
1579.805	7143
1581.359	7476
1582.912	7378
1584.466	7489
1586.019	7524
1587.572	7400
1589.125	7143
1590.678	7355
1592.23	7139
1593.782	7411
1595.334	7353
1596.886	7232
1598.438	7117
1599.989	6926
1601.54	6893
1603.091	7428
1604.642	7240
1606.192	7091
1607.742	7258
1609.292	7068
1610.842	7481
1612.391	7532
1613.941	7240
1615.49	7260
1617.038	6998
1618.587	7020
1620.135	7111
1621.684	7126
1623.231	7436
1624.779	7172
1626.327	6634
1627.874	6835
1629.421	6470
1630.968	6619
1632.514	6841
1634.06	6992
1635.606	6998
1637.152	6704
1638.698	6542
1640.243	6646
1641.788	6408
1643.333	6482
1644.878	6233
1646.422	6096
1647.967	5824
1649.511	5595
1651.054	5642
1652.598	5719
1654.141	5702
1655.684	5587
1657.227	5134
1658.77	4970
1660.312	4468
1661.854	4223
1663.396	4012
1664.937	3891
1666.479	3852
1668.02	3742
1669.561	3605
1671.102	3413
1672.642	3300
1674.182	3268
1675.722	3118
1677.262	3068
1678.801	2921
1680.341	2897
1681.88	2828
1683.418	2765
1684.957	2709
1686.495	2675
1688.033	2622
1689.571	2617
1691.109	2548
1692.646	2536
1694.183	2466
1695.72	2463
1697.257	2420
1698.793	2426
1700.329	2396
1701.865	2408
1703.401	2384
1704.936	2388
1706.471	2367
1708.006	2358
1709.541	2338
