# Supplementary material for: Exciton thermal radiation from macroscale membranes composed of chirality-sorted carbon nanotubes and its control
Source: Nat Commun. 2026 Jul 29;17:6967. doi: 10.1038/s41467-026-75711-4 (PMC13421534; doi:10.1038/s41467-026-75711-4)
Supplement: Supplementary file 4 — Source Data [file 41467_2026_75711_MOESM4_ESM.zip › Source data/Supplementary_Data_7_cooling_450K.txt]

Data from AT069_NQ51B19821__38__19-09-21-924.txt Node

Date: Tue Sep 24 19:09:21 JST 2024
User: ymlab
Spectrometer: NQ51B1982
Trigger mode: 0
Integration Time (sec): 8.000000E-2
Scans to average: 100
Nonlinearity correction enabled: false
Boxcar width: 0
Storing dark spectrum: false
XAxis mode: Wavelengths
Number of Pixels in Spectrum: 512
>>>>>Begin Spectral Data<<<<<
899.399	4257.64
901.024	4280.9
902.648	4381.02
904.273	4412.82
905.897	4520.77
907.522	4533.94
909.146	4630.05
910.77	4659.99
912.394	4766.99
914.018	4839.55
915.642	5004.78
917.265	5148.71
918.889	5441.42
920.512	5696.97
922.136	5987.47
923.759	6156.65
925.382	6382.18
927.005	6474.91
928.628	6701.02
930.251	6786.35
931.873	6979.97
933.496	7014.29
935.118	7162.65
936.74	7199.33
938.363	7357.33
939.985	7393.92
941.607	7533.52
943.228	7553.32
944.85	7675.69
946.472	7722.76
948.093	7845.29
949.715	7826.03
951.336	7968.77
952.957	7961.53
954.578	8051.08
956.199	8046.01
957.82	8240.62
959.44	8192.78
961.061	8296.63
962.681	8295.52
964.302	8410.68
965.922	8381.8
967.542	8476.18
969.162	8468.13
970.782	8549.6
972.401	8545.78
974.021	8615.11
975.64	8601.34
977.26	8713.54
978.879	8715.03
980.498	8851.49
982.117	8833.19
983.736	8822.44
985.355	8790.71
986.973	8906.89
988.592	8937.97
990.21	8998.84
991.828	8935.06
993.446	9034.99
995.064	8938.02
996.682	9083.46
998.3	9081.24
999.917	9120.44
1001.535	9027.77
1003.152	9135.66
1004.769	9056.12
1006.387	9100.6
1008.003	8972.3
1009.62	8996.04
1011.237	8919.97
1012.854	8991.17
1014.47	8905.11
1016.086	8833.22
1017.703	8599.38
1019.319	8651.35
1020.935	8555.79
1022.55	8580.59
1024.166	8493.77
1025.782	8404.66
1027.397	8246.74
1029.012	8170.13
1030.627	7991.58
1032.243	7912.73
1033.857	7766.65
1035.472	7662.56
1037.087	7480.9
1038.701	7457.56
1040.316	7224.93
1041.93	7198.92
1043.544	7043.14
1045.158	7002.04
1046.772	6819.57
1048.386	6783.86
1049.999	6680.33
1051.613	6607.78
1053.226	6464.85
1054.839	6443.39
1056.452	6331.17
1058.065	6364.64
1059.678	6250.84
1061.29	6241.61
1062.903	6159.97
1064.515	6211.07
1066.127	6196.96
1067.74	6203.01
1069.351	6170.52
1070.963	6232.59
1072.575	6247.52
1074.186	6290.34
1075.798	6269.78
1077.409	6325.45
1079.02	6358.12
1080.631	6500.17
1082.242	6534.94
1083.853	6650.43
1085.463	6695.23
1087.074	6841.91
1088.684	6933.55
1090.294	7059.48
1091.904	7087.05
1093.514	7276.57
1095.124	7343
1096.733	7543.92
1098.343	7656.31
1099.952	7860.83
1101.561	8001.7
1103.17	8285.94
1104.779	8327.58
1106.388	8615.78
1107.996	8681.99
1109.605	8928.42
1111.213	8957.82
1112.821	9164
1114.429	9260.17
1116.037	9420.47
1117.645	9518.01
1119.252	9762.54
1120.86	9839.09
1122.467	10045.81
1124.074	10077.51
1125.681	10522.31
1127.288	10640.18
1128.895	10816.34
1130.501	10826.94
1132.108	11026.09
1133.714	11113.93
1135.32	11201.39
1136.926	11403.78
1138.532	11722.27
1140.138	11823.63
1141.743	12009.36
1143.349	12013.79
1144.954	12163.63
1146.559	12102.46
1148.164	12329.32
1149.768	12316.05
1151.373	12531.34
1152.978	12523.72
1154.582	12801.27
1156.186	12767.08
1157.79	12964.74
1159.394	12822.15
1160.998	13097.98
1162.601	13115.2
1164.205	13063.17
1165.808	12886.53
1167.411	13150.51
1169.014	13095.97
1170.617	13224.53
1172.219	13167.81
1173.822	13254.54
1175.424	13264.47
1177.026	13385.39
1178.628	13133.49
1180.23	13317.96
1181.832	13377.72
1183.433	13406.78
1185.035	13389.9
1186.636	13483.32
1188.237	13242.03
1189.838	13396.46
1191.439	13474.46
1193.04	13510.05
1194.64	13410.29
1196.24	13472.29
1197.84	13551.75
1199.44	13644.74
1201.04	13565.79
1202.64	13788.75
1204.239	13878.14
1205.839	13944.35
1207.438	13833.99
1209.037	13885.48
1210.636	13888.89
1212.235	14135.62
1213.833	13980
1215.432	14176.95
1217.03	14280.25
1218.628	14266.05
1220.226	14164.48
1221.823	14398.41
1223.421	14404.86
1225.018	14672.63
1226.616	14411.33
1228.213	14577.11
1229.81	14782.92
1231.407	14807.78
1233.003	14765.58
1234.6	14992.55
1236.196	14807.73
1237.792	14762.05
1239.388	14782.95
1240.984	14833.08
1242.579	14919.68
1244.175	15084.78
1245.77	14949.41
1247.365	15110.57
1248.96	14904.67
1250.555	15350.04
1252.149	15340.92
1253.744	15580.24
1255.338	15392.86
1256.932	15581.66
1258.526	15643.3
1260.12	15459.4
1261.714	15461.26
1263.307	15483.01
1264.9	15435.58
1266.494	15789.01
1268.086	15778.13
1269.679	15858.91
1271.272	15985.13
1272.864	16027.19
1274.456	15909.5
1276.049	16033.9
1277.64	15845.35
1279.232	16240.13
1280.824	16456.44
1282.415	16289.93
1284.006	16007.29
1285.597	16173.93
1287.188	16376.7
1288.779	16525.27
1290.37	16141.84
1291.96	16325.11
1293.55	16274.18
1295.14	16607.46
1296.73	16671.05
1298.32	16863.16
1299.909	16524.54
1301.499	16876.27
1303.088	16642.9
1304.677	17123.68
1306.265	16827.96
1307.854	16989.51
1309.442	16977.35
1311.031	17219.28
1312.619	16815.83
1314.207	17034.59
1315.794	16864.29
1317.382	16945.01
1318.969	16926.19
1320.557	17003.99
1322.144	17029.27
1323.73	17228.06
1325.317	17068.08
1326.904	17019.77
1328.49	17123.91
1330.076	17207.2
1331.662	17377
1333.248	17349.82
1334.833	17453.99
1336.419	17387.98
1338.004	17377.06
1339.589	17380.31
1341.174	17513.88
1342.758	17516.52
1344.343	17328.38
1345.927	17281.32
1347.511	16906.7
1349.095	16944.92
1350.679	17063.19
1352.263	16681.88
1353.846	16419.56
1355.429	16019.89
1357.012	16129.72
1358.595	16107.72
1360.178	15837.5
1361.76	15144.31
1363.343	15087.35
1364.925	15415.2
1366.507	15946.51
1368.088	15623.09
1369.67	15731
1371.251	15191.55
1372.832	15548.42
1374.413	15777.97
1375.994	15464.08
1377.575	14984.47
1379.155	14746.47
1380.735	13697.61
1382.316	13156.39
1383.895	12945.79
1385.475	13720.04
1387.055	14233.24
1388.634	13774.25
1390.213	14536.61
1391.792	14610.15
1393.371	14200.24
1394.949	14193.12
1396.527	13667.63
1398.106	14587.12
1399.684	14681.27
1401.261	13669.63
1402.839	15209.7
1404.416	14819.74
1405.993	14747.63
1407.57	14858.96
1409.147	15691.82
1410.724	15526.24
1412.3	16168.96
1413.876	15830.95
1415.452	15940.33
1417.028	16128.73
1418.604	15924.61
1420.179	16011.27
1421.755	16065.61
1423.33	15953.69
1424.905	16043.36
1426.479	16360.68
1428.054	16703.31
1429.628	16468.42
1431.202	16493.39
1432.776	16127.01
1434.35	16286.17
1435.923	16313.41
1437.496	16713.25
1439.069	16552.15
1440.642	17060.8
1442.215	16770.25
1443.788	16928.48
1445.36	16924.15
1446.932	16926.91
1448.504	17040.82
1450.076	16964.73
1451.647	16651.17
1453.218	16359.03
1454.789	16480.24
1456.36	17096.03
1457.931	16833.76
1459.502	17023.95
1461.072	16596.09
1462.642	16741.26
1464.212	16492.66
1465.781	16906.2
1467.351	16908.02
1468.92	16648.53
1470.489	16652.88
1472.058	16374.85
1473.627	16497.08
1475.195	16913.4
1476.764	16840.38
1478.332	17106.03
1479.9	16807.74
1481.467	17122.13
1483.035	16494.84
1484.602	16464.12
1486.169	16583.04
1487.736	16765.74
1489.302	16744.9
1490.869	16282.84
1492.435	16423.83
1494.001	16477.07
1495.567	15925.94
1497.132	16232.21
1498.698	16115.89
1500.263	16357.4
1501.828	16239.7
1503.393	16210.5
1504.957	16282.56
1506.521	15942.6
1508.086	15713.68
1509.65	16166.55
1511.213	15993.25
1512.777	16265.21
1514.34	15825.81
1515.903	15795.85
1517.466	15649.97
1519.029	15825.36
1520.591	16196.64
1522.153	16328
1523.715	16322.83
1525.277	16676.91
1526.839	16436.76
1528.4	16663.08
1529.961	16061.43
1531.522	15876.74
1533.083	15923.36
1534.643	15980.57
1536.204	16281.98
1537.764	16299.01
1539.324	15874.94
1540.883	16185.7
1542.443	15812
1544.002	16298.46
1545.561	16221.33
1547.12	15801.11
1548.679	15808.62
1550.237	15754.73
1551.795	15626.71
1553.353	15839.74
1554.911	15335.36
1556.468	15700.98
1558.026	15660.6
1559.583	15599.51
1561.139	15771.72
1562.696	15810.47
1564.252	15327.55
1565.809	15558.59
1567.365	15295.03
1568.92	15401.75
1570.476	15328.31
1572.031	15313.29
1573.586	15431.55
1575.141	15456.26
1576.696	15034.33
1578.25	15184.55
1579.805	15085.69
1581.359	14799.97
1582.912	14965.35
1584.466	15037.46
1586.019	15104.36
1587.572	15313.13
1589.125	14878.46
1590.678	14992.27
1592.23	15065.09
1593.782	14937.72
1595.334	15112.76
1596.886	15058.52
1598.438	14807.04
1599.989	15023.55
1601.54	14789.73
1603.091	14733.67
1604.642	14943.13
1606.192	14855.69
1607.742	14789.16
1609.292	14780.22
1610.842	14573.59
1612.391	14766.19
1613.941	14736.56
1615.49	14368.61
1617.038	14200.81
1618.587	14363.87
1620.135	13946.34
1621.684	14183.98
1623.231	14108.67
1624.779	13855.49
1626.327	13681.15
1627.874	14033.25
1629.421	14159.98
1630.968	14251.86
1632.514	13959.04
1634.06	13479.05
1635.606	13230.8
1637.152	13406.34
1638.698	13220.44
1640.243	13248.67
1641.788	13038.2
1643.333	12713.54
1644.878	12504.24
1646.422	12411.86
1647.967	12022.39
1649.511	11761.82
1651.054	11221.53
1652.598	10536.15
1654.141	9946.86
1655.684	9637.43
1657.227	8950.07
1658.77	8531.22
1660.312	7899.03
1661.854	7298.81
1663.396	6757.94
1664.937	6440.72
1666.479	5943.56
1668.02	5680.01
1669.561	5322.19
1671.102	5042.28
1672.642	4801.17
1674.182	4654.03
1675.722	4420.52
1677.262	4259.19
1678.801	4093.48
1680.341	3935.4
1681.88	3740.78
1683.418	3645.37
1684.957	3559.35
1686.495	3473.8
1688.033	3386.5
1689.571	3324.93
1691.109	3218.43
1692.646	3143.23
1694.183	3061.03
1695.72	3001.86
1697.257	2954.97
1698.793	2933.97
1700.329	2867.77
1701.865	2832.49
1703.401	2785.94
1704.936	2768.09
1706.471	2721.8
1708.006	2684.08
1709.541	2656.87
