# Supplementary material for: Exciton thermal radiation from macroscale membranes composed of chirality-sorted carbon nanotubes and its control
Source: Nat Commun. 2026 Jul 29;17:6967. doi: 10.1038/s41467-026-75711-4 (PMC13421534; doi:10.1038/s41467-026-75711-4)
Supplement: Supplementary file 4 — Source Data [file 41467_2026_75711_MOESM4_ESM.zip › Source data/Supplementary_Data_8_heating_600K.txt]

Data from AT069_NQ51B19821__13__14-11-49-492.txt Node

Date: Wed Sep 25 14:11:49 JST 2024
User: ymlab
Spectrometer: NQ51B1982
Trigger mode: 0
Integration Time (sec): 8.000000E-2
Scans to average: 100
Nonlinearity correction enabled: false
Boxcar width: 0
Storing dark spectrum: false
XAxis mode: Wavelengths
Number of Pixels in Spectrum: 512
>>>>>Begin Spectral Data<<<<<
899.399	7692.8
901.024	7784.57
902.648	8010.91
904.273	8099.43
905.897	8337.14
907.522	8432.81
909.146	8630.49
910.77	8762.24
912.394	9012.82
914.018	9179.58
915.642	9590.32
917.265	10022.95
918.889	10734.02
920.512	11331.55
922.136	11994.8
923.759	12464.13
925.382	13002.68
927.005	13349.13
928.628	13733.97
930.251	13983.63
931.873	14356.5
933.496	14496.37
935.118	14849.52
936.74	14991.19
938.363	15320.86
939.985	15446.25
941.607	15744.42
943.228	15841.62
944.85	16103.48
946.472	16250.76
948.093	16556.69
949.715	16625.01
951.336	16889.49
952.957	16983.79
954.578	17255.65
956.199	17301.91
957.82	17531.05
959.44	17571.55
961.061	17829.66
962.681	17894.27
964.302	18205.55
965.922	18227.14
967.542	18480.63
969.162	18466.32
970.782	18669.7
972.401	18713.66
974.021	18981.76
975.64	19002.57
977.26	19283.06
978.879	19168.89
980.498	19455.3
982.117	19470.84
983.736	19657.35
985.355	19672.51
986.973	19912.94
988.592	19869.72
990.21	20027.5
991.828	20072.79
993.446	20169.11
995.064	20095.32
996.682	20280.55
998.3	20269.25
999.917	20481.49
1001.535	20305.8
1003.152	20543.64
1004.769	20361.97
1006.387	20477.7
1008.003	20364.34
1009.62	20458.17
1011.237	20233.84
1012.854	20290.25
1014.47	20133.2
1016.086	20176.79
1017.703	19899.84
1019.319	19875.38
1020.935	19678.75
1022.55	19658.55
1024.166	19418.69
1025.782	19254.21
1027.397	18962.32
1029.012	18919.29
1030.627	18574.78
1032.243	18397.55
1033.857	18042.3
1035.472	17817.41
1037.087	17429.38
1038.701	17276.05
1040.316	16864.8
1041.93	16730.12
1043.544	16264.6
1045.158	16000.61
1046.772	15635.75
1048.386	15432.95
1049.999	15023.93
1051.613	14773.72
1053.226	14434.59
1054.839	14238.21
1056.452	13869.49
1058.065	13694.54
1059.678	13384.1
1061.29	13242.31
1062.903	12946.43
1064.515	12891.3
1066.127	12646.6
1067.74	12494.12
1069.351	12279.1
1070.963	12270.78
1072.575	12137.14
1074.186	12137.1
1075.798	12022.58
1077.409	12061.61
1079.02	11961.73
1080.631	12083.93
1082.242	12052.34
1083.853	12202.07
1085.463	12222.26
1087.074	12380.98
1088.684	12415.73
1090.294	12619.86
1091.904	12770.61
1093.514	13115.79
1095.124	13155.98
1096.733	13457.07
1098.343	13556.31
1099.952	14022.52
1101.561	14191.19
1103.17	14587.13
1104.779	14767.25
1106.388	15153.19
1107.996	15457.43
1109.605	15838.8
1111.213	16102.45
1112.821	16635.95
1114.429	16964.22
1116.037	17392.6
1117.645	17700.05
1119.252	18174.75
1120.86	18375.98
1122.467	18872.36
1124.074	19266.95
1125.681	19844.63
1127.288	20148.23
1128.895	20847.39
1130.501	21063.64
1132.108	21707.01
1133.714	21954.04
1135.32	22340.91
1136.926	22868.64
1138.532	23572.86
1140.138	23839.37
1141.743	24409.13
1143.349	24659.86
1144.954	25054.03
1146.559	25355.17
1148.164	25950.75
1149.768	26253.64
1151.373	26825.89
1152.978	26936.74
1154.582	27446.85
1156.186	27499.56
1157.79	28158.2
1159.394	28199.95
1160.998	28696.66
1162.601	28858.21
1164.205	28998.56
1165.808	29094.11
1167.411	29675.3
1169.014	29467.03
1170.617	29791.11
1172.219	29928.5
1173.822	30255.65
1175.424	30077.25
1177.026	30292.36
1178.628	30246.97
1180.23	30429.4
1181.832	30446.95
1183.433	30665.44
1185.035	30571.61
1186.636	30966.08
1188.237	31043.41
1189.838	31525.6
1191.439	31037.87
1193.04	31007.75
1194.64	30812.47
1196.24	31091.57
1197.84	31130.26
1199.44	31462.16
1201.04	31385.56
1202.64	31807.28
1204.239	31807.95
1205.839	32280.51
1207.438	31969.18
1209.037	32343.25
1210.636	32434.86
1212.235	32658.99
1213.833	32769.08
1215.432	32917.31
1217.03	32938.7
1218.628	33095.47
1220.226	32784.88
1221.823	33220.68
1223.421	33116.05
1225.018	33878.24
1226.616	33846.58
1228.213	34012.99
1229.81	33839.82
1231.407	34225.62
1233.003	33938.59
1234.6	34558.13
1236.196	34163.59
1237.792	34619.58
1239.388	34892.17
1240.984	35192.26
1242.579	35059.84
1244.175	35359.82
1245.77	35493.1
1247.365	35773.63
1248.96	35596.62
1250.555	36107.43
1252.149	35936.83
1253.744	36392.9
1255.338	36049.82
1256.932	36487.16
1258.526	36826.64
1260.12	36689.42
1261.714	36803.49
1263.307	37045.65
1264.9	37196.6
1266.494	37618.88
1268.086	37590.28
1269.679	38285.42
1271.272	37865.46
1272.864	38493.09
1274.456	38126.26
1276.049	38692.86
1277.64	38662.75
1279.232	39079.52
1280.824	38682.06
1282.415	39061.84
1284.006	39274.81
1285.597	39521.64
1287.188	39495.34
1288.779	40098.74
1290.37	40429.13
1291.96	40553.33
1293.55	40229.97
1295.14	40294.44
1296.73	40171.97
1298.32	40358.53
1299.909	40160.38
1301.499	40798.42
1303.088	40371.86
1304.677	41243.92
1306.265	40964.03
1307.854	41756.57
1309.442	41294.54
1311.031	41527.36
1312.619	41711.63
1314.207	41876.72
1315.794	41980.45
1317.382	42429.66
1318.969	42055.55
1320.557	42235.53
1322.144	42524.68
1323.73	42646.82
1325.317	42585.79
1326.904	42298.63
1328.49	42280.98
1330.076	42683.7
1331.662	42988.9
1333.248	42687.08
1334.833	42621.47
1336.419	42695.61
1338.004	42503.01
1339.589	43143.83
1341.174	42584.87
1342.758	42535.11
1344.343	42768.36
1345.927	43061.43
1347.511	42510.81
1349.095	42209.57
1350.679	41927.19
1352.263	41563.58
1353.846	40845.5
1355.429	39244.08
1357.012	39932.06
1358.595	39896.74
1360.178	38799.38
1361.76	36603.59
1363.343	37381.99
1364.925	37821.13
1366.507	38910.34
1368.088	37134.6
1369.67	38211.26
1371.251	38072.37
1372.832	38488.76
1374.413	38860.87
1375.994	38181.79
1377.575	36638.5
1379.155	35423.53
1380.735	33014.01
1382.316	31872.77
1383.895	31639.43
1385.475	33303.95
1387.055	34499.14
1388.634	33385.3
1390.213	35531.06
1391.792	35335.05
1393.371	34462.56
1394.949	34965.22
1396.527	33971.92
1398.106	36858.41
1399.684	36406.01
1401.261	34510.38
1402.839	38162.67
1404.416	37166.76
1405.993	36954.92
1407.57	36690.3
1409.147	37798
1410.724	37831.88
1412.3	39348.43
1413.876	39028.2
1415.452	38988.24
1417.028	40310.09
1418.604	39920.63
1420.179	40022.58
1421.755	40917.37
1423.33	40528.94
1424.905	40500.85
1426.479	40973.12
1428.054	40828.96
1429.628	40917.21
1431.202	41725.89
1432.776	41413.57
1434.35	41182.72
1435.923	40720.53
1437.496	41383.89
1439.069	41073.57
1440.642	42406.8
1442.215	41496.57
1443.788	41456.31
1445.36	40582.77
1446.932	41169.71
1448.504	41890.47
1450.076	40830.32
1451.647	41032.11
1453.218	41652.16
1454.789	41752.04
1456.36	41839.2
1457.931	41482.97
1459.502	42412.5
1461.072	42070.21
1462.642	42320.36
1464.212	41192.69
1465.781	42104.69
1467.351	41796.09
1468.92	41527.64
1470.489	41446.81
1472.058	41216.19
1473.627	41693.61
1475.195	41988.9
1476.764	41372.57
1478.332	42034.32
1479.9	40956.34
1481.467	41891.03
1483.035	41863.05
1484.602	41857.83
1486.169	41131.24
1487.736	40930.72
1489.302	41538.28
1490.869	41378.21
1492.435	41000.24
1494.001	41385.36
1495.567	40459.58
1497.132	41129.4
1498.698	40315.45
1500.263	41009.75
1501.828	40263.85
1503.393	39910.42
1504.957	39811.65
1506.521	39835.75
1508.086	39917.28
1509.65	39781.2
1511.213	39536.07
1512.777	40298.39
1514.34	39994.86
1515.903	40192.49
1517.466	39951.1
1519.029	39589.75
1520.591	39637.65
1522.153	39703.31
1523.715	39608.68
1525.277	40263.92
1526.839	39851.11
1528.4	40745.24
1529.961	39886.96
1531.522	39872.31
1533.083	39932.36
1534.643	39954.03
1536.204	39884.32
1537.764	39309.43
1539.324	38458.53
1540.883	39275.22
1542.443	38984.09
1544.002	39604.61
1545.561	38928.24
1547.12	38588.34
1548.679	39118.39
1550.237	39480.2
1551.795	38653.53
1553.353	39282.94
1554.911	38683.65
1556.468	39100.25
1558.026	39147.41
1559.583	38463.68
1561.139	38477.25
1562.696	37702.22
1564.252	37468.68
1565.809	38422.03
1567.365	38422.26
1568.92	38413.48
1570.476	38190.9
1572.031	37307.25
1573.586	37241.47
1575.141	37468.41
1576.696	36938.24
1578.25	37926.91
1579.805	37164.82
1581.359	36949.37
1582.912	37333.61
1584.466	36715.95
1586.019	36532.16
1587.572	37007.8
1589.125	36365.92
1590.678	36734.09
1592.23	36806.24
1593.782	36081.47
1595.334	36578.61
1596.886	36819.85
1598.438	35766.81
1599.989	36063.64
1601.54	35653.3
1603.091	35828.65
1604.642	35749.95
1606.192	35568.34
1607.742	34869.09
1609.292	36036.96
1610.842	35208.74
1612.391	35370.87
1613.941	35488.9
1615.49	35221.17
1617.038	34818.71
1618.587	35098.91
1620.135	34223.06
1621.684	33907.48
1623.231	34013.88
1624.779	33796.88
1626.327	33903.33
1627.874	33622.76
1629.421	32866.19
1630.968	33860.46
1632.514	33129.05
1634.06	32268.37
1635.606	32214.66
1637.152	32505.94
1638.698	31760.58
1640.243	31793.87
1641.788	31385.92
1643.333	30672.32
1644.878	29848.42
1646.422	29401.63
1647.967	27688.87
1649.511	27267.33
1651.054	26049.79
1652.598	24077.51
1654.141	22692.32
1655.684	21467.31
1657.227	19689.28
1658.77	18481.72
1660.312	16992.2
1661.854	15552.08
1663.396	14280.24
1664.937	13421.29
1666.479	12178.48
1668.02	11422.57
1669.561	10657.95
1671.102	10013.11
1672.642	9255.9
1674.182	8830.29
1675.722	8247.87
1677.262	7698.25
1678.801	7293.22
1680.341	6903.48
1681.88	6528.34
1683.418	6274.78
1684.957	5898.48
1686.495	5621.7
1688.033	5418.23
1689.571	5247.02
1691.109	4997.53
1692.646	4811.22
1694.183	4655.13
1695.72	4469.88
1697.257	4296.82
1698.793	4224.61
1700.329	4076.32
1701.865	3981.17
1703.401	3881.48
1704.936	3776.94
1706.471	3677.65
1708.006	3609.08
1709.541	3523.79
