# Supplementary material for: Exciton thermal radiation from macroscale membranes composed of chirality-sorted carbon nanotubes and its control
Source: Nat Commun. 2026 Jul 29;17:6967. doi: 10.1038/s41467-026-75711-4 (PMC13421534; doi:10.1038/s41467-026-75711-4)
Supplement: Supplementary file 4 — Source Data [file 41467_2026_75711_MOESM4_ESM.zip › Source data/Supplementary_Data_17_cooling_700K.txt]

Data from MK75SS02_2_cool_NIR_700K_sig_2_NQ51B19821__1__14-37-27-709.txt Node

Date: Mon Nov 17 14:37:27 JST 2025
User: ymlab
Spectrometer: NQ51B1982
Trigger mode: 0
Integration Time (sec): 1.000000E-1
Scans to average: 1
Nonlinearity correction enabled: false
Boxcar width: 0
Storing dark spectrum: false
XAxis mode: Wavelengths
Number of Pixels in Spectrum: 512
>>>>>Begin Spectral Data<<<<<
899.399	2862
901.024	2849
902.648	2916
904.273	2909
905.897	2966
907.522	2965
909.146	3014
910.77	3001
912.394	3054
914.018	3060
915.642	3124
917.265	3138
918.889	3238
920.512	3299
922.136	3415
923.759	3444
925.382	3591
927.005	3608
928.628	3711
930.251	3741
931.873	3817
933.496	3844
935.118	3951
936.74	3912
938.363	3999
939.985	3978
941.607	4026
943.228	4045
944.85	4095
946.472	4082
948.093	4155
949.715	4149
951.336	4247
952.957	4238
954.578	4286
956.199	4231
957.82	4349
959.44	4345
961.061	4376
962.681	4356
964.302	4440
965.922	4399
967.542	4447
969.162	4514
970.782	4564
972.401	4512
974.021	4565
975.64	4593
977.26	4639
978.879	4570
980.498	4643
982.117	4632
983.736	4719
985.355	4717
986.973	4738
988.592	4744
990.21	4765
991.828	4751
993.446	4836
995.064	4798
996.682	4856
998.3	4837
999.917	4878
1001.535	4846
1003.152	4889
1004.769	4833
1006.387	4866
1008.003	4853
1009.62	4889
1011.237	4942
1012.854	4925
1014.47	4858
1016.086	4862
1017.703	4766
1019.319	4841
1020.935	4757
1022.55	4771
1024.166	4717
1025.782	4712
1027.397	4745
1029.012	4746
1030.627	4617
1032.243	4623
1033.857	4532
1035.472	4558
1037.087	4497
1038.701	4495
1040.316	4430
1041.93	4421
1043.544	4349
1045.158	4373
1046.772	4301
1048.386	4284
1049.999	4218
1051.613	4205
1053.226	4100
1054.839	4148
1056.452	4095
1058.065	4111
1059.678	4008
1061.29	4047
1062.903	3966
1064.515	3979
1066.127	3869
1067.74	3851
1069.351	3835
1070.963	3896
1072.575	3802
1074.186	3847
1075.798	3830
1077.409	3839
1079.02	3759
1080.631	3771
1082.242	3710
1083.853	3746
1085.463	3698
1087.074	3742
1088.684	3764
1090.294	3748
1091.904	3724
1093.514	3811
1095.124	3782
1096.733	3793
1098.343	3802
1099.952	3849
1101.561	3813
1103.17	3874
1104.779	3854
1106.388	3928
1107.996	3905
1109.605	3994
1111.213	4030
1112.821	4024
1114.429	4057
1116.037	4132
1117.645	4196
1119.252	4283
1120.86	4293
1122.467	4394
1124.074	4323
1125.681	4391
1127.288	4371
1128.895	4410
1130.501	4461
1132.108	4557
1133.714	4593
1135.32	4754
1136.926	4702
1138.532	4921
1140.138	4902
1141.743	4943
1143.349	4980
1144.954	5066
1146.559	5075
1148.164	5128
1149.768	5132
1151.373	5304
1152.978	5281
1154.582	5384
1156.186	5372
1157.79	5452
1159.394	5477
1160.998	5583
1162.601	5487
1164.205	5599
1165.808	5725
1167.411	5654
1169.014	5677
1170.617	5821
1172.219	5829
1173.822	5945
1175.424	5863
1177.026	5897
1178.628	5935
1180.23	6142
1181.832	6145
1183.433	6197
1185.035	6122
1186.636	6311
1188.237	6255
1189.838	6247
1191.439	6225
1193.04	6191
1194.64	6173
1196.24	6393
1197.84	6525
1199.44	6734
1201.04	6473
1202.64	6386
1204.239	6309
1205.839	6471
1207.438	6487
1209.037	6427
1210.636	6421
1212.235	6555
1213.833	6558
1215.432	6653
1217.03	6539
1218.628	6637
1220.226	6630
1221.823	6689
1223.421	6613
1225.018	6629
1226.616	6567
1228.213	6815
1229.81	6741
1231.407	6825
1233.003	6774
1234.6	6783
1236.196	6874
1237.792	7014
1239.388	6991
1240.984	7039
1242.579	7023
1244.175	7167
1245.77	7038
1247.365	6937
1248.96	6687
1250.555	7003
1252.149	7032
1253.744	7049
1255.338	7010
1256.932	7175
1258.526	7251
1260.12	7375
1261.714	7307
1263.307	7422
1264.9	7445
1266.494	7327
1268.086	7348
1269.679	7493
1271.272	7342
1272.864	7487
1274.456	7459
1276.049	7555
1277.64	7451
1279.232	7587
1280.824	7470
1282.415	7466
1284.006	7438
1285.597	7511
1287.188	7229
1288.779	7437
1290.37	7688
1291.96	7868
1293.55	7779
1295.14	7750
1296.73	7667
1298.32	7621
1299.909	7626
1301.499	7835
1303.088	7849
1304.677	8074
1306.265	7823
1307.854	7828
1309.442	7852
1311.031	7868
1312.619	7856
1314.207	8021
1315.794	8066
1317.382	8087
1318.969	8204
1320.557	8102
1322.144	8001
1323.73	8106
1325.317	8139
1326.904	7999
1328.49	8085
1330.076	8117
1331.662	8141
1333.248	8597
1334.833	8360
1336.419	8223
1338.004	7967
1339.589	7945
1341.174	8080
1342.758	8287
1344.343	8458
1345.927	8524
1347.511	8559
1349.095	8429
1350.679	8031
1352.263	8195
1353.846	8076
1355.429	8255
1357.012	7909
1358.595	7711
1360.178	7886
1361.76	7929
1363.343	7619
1364.925	7587
1366.507	7973
1368.088	7759
1369.67	7956
1371.251	8318
1372.832	8193
1374.413	7693
1375.994	7991
1377.575	7983
1379.155	7789
1380.735	7503
1382.316	7270
1383.895	7140
1385.475	6714
1387.055	7251
1388.634	7551
1390.213	7346
1391.792	7434
1393.371	7784
1394.949	7454
1396.527	7851
1398.106	7304
1399.684	7519
1401.261	7693
1402.839	7352
1404.416	7684
1405.993	7903
1407.57	7612
1409.147	7939
1410.724	7665
1412.3	7891
1413.876	8038
1415.452	8097
1417.028	7824
1418.604	8070
1420.179	7903
1421.755	7649
1423.33	7800
1424.905	8047
1426.479	7936
1428.054	8115
1429.628	8290
1431.202	8383
1432.776	8106
1434.35	8229
1435.923	8410
1437.496	8415
1439.069	8176
1440.642	8317
1442.215	8436
1443.788	8409
1445.36	8268
1446.932	7972
1448.504	7782
1450.076	8227
1451.647	8487
1453.218	8131
1454.789	8243
1456.36	8495
1457.931	8394
1459.502	8523
1461.072	8099
1462.642	8271
1464.212	8133
1465.781	8045
1467.351	8003
1468.92	8431
1470.489	8314
1472.058	8345
1473.627	8255
1475.195	8477
1476.764	8324
1478.332	8436
1479.9	8130
1481.467	7949
1483.035	7895
1484.602	8056
1486.169	8212
1487.736	8235
1489.302	8217
1490.869	8233
1492.435	8196
1494.001	8248
1495.567	8359
1497.132	8233
1498.698	7984
1500.263	8022
1501.828	7867
1503.393	8026
1504.957	8202
1506.521	8027
1508.086	7730
1509.65	7903
1511.213	7856
1512.777	7867
1514.34	7979
1515.903	7791
1517.466	7706
1519.029	7891
1520.591	7882
1522.153	7649
1523.715	7581
1525.277	7934
1526.839	8020
1528.4	8097
1529.961	8070
1531.522	8006
1533.083	8086
1534.643	8281
1536.204	7983
1537.764	8221
1539.324	7960
1540.883	7769
1542.443	7581
1544.002	7535
1545.561	7679
1547.12	8140
1548.679	7855
1550.237	7825
1551.795	8004
1553.353	7941
1554.911	7608
1556.468	7682
1558.026	7317
1559.583	7429
1561.139	7524
1562.696	7679
1564.252	7590
1565.809	7727
1567.365	7543
1568.92	7502
1570.476	7723
1572.031	7897
1573.586	7846
1575.141	7769
1576.696	7611
1578.25	7263
1579.805	7295
1581.359	7360
1582.912	7525
1584.466	8013
1586.019	7722
1587.572	7439
1589.125	7153
1590.678	6962
1592.23	6974
1593.782	7000
1595.334	6971
1596.886	7151
1598.438	7224
1599.989	7155
1601.54	6863
1603.091	6811
1604.642	6795
1606.192	7018
1607.742	7092
1609.292	7212
1610.842	7253
1612.391	7161
1613.941	7023
1615.49	7359
1617.038	7375
1618.587	7374
1620.135	6975
1621.684	6856
1623.231	7026
1624.779	7295
1626.327	7284
1627.874	7375
1629.421	7051
1630.968	7087
1632.514	6795
1634.06	6639
1635.606	6527
1637.152	6410
1638.698	6743
1640.243	6843
1641.788	6661
1643.333	6709
1644.878	6516
1646.422	6471
1647.967	6255
1649.511	5981
1651.054	5878
1652.598	5752
1654.141	5544
1655.684	5341
1657.227	5006
1658.77	4895
1660.312	4571
1661.854	4431
1663.396	4318
1664.937	4069
1666.479	3857
1668.02	3707
1669.561	3507
1671.102	3370
1672.642	3263
1674.182	3209
1675.722	3101
1677.262	3082
1678.801	3014
1680.341	2982
1681.88	2923
1683.418	2850
1684.957	2770
1686.495	2708
1688.033	2644
1689.571	2629
1691.109	2590
1692.646	2563
1694.183	2527
1695.72	2524
1697.257	2454
1698.793	2456
1700.329	2411
1701.865	2406
1703.401	2371
1704.936	2367
1706.471	2356
1708.006	2343
1709.541	2341
