# Supplementary material for: Exciton thermal radiation from macroscale membranes composed of chirality-sorted carbon nanotubes and its control
Source: Nat Commun. 2026 Jul 29;17:6967. doi: 10.1038/s41467-026-75711-4 (PMC13421534; doi:10.1038/s41467-026-75711-4)
Supplement: Supplementary file 4 — Source Data [file 41467_2026_75711_MOESM4_ESM.zip › Source data/Supplementary_Data_17_cooling_350K.txt]

Data from MK75SS02_2_cool_NIR_350K_sig_NQ51B19821__0__18.txt Node

Date: Mon Nov 17 15:41:24 JST 2025
User: ymlab
Spectrometer: NQ51B1982
Trigger mode: 0
Integration Time (sec): 1.000000E-1
Scans to average: 1
Nonlinearity correction enabled: false
Boxcar width: 0
Storing dark spectrum: false
XAxis mode: Wavelengths
Number of Pixels in Spectrum: 512
>>>>>Begin Spectral Data<<<<<
899.399	2851
901.024	2836
902.648	2910
904.273	2891
905.897	2956
907.522	2961
909.146	3001
910.77	2990
912.394	3055
914.018	3062
915.642	3129
917.265	3168
918.889	3230
920.512	3318
922.136	3449
923.759	3505
925.382	3647
927.005	3679
928.628	3792
930.251	3821
931.873	3892
933.496	3913
935.118	4006
936.74	4005
938.363	4104
939.985	4062
941.607	4165
943.228	4168
944.85	4241
946.472	4209
948.093	4296
949.715	4273
951.336	4325
952.957	4307
954.578	4412
956.199	4334
957.82	4404
959.44	4383
961.061	4431
962.681	4420
964.302	4455
965.922	4473
967.542	4541
969.162	4518
970.782	4555
972.401	4499
974.021	4535
975.64	4521
977.26	4553
978.879	4506
980.498	4526
982.117	4527
983.736	4570
985.355	4561
986.973	4571
988.592	4518
990.21	4538
991.828	4471
993.446	4517
995.064	4517
996.682	4504
998.3	4395
999.917	4451
1001.535	4399
1003.152	4355
1004.769	4316
1006.387	4338
1008.003	4239
1009.62	4237
1011.237	4163
1012.854	4131
1014.47	4067
1016.086	4048
1017.703	3955
1019.319	3903
1020.935	3867
1022.55	3829
1024.166	3759
1025.782	3714
1027.397	3614
1029.012	3613
1030.627	3525
1032.243	3487
1033.857	3433
1035.472	3423
1037.087	3368
1038.701	3351
1040.316	3302
1041.93	3349
1043.544	3268
1045.158	3256
1046.772	3182
1048.386	3215
1049.999	3175
1051.613	3204
1053.226	3178
1054.839	3209
1056.452	3151
1058.065	3194
1059.678	3170
1061.29	3235
1062.903	3194
1064.515	3253
1066.127	3209
1067.74	3291
1069.351	3291
1070.963	3343
1072.575	3383
1074.186	3446
1075.798	3445
1077.409	3530
1079.02	3576
1080.631	3615
1082.242	3572
1083.853	3700
1085.463	3705
1087.074	3775
1088.684	3823
1090.294	3919
1091.904	4025
1093.514	4171
1095.124	4250
1096.733	4273
1098.343	4293
1099.952	4356
1101.561	4384
1103.17	4597
1104.779	4627
1106.388	4725
1107.996	4679
1109.605	4766
1111.213	4814
1112.821	4925
1114.429	5072
1116.037	5198
1117.645	5284
1119.252	5372
1120.86	5401
1122.467	5589
1124.074	5452
1125.681	5499
1127.288	5621
1128.895	5711
1130.501	5849
1132.108	5967
1133.714	5976
1135.32	6077
1136.926	5966
1138.532	6062
1140.138	6135
1141.743	6253
1143.349	6228
1144.954	6375
1146.559	6234
1148.164	6379
1149.768	6289
1151.373	6395
1152.978	6343
1154.582	6387
1156.186	6539
1157.79	6587
1159.394	6490
1160.998	6531
1162.601	6466
1164.205	6563
1165.808	6527
1167.411	6609
1169.014	6487
1170.617	6665
1172.219	6672
1173.822	6583
1175.424	6517
1177.026	6729
1178.628	6578
1180.23	6602
1181.832	6524
1183.433	6709
1185.035	6765
1186.636	6803
1188.237	6628
1189.838	6550
1191.439	6596
1193.04	6653
1194.64	6645
1196.24	6706
1197.84	6700
1199.44	6846
1201.04	6843
1202.64	7127
1204.239	7202
1205.839	7049
1207.438	6973
1209.037	7126
1210.636	7118
1212.235	7157
1213.833	7106
1215.432	7198
1217.03	6990
1218.628	7231
1220.226	7276
1221.823	7323
1223.421	7412
1225.018	7666
1226.616	7473
1228.213	7418
1229.81	7288
1231.407	7422
1233.003	7374
1234.6	7564
1236.196	7427
1237.792	7533
1239.388	7451
1240.984	7445
1242.579	7267
1244.175	7277
1245.77	7506
1247.365	7791
1248.96	7864
1250.555	7783
1252.149	7695
1253.744	7992
1255.338	7902
1256.932	8005
1258.526	8068
1260.12	8103
1261.714	7915
1263.307	7771
1264.9	7574
1266.494	7786
1268.086	8114
1269.679	8013
1271.272	7969
1272.864	8223
1274.456	8135
1276.049	7916
1277.64	7578
1279.232	7647
1280.824	7800
1282.415	8083
1284.006	7986
1285.597	8220
1287.188	8213
1288.779	8088
1290.37	8015
1291.96	7985
1293.55	7971
1295.14	8121
1296.73	8045
1298.32	8355
1299.909	8459
1301.499	8434
1303.088	8327
1304.677	8111
1306.265	8203
1307.854	8402
1309.442	8407
1311.031	8575
1312.619	8474
1314.207	8415
1315.794	8318
1317.382	8488
1318.969	8315
1320.557	8431
1322.144	8409
1323.73	8425
1325.317	8514
1326.904	8546
1328.49	8600
1330.076	8516
1331.662	8430
1333.248	8825
1334.833	8811
1336.419	8857
1338.004	8608
1339.589	8563
1341.174	8668
1342.758	8758
1344.343	8776
1345.927	8915
1347.511	8581
1349.095	8532
1350.679	8287
1352.263	8233
1353.846	8119
1355.429	8303
1357.012	8141
1358.595	8058
1360.178	8037
1361.76	8176
1363.343	7836
1364.925	7788
1366.507	7933
1368.088	7826
1369.67	7799
1371.251	7437
1372.832	7585
1374.413	7811
1375.994	8066
1377.575	8011
1379.155	7967
1380.735	7773
1382.316	7239
1383.895	7057
1385.475	6975
1387.055	7605
1388.634	7525
1390.213	7457
1391.792	7454
1393.371	7695
1394.949	7338
1396.527	7679
1398.106	7184
1399.684	7363
1401.261	7613
1402.839	7303
1404.416	7713
1405.993	7659
1407.57	7612
1409.147	7903
1410.724	7593
1412.3	7317
1413.876	7806
1415.452	8127
1417.028	8143
1418.604	8568
1420.179	8336
1421.755	8176
1423.33	8118
1424.905	8285
1426.479	8111
1428.054	8373
1429.628	8377
1431.202	8347
1432.776	8400
1434.35	8405
1435.923	8371
1437.496	7973
1439.069	7762
1440.642	8046
1442.215	7953
1443.788	8056
1445.36	8421
1446.932	8370
1448.504	8313
1450.076	8313
1451.647	8113
1453.218	8300
1454.789	8017
1456.36	8130
1457.931	8204
1459.502	8333
1461.072	8341
1462.642	8445
1464.212	8263
1465.781	7855
1467.351	7998
1468.92	8347
1470.489	8557
1472.058	8303
1473.627	7931
1475.195	7941
1476.764	8010
1478.332	8176
1479.9	7946
1481.467	8176
1483.035	8176
1484.602	8060
1486.169	7721
1487.736	7743
1489.302	7663
1490.869	7466
1492.435	7480
1494.001	7807
1495.567	7902
1497.132	8539
1498.698	8210
1500.263	8011
1501.828	8176
1503.393	8022
1504.957	7860
1506.521	7871
1508.086	7667
1509.65	7832
1511.213	7930
1512.777	8286
1514.34	7912
1515.903	7734
1517.466	7753
1519.029	7956
1520.591	7678
1522.153	7663
1523.715	7725
1525.277	7987
1526.839	8057
1528.4	8039
1529.961	7794
1531.522	7895
1533.083	7876
1534.643	7834
1536.204	7652
1537.764	7514
1539.324	7730
1540.883	7847
1542.443	7715
1544.002	7816
1545.561	7603
1547.12	7558
1548.679	7675
1550.237	7535
1551.795	7455
1553.353	7693
1554.911	7720
1556.468	7903
1558.026	7869
1559.583	7630
1561.139	7402
1562.696	7542
1564.252	7223
1565.809	6997
1567.365	7274
1568.92	7325
1570.476	7086
1572.031	7221
1573.586	7287
1575.141	7652
1576.696	7641
1578.25	7340
1579.805	7284
1581.359	7987
1582.912	7481
1584.466	7604
1586.019	7429
1587.572	7113
1589.125	6974
1590.678	7034
1592.23	7163
1593.782	7462
1595.334	7205
1596.886	7059
1598.438	7021
1599.989	6987
1601.54	6983
1603.091	7161
1604.642	7069
1606.192	7236
1607.742	7397
1609.292	7007
1610.842	6853
1612.391	6630
1613.941	6546
1615.49	6765
1617.038	6837
1618.587	7247
1620.135	7399
1621.684	7259
1623.231	7166
1624.779	7197
1626.327	6911
1627.874	6613
1629.421	6216
1630.968	6342
1632.514	6154
1634.06	6253
1635.606	6221
1637.152	6122
1638.698	6379
1640.243	6625
1641.788	6503
1643.333	6623
1644.878	6236
1646.422	6367
1647.967	6174
1649.511	5963
1651.054	5800
1652.598	5571
1654.141	5491
1655.684	5295
1657.227	4967
1658.77	4915
1660.312	4612
1661.854	4472
1663.396	4240
1664.937	4106
1666.479	3887
1668.02	3700
1669.561	3554
1671.102	3410
1672.642	3326
1674.182	3257
1675.722	3173
1677.262	3059
1678.801	2944
1680.341	2910
1681.88	2821
1683.418	2821
1684.957	2765
1686.495	2745
1688.033	2680
1689.571	2629
1691.109	2581
1692.646	2541
1694.183	2505
1695.72	2477
1697.257	2456
1698.793	2465
1700.329	2412
1701.865	2419
1703.401	2373
1704.936	2372
1706.471	2362
1708.006	2344
1709.541	2322
