# Supplementary material for: Exciton thermal radiation from macroscale membranes composed of chirality-sorted carbon nanotubes and its control
Source: Nat Commun. 2026 Jul 29;17:6967. doi: 10.1038/s41467-026-75711-4 (PMC13421534; doi:10.1038/s41467-026-75711-4)
Supplement: Supplementary file 4 — Source Data [file 41467_2026_75711_MOESM4_ESM.zip › Source data/Supplementary_Data_5_800K_bg.txt]

Data from AT069_NQ51B19821__27__15-48-46-194.txt Node

Date: Mon Sep 30 15:48:46 JST 2024
User: ymlab
Spectrometer: NQ51B1982
Trigger mode: 0
Integration Time (sec): 8.000000E-2
Scans to average: 100
Nonlinearity correction enabled: false
Boxcar width: 0
Storing dark spectrum: false
XAxis mode: Wavelengths
Number of Pixels in Spectrum: 512
>>>>>Begin Spectral Data<<<<<
899.399	2178.16
901.024	2145.41
902.648	2187.94
904.273	2160.45
905.897	2185.89
907.522	2170.81
909.146	2189.24
910.77	2157.56
912.394	2186.4
914.018	2165.73
915.642	2191.02
917.265	2163.51
918.889	2188.94
920.512	2172.01
922.136	2199.31
923.759	2168.35
925.382	2199.54
927.005	2172.89
928.628	2196.97
930.251	2179.97
931.873	2205.32
933.496	2177.72
935.118	2211.24
936.74	2179.33
938.363	2210.52
939.985	2184.21
941.607	2206.99
943.228	2192.94
944.85	2212.29
946.472	2178.17
948.093	2211.2
949.715	2179.17
951.336	2220.47
952.957	2187.97
954.578	2212.52
956.199	2178.64
957.82	2214.69
959.44	2185.08
961.061	2208.97
962.681	2190.82
964.302	2218.1
965.922	2191.54
967.542	2222.32
969.162	2218.4
970.782	2219.56
972.401	2196.15
974.021	2219.68
975.64	2197.78
977.26	2220.17
978.879	2188.26
980.498	2221.87
982.117	2197.24
983.736	2225.89
985.355	2207.38
986.973	2228.05
988.592	2201.05
990.21	2221.37
991.828	2203.79
993.446	2230.99
995.064	2206.61
996.682	2228.79
998.3	2210.64
999.917	2234.11
1001.535	2205.56
1003.152	2244.27
1004.769	2207.75
1006.387	2245.11
1008.003	2214.56
1009.62	2246.75
1011.237	2230.23
1012.854	2249.12
1014.47	2229.13
1016.086	2257.03
1017.703	2219.95
1019.319	2260.07
1020.935	2239.52
1022.55	2264.73
1024.166	2238.55
1025.782	2257.42
1027.397	2238.88
1029.012	2271.76
1030.627	2250.65
1032.243	2272.4
1033.857	2251.01
1035.472	2272.63
1037.087	2253.62
1038.701	2278.82
1040.316	2265.51
1041.93	2287.1
1043.544	2264.47
1045.158	2285.95
1046.772	2266.26
1048.386	2300.92
1049.999	2277.88
1051.613	2297.34
1053.226	2277.15
1054.839	2315.79
1056.452	2272.92
1058.065	2315.41
1059.678	2284.61
1061.29	2318.3
1062.903	2287.58
1064.515	2331.2
1066.127	2296.41
1067.74	2324.52
1069.351	2306.19
1070.963	2335.53
1072.575	2313.23
1074.186	2337
1075.798	2323.99
1077.409	2351.11
1079.02	2322.74
1080.631	2351.65
1082.242	2321.04
1083.853	2358.86
1085.463	2335.38
1087.074	2364.85
1088.684	2344.58
1090.294	2371.66
1091.904	2344.04
1093.514	2378.03
1095.124	2361.12
1096.733	2387.44
1098.343	2358.53
1099.952	2393.04
1101.561	2369.45
1103.17	2402.69
1104.779	2378.68
1106.388	2413.79
1107.996	2380.77
1109.605	2414.01
1111.213	2387.93
1112.821	2417.24
1114.429	2398.85
1116.037	2421.46
1117.645	2402.35
1119.252	2430.14
1120.86	2403.38
1122.467	2434.28
1124.074	2411.5
1125.681	2454.07
1127.288	2430.56
1128.895	2461.04
1130.501	2428.13
1132.108	2455.13
1133.714	2426.88
1135.32	2463.37
1136.926	2434.52
1138.532	2467.47
1140.138	2437.77
1141.743	2466.02
1143.349	2441.18
1144.954	2486.7
1146.559	2460.17
1148.164	2473.35
1149.768	2451.18
1151.373	2497.88
1152.978	2454.57
1154.582	2484.02
1156.186	2454.99
1157.79	2489.58
1159.394	2472.27
1160.998	2497.17
1162.601	2473.75
1164.205	2502.86
1165.808	2476.55
1167.411	2490.06
1169.014	2485.24
1170.617	2514.9
1172.219	2473.45
1173.822	2511.69
1175.424	2487.39
1177.026	2530.07
1178.628	2490.28
1180.23	2510.86
1181.832	2493.05
1183.433	2529
1185.035	2494.52
1186.636	2530.03
1188.237	2497.7
1189.838	2524.46
1191.439	2515.87
1193.04	2528.18
1194.64	2518.88
1196.24	2523.11
1197.84	2510.02
1199.44	2544.56
1201.04	2516.81
1202.64	2555.09
1204.239	2520.39
1205.839	2552.97
1207.438	2525.56
1209.037	2553.53
1210.636	2537.23
1212.235	2557.54
1213.833	2523.57
1215.432	2565.43
1217.03	2529.41
1218.628	2564.6
1220.226	2529.51
1221.823	2569.9
1223.421	2535.96
1225.018	2563.57
1226.616	2538.9
1228.213	2564.62
1229.81	2540.14
1231.407	2579.4
1233.003	2541.14
1234.6	2579.46
1236.196	2547.22
1237.792	2569.44
1239.388	2538.89
1240.984	2573.19
1242.579	2535.98
1244.175	2578.97
1245.77	2543.58
1247.365	2575.31
1248.96	2545.35
1250.555	2579.59
1252.149	2548.64
1253.744	2577.37
1255.338	2541.11
1256.932	2574.69
1258.526	2550.28
1260.12	2576.26
1261.714	2553.81
1263.307	2586.22
1264.9	2551.38
1266.494	2577.52
1268.086	2554.07
1269.679	2576
1271.272	2550.58
1272.864	2580.32
1274.456	2555.22
1276.049	2580.57
1277.64	2555.14
1279.232	2588.32
1280.824	2548.9
1282.415	2583.88
1284.006	2569.44
1285.597	2584.74
1287.188	2551.64
1288.779	2586.08
1290.37	2555.34
1291.96	2588.93
1293.55	2557.61
1295.14	2591.53
1296.73	2551.15
1298.32	2594.15
1299.909	2573.42
1301.499	2584.04
1303.088	2568.51
1304.677	2597.92
1306.265	2561.24
1307.854	2596.05
1309.442	2567.15
1311.031	2598.12
1312.619	2571.29
1314.207	2594.01
1315.794	2573.3
1317.382	2598.57
1318.969	2578.32
1320.557	2604.01
1322.144	2575.22
1323.73	2603.46
1325.317	2581.25
1326.904	2607.03
1328.49	2575.06
1330.076	2615.72
1331.662	2583.42
1333.248	2611.83
1334.833	2605.53
1336.419	2622.22
1338.004	2585.79
1339.589	2615.94
1341.174	2595.3
1342.758	2625.81
1344.343	2581.45
1345.927	2631.27
1347.511	2585.24
1349.095	2614.1
1350.679	2584.13
1352.263	2612.04
1353.846	2582.79
1355.429	2607.95
1357.012	2573.06
1358.595	2600.04
1360.178	2561.78
1361.76	2576.82
1363.343	2569.87
1364.925	2591.73
1366.507	2583.34
1368.088	2595.98
1369.67	2572.81
1371.251	2598.53
1372.832	2580.42
1374.413	2612.06
1375.994	2591.73
1377.575	2604.63
1379.155	2570.38
1380.735	2560.65
1382.316	2532.87
1383.895	2576.92
1385.475	2563.35
1387.055	2604.12
1388.634	2568.96
1390.213	2608.14
1391.792	2579.94
1393.371	2606.32
1394.949	2586.45
1396.527	2597.87
1398.106	2598.96
1399.684	2611.29
1401.261	2582.4
1402.839	2626.46
1404.416	2595.36
1405.993	2622.7
1407.57	2606.6
1409.147	2627.97
1410.724	2611.8
1412.3	2647.04
1413.876	2614.22
1415.452	2640.59
1417.028	2645.42
1418.604	2664.71
1420.179	2636.1
1421.755	2662.27
1423.33	2638.11
1424.905	2666.26
1426.479	2649.24
1428.054	2666.77
1429.628	2643.49
1431.202	2668.41
1432.776	2645.72
1434.35	2677.87
1435.923	2654.44
1437.496	2679.81
1439.069	2649.34
1440.642	2687.48
1442.215	2653.27
1443.788	2680.68
1445.36	2666.43
1446.932	2692.1
1448.504	2661.12
1450.076	2676.83
1451.647	2669.71
1453.218	2702.3
1454.789	2675.95
1456.36	2698.52
1457.931	2675.73
1459.502	2692.78
1461.072	2678.04
1462.642	2707.23
1464.212	2676.67
1465.781	2707.06
1467.351	2694.47
1468.92	2701.04
1470.489	2685.59
1472.058	2715.82
1473.627	2683.06
1475.195	2704.14
1476.764	2690.49
1478.332	2720.02
1479.9	2696.03
1481.467	2723.44
1483.035	2704.11
1484.602	2734.37
1486.169	2716.27
1487.736	2735.85
1489.302	2692.7
1490.869	2715.36
1492.435	2701.03
1494.001	2723.64
1495.567	2701.78
1497.132	2725.43
1498.698	2708.56
1500.263	2734.82
1501.828	2706.01
1503.393	2732.78
1504.957	2710.81
1506.521	2732.11
1508.086	2700.33
1509.65	2742.01
1511.213	2714.86
1512.777	2749.07
1514.34	2711.32
1515.903	2734.75
1517.466	2719.97
1519.029	2751.71
1520.591	2731.49
1522.153	2757.43
1523.715	2725.08
1525.277	2752.44
1526.839	2731.24
1528.4	2754.42
1529.961	2740.14
1531.522	2767.73
1533.083	2745.51
1534.643	2767.96
1536.204	2747.43
1537.764	2784.49
1539.324	2747.8
1540.883	2769.72
1542.443	2759.02
1544.002	2774.47
1545.561	2754.68
1547.12	2794.65
1548.679	2748.01
1550.237	2774.98
1551.795	2755.15
1553.353	2788.12
1554.911	2767.15
1556.468	2791.41
1558.026	2762.65
1559.583	2781.38
1561.139	2773.34
1562.696	2793.41
1564.252	2764.09
1565.809	2788.43
1567.365	2772.67
1568.92	2791.42
1570.476	2776.17
1572.031	2805.29
1573.586	2770.4
1575.141	2797.14
1576.696	2800.38
1578.25	2806.67
1579.805	2781.37
1581.359	2800.49
1582.912	2790.11
1584.466	2814.02
1586.019	2775.24
1587.572	2824.61
1589.125	2780.63
1590.678	2812.8
1592.23	2789.65
1593.782	2809.4
1595.334	2788.78
1596.886	2814.51
1598.438	2800.29
1599.989	2811.63
1601.54	2798.58
1603.091	2813.61
1604.642	2793.86
1606.192	2822.38
1607.742	2821.57
1609.292	2819.44
1610.842	2811.02
1612.391	2825.59
1613.941	2798.27
1615.49	2826.68
1617.038	2810.48
1618.587	2824.83
1620.135	2798.76
1621.684	2821.35
1623.231	2783.13
1624.779	2820.23
1626.327	2800.04
1627.874	2820.44
1629.421	2785.63
1630.968	2819.66
1632.514	2794.71
1634.06	2800.67
1635.606	2786.91
1637.152	2799.89
1638.698	2766.84
1640.243	2786.07
1641.788	2754.76
1643.333	2767.89
1644.878	2740.44
1646.422	2747.62
1647.967	2697.59
1649.511	2693.18
1651.054	2658.53
1652.598	2650.54
1654.141	2591.11
1655.684	2574.62
1657.227	2516.06
1658.77	2517.59
1660.312	2445.91
1661.854	2443.91
1663.396	2394.62
1664.937	2404.58
1666.479	2361.92
1668.02	2356.48
1669.561	2314.82
1671.102	2307.96
1672.642	2294.15
1674.182	2293.48
1675.722	2272.76
1677.262	2262.12
1678.801	2237.69
1680.341	2252.44
1681.88	2233.35
1683.418	2227.32
1684.957	2207.81
1686.495	2227.63
1688.033	2201.47
1689.571	2211.3
1691.109	2191.94
1692.646	2190.58
1694.183	2177.66
1695.72	2179.08
1697.257	2163.86
1698.793	2170.92
1700.329	2160.63
1701.865	2170.19
1703.401	2147.81
1704.936	2160.01
1706.471	2153.54
1708.006	2153.04
1709.541	2148.13
