# Supplementary material for: Exciton thermal radiation from macroscale membranes composed of chirality-sorted carbon nanotubes and its control
Source: Nat Commun. 2026 Jul 29;17:6967. doi: 10.1038/s41467-026-75711-4 (PMC13421534; doi:10.1038/s41467-026-75711-4)
Supplement: Supplementary file 4 — Source Data [file 41467_2026_75711_MOESM4_ESM.zip › Source data/Supplementary_Data_9_cooling_400K.txt]

Data from AT069_NQ51B19821__47__17-45-21-452.txt Node

Date: Mon Sep 30 17:45:21 JST 2024
User: ymlab
Spectrometer: NQ51B1982
Trigger mode: 0
Integration Time (sec): 8.000000E-2
Scans to average: 100
Nonlinearity correction enabled: false
Boxcar width: 0
Storing dark spectrum: false
XAxis mode: Wavelengths
Number of Pixels in Spectrum: 512
>>>>>Begin Spectral Data<<<<<
899.399	7546.66
901.024	7642.1
902.648	7848.96
904.273	7953.23
905.897	8213.54
907.522	8319.76
909.146	8545.52
910.77	8647.72
912.394	8952.1
914.018	9117.68
915.642	9546.59
917.265	10014.39
918.889	10785.08
920.512	11426.74
922.136	12155.62
923.759	12591.49
925.382	13174.93
927.005	13495.85
928.628	14010.55
930.251	14245.64
931.873	14593.86
933.496	14774.14
935.118	15180.5
936.74	15386.84
938.363	15783.28
939.985	15933.64
941.607	16270.56
943.228	16373.26
944.85	16629.54
946.472	16706.19
948.093	16983.54
949.715	16983.41
951.336	17313.12
952.957	17392.58
954.578	17622.19
956.199	17614.15
957.82	17847.89
959.44	17908.86
961.061	18154.77
962.681	18115.21
964.302	18326.85
965.922	18329.61
967.542	18575.53
969.162	18565.15
970.782	18806.49
972.401	18746.1
974.021	18954.06
975.64	18862.93
977.26	19101.96
978.879	19119.28
980.498	19385.92
982.117	19244.52
983.736	19440.01
985.355	19412.13
986.973	19656.39
988.592	19511.63
990.21	19654.68
991.828	19598.91
993.446	19796.71
995.064	19659.78
996.682	19799.13
998.3	19728.4
999.917	19753.71
1001.535	19608.54
1003.152	19694.55
1004.769	19569.8
1006.387	19543.34
1008.003	19285.8
1009.62	19281.85
1011.237	19001.74
1012.854	18969.15
1014.47	18655.41
1016.086	18557.62
1017.703	18210.52
1019.319	18098.8
1020.935	17642.41
1022.55	17495
1024.166	17077.21
1025.782	16809.73
1027.397	16334.09
1029.012	16056.82
1030.627	15540.38
1032.243	15245.72
1033.857	14829.46
1035.472	14464.15
1037.087	13953.2
1038.701	13661.95
1040.316	13226.89
1041.93	12966.89
1043.544	12528.04
1045.158	12265.32
1046.772	11856.56
1048.386	11639.55
1049.999	11302.86
1051.613	11122.89
1053.226	10811.75
1054.839	10714.86
1056.452	10419.86
1058.065	10354.53
1059.678	10178.52
1061.29	10145.58
1062.903	10015.88
1064.515	10095.56
1066.127	9975.13
1067.74	10098.95
1069.351	10077.2
1070.963	10219.86
1072.575	10271.56
1074.186	10475.39
1075.798	10539.65
1077.409	10770.17
1079.02	10910.73
1080.631	11243.61
1082.242	11364.64
1083.853	11736.03
1085.463	11952.81
1087.074	12357.65
1088.684	12619.91
1090.294	13071.04
1091.904	13342.24
1093.514	13887.26
1095.124	14251.07
1096.733	14803.18
1098.343	15142.85
1099.952	15633.24
1101.561	15969.95
1103.17	16604.6
1104.779	16917.01
1106.388	17523.14
1107.996	17852.82
1109.605	18462.67
1111.213	18821.14
1112.821	19439.1
1114.429	19781.85
1116.037	20306.24
1117.645	20759.71
1119.252	21356.93
1120.86	21712.6
1122.467	22055.44
1124.074	22539.13
1125.681	23233.26
1127.288	23692.21
1128.895	24299.76
1130.501	24617.3
1132.108	25302.74
1133.714	25373.17
1135.32	25675.37
1136.926	26239.26
1138.532	26997.11
1140.138	27230.21
1141.743	27667.82
1143.349	27927.62
1144.954	28189.23
1146.559	28274.01
1148.164	28760.13
1149.768	28960.64
1151.373	29251.69
1152.978	29467.18
1154.582	29970.13
1156.186	29796.85
1157.79	30265.65
1159.394	30385.79
1160.998	30680.05
1162.601	30496.61
1164.205	30816.67
1165.808	30527.49
1167.411	30892.91
1169.014	30672.71
1170.617	31030.76
1172.219	31072.01
1173.822	31018.39
1175.424	30747.5
1177.026	31058.64
1178.628	30927.82
1180.23	30905.49
1181.832	30823.85
1183.433	30940.18
1185.035	30909.18
1186.636	31118.24
1188.237	30917.02
1189.838	31168.24
1191.439	31099.42
1193.04	31392.97
1194.64	31391.2
1196.24	31792.84
1197.84	31718.31
1199.44	32098
1201.04	32165.17
1202.64	32275.75
1204.239	32497.79
1205.839	33159.36
1207.438	32814.6
1209.037	33269.77
1210.636	33325.47
1212.235	33755.55
1213.833	33810.04
1215.432	34257.16
1217.03	34149.16
1218.628	34366.39
1220.226	34234.24
1221.823	35008.18
1223.421	34612.32
1225.018	35234.47
1226.616	35303.85
1228.213	35483.94
1229.81	35460.58
1231.407	35907.84
1233.003	35940.55
1234.6	36353.78
1236.196	36073.15
1237.792	36698.66
1239.388	36084.96
1240.984	36380.54
1242.579	36638.44
1244.175	37008.07
1245.77	36598.81
1247.365	36945.73
1248.96	36976.66
1250.555	37542.95
1252.149	37189.39
1253.744	37476.69
1255.338	37682.98
1256.932	37933.16
1258.526	38030.07
1260.12	38220.5
1261.714	38374.25
1263.307	38559.66
1264.9	38632.09
1266.494	38699.02
1268.086	38594.6
1269.679	39321.74
1271.272	38909.99
1272.864	39164.23
1274.456	39104.35
1276.049	39620.42
1277.64	39559.58
1279.232	39655.85
1280.824	39688.1
1282.415	39946.06
1284.006	40086.14
1285.597	40139.04
1287.188	40194.88
1288.779	40475.53
1290.37	40439.31
1291.96	41076.39
1293.55	40724.12
1295.14	41249.15
1296.73	40860.23
1298.32	41294.63
1299.909	41158.24
1301.499	41790.29
1303.088	41604.38
1304.677	41915.99
1306.265	41527.87
1307.854	42186.87
1309.442	41973.37
1311.031	42086.32
1312.619	41885.03
1314.207	42010.19
1315.794	42194.02
1317.382	42479.07
1318.969	42338.84
1320.557	42557.06
1322.144	42610.42
1323.73	42582.1
1325.317	42690.35
1326.904	42967.61
1328.49	42756.75
1330.076	42872.79
1331.662	42723.17
1333.248	43088.75
1334.833	43072.11
1336.419	43110.96
1338.004	43185.64
1339.589	43723.17
1341.174	43685.58
1342.758	43294.37
1344.343	43128.14
1345.927	43284.92
1347.511	42522
1349.095	42091.45
1350.679	41497.39
1352.263	41517
1353.846	41086.36
1355.429	39278.01
1357.012	39484.73
1358.595	39553.99
1360.178	38326.42
1361.76	35963.85
1363.343	38213.04
1364.925	36887.74
1366.507	39449.97
1368.088	37767.47
1369.67	38500.43
1371.251	37487.31
1372.832	38411.96
1374.413	38363.3
1375.994	37512.53
1377.575	36327.11
1379.155	35326.41
1380.735	31887.31
1382.316	31260.04
1383.895	31679.75
1385.475	33043.39
1387.055	34524.33
1388.634	34147.59
1390.213	35878.96
1391.792	35345.74
1393.371	34827.78
1394.949	34295.42
1396.527	34069.43
1398.106	37209.99
1399.684	36137.9
1401.261	34811
1402.839	38232.76
1404.416	36664.75
1405.993	37621.58
1407.57	36961.22
1409.147	37677.31
1410.724	38633.69
1412.3	40239.16
1413.876	38269.28
1415.452	39151.75
1417.028	39833.93
1418.604	39551.1
1420.179	39759.47
1421.755	40595.18
1423.33	40386.99
1424.905	40442.73
1426.479	40641.47
1428.054	40097.88
1429.628	40304.06
1431.202	40559.87
1432.776	40572.73
1434.35	41098.89
1435.923	40279.03
1437.496	41000.7
1439.069	40880.58
1440.642	41947.09
1442.215	41344.88
1443.788	42009.07
1445.36	40839.44
1446.932	41283.46
1448.504	41487.96
1450.076	40784.81
1451.647	41169.62
1453.218	41715.1
1454.789	41328.63
1456.36	41689.04
1457.931	41559.34
1459.502	42096.19
1461.072	41228.75
1462.642	41799.67
1464.212	40973.52
1465.781	41368.32
1467.351	40318.13
1468.92	40293.31
1470.489	40225.71
1472.058	40652.83
1473.627	41722.88
1475.195	41727.22
1476.764	41379.17
1478.332	41849.18
1479.9	41299.46
1481.467	42029.01
1483.035	41086.98
1484.602	41521.92
1486.169	40596.15
1487.736	40554.44
1489.302	40902.21
1490.869	40635.09
1492.435	40703.23
1494.001	40863.94
1495.567	40588.6
1497.132	41198.51
1498.698	40060.82
1500.263	40402.24
1501.828	39791.04
1503.393	39792.51
1504.957	40115.68
1506.521	39933.85
1508.086	39933.38
1509.65	39826.14
1511.213	39441.44
1512.777	40056.67
1514.34	39108.11
1515.903	39640.04
1517.466	39634.12
1519.029	39765.81
1520.591	39800.69
1522.153	39606.52
1523.715	39749.73
1525.277	40082.93
1526.839	39200.41
1528.4	39812.4
1529.961	38879.28
1531.522	39118.38
1533.083	39058.03
1534.643	38984.7
1536.204	39314.57
1537.764	39098.26
1539.324	38735.5
1540.883	39688.89
1542.443	38750.23
1544.002	39914.09
1545.561	39270.95
1547.12	38620.1
1548.679	38498.82
1550.237	38848.15
1551.795	38582.95
1553.353	39164.29
1554.911	38007.5
1556.468	39001.31
1558.026	38785.48
1559.583	38426.24
1561.139	38727.35
1562.696	38477.78
1564.252	38136.92
1565.809	38992.31
1567.365	38247.66
1568.92	38298.87
1570.476	37628.35
1572.031	36884.5
1573.586	36672.44
1575.141	37120.47
1576.696	36745.51
1578.25	37616.97
1579.805	37326
1581.359	37729.24
1582.912	37948.91
1584.466	37165.21
1586.019	36865.38
1587.572	37215.75
1589.125	36303.13
1590.678	36957.5
1592.23	36409.85
1593.782	35806.42
1595.334	36236.04
1596.886	36340.94
1598.438	35800.3
1599.989	36087.52
1601.54	35554.64
1603.091	35930.7
1604.642	36159.94
1606.192	35759.5
1607.742	35654.49
1609.292	36160.44
1610.842	35110.2
1612.391	35206
1613.941	34983.03
1615.49	34587.24
1617.038	34705.71
1618.587	34852.27
1620.135	33794.43
1621.684	34156.24
1623.231	34352.76
1624.779	33457.81
1626.327	33414.99
1627.874	34068.36
1629.421	33458.57
1630.968	33480.24
1632.514	33251.25
1634.06	32565.03
1635.606	32749.52
1637.152	32921.88
1638.698	31628.33
1640.243	31346.48
1641.788	30504.54
1643.333	30051.89
1644.878	29672.87
1646.422	29013.03
1647.967	27413.13
1649.511	26807.06
1651.054	25771.67
1652.598	24076.06
1654.141	22584.05
1655.684	21359.76
1657.227	19437.85
1658.77	18231.02
1660.312	16763.91
1661.854	15403.6
1663.396	14228.32
1664.937	13260.47
1666.479	12088.59
1668.02	11348.98
1669.561	10502.74
1671.102	9815.76
1672.642	9178.83
1674.182	8793.6
1675.722	8202.48
1677.262	7690.29
1678.801	7256.42
1680.341	6868.1
1681.88	6477.31
1683.418	6225.96
1684.957	5849.32
1686.495	5582.29
1688.033	5342.3
1689.571	5146.08
1691.109	4897.9
1692.646	4731.8
1694.183	4576.97
1695.72	4426.35
1697.257	4295.91
1698.793	4198.32
1700.329	4034.86
1701.865	3947.38
1703.401	3827.68
1704.936	3748.06
1706.471	3643.34
1708.006	3581.42
1709.541	3494.7
