# Supplementary material for: Exciton thermal radiation from macroscale membranes composed of chirality-sorted carbon nanotubes and its control
Source: Nat Commun. 2026 Jul 29;17:6967. doi: 10.1038/s41467-026-75711-4 (PMC13421534; doi:10.1038/s41467-026-75711-4)
Supplement: Supplementary file 4 — Source Data [file 41467_2026_75711_MOESM4_ESM.zip › Source data/Supplementary_Data_9_cooling_550K_bg.txt]

Data from AT069_NQ51B19821__38__16-50-41-160.txt Node

Date: Mon Sep 30 16:50:41 JST 2024
User: ymlab
Spectrometer: NQ51B1982
Trigger mode: 0
Integration Time (sec): 8.000000E-2
Scans to average: 100
Nonlinearity correction enabled: false
Boxcar width: 0
Storing dark spectrum: false
XAxis mode: Wavelengths
Number of Pixels in Spectrum: 512
>>>>>Begin Spectral Data<<<<<
899.399	2168.36
901.024	2135.27
902.648	2177.57
904.273	2148.04
905.897	2174.63
907.522	2158.75
909.146	2176.26
910.77	2144.48
912.394	2172.24
914.018	2152.2
915.642	2176.12
917.265	2146.57
918.889	2172.5
920.512	2152.41
922.136	2179.46
923.759	2145.66
925.382	2176.68
927.005	2150.93
928.628	2172.42
930.251	2156.38
931.873	2179.5
933.496	2151.71
935.118	2183.91
936.74	2150.86
938.363	2180.85
939.985	2155.69
941.607	2175.79
943.228	2163.03
944.85	2180.54
946.472	2146.17
948.093	2178.43
949.715	2146.08
951.336	2186.75
952.957	2154.19
954.578	2177.1
956.199	2142.94
957.82	2178.14
959.44	2147.25
961.061	2173.31
962.681	2153.07
964.302	2179.41
965.922	2151.59
967.542	2182.44
969.162	2177.37
970.782	2178.36
972.401	2153.2
974.021	2175.57
975.64	2152.36
977.26	2175.16
978.879	2141.94
980.498	2174.3
982.117	2146.66
983.736	2176.11
985.355	2156.07
986.973	2176.84
988.592	2147.35
990.21	2166.33
991.828	2147.72
993.446	2173.16
995.064	2148.57
996.682	2169.55
998.3	2148.41
999.917	2170.34
1001.535	2139.89
1003.152	2178.58
1004.769	2139.92
1006.387	2174.47
1008.003	2142.87
1009.62	2173.68
1011.237	2154.71
1012.854	2171.94
1014.47	2151.34
1016.086	2174.91
1017.703	2136.69
1019.319	2175.6
1020.935	2152.81
1022.55	2177.44
1024.166	2147.93
1025.782	2165.44
1027.397	2142.86
1029.012	2174.16
1030.627	2152.11
1032.243	2170.74
1033.857	2146.99
1035.472	2165.85
1037.087	2145.52
1038.701	2168.05
1040.316	2151.99
1041.93	2170.75
1043.544	2145.61
1045.158	2166.1
1046.772	2143.78
1048.386	2174.69
1049.999	2149.09
1051.613	2166.19
1053.226	2143.87
1054.839	2178.24
1056.452	2134.42
1058.065	2174.3
1059.678	2139.21
1061.29	2169.66
1062.903	2137.92
1064.515	2176.28
1066.127	2139.71
1067.74	2164.4
1069.351	2142.76
1070.963	2170.64
1072.575	2143.94
1074.186	2165.28
1075.798	2148.31
1077.409	2173.37
1079.02	2140.03
1080.631	2165.75
1082.242	2133.47
1083.853	2167.56
1085.463	2140.45
1087.074	2165.05
1088.684	2142.58
1090.294	2165.98
1091.904	2134.64
1093.514	2165.37
1095.124	2145.4
1096.733	2167.4
1098.343	2135.44
1099.952	2165.3
1101.561	2140.36
1103.17	2169.11
1104.779	2142.41
1106.388	2173.1
1107.996	2136.33
1109.605	2167.27
1111.213	2137.43
1112.821	2164.17
1114.429	2142.17
1116.037	2162.11
1117.645	2140.73
1119.252	2165.03
1120.86	2136.21
1122.467	2165.36
1124.074	2138.15
1125.681	2178.34
1127.288	2151.4
1128.895	2178.22
1130.501	2142.71
1132.108	2166.7
1133.714	2136.73
1135.32	2173.36
1136.926	2140.21
1138.532	2167.83
1140.138	2137.93
1141.743	2161.54
1143.349	2136.34
1144.954	2179.6
1146.559	2151.95
1148.164	2162.08
1149.768	2137.3
1151.373	2180.92
1152.978	2136.67
1154.582	2162.23
1156.186	2133.61
1157.79	2163.81
1159.394	2147.35
1160.998	2167.71
1162.601	2143.44
1164.205	2169.08
1165.808	2143.75
1167.411	2153.79
1169.014	2149.18
1170.617	2174.3
1172.219	2132.69
1173.822	2168.12
1175.424	2142
1177.026	2183.43
1178.628	2141.73
1180.23	2160.39
1181.832	2141.3
1183.433	2174.54
1185.035	2138.67
1186.636	2171.27
1188.237	2139.23
1189.838	2162.59
1191.439	2152.55
1193.04	2162.48
1194.64	2150.93
1196.24	2153.57
1197.84	2139.22
1199.44	2169.16
1201.04	2140.47
1202.64	2174.93
1204.239	2139.94
1205.839	2166.82
1207.438	2142.65
1209.037	2164.18
1210.636	2149.58
1212.235	2165.18
1213.833	2132.44
1215.432	2170.69
1217.03	2134.3
1218.628	2166.98
1220.226	2132.34
1221.823	2168.61
1223.421	2135.58
1225.018	2158.98
1226.616	2137.53
1228.213	2160.03
1229.81	2136.1
1231.407	2172.45
1233.003	2137
1234.6	2171.87
1236.196	2141.96
1237.792	2160.06
1239.388	2132.83
1240.984	2163.67
1242.579	2128.68
1244.175	2169.23
1245.77	2135.54
1247.365	2163.12
1248.96	2135.21
1250.555	2165.02
1252.149	2137.41
1253.744	2163.47
1255.338	2129.99
1256.932	2159.59
1258.526	2135.68
1260.12	2160.32
1261.714	2138.26
1263.307	2169.22
1264.9	2135.52
1266.494	2158.68
1268.086	2137.08
1269.679	2156.09
1271.272	2132.12
1272.864	2159.76
1274.456	2135.44
1276.049	2158.8
1277.64	2135.77
1279.232	2165.87
1280.824	2127.58
1282.415	2158.68
1284.006	2148.96
1285.597	2158.49
1287.188	2129.8
1288.779	2159.23
1290.37	2130.3
1291.96	2160.08
1293.55	2130.72
1295.14	2160.46
1296.73	2124.27
1298.32	2161.8
1299.909	2144.45
1301.499	2150.99
1303.088	2137.39
1304.677	2162.21
1306.265	2128.35
1307.854	2158.75
1309.442	2132.54
1311.031	2158.8
1312.619	2133.67
1314.207	2152.88
1315.794	2132.45
1317.382	2155.99
1318.969	2135.76
1320.557	2157.92
1322.144	2130.33
1323.73	2154.87
1325.317	2133.92
1326.904	2156.14
1328.49	2125.35
1330.076	2162.31
1331.662	2131.15
1333.248	2155.49
1334.833	2152.03
1336.419	2162.33
1338.004	2128.66
1339.589	2154.95
1341.174	2134.47
1342.758	2162.7
1344.343	2120.17
1345.927	2166.49
1347.511	2126.07
1349.095	2150.59
1350.679	2126.32
1352.263	2151.91
1353.846	2131.48
1355.429	2164.05
1357.012	2127.35
1358.595	2152.23
1360.178	2121.98
1361.76	2153.6
1363.343	2131.47
1364.925	2154.95
1366.507	2133.05
1368.088	2154.26
1369.67	2124.83
1371.251	2151.34
1372.832	2123.68
1374.413	2150.49
1375.994	2136.4
1377.575	2154.18
1379.155	2131.64
1380.735	2144.27
1382.316	2123.23
1383.895	2158.2
1385.475	2131.9
1387.055	2159.75
1388.634	2131.29
1390.213	2152.09
1391.792	2131.59
1393.371	2158.18
1394.949	2143.61
1396.527	2156.57
1398.106	2135.55
1399.684	2157.75
1401.261	2133.48
1402.839	2152.05
1404.416	2131.56
1405.993	2154.43
1407.57	2135.14
1409.147	2151.59
1410.724	2126.32
1412.3	2153.38
1413.876	2126.53
1415.452	2146
1417.028	2143.81
1418.604	2164.5
1420.179	2135.09
1421.755	2152.5
1423.33	2132.37
1424.905	2153.36
1426.479	2135.98
1428.054	2150.8
1429.628	2126.95
1431.202	2150.19
1432.776	2129.83
1434.35	2155.01
1435.923	2132.1
1437.496	2156.25
1439.069	2125.02
1440.642	2159.1
1442.215	2127.95
1443.788	2149.26
1445.36	2138.84
1446.932	2158.37
1448.504	2125.51
1450.076	2140.44
1451.647	2134.75
1453.218	2160.32
1454.789	2135.85
1456.36	2154.89
1457.931	2132.55
1459.502	2145.72
1461.072	2133.16
1462.642	2157.67
1464.212	2129.05
1465.781	2156.36
1467.351	2146.02
1468.92	2148
1470.489	2133.56
1472.058	2158.83
1473.627	2123.15
1475.195	2139.77
1476.764	2125.66
1478.332	2152.08
1479.9	2128.72
1481.467	2152.04
1483.035	2133.01
1484.602	2158.73
1486.169	2142.99
1487.736	2158.85
1489.302	2116.94
1490.869	2137.27
1492.435	2124.02
1494.001	2146.18
1495.567	2125.04
1497.132	2145.86
1498.698	2132.39
1500.263	2155.12
1501.828	2129.06
1503.393	2151.86
1504.957	2130.94
1506.521	2148.02
1508.086	2116.97
1509.65	2153.29
1511.213	2127.45
1512.777	2155.76
1514.34	2118.68
1515.903	2138.34
1517.466	2121.97
1519.029	2150.18
1520.591	2129.9
1522.153	2151
1523.715	2120.23
1525.277	2141.68
1526.839	2121.79
1528.4	2139.61
1529.961	2127.62
1531.522	2151.59
1533.083	2128.35
1534.643	2147.65
1536.204	2129.02
1537.764	2160.77
1539.324	2126.02
1540.883	2143.75
1542.443	2134.66
1544.002	2145.93
1545.561	2126.47
1547.12	2163.82
1548.679	2119.52
1550.237	2143.05
1551.795	2122.79
1553.353	2152.12
1554.911	2133.2
1556.468	2152.42
1558.026	2126.06
1559.583	2139.98
1561.139	2134.73
1562.696	2150.8
1564.252	2123.01
1565.809	2142.76
1567.365	2129.41
1568.92	2144.18
1570.476	2130.76
1572.031	2155.83
1573.586	2122.98
1575.141	2146.33
1576.696	2151.67
1578.25	2151.81
1579.805	2130.49
1581.359	2144.94
1582.912	2135.53
1584.466	2154.85
1586.019	2120.63
1587.572	2163.81
1589.125	2123.11
1590.678	2149.13
1592.23	2128.26
1593.782	2142.48
1595.334	2125.61
1596.886	2145.86
1598.438	2135.21
1599.989	2141
1601.54	2131.12
1603.091	2139.24
1604.642	2123.48
1606.192	2149.47
1607.742	2150.7
1609.292	2146.15
1610.842	2138.59
1612.391	2150.14
1613.941	2125.03
1615.49	2149.56
1617.038	2137.52
1618.587	2147
1620.135	2126.9
1621.684	2143.94
1623.231	2111.25
1624.779	2145.16
1626.327	2128.58
1627.874	2146.6
1629.421	2118.18
1630.968	2149.32
1632.514	2131.44
1634.06	2136.13
1635.606	2130.24
1637.152	2141.83
1638.698	2119.31
1640.243	2139
1641.788	2122.82
1643.333	2139.89
1644.878	2128.91
1646.422	2147.79
1647.967	2119.31
1649.511	2134.98
1651.054	2128.73
1652.598	2144.38
1654.141	2121.98
1655.684	2135.72
1657.227	2113.22
1658.77	2145
1660.312	2106.46
1661.854	2132.75
1663.396	2112.4
1664.937	2144.79
1666.479	2127.23
1668.02	2139.84
1669.561	2119.21
1671.102	2125.87
1672.642	2129.68
1674.182	2140.11
1675.722	2133.21
1677.262	2131.24
1678.801	2119.28
1680.341	2141.2
1681.88	2133.01
1683.418	2132.52
1684.957	2122.1
1686.495	2147.67
1688.033	2128.47
1689.571	2142.06
1691.109	2128.56
1692.646	2132.05
1694.183	2122.28
1695.72	2127.67
1697.257	2115.15
1698.793	2126.63
1700.329	2118.11
1701.865	2131.36
1703.401	2110.89
1704.936	2126.81
1706.471	2120.52
1708.006	2123.56
1709.541	2120.03
