# Supplementary material for: Exciton thermal radiation from macroscale membranes composed of chirality-sorted carbon nanotubes and its control
Source: Nat Commun. 2026 Jul 29;17:6967. doi: 10.1038/s41467-026-75711-4 (PMC13421534; doi:10.1038/s41467-026-75711-4)
Supplement: Supplementary file 4 — Source Data [file 41467_2026_75711_MOESM4_ESM.zip › Source data/Supplementary_Data_17_ref_bg.txt]

Data from MK75SS02_1_NIR_300K_ref_bg_NQ51B19821__0__1.txt Node

Date: Mon Nov 17 09:44:41 JST 2025
User: ymlab
Spectrometer: NQ51B1982
Trigger mode: 0
Integration Time (sec): 1.000000E-1
Scans to average: 1
Nonlinearity correction enabled: false
Boxcar width: 0
Storing dark spectrum: false
XAxis mode: Wavelengths
Number of Pixels in Spectrum: 512
>>>>>Begin Spectral Data<<<<<
899.399	2173
901.024	2139
902.648	2183
904.273	2153
905.897	2175
907.522	2165
909.146	2190
910.77	2141
912.394	2175
914.018	2154
915.642	2187
917.265	2142
918.889	2180
920.512	2152
922.136	2184
923.759	2155
925.382	2180
927.005	2157
928.628	2182
930.251	2164
931.873	2182
933.496	2155
935.118	2192
936.74	2151
938.363	2181
939.985	2166
941.607	2172
943.228	2168
944.85	2181
946.472	2153
948.093	2185
949.715	2152
951.336	2190
952.957	2161
954.578	2182
956.199	2151
957.82	2182
959.44	2151
961.061	2188
962.681	2154
964.302	2193
965.922	2151
967.542	2189
969.162	2186
970.782	2182
972.401	2163
974.021	2184
975.64	2159
977.26	2179
978.879	2151
980.498	2181
982.117	2155
983.736	2177
985.355	2171
986.973	2173
988.592	2148
990.21	2165
991.828	2151
993.446	2171
995.064	2159
996.682	2179
998.3	2151
999.917	2175
1001.535	2150
1003.152	2190
1004.769	2149
1006.387	2180
1008.003	2152
1009.62	2183
1011.237	2170
1012.854	2166
1014.47	2167
1016.086	2175
1017.703	2144
1019.319	2179
1020.935	2163
1022.55	2182
1024.166	2149
1025.782	2171
1027.397	2151
1029.012	2181
1030.627	2157
1032.243	2174
1033.857	2154
1035.472	2176
1037.087	2142
1038.701	2175
1040.316	2153
1041.93	2176
1043.544	2156
1045.158	2175
1046.772	2152
1048.386	2178
1049.999	2159
1051.613	2175
1053.226	2151
1054.839	2186
1056.452	2143
1058.065	2176
1059.678	2139
1061.29	2190
1062.903	2134
1064.515	2190
1066.127	2140
1067.74	2163
1069.351	2149
1070.963	2175
1072.575	2155
1074.186	2165
1075.798	2157
1077.409	2180
1079.02	2150
1080.631	2170
1082.242	2142
1083.853	2171
1085.463	2157
1087.074	2161
1088.684	2155
1090.294	2165
1091.904	2142
1093.514	2172
1095.124	2155
1096.733	2171
1098.343	2145
1099.952	2170
1101.561	2146
1103.17	2176
1104.779	2157
1106.388	2180
1107.996	2145
1109.605	2177
1111.213	2131
1112.821	2171
1114.429	2135
1116.037	2167
1117.645	2143
1119.252	2170
1120.86	2142
1122.467	2164
1124.074	2138
1125.681	2182
1127.288	2158
1128.895	2180
1130.501	2157
1132.108	2175
1133.714	2136
1135.32	2175
1136.926	2138
1138.532	2175
1140.138	2135
1141.743	2162
1143.349	2144
1144.954	2181
1146.559	2161
1148.164	2171
1149.768	2147
1151.373	2183
1152.978	2139
1154.582	2164
1156.186	2149
1157.79	2166
1159.394	2163
1160.998	2164
1162.601	2150
1164.205	2175
1165.808	2149
1167.411	2157
1169.014	2157
1170.617	2180
1172.219	2139
1173.822	2177
1175.424	2155
1177.026	2183
1178.628	2147
1180.23	2166
1181.832	2138
1183.433	2183
1185.035	2134
1186.636	2174
1188.237	2143
1189.838	2170
1191.439	2160
1193.04	2167
1194.64	2161
1196.24	2159
1197.84	2147
1199.44	2176
1201.04	2151
1202.64	2186
1204.239	2137
1205.839	2180
1207.438	2142
1209.037	2178
1210.636	2147
1212.235	2171
1213.833	2133
1215.432	2171
1217.03	2147
1218.628	2170
1220.226	2139
1221.823	2177
1223.421	2144
1225.018	2166
1226.616	2143
1228.213	2165
1229.81	2152
1231.407	2163
1233.003	2150
1234.6	2170
1236.196	2148
1237.792	2159
1239.388	2146
1240.984	2169
1242.579	2128
1244.175	2178
1245.77	2145
1247.365	2167
1248.96	2143
1250.555	2175
1252.149	2146
1253.744	2162
1255.338	2143
1256.932	2155
1258.526	2145
1260.12	2156
1261.714	2145
1263.307	2175
1264.9	2139
1266.494	2166
1268.086	2147
1269.679	2160
1271.272	2142
1272.864	2169
1274.456	2143
1276.049	2160
1277.64	2138
1279.232	2173
1280.824	2130
1282.415	2159
1284.006	2152
1285.597	2161
1287.188	2135
1288.779	2164
1290.37	2138
1291.96	2164
1293.55	2146
1295.14	2168
1296.73	2129
1298.32	2169
1299.909	2155
1301.499	2155
1303.088	2152
1304.677	2156
1306.265	2144
1307.854	2155
1309.442	2145
1311.031	2156
1312.619	2139
1314.207	2159
1315.794	2139
1317.382	2159
1318.969	2143
1320.557	2166
1322.144	2137
1323.73	2163
1325.317	2141
1326.904	2159
1328.49	2125
1330.076	2165
1331.662	2135
1333.248	2160
1334.833	2149
1336.419	2169
1338.004	2132
1339.589	2158
1341.174	2142
1342.758	2165
1344.343	2125
1345.927	2176
1347.511	2137
1349.095	2155
1350.679	2135
1352.263	2159
1353.846	2128
1355.429	2174
1357.012	2123
1358.595	2158
1360.178	2124
1361.76	2155
1363.343	2141
1364.925	2156
1366.507	2134
1368.088	2157
1369.67	2137
1371.251	2159
1372.832	2129
1374.413	2150
1375.994	2137
1377.575	2163
1379.155	2125
1380.735	2149
1382.316	2123
1383.895	2156
1385.475	2135
1387.055	2167
1388.634	2134
1390.213	2156
1391.792	2137
1393.371	2165
1394.949	2153
1396.527	2164
1398.106	2140
1399.684	2157
1401.261	2145
1402.839	2146
1404.416	2138
1405.993	2150
1407.57	2142
1409.147	2148
1410.724	2131
1412.3	2160
1413.876	2136
1415.452	2149
1417.028	2149
1418.604	2168
1420.179	2140
1421.755	2161
1423.33	2141
1424.905	2150
1426.479	2144
1428.054	2143
1429.628	2142
1431.202	2146
1432.776	2139
1434.35	2159
1435.923	2137
1437.496	2161
1439.069	2131
1440.642	2163
1442.215	2133
1443.788	2162
1445.36	2147
1446.932	2163
1448.504	2135
1450.076	2135
1451.647	2143
1453.218	2155
1454.789	2145
1456.36	2150
1457.931	2138
1459.502	2153
1461.072	2143
1462.642	2165
1464.212	2136
1465.781	2169
1467.351	2156
1468.92	2158
1470.489	2144
1472.058	2159
1473.627	2123
1475.195	2151
1476.764	2123
1478.332	2156
1479.9	2122
1481.467	2150
1483.035	2134
1484.602	2163
1486.169	2149
1487.736	2165
1489.302	2122
1490.869	2142
1492.435	2128
1494.001	2151
1495.567	2129
1497.132	2147
1498.698	2147
1500.263	2150
1501.828	2134
1503.393	2147
1504.957	2137
1506.521	2146
1508.086	2120
1509.65	2158
1511.213	2132
1512.777	2164
1514.34	2123
1515.903	2142
1517.466	2130
1519.029	2158
1520.591	2143
1522.153	2144
1523.715	2123
1525.277	2134
1526.839	2132
1528.4	2144
1529.961	2135
1531.522	2154
1533.083	2135
1534.643	2148
1536.204	2130
1537.764	2166
1539.324	2133
1540.883	2151
1542.443	2135
1544.002	2143
1545.561	2144
1547.12	2156
1548.679	2129
1550.237	2136
1551.795	2127
1553.353	2150
1554.911	2135
1556.468	2157
1558.026	2132
1559.583	2141
1561.139	2135
1562.696	2152
1564.252	2129
1565.809	2148
1567.365	2137
1568.92	2141
1570.476	2138
1572.031	2147
1573.586	2129
1575.141	2141
1576.696	2151
1578.25	2157
1579.805	2136
1581.359	2149
1582.912	2139
1584.466	2155
1586.019	2128
1587.572	2169
1589.125	2131
1590.678	2149
1592.23	2130
1593.782	2156
1595.334	2121
1596.886	2154
1598.438	2129
1599.989	2140
1601.54	2138
1603.091	2142
1604.642	2126
1606.192	2148
1607.742	2157
1609.292	2147
1610.842	2146
1612.391	2151
1613.941	2132
1615.49	2157
1617.038	2136
1618.587	2153
1620.135	2121
1621.684	2154
1623.231	2111
1624.779	2151
1626.327	2129
1627.874	2152
1629.421	2121
1630.968	2149
1632.514	2141
1634.06	2144
1635.606	2137
1637.152	2146
1638.698	2126
1640.243	2144
1641.788	2117
1643.333	2140
1644.878	2124
1646.422	2150
1647.967	2115
1649.511	2132
1651.054	2135
1652.598	2151
1654.141	2130
1655.684	2139
1657.227	2119
1658.77	2150
1660.312	2115
1661.854	2138
1663.396	2122
1664.937	2154
1666.479	2121
1668.02	2144
1669.561	2117
1671.102	2125
1672.642	2129
1674.182	2146
1675.722	2141
1677.262	2136
1678.801	2129
1680.341	2145
1681.88	2138
1683.418	2137
1684.957	2126
1686.495	2154
1688.033	2142
1689.571	2136
1691.109	2145
1692.646	2128
1694.183	2121
1695.72	2135
1697.257	2119
1698.793	2129
1700.329	2125
1701.865	2137
1703.401	2117
1704.936	2132
1706.471	2131
1708.006	2126
1709.541	2121
