# Supplementary material for: Exciton thermal radiation from macroscale membranes composed of chirality-sorted carbon nanotubes and its control
Source: Nat Commun. 2026 Jul 29;17:6967. doi: 10.1038/s41467-026-75711-4 (PMC13421534; doi:10.1038/s41467-026-75711-4)
Supplement: Supplementary file 4 — Source Data [file 41467_2026_75711_MOESM4_ESM.zip › Source data/Supplementary_Data_2.txt]

2700.0000	11.7675
2699.0000	11.3047
2698.0000	13.5723
2697.0000	12.4598
2696.0000	13.1343
2695.0000	14.44
2694.0000	13.8855
2693.0000	14.3421
2692.0000	15.7581
2691.0000	15.04
2690.0000	14.7283
2689.0000	14.6208
2688.0000	14.5016
2687.0000	14.5495
2686.0000	14.3278
2685.0000	14.1797
2684.0000	14.2161
2683.0000	14.4884
2682.0000	14.2466
2681.0000	14.3303
2680.0000	14.2847
2679.0000	14.54
2678.0000	14.3438
2677.0000	14.1858
2676.0000	13.7582
2675.0000	13.3988
2674.0000	13.4945
2673.0000	13.3727
2672.0000	13.3447
2671.0000	12.9896
2670.0000	12.6424
2669.0000	13.3678
2668.0000	13.3967
2667.0000	13.1092
2666.0000	13.4173
2665.0000	13.4916
2664.0000	14.2777
2663.0000	13.7222
2662.0000	13.7593
2661.0000	13.6079
2660.0000	14.0563
2659.0000	14.2381
2658.0000	14.2629
2657.0000	14.3864
2656.0000	14.3112
2655.0000	14.2142
2654.0000	14.094
2653.0000	14.0593
2652.0000	13.9915
2651.0000	14.0212
2650.0000	13.8694
2649.0000	13.9967
2648.0000	14.1037
2647.0000	14.2285
2646.0000	14.0796
2645.0000	14.2507
2644.0000	14.3086
2643.0000	14.4172
2642.0000	14.2411
2641.0000	14.0772
2640.0000	14.141
2639.0000	14.1074
2638.0000	13.9786
2637.0000	13.9681
2636.0000	14.0796
2635.0000	14.087
2634.0000	14.1794
2633.0000	14.1462
2632.0000	14.3928
2631.0000	14.3823
2630.0000	14.3791
2629.0000	15.1507
2628.0000	14.9238
2627.0000	14.7813
2626.0000	14.6687
2625.0000	14.7001
2624.0000	14.2622
2623.0000	14.0894
2622.0000	13.9328
2621.0000	13.9025
2620.0000	13.979
2619.0000	13.8028
2618.0000	13.8956
2617.0000	13.7791
2616.0000	13.701
2615.0000	13.7288
2614.0000	13.6149
2613.0000	13.8254
2612.0000	13.8996
2611.0000	14.1187
2610.0000	14.3891
2609.0000	14.1288
2608.0000	14.0867
2607.0000	14.1971
2606.0000	14.0593
2605.0000	14.1922
2604.0000	14.0073
2603.0000	13.9712
2602.0000	14.3818
2601.0000	14.2034
2600.0000	14.284
2599.0000	14.0852
2598.0000	14.1166
2597.0000	14.1491
2596.0000	13.9687
2595.0000	13.9187
2594.0000	13.9098
2593.0000	13.886
2592.0000	14.0074
2591.0000	14.218
2590.0000	14.3296
2589.0000	14.2951
2588.0000	14.3688
2587.0000	14.2422
2586.0000	14.1425
2585.0000	14.3636
2584.0000	14.4942
2583.0000	14.2947
2582.0000	14.2001
2581.0000	14.2895
2580.0000	14.3716
2579.0000	14.2223
2578.0000	14.143
2577.0000	14.0974
2576.0000	14.1072
2575.0000	14.0297
2574.0000	13.959
2573.0000	14.07
2572.0000	14.1537
2571.0000	14.0756
2570.0000	14.0263
2569.0000	14.2346
2568.0000	14.2565
2567.0000	14.2324
2566.0000	14.2242
2565.0000	14.2189
2564.0000	14.2701
2563.0000	14.1938
2562.0000	14.2245
2561.0000	14.0603
2560.0000	13.9985
2559.0000	14.0552
2558.0000	14.0268
2557.0000	13.9396
2556.0000	13.912
2555.0000	14.0004
2554.0000	13.9971
2553.0000	13.9415
2552.0000	14.0113
2551.0000	14.0253
2550.0000	14.126
2549.0000	14.017
2548.0000	14.0441
2547.0000	14.0464
2546.0000	14.0919
2545.0000	13.9696
2544.0000	13.9551
2543.0000	14.0365
2542.0000	14.141
2541.0000	14.0786
2540.0000	14.1165
2539.0000	14.1283
2538.0000	14.1899
2537.0000	14.2287
2536.0000	14.2242
2535.0000	14.1293
2534.0000	14.071
2533.0000	14.1425
2532.0000	14.0973
2531.0000	14.0397
2530.0000	14.0422
2529.0000	13.9773
2528.0000	14.0391
2527.0000	14.0962
2526.0000	14.1154
2525.0000	14.147
2524.0000	14.2726
2523.0000	14.3236
2522.0000	14.2139
2521.0000	14.3152
2520.0000	14.338
2519.0000	14.3352
2518.0000	14.2504
2517.0000	14.1675
2516.0000	14.1591
2515.0000	14.1229
2514.0000	14.0278
2513.0000	14.0081
2512.0000	13.9969
2511.0000	13.9673
2510.0000	14.0468
2509.0000	14.0148
2508.0000	14.0519
2507.0000	14.0318
2506.0000	14.0317
2505.0000	13.9908
2504.0000	13.9925
2503.0000	13.9872
2502.0000	13.9516
2501.0000	13.9792
2500.0000	14.0795
2499.0000	14.1367
2498.0000	14.1141
2497.0000	14.2441
2496.0000	14.2371
2495.0000	14.2913
2494.0000	14.2711
2493.0000	14.254
2492.0000	14.2304
2491.0000	14.1934
2490.0000	14.1657
2489.0000	14.1771
2488.0000	14.1442
2487.0000	14.1053
2486.0000	14.2018
2485.0000	14.2164
2484.0000	14.1081
2483.0000	14.1405
2482.0000	14.2326
2481.0000	14.2407
2480.0000	14.3163
2479.0000	14.3733
2478.0000	14.3661
2477.0000	14.3672
2476.0000	14.3286
2475.0000	14.2523
2474.0000	14.2815
2473.0000	14.2055
2472.0000	14.1363
2471.0000	14.1705
2470.0000	14.232
2469.0000	14.1798
2468.0000	14.2058
2467.0000	14.2319
2466.0000	14.1991
2465.0000	14.33
2464.0000	14.2708
2463.0000	14.2054
2462.0000	14.2673
2461.0000	14.2099
2460.0000	14.1794
2459.0000	14.1481
2458.0000	14.1537
2457.0000	14.19
2456.0000	14.2739
2455.0000	14.2607
2454.0000	14.2262
2453.0000	14.2499
2452.0000	14.2383
2451.0000	14.2816
2450.0000	14.2081
2449.0000	14.2027
2448.0000	14.2573
2447.0000	14.2608
2446.0000	14.1825
2445.0000	14.1425
2444.0000	14.1447
2443.0000	14.1628
2442.0000	14.127
2441.0000	14.1187
2440.0000	14.1258
2439.0000	14.2295
2438.0000	14.1838
2437.0000	14.1685
2436.0000	14.1599
2435.0000	14.1804
2434.0000	14.1991
2433.0000	14.145
2432.0000	14.1294
2431.0000	14.1844
2430.0000	14.2018
2429.0000	14.1883
2428.0000	14.2156
2427.0000	14.1699
2426.0000	14.231
2425.0000	14.2856
2424.0000	14.2518
2423.0000	14.2155
2422.0000	14.2298
2421.0000	14.2026
2420.0000	14.1716
2419.0000	14.1601
2418.0000	14.1698
2417.0000	14.2465
2416.0000	14.2917
2415.0000	14.3231
2414.0000	14.3668
2413.0000	14.3022
2412.0000	14.3424
2411.0000	14.2946
2410.0000	14.267
2409.0000	14.2488
2408.0000	14.2859
2407.0000	14.2896
2406.0000	14.2251
2405.0000	14.2511
2404.0000	14.2614
2403.0000	14.253
2402.0000	14.2462
2401.0000	14.2287
2400.0000	14.2124
2399.0000	14.2682
2398.0000	14.2674
2397.0000	14.3019
2396.0000	14.3357
2395.0000	14.3423
2394.0000	14.3643
2393.0000	14.365
2392.0000	14.3067
2391.0000	14.2777
2390.0000	14.2302
2389.0000	14.2427
2388.0000	14.2262
2387.0000	14.2507
2386.0000	14.25
2385.0000	14.2765
2384.0000	14.3189
2383.0000	14.2964
2382.0000	14.3061
2381.0000	14.3227
2380.0000	14.3044
2379.0000	14.2289
2378.0000	14.2118
2377.0000	14.2365
2376.0000	14.2509
2375.0000	14.1731
2374.0000	14.2208
2373.0000	14.2648
2372.0000	14.3237
2371.0000	14.3023
2370.0000	14.267
2369.0000	14.326
2368.0000	14.3813
2367.0000	14.3061
2366.0000	14.3071
2365.0000	14.2947
2364.0000	14.3213
2363.0000	14.2689
2362.0000	14.2401
2361.0000	14.2333
2360.0000	14.239
2359.0000	14.2588
2358.0000	14.2755
2357.0000	14.3055
2356.0000	14.3105
2355.0000	14.3145
2354.0000	14.3037
2353.0000	14.2726
2352.0000	14.2958
2351.0000	14.2921
2350.0000	14.3511
2349.0000	14.2951
2348.0000	14.3371
2347.0000	14.3765
2346.0000	14.3576
2345.0000	14.3725
2344.0000	14.3435
2343.0000	14.3821
2342.0000	14.3715
2341.0000	14.3765
2340.0000	14.3576
2339.0000	14.35
2338.0000	14.3194
2337.0000	14.3056
2336.0000	14.2576
2335.0000	14.2064
2334.0000	14.2393
2333.0000	14.2615
2332.0000	14.2024
2331.0000	14.2514
2330.0000	14.2642
2329.0000	14.3284
2328.0000	14.3188
2327.0000	14.3247
2326.0000	14.4082
2325.0000	14.4126
2324.0000	14.4055
2323.0000	14.4101
2322.0000	14.4077
2321.0000	14.373
2320.0000	14.3184
2319.0000	14.326
2318.0000	14.3215
2317.0000	14.3222
2316.0000	14.3038
2315.0000	14.2781
2314.0000	14.2997
2313.0000	14.266
2312.0000	14.294
2311.0000	14.2723
2310.0000	14.3114
2309.0000	14.2912
2308.0000	14.304
2307.0000	14.3158
2306.0000	14.3086
2305.0000	14.3631
2304.0000	14.3244
2303.0000	14.3623
2302.0000	14.3649
2301.0000	14.365
2300.0000	14.3886
2299.0000	14.363
2298.0000	14.387
2297.0000	14.4333
2296.0000	14.4509
2295.0000	14.4478
2294.0000	14.4071
2293.0000	14.4223
2292.0000	14.436
2291.0000	14.3968
2290.0000	14.3182
2289.0000	14.3074
2288.0000	14.3642
2287.0000	14.3522
2286.0000	14.3322
2285.0000	14.3492
2284.0000	14.3774
2283.0000	14.3776
2282.0000	14.3587
2281.0000	14.3851
2280.0000	14.3653
2279.0000	14.3928
2278.0000	14.4033
2277.0000	14.429
2276.0000	14.4431
2275.0000	14.4386
2274.0000	14.4082
2273.0000	14.4126
2272.0000	14.3934
2271.0000	14.3659
2270.0000	14.3406
2269.0000	14.3447
2268.0000	14.3768
2267.0000	14.3519
2266.0000	14.2987
2265.0000	14.3344
2264.0000	14.3547
2263.0000	14.3182
2262.0000	14.3063
2261.0000	14.3292
2260.0000	14.3606
2259.0000	14.3633
2258.0000	14.4024
2257.0000	14.4386
2256.0000	14.4793
2255.0000	14.4699
2254.0000	14.4597
2253.0000	14.4621
2252.0000	14.4713
2251.0000	14.4743
2250.0000	14.4374
2249.0000	14.4271
2248.0000	14.4458
2247.0000	14.4405
2246.0000	14.4243
2245.0000	14.4144
2244.0000	14.4503
2243.0000	14.4395
2242.0000	14.4357
2241.0000	14.4316
2240.0000	14.3962
2239.0000	14.4217
2238.0000	14.4042
2237.0000	14.3957
2236.0000	14.3982
2235.0000	14.39
2234.0000	14.3784
2233.0000	14.3786
2232.0000	14.4085
2231.0000	14.3902
2230.0000	14.4133
2229.0000	14.3986
2228.0000	14.3778
2227.0000	14.4359
2226.0000	14.445
2225.0000	14.4535
2224.0000	14.4379
2223.0000	14.4625
2222.0000	14.4694
2221.0000	14.4614
2220.0000	14.449
2219.0000	14.4372
2218.0000	14.4086
2217.0000	14.4028
2216.0000	14.4094
2215.0000	14.4121
2214.0000	14.4393
2213.0000	14.4915
2212.0000	14.5037
2211.0000	14.482
2210.0000	14.4511
2209.0000	14.4542
2208.0000	14.4599
2207.0000	14.424
2206.0000	14.4101
2205.0000	14.4651
2204.0000	14.513
2203.0000	14.482
2202.0000	14.5007
2201.0000	14.4949
2200.0000	14.5139
2199.0000	14.5231
2198.0000	14.4898
2197.0000	14.5022
2196.0000	14.549
2195.0000	14.5796
2194.0000	14.564
2193.0000	14.5375
2192.0000	14.5089
2191.0000	14.5224
2190.0000	14.4842
2189.0000	14.4859
2188.0000	14.4736
2187.0000	14.4826
2186.0000	14.5221
2185.0000	14.5253
2184.0000	14.5386
2183.0000	14.5116
2182.0000	14.499
2181.0000	14.4966
2180.0000	14.4969
2179.0000	14.4976
2178.0000	14.4889
2177.0000	14.5063
2176.0000	14.5828
2175.0000	14.6063
2174.0000	14.5913
2173.0000	14.5732
2172.0000	14.5884
2171.0000	14.5847
2170.0000	14.5349
2169.0000	14.5026
2168.0000	14.5005
2167.0000	14.5097
2166.0000	14.5296
2165.0000	14.5601
2164.0000	14.5377
2163.0000	14.5525
2162.0000	14.5209
2161.0000	14.5307
2160.0000	14.5181
2159.0000	14.5215
2158.0000	14.5061
2157.0000	14.5159
2156.0000	14.5622
2155.0000	14.5557
2154.0000	14.5338
2153.0000	14.5138
2152.0000	14.5185
2151.0000	14.4943
2150.0000	14.4796
2149.0000	14.4933
2148.0000	14.499
2147.0000	14.4831
2146.0000	14.5064
2145.0000	14.5252
2144.0000	14.5559
2143.0000	14.5551
2142.0000	14.547
2141.0000	14.5563
2140.0000	14.5888
2139.0000	14.5857
2138.0000	14.6115
2137.0000	14.587
2136.0000	14.608
2135.0000	14.6062
2134.0000	14.5898
2133.0000	14.5875
2132.0000	14.574
2131.0000	14.5667
2130.0000	14.5828
2129.0000	14.5797
2128.0000	14.5768
2127.0000	14.6033
2126.0000	14.5885
2125.0000	14.6005
2124.0000	14.5954
2123.0000	14.5919
2122.0000	14.5883
2121.0000	14.5724
2120.0000	14.5625
2119.0000	14.5695
2118.0000	14.5915
2117.0000	14.5907
2116.0000	14.5957
2115.0000	14.6023
2114.0000	14.5688
2113.0000	14.5802
2112.0000	14.5855
2111.0000	14.5827
2110.0000	14.5759
2109.0000	14.5768
2108.0000	14.6135
2107.0000	14.6541
2106.0000	14.6392
2105.0000	14.6289
2104.0000	14.6358
2103.0000	14.638
2102.0000	14.629
2101.0000	14.6234
2100.0000	14.6457
2099.0000	14.6482
2098.0000	14.6578
2097.0000	14.6618
2096.0000	14.6661
2095.0000	14.6592
2094.0000	14.6464
2093.0000	14.6198
2092.0000	14.6265
2091.0000	14.6172
2090.0000	14.6574
2089.0000	14.6443
2088.0000	14.6436
2087.0000	14.6488
2086.0000	14.6349
2085.0000	14.6433
2084.0000	14.6435
2083.0000	14.6311
2082.0000	14.6404
2081.0000	14.6612
2080.0000	14.6847
2079.0000	14.6486
2078.0000	14.6386
2077.0000	14.6525
2076.0000	14.655
2075.0000	14.6487
2074.0000	14.6352
2073.0000	14.6457
2072.0000	14.6639
2071.0000	14.6767
2070.0000	14.6863
2069.0000	14.6995
2068.0000	14.7134
2067.0000	14.7018
2066.0000	14.7164
2065.0000	14.7049
2064.0000	14.7071
2063.0000	14.7115
2062.0000	14.6737
2061.0000	14.6734
2060.0000	14.6649
2059.0000	14.6506
2058.0000	14.6542
2057.0000	14.6688
2056.0000	14.6939
2055.0000	14.6627
2054.0000	14.6548
2053.0000	14.6386
2052.0000	14.6644
2051.0000	14.6678
2050.0000	14.6657
2049.0000	14.6918
2048.0000	14.7225
2047.0000	14.7354
2046.0000	14.7464
2045.0000	14.7561
2044.0000	14.7237
2043.0000	14.7459
2042.0000	14.738
2041.0000	14.7114
2040.0000	14.7272
2039.0000	14.7316
2038.0000	14.7201
2037.0000	14.7454
2036.0000	14.7342
2035.0000	14.7239
2034.0000	14.7417
2033.0000	14.7201
2032.0000	14.7136
2031.0000	14.7241
2030.0000	14.7003
2029.0000	14.687
2028.0000	14.6937
2027.0000	14.7379
2026.0000	14.7408
2025.0000	14.7539
2024.0000	14.7633
2023.0000	14.7875
2022.0000	14.8087
2021.0000	14.7993
2020.0000	14.7618
2019.0000	14.7779
2018.0000	14.7859
2017.0000	14.8042
2016.0000	14.8078
2015.0000	14.784
2014.0000	14.8206
2013.0000	14.7905
2012.0000	14.7792
2011.0000	14.7599
2010.0000	14.7517
2009.0000	14.7721
2008.0000	14.7708
2007.0000	14.7757
2006.0000	14.7685
2005.0000	14.7738
2004.0000	14.7731
2003.0000	14.7791
2002.0000	14.7597
2001.0000	14.7817
2000.0000	14.7848
1999.0000	14.7653
1998.0000	14.7806
1997.0000	14.7877
1996.0000	14.7927
1995.0000	14.7867
1994.0000	14.7984
1993.0000	14.8065
1992.0000	14.8358
1991.0000	14.8427
1990.0000	14.8602
1989.0000	14.85
1988.0000	14.8599
1987.0000	14.8549
1986.0000	14.8563
1985.0000	14.8196
1984.0000	14.8244
1983.0000	14.8228
1982.0000	14.8058
1981.0000	14.8215
1980.0000	14.8225
1979.0000	14.838
1978.0000	14.8405
1977.0000	14.8318
1976.0000	14.8325
1975.0000	14.8358
1974.0000	14.8428
1973.0000	14.8388
1972.0000	14.8421
1971.0000	14.8442
1970.0000	14.8444
1969.0000	14.8472
1968.0000	14.8694
1967.0000	14.8717
1966.0000	14.8747
1965.0000	14.891
1964.0000	14.8953
1963.0000	14.9129
1962.0000	14.8983
1961.0000	14.8865
1960.0000	14.8928
1959.0000	14.89
1958.0000	14.8682
1957.0000	14.8623
1956.0000	14.8724
1955.0000	14.876
1954.0000	14.88
1953.0000	14.8731
1952.0000	14.9021
1951.0000	14.8968
1950.0000	14.885
1949.0000	14.9062
1948.0000	14.9022
1947.0000	14.9247
1946.0000	14.9253
1945.0000	14.9136
1944.0000	14.9149
1943.0000	14.9119
1942.0000	14.914
1941.0000	14.8907
1940.0000	14.8829
1939.0000	14.8872
1938.0000	14.8826
1937.0000	14.9025
1936.0000	14.9139
1935.0000	14.9187
1934.0000	14.9186
1933.0000	14.9212
1932.0000	14.9295
1931.0000	14.9639
1930.0000	14.9491
1929.0000	14.9322
1928.0000	14.947
1927.0000	14.9394
1926.0000	14.9474
1925.0000	14.9121
1924.0000	14.9504
1923.0000	14.9609
1922.0000	14.9827
1921.0000	14.9926
1920.0000	15.0181
1919.0000	15.0178
1918.0000	15.0235
1917.0000	15.0101
1916.0000	15.0183
1915.0000	15.0055
1914.0000	14.9712
1913.0000	14.9594
1912.0000	14.9716
1911.0000	14.9701
1910.0000	14.9365
1909.0000	14.9551
1908.0000	14.9636
1907.0000	14.9514
1906.0000	14.9442
1905.0000	14.953
1904.0000	14.9518
1903.0000	14.9431
1902.0000	14.9659
1901.0000	14.9644
1900.0000	14.9571
1899.0000	14.9704
1898.0000	14.9729
1897.0000	14.9803
1896.0000	14.9547
1895.0000	14.9728
1894.0000	14.9881
1893.0000	15.0086
1892.0000	15.0093
1891.0000	15.0183
1890.0000	15.0453
1889.0000	15.0592
1888.0000	15.0252
1887.0000	15.0033
1886.0000	15.0136
1885.0000	15.014
1884.0000	14.9908
1883.0000	14.9896
1882.0000	14.9988
1881.0000	15.022
1880.0000	15.0391
1879.0000	15.0582
1878.0000	15.0632
1877.0000	15.0655
1876.0000	15.0708
1875.0000	15.0772
1874.0000	15.058
1873.0000	15.0629
1872.0000	15.0572
1871.0000	15.019
1870.0000	15.0312
1869.0000	15.0481
1868.0000	15.038
1867.0000	15.0455
1866.0000	15.0405
1865.0000	15.0642
1864.0000	15.0944
1863.0000	15.0669
1862.0000	15.0746
1861.0000	15.0835
1860.0000	15.0995
1859.0000	15.0944
1858.0000	15.0886
1857.0000	15.1058
1856.0000	15.1279
1855.0000	15.1101
1854.0000	15.1105
1853.0000	15.1228
1852.0000	15.1199
1851.0000	15.1094
1850.0000	15.1035
1849.0000	15.124
1848.0000	15.1304
1847.0000	15.1104
1846.0000	15.1313
1845.0000	15.1309
1844.0000	15.1463
1843.0000	15.1348
1842.0000	15.1587
1841.0000	15.177
1840.0000	15.1709
1839.0000	15.1898
1838.0000	15.1795
1837.0000	15.1705
1836.0000	15.1614
1835.0000	15.1565
1834.0000	15.1496
1833.0000	15.1354
1832.0000	15.1385
1831.0000	15.1432
1830.0000	15.1678
1829.0000	15.1599
1828.0000	15.1628
1827.0000	15.1737
1826.0000	15.1584
1825.0000	15.1585
1824.0000	15.1457
1823.0000	15.1475
1822.0000	15.1619
1821.0000	15.1738
1820.0000	15.1769
1819.0000	15.1742
1818.0000	15.1787
1817.0000	15.1746
1816.0000	15.1558
1815.0000	15.1516
1814.0000	15.1515
1813.0000	15.1543
1812.0000	15.1715
1811.0000	15.1568
1810.0000	15.1913
1809.0000	15.181
1808.0000	15.2079
1807.0000	15.2017
1806.0000	15.2111
1805.0000	15.2268
1804.0000	15.2311
1803.0000	15.2311
1802.0000	15.2223
1801.0000	15.2366
1800.0000	15.2412
1799.0000	15.2268
1798.0000	15.2294
1797.0000	15.2397
1796.0000	15.2319
1795.0000	15.2303
1794.0000	15.2287
1793.0000	15.244
1792.0000	15.2519
1791.0000	15.2518
1790.0000	15.2753
1789.0000	15.2934
1788.0000	15.2987
1787.0000	15.288
1786.0000	15.2902
1785.0000	15.2685
1784.0000	15.2734
1783.0000	15.266
1782.0000	15.265
1781.0000	15.2824
1780.0000	15.2883
1779.0000	15.2883
1778.0000	15.2931
1777.0000	15.2949
1776.0000	15.3017
1775.0000	15.3085
1774.0000	15.3067
1773.0000	15.322
1772.0000	15.328
1771.0000	15.3454
1770.0000	15.3372
1769.0000	15.3308
1768.0000	15.3293
1767.0000	15.3278
1766.0000	15.3234
1765.0000	15.3274
1764.0000	15.322
1763.0000	15.331
1762.0000	15.3338
1761.0000	15.3379
1760.0000	15.3556
1759.0000	15.3624
1758.0000	15.3568
1757.0000	15.358
1756.0000	15.3797
1755.0000	15.39
1754.0000	15.3942
1753.0000	15.3934
1752.0000	15.3911
1751.0000	15.4044
1750.0000	15.4147
1749.0000	15.4005
1748.0000	15.3959
1747.0000	15.3984
1746.0000	15.4044
1745.0000	15.396
1744.0000	15.3947
1743.0000	15.3843
1742.0000	15.3935
1741.0000	15.3957
1740.0000	15.4206
1739.0000	15.4294
1738.0000	15.4273
1737.0000	15.4323
1736.0000	15.4406
1735.0000	15.449
1734.0000	15.4373
1733.0000	15.4451
1732.0000	15.4533
1731.0000	15.4564
1730.0000	15.4571
1729.0000	15.4655
1728.0000	15.4709
1727.0000	15.4709
1726.0000	15.4686
1725.0000	15.4638
1724.0000	15.4799
1723.0000	15.4756
1722.0000	15.4738
1721.0000	15.477
1720.0000	15.4651
1719.0000	15.475
1718.0000	15.4664
1717.0000	15.4558
1716.0000	15.4633
1715.0000	15.4646
1714.0000	15.4807
1713.0000	15.4897
1712.0000	15.4813
1711.0000	15.4893
1710.0000	15.497
1709.0000	15.482
1708.0000	15.4788
1707.0000	15.4682
1706.0000	15.475
1705.0000	15.4765
1704.0000	15.4811
1703.0000	15.4756
1702.0000	15.4931
1701.0000	15.4874
1700.0000	15.4941
1699.0000	15.4945
1698.0000	15.5096
1697.0000	15.5045
1696.0000	15.5103
1695.0000	15.5158
1694.0000	15.5142
1693.0000	15.511
1692.0000	15.5031
1691.0000	15.5165
1690.0000	15.5078
1689.0000	15.5021
1688.0000	15.5092
1687.0000	15.5172
1686.0000	15.524
1685.0000	15.5229
1684.0000	15.5337
1683.0000	15.5446
1682.0000	15.5443
1681.0000	15.5553
1680.0000	15.5756
1679.0000	15.5781
1678.0000	15.5904
1677.0000	15.5941
1676.0000	15.598
1675.0000	15.5958
1674.0000	15.6064
1673.0000	15.6105
1672.0000	15.6154
1671.0000	15.6129
1670.0000	15.617
1669.0000	15.6218
1668.0000	15.6229
1667.0000	15.6275
1666.0000	15.624
1665.0000	15.6247
1664.0000	15.637
1663.0000	15.6529
1662.0000	15.6536
1661.0000	15.6481
1660.0000	15.6568
1659.0000	15.6752
1658.0000	15.6878
1657.0000	15.6821
1656.0000	15.6777
1655.0000	15.6967
1654.0000	15.706
1653.0000	15.7026
1652.0000	15.7011
1651.0000	15.7056
1650.0000	15.7104
1649.0000	15.7077
1648.0000	15.7116
1647.0000	15.7194
1646.0000	15.7336
1645.0000	15.7311
1644.0000	15.7283
1643.0000	15.7199
1642.0000	15.7313
1641.0000	15.7251
1640.0000	15.7115
1639.0000	15.7132
1638.0000	15.7208
1637.0000	15.7269
1636.0000	15.7193
1635.0000	15.7403
1634.0000	15.7415
1633.0000	15.7461
1632.0000	15.7639
1631.0000	15.7694
1630.0000	15.7774
1629.0000	15.7821
1628.0000	15.7764
1627.0000	15.7795
1626.0000	15.7876
1625.0000	15.7941
1624.0000	15.8093
1623.0000	15.815
1622.0000	15.827
1621.0000	15.8416
1620.0000	15.84
1619.0000	15.8345
1618.0000	15.8271
1617.0000	15.8304
1616.0000	15.836
1615.0000	15.8366
1614.0000	15.8414
1613.0000	15.8543
1612.0000	15.8632
1611.0000	15.8645
1610.0000	15.8839
1609.0000	15.8905
1608.0000	15.8929
1607.0000	15.8924
1606.0000	15.9044
1605.0000	15.9147
1604.0000	15.9118
1603.0000	15.9286
1602.0000	15.9263
1601.0000	15.9265
1600.0000	15.9228
1599.0000	15.9297
1598.0000	15.9246
1597.0000	15.9334
1596.0000	15.9347
1595.0000	15.9409
1594.0000	15.952
1593.0000	15.9531
1592.0000	15.9506
1591.0000	15.9498
1590.0000	15.9565
1589.0000	15.9632
1588.0000	15.9673
1587.0000	15.976
1586.0000	15.98
1585.0000	15.9888
1584.0000	15.9936
1583.0000	15.9968
1582.0000	16.0014
1581.0000	16.0018
1580.0000	16.0077
1579.0000	15.9981
1578.0000	16.0106
1577.0000	16.0203
1576.0000	16.0258
1575.0000	16.0397
1574.0000	16.0439
1573.0000	16.0507
1572.0000	16.0606
1571.0000	16.0672
1570.0000	16.0719
1569.0000	16.0785
1568.0000	16.0901
1567.0000	16.0992
1566.0000	16.095
1565.0000	16.1164
1564.0000	16.1079
1563.0000	16.1212
1562.0000	16.1208
1561.0000	16.124
1560.0000	16.1395
1559.0000	16.151
1558.0000	16.1512
1557.0000	16.1582
1556.0000	16.157
1555.0000	16.1702
1554.0000	16.1735
1553.0000	16.1666
1552.0000	16.1761
1551.0000	16.1871
1550.0000	16.2029
1549.0000	16.2155
1548.0000	16.2284
1547.0000	16.2361
1546.0000	16.2302
1545.0000	16.2351
1544.0000	16.2531
1543.0000	16.2474
1542.0000	16.2416
1541.0000	16.2475
1540.0000	16.2422
1539.0000	16.2542
1538.0000	16.2528
1537.0000	16.2661
1536.0000	16.2751
1535.0000	16.2796
1534.0000	16.2853
1533.0000	16.304
1532.0000	16.3061
1531.0000	16.3078
1530.0000	16.306
1529.0000	16.3149
1528.0000	16.3266
1527.0000	16.3362
1526.0000	16.3345
1525.0000	16.3415
1524.0000	16.353
1523.0000	16.357
1522.0000	16.3665
1521.0000	16.3655
1520.0000	16.3771
1519.0000	16.3887
1518.0000	16.3935
1517.0000	16.4125
1516.0000	16.4127
1515.0000	16.4266
1514.0000	16.4288
1513.0000	16.4327
1512.0000	16.4417
1511.0000	16.4422
1510.0000	16.4524
1509.0000	16.4586
1508.0000	16.4639
1507.0000	16.4704
1506.0000	16.4899
1505.0000	16.4966
1504.0000	16.5046
1503.0000	16.5111
1502.0000	16.5254
1501.0000	16.5381
1500.0000	16.537
1499.0000	16.5402
1498.0000	16.5497
1497.0000	16.5531
1496.0000	16.5536
1495.0000	16.5526
1494.0000	16.561
1493.0000	16.5783
1492.0000	16.5865
1491.0000	16.5914
1490.0000	16.5941
1489.0000	16.6115
1488.0000	16.6092
1487.0000	16.6095
1486.0000	16.6053
1485.0000	16.6157
1484.0000	16.6275
1483.0000	16.6421
1482.0000	16.6541
1481.0000	16.67
1480.0000	16.6718
1479.0000	16.6931
1478.0000	16.7021
1477.0000	16.7014
1476.0000	16.7147
1475.0000	16.7127
1474.0000	16.7231
1473.0000	16.7219
1472.0000	16.7278
1471.0000	16.7421
1470.0000	16.7511
1469.0000	16.7705
1468.0000	16.7788
1467.0000	16.7849
1466.0000	16.7903
1465.0000	16.799
1464.0000	16.7972
1463.0000	16.8054
1462.0000	16.8131
1461.0000	16.825
1460.0000	16.8268
1459.0000	16.8379
1458.0000	16.8551
1457.0000	16.8619
1456.0000	16.8712
1455.0000	16.8901
1454.0000	16.8963
1453.0000	16.9134
1452.0000	16.9181
1451.0000	16.9194
1450.0000	16.9258
1449.0000	16.9251
1448.0000	16.9375
1447.0000	16.9377
1446.0000	16.9477
1445.0000	16.9586
1444.0000	16.9577
1443.0000	16.9742
1442.0000	16.9823
1441.0000	17.0037
1440.0000	17.0141
1439.0000	17.0074
1438.0000	17.0309
1437.0000	17.0298
1436.0000	17.0433
1435.0000	17.0547
1434.0000	17.0555
1433.0000	17.0766
1432.0000	17.0956
1431.0000	17.0971
1430.0000	17.1092
1429.0000	17.1198
1428.0000	17.1247
1427.0000	17.1341
1426.0000	17.1386
1425.0000	17.1506
1424.0000	17.1576
1423.0000	17.1587
1422.0000	17.164
1421.0000	17.1916
1420.0000	17.1962
1419.0000	17.212
1418.0000	17.2243
1417.0000	17.2306
1416.0000	17.2489
1415.0000	17.2564
1414.0000	17.2703
1413.0000	17.2763
1412.0000	17.2952
1411.0000	17.3145
1410.0000	17.3303
1409.0000	17.3405
1408.0000	17.3542
1407.0000	17.3709
1406.0000	17.378
1405.0000	17.3911
1404.0000	17.393
1403.0000	17.4121
1402.0000	17.4305
1401.0000	17.441
1400.0000	17.4637
1399.0000	17.4832
1398.0000	17.4985
1397.0000	17.5122
1396.0000	17.532
1395.0000	17.5453
1394.0000	17.5438
1393.0000	17.5597
1392.0000	17.5704
1391.0000	17.5851
1390.0000	17.5979
1389.0000	17.6056
1388.0000	17.6213
1387.0000	17.6383
1386.0000	17.644
1385.0000	17.663
1384.0000	17.6775
1383.0000	17.6889
1382.0000	17.7106
1381.0000	17.7368
1380.0000	17.7544
1379.0000	17.7759
1378.0000	17.7801
1377.0000	17.7916
1376.0000	17.8085
1375.0000	17.8175
1374.0000	17.822
1373.0000	17.8315
1372.0000	17.8477
1371.0000	17.8618
1370.0000	17.8769
1369.0000	17.8873
1368.0000	17.9054
1367.0000	17.9335
1366.0000	17.9426
1365.0000	17.9655
1364.0000	17.9855
1363.0000	18.0154
1362.0000	18.0341
1361.0000	18.0521
1360.0000	18.07
1359.0000	18.0909
1358.0000	18.107
1357.0000	18.1141
1356.0000	18.1121
1355.0000	18.1233
1354.0000	18.1418
1353.0000	18.1494
1352.0000	18.1678
1351.0000	18.1894
1350.0000	18.2196
1349.0000	18.2402
1348.0000	18.2644
1347.0000	18.2724
1346.0000	18.3009
1345.0000	18.3169
1344.0000	18.3342
1343.0000	18.3533
1342.0000	18.3775
1341.0000	18.3898
1340.0000	18.4077
1339.0000	18.4266
1338.0000	18.4444
1337.0000	18.4713
1336.0000	18.4879
1335.0000	18.5171
1334.0000	18.5414
1333.0000	18.5641
1332.0000	18.5903
1331.0000	18.611
1330.0000	18.6301
1329.0000	18.6561
1328.0000	18.6758
1327.0000	18.6922
1326.0000	18.7109
1325.0000	18.7313
1324.0000	18.7527
1323.0000	18.7805
1322.0000	18.8031
1321.0000	18.8311
1320.0000	18.8544
1319.0000	18.8823
1318.0000	18.9077
1317.0000	18.9334
1316.0000	18.9515
1315.0000	18.9643
1314.0000	18.9855
1313.0000	19.0072
1312.0000	19.0237
1311.0000	19.0403
1310.0000	19.0474
1309.0000	19.0679
1308.0000	19.0864
1307.0000	19.1108
1306.0000	19.1275
1305.0000	19.1512
1304.0000	19.1741
1303.0000	19.1917
1302.0000	19.2106
1301.0000	19.2241
1300.0000	19.2412
1299.0000	19.2491
1298.0000	19.2606
1297.0000	19.2772
1296.0000	19.2889
1295.0000	19.3045
1294.0000	19.3166
1293.0000	19.3383
1292.0000	19.3607
1291.0000	19.3743
1290.0000	19.3932
1289.0000	19.4095
1288.0000	19.4291
1287.0000	19.4481
1286.0000	19.4717
1285.0000	19.4917
1284.0000	19.5184
1283.0000	19.5484
1282.0000	19.5729
1281.0000	19.6005
1280.0000	19.6286
1279.0000	19.6561
1278.0000	19.6842
1277.0000	19.7143
1276.0000	19.749
1275.0000	19.7713
1274.0000	19.8028
1273.0000	19.829
1272.0000	19.8738
1271.0000	19.903
1270.0000	19.9341
1269.0000	19.9843
1268.0000	20.0242
1267.0000	20.0757
1266.0000	20.1151
1265.0000	20.1547
1264.0000	20.1932
1263.0000	20.2372
1262.0000	20.2758
1261.0000	20.3136
1260.0000	20.3545
1259.0000	20.399
1258.0000	20.4506
1257.0000	20.4994
1256.0000	20.5452
1255.0000	20.5897
1254.0000	20.647
1253.0000	20.6998
1252.0000	20.743
1251.0000	20.785
1250.0000	20.8358
1249.0000	20.8927
1248.0000	20.9395
1247.0000	20.9831
1246.0000	21.0359
1245.0000	21.0861
1244.0000	21.1415
1243.0000	21.1979
1242.0000	21.2568
1241.0000	21.3238
1240.0000	21.3848
1239.0000	21.4428
1238.0000	21.5115
1237.0000	21.5706
1236.0000	21.6297
1235.0000	21.6828
1234.0000	21.7456
1233.0000	21.804
1232.0000	21.8631
1231.0000	21.9173
1230.0000	21.98
1229.0000	22.0407
1228.0000	22.1071
1227.0000	22.1729
1226.0000	22.2355
1225.0000	22.305
1224.0000	22.3583
1223.0000	22.4279
1222.0000	22.4935
1221.0000	22.558
1220.0000	22.6225
1219.0000	22.6892
1218.0000	22.7498
1217.0000	22.8241
1216.0000	22.8907
1215.0000	22.9434
1214.0000	22.9984
1213.0000	23.0632
1212.0000	23.1346
1211.0000	23.1906
1210.0000	23.2546
1209.0000	23.3235
1208.0000	23.3914
1207.0000	23.4561
1206.0000	23.5163
1205.0000	23.5806
1204.0000	23.6444
1203.0000	23.7067
1202.0000	23.7699
1201.0000	23.8335
1200.0000	23.9104
1199.0000	23.9914
1198.0000	24.079
1197.0000	24.1514
1196.0000	24.2391
1195.0000	24.3272
1194.0000	24.4289
1193.0000	24.5221
1192.0000	24.6345
1191.0000	24.7404
1190.0000	24.8559
1189.0000	24.974
1188.0000	25.099
1187.0000	25.2359
1186.0000	25.3683
1185.0000	25.4985
1184.0000	25.6375
1183.0000	25.7736
1182.0000	25.9146
1181.0000	26.0528
1180.0000	26.1844
1179.0000	26.3253
1178.0000	26.4643
1177.0000	26.5954
1176.0000	26.7286
1175.0000	26.8497
1174.0000	26.964
1173.0000	27.0678
1172.0000	27.1693
1171.0000	27.2582
1170.0000	27.3328
1169.0000	27.4036
1168.0000	27.4509
1167.0000	27.4875
1166.0000	27.5124
1165.0000	27.5237
1164.0000	27.5227
1163.0000	27.511
1162.0000	27.4704
1161.0000	27.4297
1160.0000	27.3567
1159.0000	27.2693
1158.0000	27.1686
1157.0000	27.0425
1156.0000	26.906
1155.0000	26.7554
1154.0000	26.5904
1153.0000	26.419
1152.0000	26.2479
1151.0000	26.063
1150.0000	25.8825
1149.0000	25.6872
1148.0000	25.4971
1147.0000	25.2915
1146.0000	25.0963
1145.0000	24.9045
1144.0000	24.717
1143.0000	24.5429
1142.0000	24.3938
1141.0000	24.2408
1140.0000	24.1107
1139.0000	23.9938
1138.0000	23.8931
1137.0000	23.8053
1136.0000	23.7322
1135.0000	23.698
1134.0000	23.6859
1133.0000	23.6879
1132.0000	23.7145
1131.0000	23.7523
1130.0000	23.8268
1129.0000	23.9087
1128.0000	24.0183
1127.0000	24.1448
1126.0000	24.2835
1125.0000	24.4521
1124.0000	24.6401
1123.0000	24.8408
1122.0000	25.0662
1121.0000	25.3035
1120.0000	25.554
1119.0000	25.8192
1118.0000	26.1063
1117.0000	26.3934
1116.0000	26.6812
1115.0000	26.9819
1114.0000	27.2999
1113.0000	27.6172
1112.0000	27.948
1111.0000	28.2949
1110.0000	28.6595
1109.0000	29.0281
1108.0000	29.4035
1107.0000	29.7839
1106.0000	30.1688
1105.0000	30.5601
1104.0000	30.9444
1103.0000	31.3522
1102.0000	31.7651
1101.0000	32.1935
1100.0000	32.6239
1099.0000	33.0565
1098.0000	33.497
1097.0000	33.9483
1096.0000	34.3918
1095.0000	34.8504
1094.0000	35.3121
1093.0000	35.785
1092.0000	36.2731
1091.0000	36.7638
1090.0000	37.2764
1089.0000	37.7981
1088.0000	38.326
1087.0000	38.8762
1086.0000	39.4402
1085.0000	39.9997
1084.0000	40.5799
1083.0000	41.1687
1082.0000	41.758
1081.0000	42.3646
1080.0000	42.9724
1079.0000	43.5923
1078.0000	44.2022
1077.0000	44.8347
1076.0000	45.4577
1075.0000	46.0623
1074.0000	46.6721
1073.0000	47.2703
1072.0000	47.8598
1071.0000	48.4175
1070.0000	48.9374
1069.0000	49.4491
1068.0000	49.9199
1067.0000	50.3524
1066.0000	50.7237
1065.0000	51.0641
1064.0000	51.3637
1063.0000	51.6263
1062.0000	51.8391
1061.0000	52.0121
1060.0000	52.1509
1059.0000	52.2498
1058.0000	52.3397
1057.0000	52.3787
1056.0000	52.4186
1055.0000	52.4359
1054.0000	52.4417
1053.0000	52.4434
1052.0000	52.4377
1051.0000	52.4087
1050.0000	52.3908
1049.0000	52.3494
1048.0000	52.3389
1047.0000	52.3004
1046.0000	52.2649
1045.0000	52.2234
1044.0000	52.1815
1043.0000	52.1238
1042.0000	52.0571
1041.0000	51.9676
1040.0000	51.8679
1039.0000	51.7403
1038.0000	51.5757
1037.0000	51.3944
1036.0000	51.1817
1035.0000	50.9178
1034.0000	50.6276
1033.0000	50.2915
1032.0000	49.9018
1031.0000	49.4902
1030.0000	49.0241
1029.0000	48.5017
1028.0000	47.9262
1027.0000	47.288
1026.0000	46.6178
1025.0000	45.8882
1024.0000	45.1177
1023.0000	44.3018
1022.0000	43.4368
1021.0000	42.5495
1020.0000	41.6363
1019.0000	40.6748
1018.0000	39.7166
1017.0000	38.747
1016.0000	37.7885
1015.0000	36.8315
1014.0000	35.8591
1013.0000	34.9213
1012.0000	33.9994
1011.0000	33.1029
1010.0000	32.2115
1009.0000	31.3705
1008.0000	30.5487
1007.0000	29.7668
1006.0000	29.0187
1005.0000	28.2933
1004.0000	27.5883
1003.0000	26.9207
1002.0000	26.2911
1001.0000	25.6938
1000.0000	25.1118
999.0000	24.5641
998.0000	24.0356
997.0000	23.5388
996.0000	23.061
995.0000	22.5854
994.0000	22.1599
993.0000	21.735
992.0000	21.3208
991.0000	20.9369
990.0000	20.5636
989.0000	20.205
988.0000	19.8712
987.0000	19.5613
986.0000	19.269
985.0000	19.0007
984.0000	18.7221
983.0000	18.4715
982.0000	18.2457
981.0000	18.0091
980.0000	17.7905
979.0000	17.5943
978.0000	17.4344
977.0000	17.272
976.0000	17.1188
975.0000	16.9879
974.0000	16.8492
973.0000	16.721
972.0000	16.5924
971.0000	16.4622
970.0000	16.3324
969.0000	16.2178
968.0000	16.1051
967.0000	15.9947
966.0000	15.8926
965.0000	15.8025
964.0000	15.7085
963.0000	15.6166
962.0000	15.5116
961.0000	15.4253
960.0000	15.3383
959.0000	15.2272
958.0000	15.1286
957.0000	15.029
956.0000	14.944
955.0000	14.8653
954.0000	14.7805
953.0000	14.7125
952.0000	14.6334
951.0000	14.5809
950.0000	14.5308
949.0000	14.4713
948.0000	14.4199
947.0000	14.3778
946.0000	14.3165
945.0000	14.2721
944.0000	14.2127
943.0000	14.1513
942.0000	14.1015
941.0000	14.1062
940.0000	14.0811
939.0000	14.053
938.0000	14.0335
937.0000	14.0367
936.0000	14.0517
935.0000	14.0203
934.0000	14.0106
933.0000	14.0391
932.0000	14.0706
931.0000	14.0961
930.0000	14.1109
929.0000	14.1624
928.0000	14.235
927.0000	14.265
926.0000	14.293
925.0000	14.3647
924.0000	14.4303
923.0000	14.5433
922.0000	14.6539
921.0000	14.7335
920.0000	14.8571
919.0000	14.9785
918.0000	15.0885
917.0000	15.1769
916.0000	15.2888
915.0000	15.4461
914.0000	15.5671
913.0000	15.7301
912.0000	15.86
911.0000	15.9763
910.0000	16.1282
909.0000	16.2232
908.0000	16.4061
907.0000	16.4938
906.0000	16.6143
905.0000	16.7371
904.0000	16.7559
903.0000	16.8033
902.0000	16.8915
901.0000	16.9727
900.0000	17.0022
899.0000	17.0389
898.0000	17.0544
897.0000	17.117
896.0000	17.1726
895.0000	17.1167
894.0000	17.1209
893.0000	17.1319
892.0000	17.1073
891.0000	17.0524
890.0000	16.9789
889.0000	16.9367
888.0000	16.8827
887.0000	16.8611
886.0000	16.8239
885.0000	16.7684
884.0000	16.643
883.0000	16.5562
882.0000	16.497
881.0000	16.474
880.0000	16.3125
879.0000	16.3262
878.0000	16.2217
877.0000	16.1433
876.0000	16.0894
875.0000	15.9699
874.0000	15.8716
873.0000	15.8825
872.0000	15.8153
871.0000	15.8185
870.0000	15.7213
869.0000	15.665
868.0000	15.6712
867.0000	15.6256
866.0000	15.5174
865.0000	15.497
864.0000	15.4951
863.0000	15.4828
862.0000	15.5005
861.0000	15.4331
860.0000	15.4537
859.0000	15.312
858.0000	15.1326
857.0000	14.9201
856.0000	14.8746
855.0000	14.7378
854.0000	14.6853
853.0000	14.7062
852.0000	14.6343
851.0000	14.536
850.0000	14.6163
849.0000	14.5891
848.0000	14.5586
847.0000	14.5058
846.0000	14.4885
845.0000	14.4609
844.0000	14.4133
843.0000	14.4157
842.0000	14.4217
841.0000	14.4092
840.0000	14.4086
839.0000	14.3831
838.0000	14.3654
837.0000	14.3922
836.0000	14.3737
835.0000	14.3994
834.0000	14.4215
833.0000	14.4305
832.0000	14.4455
831.0000	14.4358
830.0000	14.4565
829.0000	14.4779
828.0000	14.4682
827.0000	14.4803
826.0000	14.4947
825.0000	14.5143
824.0000	14.5429
823.0000	14.5418
822.0000	14.5458
821.0000	14.5862
820.0000	14.589
819.0000	14.6277
818.0000	14.6319
817.0000	14.6376
816.0000	14.676
815.0000	14.6847
814.0000	14.7152
813.0000	14.6967
812.0000	14.7156
811.0000	14.7309
810.0000	14.7218
809.0000	14.7617
808.0000	14.775
807.0000	14.7859
806.0000	14.8007
805.0000	14.8038
804.0000	14.8377
803.0000	14.8481
802.0000	14.8563
801.0000	14.8732
800.0000	14.8944
799.0000	14.9034
798.0000	14.9023
797.0000	14.9069
796.0000	14.9363
795.0000	14.9568
794.0000	14.9788
793.0000	14.9638
792.0000	15.0007
791.0000	15.0175
790.0000	15.004
789.0000	15.0272
788.0000	15.0799
787.0000	15.0798
786.0000	15.0894
785.0000	15.1111
784.0000	15.1037
783.0000	15.15
782.0000	15.1984
781.0000	15.191
780.0000	15.2016
779.0000	15.2079
778.0000	15.2204
777.0000	15.2465
776.0000	15.2986
775.0000	15.3066
774.0000	15.3072
773.0000	15.3436
772.0000	15.3714
771.0000	15.3791
770.0000	15.412
769.0000	15.4492
768.0000	15.4707
767.0000	15.4886
766.0000	15.5204
765.0000	15.5461
764.0000	15.5652
763.0000	15.5863
762.0000	15.5974
761.0000	15.6425
760.0000	15.6806
759.0000	15.7175
758.0000	15.7489
757.0000	15.7679
756.0000	15.8232
755.0000	15.8825
754.0000	15.9107
753.0000	15.9634
752.0000	16.0107
751.0000	16.0362
750.0000	16.0812
749.0000	16.1343
748.0000	16.1753
747.0000	16.197
746.0000	16.2516
745.0000	16.3004
744.0000	16.326
743.0000	16.3962
742.0000	16.4484
741.0000	16.4992
740.0000	16.5405
739.0000	16.5997
738.0000	16.6684
737.0000	16.7115
736.0000	16.7533
735.0000	16.8082
734.0000	16.8722
733.0000	16.9182
732.0000	16.9649
731.0000	17.021
730.0000	17.0872
729.0000	17.1285
728.0000	17.2151
727.0000	17.2686
726.0000	17.3225
725.0000	17.387
724.0000	17.4398
723.0000	17.5121
722.0000	17.5754
721.0000	17.6439
720.0000	17.7122
719.0000	17.7547
718.0000	17.8242
717.0000	17.8906
716.0000	17.9439
715.0000	18.0043
714.0000	18.0479
713.0000	18.1055
712.0000	18.1533
711.0000	18.1847
710.0000	18.2177
709.0000	18.2483
708.0000	18.2681
707.0000	18.3235
706.0000	18.3438
705.0000	18.3688
704.0000	18.396
703.0000	18.4468
702.0000	18.5032
701.0000	18.5694
[truncated: 501 more rows]
