# Supplementary material for: Exciton thermal radiation from macroscale membranes composed of chirality-sorted carbon nanotubes and its control
Source: Nat Commun. 2026 Jul 29;17:6967. doi: 10.1038/s41467-026-75711-4 (PMC13421534; doi:10.1038/s41467-026-75711-4)
Supplement: Supplementary file 4 — Source Data [file 41467_2026_75711_MOESM4_ESM.zip › Source data/Supplementary_Data_9_heating_350K_bg.txt]

Data from AT069_NQ51B19821__5__13-49-38-900.txt Node

Date: Mon Sep 30 13:49:38 JST 2024
User: ymlab
Spectrometer: NQ51B1982
Trigger mode: 0
Integration Time (sec): 8.000000E-2
Scans to average: 100
Nonlinearity correction enabled: false
Boxcar width: 0
Storing dark spectrum: false
XAxis mode: Wavelengths
Number of Pixels in Spectrum: 512
>>>>>Begin Spectral Data<<<<<
899.399	2169.79
901.024	2139.69
902.648	2178.37
904.273	2153.8
905.897	2175.22
907.522	2163.71
909.146	2178.18
910.77	2149.75
912.394	2174.08
914.018	2156.47
915.642	2177.44
917.265	2151.63
918.889	2173.03
920.512	2157.49
922.136	2180.15
923.759	2151.03
925.382	2178.91
927.005	2154.26
928.628	2173.16
930.251	2161.1
931.873	2179.66
933.496	2155.8
935.118	2185.37
936.74	2157.43
938.363	2182.17
939.985	2161.3
941.607	2177.4
943.228	2168.51
944.85	2181.89
946.472	2150.93
948.093	2178.99
949.715	2151.38
951.336	2186.82
952.957	2159.19
954.578	2178.43
956.199	2150.03
957.82	2178.95
959.44	2153.06
961.061	2174.49
962.681	2158.66
964.302	2180.88
965.922	2156.07
967.542	2183.22
969.162	2183.4
970.782	2178.42
972.401	2158.24
974.021	2176.79
975.64	2157.96
977.26	2175.37
978.879	2148.63
980.498	2175.33
982.117	2154.15
983.736	2175.64
985.355	2163
986.973	2176.51
988.592	2154.28
990.21	2167.56
991.828	2154.62
993.446	2173.83
995.064	2154
996.682	2169.71
998.3	2154.06
999.917	2171.02
1001.535	2146.82
1003.152	2178.63
1004.769	2146.3
1006.387	2175.05
1008.003	2149.04
1009.62	2174.46
1011.237	2160.67
1012.854	2173.38
1014.47	2156.29
1016.086	2176.61
1017.703	2142.27
1019.319	2176.27
1020.935	2158.18
1022.55	2177.22
1024.166	2153.99
1025.782	2165.13
1027.397	2149.09
1029.012	2175.22
1030.627	2157.95
1032.243	2172.21
1033.857	2153.41
1035.472	2167.33
1037.087	2151.32
1038.701	2169.54
1040.316	2157.98
1041.93	2172.41
1043.544	2151.69
1045.158	2165.88
1046.772	2148.79
1048.386	2175.45
1049.999	2154.36
1051.613	2166.75
1053.226	2149.01
1054.839	2179.88
1056.452	2139.96
1058.065	2174.75
1059.678	2145.01
1061.29	2171.78
1062.903	2142.44
1064.515	2178.07
1066.127	2145.1
1067.74	2166.88
1069.351	2148.86
1070.963	2170.14
1072.575	2149.05
1074.186	2166.02
1075.798	2153.69
1077.409	2173.19
1079.02	2146.53
1080.631	2167.24
1082.242	2138.88
1083.853	2167.51
1085.463	2146.51
1087.074	2166.82
1088.684	2147.45
1090.294	2167.26
1091.904	2140.29
1093.514	2166.59
1095.124	2150.79
1096.733	2168.65
1098.343	2140.22
1099.952	2167.08
1101.561	2144.38
1103.17	2170.22
1104.779	2147.79
1106.388	2173.55
1107.996	2142.46
1109.605	2167.14
1111.213	2144.23
1112.821	2164.55
1114.429	2148.74
1116.037	2163.13
1117.645	2146.4
1119.252	2165.71
1120.86	2142.08
1122.467	2165.39
1124.074	2144.77
1125.681	2177.98
1127.288	2158.04
1128.895	2177.95
1130.501	2149.84
1132.108	2166.87
1133.714	2143.51
1135.32	2172.98
1136.926	2146.55
1138.532	2168.62
1140.138	2143.02
1141.743	2163.68
1143.349	2142.24
1144.954	2180.52
1146.559	2157.81
1148.164	2162.54
1149.768	2142.38
1151.373	2180.96
1152.978	2142.3
1154.582	2163.88
1156.186	2138.39
1157.79	2166
1159.394	2152.2
1160.998	2169.34
1162.601	2148.81
1164.205	2170.15
1165.808	2149.26
1167.411	2154.47
1169.014	2154.61
1170.617	2175.78
1172.219	2138.4
1173.822	2169.08
1175.424	2148.18
1177.026	2184.17
1178.628	2147.4
1180.23	2159.98
1181.832	2147.02
1183.433	2175.36
1185.035	2144.1
1186.636	2171.58
1188.237	2144.29
1189.838	2163.77
1191.439	2158.8
1193.04	2163.37
1194.64	2157.06
1196.24	2153.74
1197.84	2144.3
1199.44	2169.87
1201.04	2144.77
1202.64	2176.37
1204.239	2144.4
1205.839	2168.98
1207.438	2146.87
1209.037	2166.75
1210.636	2154.92
1212.235	2166.63
1213.833	2137.23
1215.432	2171.66
1217.03	2140.24
1218.628	2167.6
1220.226	2137.43
1221.823	2169.34
1223.421	2140.45
1225.018	2160.18
1226.616	2142.99
1228.213	2160.73
1229.81	2141.42
1231.407	2174.09
1233.003	2142.71
1234.6	2171.98
1236.196	2147.29
1237.792	2160.27
1239.388	2138.18
1240.984	2164.43
1242.579	2134.11
1244.175	2169.55
1245.77	2141.13
1247.365	2164.95
1248.96	2139.8
1250.555	2167.15
1252.149	2142.74
1253.744	2164.83
1255.338	2136.09
1256.932	2160.63
1258.526	2141.87
1260.12	2161.37
1261.714	2143.67
1263.307	2169.88
1264.9	2141.44
1266.494	2159.88
1268.086	2142.66
1269.679	2158.49
1271.272	2136.85
1272.864	2162.17
1274.456	2140.26
1276.049	2160.28
1277.64	2140.11
1279.232	2166.58
1280.824	2133.56
1282.415	2160.32
1284.006	2152.72
1285.597	2160.39
1287.188	2134.26
1288.779	2160.02
1290.37	2136.56
1291.96	2161.06
1293.55	2136.56
1295.14	2162.26
1296.73	2128.69
1298.32	2164.16
1299.909	2149.17
1301.499	2152.69
1303.088	2142.56
1304.677	2163.92
1306.265	2132.31
1307.854	2160.8
1309.442	2137.47
1311.031	2159.71
1312.619	2140.41
1314.207	2152.75
1315.794	2138.43
1317.382	2156.42
1318.969	2142.32
1320.557	2158.52
1322.144	2135.49
1323.73	2155.71
1325.317	2138.66
1326.904	2156.24
1328.49	2131.29
1330.076	2163.14
1331.662	2135.66
1333.248	2157.16
1334.833	2155.82
1336.419	2165.56
1338.004	2132.56
1339.589	2156.63
1341.174	2138.85
1342.758	2164.71
1344.343	2125.26
1345.927	2168.19
1347.511	2130.29
1349.095	2151.99
1350.679	2130.64
1352.263	2153.77
1353.846	2136.22
1355.429	2165.06
1357.012	2131.45
1358.595	2152.41
1360.178	2127.4
1361.76	2154.78
1363.343	2136.14
1364.925	2156.58
1366.507	2136.99
1368.088	2156.36
1369.67	2129.08
1371.251	2153.35
1372.832	2128.6
1374.413	2151.43
1375.994	2140.74
1377.575	2154.49
1379.155	2136.74
1380.735	2144.32
1382.316	2129.2
1383.895	2159.29
1385.475	2137.14
1387.055	2160.53
1388.634	2134.99
1390.213	2153.92
1391.792	2135.26
1393.371	2159.84
1394.949	2148
1396.527	2158.29
1398.106	2139.86
1399.684	2157.89
1401.261	2138.03
1402.839	2153.06
1404.416	2135.42
1405.993	2155.59
1407.57	2139.3
1409.147	2151.76
1410.724	2131.53
1412.3	2153.34
1413.876	2131.11
1415.452	2146.55
1417.028	2148.97
1418.604	2165.12
1420.179	2139.98
1421.755	2152.93
1423.33	2136.26
1424.905	2154.01
1426.479	2140.27
1428.054	2152.45
1429.628	2131.15
1431.202	2152.66
1432.776	2133.45
1434.35	2156.36
1435.923	2136.67
1437.496	2156.53
1439.069	2130.49
1440.642	2159.36
1442.215	2132.32
1443.788	2149.06
1445.36	2143.61
1446.932	2158.18
1448.504	2130.34
1450.076	2140.55
1451.647	2139.86
1453.218	2160.33
1454.789	2140.81
1456.36	2154.56
1457.931	2137.3
1459.502	2144.82
1461.072	2138.15
1462.642	2157.94
1464.212	2133.28
1465.781	2157.62
1467.351	2149.99
1468.92	2149.23
1470.489	2138.35
1472.058	2158.82
1473.627	2127.93
1475.195	2138.34
1476.764	2130.33
1478.332	2151.95
1479.9	2133.05
1481.467	2151.93
1483.035	2136.62
1484.602	2159.57
1486.169	2147.65
1487.736	2159.7
1489.302	2121.61
1490.869	2137.83
1492.435	2129.21
1494.001	2146.7
1495.567	2129.29
1497.132	2146.38
1498.698	2136.35
1500.263	2155.68
1501.828	2132.63
1503.393	2151.29
1504.957	2134.87
1506.521	2147.92
1508.086	2120.59
1509.65	2153.25
1511.213	2132.2
1512.777	2156.8
1514.34	2123.46
1515.903	2137.25
1517.466	2125.93
1519.029	2151.21
1520.591	2133.18
1522.153	2151.14
1523.715	2122.83
1525.277	2140.96
1526.839	2126.16
1528.4	2139.86
1529.961	2131.67
1531.522	2150.71
1533.083	2132.93
1534.643	2147.16
1536.204	2132.76
1537.764	2160.13
1539.324	2128.91
1540.883	2144.06
1542.443	2138.66
1544.002	2145.88
1545.561	2130.59
1547.12	2163.92
1548.679	2122.69
1550.237	2142.45
1551.795	2126.27
1553.353	2151.51
1554.911	2136.59
1556.468	2152.39
1558.026	2129.75
1559.583	2140.36
1561.139	2138.15
1562.696	2150.31
1564.252	2126.12
1565.809	2143.07
1567.365	2132.9
1568.92	2144.53
1570.476	2134.86
1572.031	2156.14
1573.586	2127.09
1575.141	2145.48
1576.696	2155.66
1578.25	2151.14
1579.805	2133.76
1581.359	2143.19
1582.912	2139.48
1584.466	2154.93
1586.019	2123.27
1587.572	2163.57
1589.125	2125.24
1590.678	2148.91
1592.23	2132.09
1593.782	2143.03
1595.334	2128.95
1596.886	2145.83
1598.438	2138.53
1599.989	2139.35
1601.54	2134.69
1603.091	2137.96
1604.642	2127.17
1606.192	2147.39
1607.742	2154.51
1609.292	2144.84
1610.842	2142.19
1612.391	2149.07
1613.941	2129.19
1615.49	2149.84
1617.038	2140.63
1618.587	2146.49
1620.135	2129.2
1621.684	2142.22
1623.231	2114.42
1624.779	2142.83
1626.327	2132.23
1627.874	2145.36
1629.421	2121.08
1630.968	2147.84
1632.514	2134.14
1634.06	2135.2
1635.606	2132.49
1637.152	2140.12
1638.698	2122.06
1640.243	2138.65
1641.788	2125.6
1643.333	2137.98
1644.878	2132.09
1646.422	2145.96
1647.967	2122.29
1649.511	2133.24
1651.054	2131.17
1652.598	2144.53
1654.141	2125.75
1655.684	2134.25
1657.227	2116.47
1658.77	2144.08
1660.312	2110.38
1661.854	2130.72
1663.396	2116.36
1664.937	2144.65
1666.479	2131.3
1668.02	2140.84
1669.561	2121.98
1671.102	2126.79
1672.642	2132.37
1674.182	2140.25
1675.722	2135.6
1677.262	2132.21
1678.801	2122.75
1680.341	2141.95
1681.88	2136.46
1683.418	2132.11
1684.957	2126.23
1686.495	2147.86
1688.033	2132.15
1689.571	2142.67
1691.109	2132.68
1692.646	2132.5
1694.183	2126.57
1695.72	2128.18
1697.257	2119.06
1698.793	2126.42
1700.329	2121.6
1701.865	2132.43
1703.401	2114.68
1704.936	2126.54
1706.471	2125.28
1708.006	2123.51
1709.541	2125.03
