# Supplementary material for: Exciton thermal radiation from macroscale membranes composed of chirality-sorted carbon nanotubes and its control
Source: Nat Commun. 2026 Jul 29;17:6967. doi: 10.1038/s41467-026-75711-4 (PMC13421534; doi:10.1038/s41467-026-75711-4)
Supplement: Supplementary file 4 — Source Data [file 41467_2026_75711_MOESM4_ESM.zip › Source data/Supplementary_Data_9_heating_450K.txt]

Data from AT069_NQ51B19821__9__14-20-10-457.txt Node

Date: Mon Sep 30 14:20:10 JST 2024
User: ymlab
Spectrometer: NQ51B1982
Trigger mode: 0
Integration Time (sec): 8.000000E-2
Scans to average: 100
Nonlinearity correction enabled: false
Boxcar width: 0
Storing dark spectrum: false
XAxis mode: Wavelengths
Number of Pixels in Spectrum: 512
>>>>>Begin Spectral Data<<<<<
899.399	7643.31
901.024	7744.43
902.648	7980.23
904.273	8048.74
905.897	8284.54
907.522	8394.36
909.146	8635.47
910.77	8745.89
912.394	9006.99
914.018	9193.4
915.642	9650.29
917.265	10095.35
918.889	10847.06
920.512	11475.78
922.136	12204.5
923.759	12667.83
925.382	13232.47
927.005	13538.2
928.628	14035.45
930.251	14293.28
931.873	14687.93
933.496	14896.69
935.118	15235.94
936.74	15399.46
938.363	15775.82
939.985	16001.75
941.607	16240.27
943.228	16302.19
944.85	16554.8
946.472	16696.24
948.093	17038.53
949.715	17134.26
951.336	17472.4
952.957	17500.44
954.578	17805.77
956.199	17746.81
957.82	18002.63
959.44	17966.09
961.061	18310.91
962.681	18298.8
964.302	18498.16
965.922	18584.74
967.542	18762.7
969.162	18812.02
970.782	19051.73
972.401	19066.97
974.021	19282.02
975.64	19130.15
977.26	19358.9
978.879	19356.18
980.498	19598.8
982.117	19623.36
983.736	19782.49
985.355	19736.21
986.973	19976.04
988.592	19925.97
990.21	20035.2
991.828	19952.32
993.446	20147.45
995.064	20060.4
996.682	20176.05
998.3	20154.38
999.917	20174.13
1001.535	19945.89
1003.152	20168.42
1004.769	20044.85
1006.387	20052.68
1008.003	19801.84
1009.62	19757.36
1011.237	19524.03
1012.854	19532.45
1014.47	19245.35
1016.086	19244.26
1017.703	18924.54
1019.319	18828.63
1020.935	18460.41
1022.55	18331.42
1024.166	17856.02
1025.782	17620.86
1027.397	17190.66
1029.012	17025.42
1030.627	16558.95
1032.243	16219.56
1033.857	15683.05
1035.472	15391.45
1037.087	14954.93
1038.701	14627.7
1040.316	14218.96
1041.93	13907.85
1043.544	13435.64
1045.158	13210.49
1046.772	12775.89
1048.386	12484.25
1049.999	12080.01
1051.613	11872
1053.226	11576.52
1054.839	11477.33
1056.452	11189.63
1058.065	11061.66
1059.678	10801.74
1061.29	10669.1
1062.903	10466.63
1064.515	10467.79
1066.127	10304.47
1067.74	10384.02
1069.351	10284.78
1070.963	10362.59
1072.575	10418.31
1074.186	10596.2
1075.798	10620.54
1077.409	10789.42
1079.02	10859.93
1080.631	11138.13
1082.242	11219.69
1083.853	11543.83
1085.463	11726.92
1087.074	12100.61
1088.684	12310.3
1090.294	12687.63
1091.904	13011.01
1093.514	13426.97
1095.124	13756.47
1096.733	14202.16
1098.343	14476.4
1099.952	15095.53
1101.561	15473.84
1103.17	15942.64
1104.779	16243.23
1106.388	16873.87
1107.996	17246.6
1109.605	17849.09
1111.213	18187.01
1112.821	18685.1
1114.429	19103.36
1116.037	19807.5
1117.645	20175.06
1119.252	20759.59
1120.86	20935.97
1122.467	21504.19
1124.074	22081.57
1125.681	22787.91
1127.288	23093.37
1128.895	23730.24
1130.501	23990.95
1132.108	24860.82
1133.714	25016.63
1135.32	25265.42
1136.926	25803.96
1138.532	26416.17
1140.138	26546.85
1141.743	27274.81
1143.349	27365.89
1144.954	27853.53
1146.559	28108.19
1148.164	28470.97
1149.768	28650.08
1151.373	29136.2
1152.978	29187.4
1154.582	29867.64
1156.186	29903.19
1157.79	30177.52
1159.394	30223.8
1160.998	30672.1
1162.601	30561.99
1164.205	31160.28
1165.808	31045.59
1167.411	31103.91
1169.014	31065.88
1170.617	31292.29
1172.219	31121.02
1173.822	31240.52
1175.424	31008.82
1177.026	31411.06
1178.628	31030.82
1180.23	31055.05
1181.832	31201.21
1183.433	31410.98
1185.035	31334.17
1186.636	31776.97
1188.237	31633.87
1189.838	31846.08
1191.439	31470.45
1193.04	31783.59
1194.64	31885.45
1196.24	32323.45
1197.84	31737.05
1199.44	32277.1
1201.04	32364.23
1202.64	32475.45
1204.239	32432.11
1205.839	33262.78
1207.438	32983.2
1209.037	33483.87
1210.636	33449.19
1212.235	33817.86
1213.833	33731.51
1215.432	34139.04
1217.03	34067.52
1218.628	34616.22
1220.226	34146.21
1221.823	34965.03
1223.421	35126.47
1225.018	35479.51
1226.616	35400.06
1228.213	35681.07
1229.81	35644.45
1231.407	35986.57
1233.003	35880.8
1234.6	36601.03
1236.196	36232.03
1237.792	36481.9
1239.388	36249.66
1240.984	36663.35
1242.579	36774.45
1244.175	36807.63
1245.77	36830.86
1247.365	37095.1
1248.96	37008.03
1250.555	37632.28
1252.149	37325.06
1253.744	37768.4
1255.338	37772.61
1256.932	38136.52
1258.526	38016.71
1260.12	38500.23
1261.714	38457.27
1263.307	38727.05
1264.9	39129.2
1266.494	39544.82
1268.086	39513.12
1269.679	39831.26
1271.272	39341.21
1272.864	39958.12
1274.456	39528.73
1276.049	39795.14
1277.64	39732.81
1279.232	40136.86
1280.824	40289.82
1282.415	40425.31
1284.006	40769.36
1285.597	40861.61
1287.188	41221.24
1288.779	41263.62
1290.37	41100.97
1291.96	41318.62
1293.55	41181.97
1295.14	41925.25
1296.73	41077.47
1298.32	41979.94
1299.909	41623.5
1301.499	42085.26
1303.088	41898.47
1304.677	42684.56
1306.265	42293.23
1307.854	42664.02
1309.442	42439.93
1311.031	42745.97
1312.619	42892.77
1314.207	42967.17
1315.794	42856.33
1317.382	43122.31
1318.969	43189.68
1320.557	42960.81
1322.144	42862.8
1323.73	42862.57
1325.317	43456.88
1326.904	43795.56
1328.49	43759.01
1330.076	43770.14
1331.662	43767.28
1333.248	43556.18
1334.833	43597.9
1336.419	43126.63
1338.004	43031.23
1339.589	43363.15
1341.174	43390.18
1342.758	43887.05
1344.343	43346.81
1345.927	43630.44
1347.511	42322.85
1349.095	42393.82
1350.679	42201.13
1352.263	42019.81
1353.846	41060.51
1355.429	39280.82
1357.012	40003.36
1358.595	40102.98
1360.178	38971.68
1361.76	36418.77
1363.343	38372.68
1364.925	37607.47
1366.507	39875.38
1368.088	37760.38
1369.67	38715.67
1371.251	38216.28
1372.832	39016.84
1374.413	39096.88
1375.994	37901.36
1377.575	36857.81
1379.155	35699.94
1380.735	31723.17
1382.316	31257.17
1383.895	31506.5
1385.475	33305.21
1387.055	34680.82
1388.634	34024.21
1390.213	36112.66
1391.792	35269.43
1393.371	35313.3
1394.949	34573.76
1396.527	33979.8
1398.106	37491.68
1399.684	37005.01
1401.261	35223.56
1402.839	39155.09
1404.416	37149.08
1405.993	37667.97
1407.57	37306.82
1409.147	37786.43
1410.724	38439.63
1412.3	40106.28
1413.876	38918.64
1415.452	39805.52
1417.028	40528.08
1418.604	40372.25
1420.179	40292.43
1421.755	41480.37
1423.33	41094.73
1424.905	40751.3
1426.479	41220
1428.054	40947.03
1429.628	41417.62
1431.202	41306.54
1432.776	41198.38
1434.35	41896.26
1435.923	41727.99
1437.496	42471.29
1439.069	42035.98
1440.642	42353.14
1442.215	41456.87
1443.788	42276.54
1445.36	41643.45
1446.932	41777.54
1448.504	42376.45
1450.076	41709.06
1451.647	42544.79
1453.218	42696.76
1454.789	42141.56
1456.36	42242.4
1457.931	41788.18
1459.502	42296.69
1461.072	41911.77
1462.642	42990.1
1464.212	41887.41
1465.781	41752.43
1467.351	41541.2
1468.92	41513.39
1470.489	41246.44
1472.058	41038.97
1473.627	41946.77
1475.195	42420.12
1476.764	41717.9
1478.332	42181.2
1479.9	41622.03
1481.467	42177.16
1483.035	41749.94
1484.602	42571.45
1486.169	42226.19
1487.736	42010.45
1489.302	42046.11
1490.869	41373.28
1492.435	41742.79
1494.001	41576.19
1495.567	41155.92
1497.132	41938.19
1498.698	40861.16
1500.263	41689.6
1501.828	41035.54
1503.393	40847.27
1504.957	41170.8
1506.521	40692.12
1508.086	40531.54
1509.65	40546.04
1511.213	40326.15
1512.777	41308.99
1514.34	40101.71
1515.903	40599.74
1517.466	40087.85
1519.029	40441.44
1520.591	40726.85
1522.153	40366.25
1523.715	40443.21
1525.277	40454.27
1526.839	39765.77
1528.4	40821.4
1529.961	39804.52
1531.522	39964.93
1533.083	40148.35
1534.643	39541.37
1536.204	39910.51
1537.764	39997.35
1539.324	39078.81
1540.883	39899.1
1542.443	39287.73
1544.002	39743.77
1545.561	39473.67
1547.12	39542.45
1548.679	40307.5
1550.237	39614.47
1551.795	39056.51
1553.353	40211.94
1554.911	39197.74
1556.468	39064.92
1558.026	38713.14
1559.583	38812.18
1561.139	38958.29
1562.696	38436.79
1564.252	37971.03
1565.809	38826.41
1567.365	38000.06
1568.92	38299.59
1570.476	37909.34
1572.031	37548.08
1573.586	37479.58
1575.141	38061.18
1576.696	37456.73
1578.25	38115.99
1579.805	37477.75
1581.359	38138.38
1582.912	38348.46
1584.466	37597.82
1586.019	37154.24
1587.572	37381.68
1589.125	36580.16
1590.678	37256.89
1592.23	36701.91
1593.782	36165.63
1595.334	36348.8
1596.886	36119.84
1598.438	35457.32
1599.989	36343.19
1601.54	35962
1603.091	36668.57
1604.642	36536
1606.192	36448.52
1607.742	35921.43
1609.292	36478.7
1610.842	35059.8
1612.391	35399.78
1613.941	35698.11
1615.49	35392
1617.038	34724.09
1618.587	35140.15
1620.135	34408.54
1621.684	35249.94
1623.231	34590.25
1624.779	34160.44
1626.327	34421.66
1627.874	34206.32
1629.421	32878.64
1630.968	33168.64
1632.514	32949.54
1634.06	32655.78
1635.606	32719.83
1637.152	32548.05
1638.698	31502.63
1640.243	31730.9
1641.788	31374.26
1643.333	30724.54
1644.878	30212.95
1646.422	29475.47
1647.967	27805.71
1649.511	27175.39
1651.054	25602.31
1652.598	24061.26
1654.141	22760.46
1655.684	21619.59
1657.227	19573.22
1658.77	18521.9
1660.312	17128.48
1661.854	15801.05
1663.396	14621.74
1664.937	13723.09
1666.479	12355.9
1668.02	11605.75
1669.561	10791.13
1671.102	9938.63
1672.642	9247.72
1674.182	8767.61
1675.722	8121.65
1677.262	7700.25
1678.801	7337.4
1680.341	6923.12
1681.88	6507.19
1683.418	6291.76
1684.957	5950.3
1686.495	5662.39
1688.033	5434.13
1689.571	5215.76
1691.109	4971.75
1692.646	4827.16
1694.183	4637.13
1695.72	4477.16
1697.257	4333.36
1698.793	4265.26
1700.329	4082.22
1701.865	3979.74
1703.401	3864.52
1704.936	3783.42
1706.471	3671.57
1708.006	3629.77
1709.541	3542.13
