# Supplementary material for: Exciton thermal radiation from macroscale membranes composed of chirality-sorted carbon nanotubes and its control
Source: Nat Commun. 2026 Jul 29;17:6967. doi: 10.1038/s41467-026-75711-4 (PMC13421534; doi:10.1038/s41467-026-75711-4)
Supplement: Supplementary file 4 — Source Data [file 41467_2026_75711_MOESM4_ESM.zip › Source data/Supplementary_Data_18 .txt]

Analysis Method
 
Fig. 2c
File: Supplementary_Data_1.txt
Analysis: Since the file contains transmittance (T), absorbance was derived by calculating -log(T).
 
Fig. 2d
File: Supplementary_Data_2.txt
Analysis: Plot raw data.
 
Fig. 2e
File: Supplementary_Data_3.txt
Analysis: Plot raw data.
 
Fig. 2f
File: Supplementary_Data_4.txt
Analysis: Plot raw data.
 
Fig. 3c
Files: Supplementary_Data_5_###K.txt (I_sample), Supplementary_Data_5_###K_bg.txt (I_sample_bg), Supplementary_Data_5_Ref.txt (I_ref), Supplementary_Data_5_Ref_bg.txt (I_ref_bg)
Analysis: Transmittance was calculated as: (I_sample - I_sample_bg) / (I_ref - I_ref_bg).
 
Fig. 4c
Files: Supplementary_Data_6_TR.txt (I_sig), Supplementary_Data_6_TR_bg.txt (I_bg), Supplementary_Data_6_sensitivity.txt (I_crr), Supplementary_Data_6_sensitivity_true.txt (I_sns_true)
Analysis: The instrument function was calculated as f = I_sns_true / (I_crr - I_bg), and the corrected signal was obtained by calculating (I_sig - I_bg) * f.
 
Fig. 4d
Analysis: The data from Fig. 4c was divided by the blackbody radiation spectrum at 850 K.
 
Fig. 5a
Analysis: Extrapolated to the infrared region using the Lorentz model.
 
Fig. 6c
Analysis: Identical to Fig. 5a.
 
Supplementary Fig. 1a
Files: Supplementary_Data_7_###K.txt (I_sample), Supplementary_Data_7_###K_bg.txt (I_sample_bg), Supplementary_Data_7_Ref.txt (I_ref), Supplementary_Data_7_Ref_bg.txt (I_ref_bg)
Analysis: Transmittance was calculated as: (I_sample - I_sample_bg) / (I_ref - I_ref_bg).
 
Supplementary Fig. 1b
Files: Supplementary_Data_8_###K.txt (I_sample), Supplementary_Data_8_###K_bg.txt (I_sample_bg), Supplementary_Data_8_Ref.txt (I_ref), Supplementary_Data_8_Ref_bg.txt (I_ref_bg)
Analysis: Transmittance was calculated as: (I_sample - I_sample_bg) / (I_ref - I_ref_bg).
 
Supplementary Fig. 1c
Files: Supplementary_Data_9_###K.txt (I_sample), Supplementary_Data_9_###K_bg.txt (I_sample_bg), Supplementary_Data_9_Ref.txt (I_ref), Supplementary_Data_9_Ref_bg.txt (I_ref_bg)
Analysis: Transmittance was calculated as: (I_sample - I_sample_bg) / (I_ref - I_ref_bg).
 
Supplementary Fig. 2a
File: Supplementary_Data_10.txt
Analysis: Plot raw data.
 
Supplementary Fig. 2b
File: Supplementary_Data_11.txt
Analysis: Plot raw data.
 
Supplementary Fig. 2c
File: Supplementary_Data_12.txt
Analysis: Plot raw data.
 
Supplementary Fig. 3
Analysis: Identical to the cooling process in Supplementary Fig. 1c.
 
Supplementary Fig. 5c
Analysis: The data from Fig. 4c was divided by the blackbody radiation spectrum at each respective temperature.
 
Supplementary Fig. 7a
File: Supplementary_Data_13.txt
Analysis: Plot raw data.
 
Supplementary Fig. 7b
File: Supplementary_Data_14.txt
Analysis: Plot raw data.
 
Supplementary Fig. 7c
File: Supplementary_Data_15.txt
Analysis: Plot raw data.
 
Supplementary Fig. 8a
Files: Supplementary_Data_16_###K.txt (I_sample), Supplementary_Data_16_###K_bg.txt (I_sample_bg), Supplementary_Data_16_Ref.txt (I_ref), Supplementary_Data_16_Ref_bg.txt (I_ref_bg)
Analysis: Transmittance was calculated as: (I_sample - I_sample_bg) / (I_ref - I_ref_bg).
 
Supplementary Fig. 8b
Files: Supplementary_Data_17_###K.txt (I_sample), Supplementary_Data_17_###K_bg.txt (I_sample_bg), Supplementary_Data_17_Ref.txt (I_ref), Supplementary_Data_17_Ref_bg.txt (I_ref_bg)
Analysis: Transmittance was calculated as: (I_sample - I_sample_bg) / (I_ref - I_ref_bg).
 
Supplementary Fig. 9
Analysis: Identical to Supplementary Fig. 8b (heating process).
