# Supplementary material for: Exciton thermal radiation from macroscale membranes composed of chirality-sorted carbon nanotubes and its control
Source: Nat Commun. 2026 Jul 29;17:6967. doi: 10.1038/s41467-026-75711-4 (PMC13421534; doi:10.1038/s41467-026-75711-4)
Supplement: Supplementary file 4 — Source Data [file 41467_2026_75711_MOESM4_ESM.zip › Source data/Supplementary_Data_17_haeting_800K.txt]

Data from MK75SS02_2_NIR_800K_sig_NQ51B19821__0__72.txt Node

Date: Mon Nov 17 14:06:54 JST 2025
User: ymlab
Spectrometer: NQ51B1982
Trigger mode: 0
Integration Time (sec): 1.000000E-1
Scans to average: 1
Nonlinearity correction enabled: false
Boxcar width: 0
Storing dark spectrum: false
XAxis mode: Wavelengths
Number of Pixels in Spectrum: 512
>>>>>Begin Spectral Data<<<<<
899.399	2875
901.024	2869
902.648	2943
904.273	2926
905.897	2968
907.522	3002
909.146	3031
910.77	3031
912.394	3079
914.018	3089
915.642	3151
917.265	3166
918.889	3265
920.512	3327
922.136	3459
923.759	3505
925.382	3609
927.005	3629
928.628	3739
930.251	3781
931.873	3867
933.496	3863
935.118	3958
936.74	3944
938.363	4009
939.985	3984
941.607	4061
943.228	4102
944.85	4155
946.472	4136
948.093	4199
949.715	4175
951.336	4237
952.957	4226
954.578	4280
956.199	4253
957.82	4359
959.44	4319
961.061	4383
962.681	4383
964.302	4463
965.922	4451
967.542	4565
969.162	4605
970.782	4593
972.401	4555
974.021	4627
975.64	4641
977.26	4715
978.879	4671
980.498	4727
982.117	4749
983.736	4809
985.355	4772
986.973	4847
988.592	4795
990.21	4831
991.828	4859
993.446	4941
995.064	4946
996.682	4948
998.3	4961
999.917	5018
1001.535	4950
1003.152	5046
1004.769	5058
1006.387	5101
1008.003	5023
1009.62	5066
1011.237	5039
1012.854	5077
1014.47	4961
1016.086	5014
1017.703	5047
1019.319	5113
1020.935	4994
1022.55	5051
1024.166	5045
1025.782	4984
1027.397	4933
1029.012	4937
1030.627	4906
1032.243	4983
1033.857	4908
1035.472	4933
1037.087	4811
1038.701	4846
1040.316	4780
1041.93	4739
1043.544	4670
1045.158	4699
1046.772	4651
1048.386	4654
1049.999	4575
1051.613	4591
1053.226	4520
1054.839	4543
1056.452	4451
1058.065	4511
1059.678	4395
1061.29	4399
1062.903	4295
1064.515	4317
1066.127	4219
1067.74	4225
1069.351	4178
1070.963	4201
1072.575	4153
1074.186	4169
1075.798	4106
1077.409	4168
1079.02	4098
1080.631	4079
1082.242	3983
1083.853	4026
1085.463	3961
1087.074	4021
1088.684	4000
1090.294	3998
1091.904	3997
1093.514	4069
1095.124	3980
1096.733	4038
1098.343	4008
1099.952	4049
1101.561	4004
1103.17	4044
1104.779	3973
1106.388	4054
1107.996	4019
1109.605	4060
1111.213	4049
1112.821	4091
1114.429	4095
1116.037	4158
1117.645	4239
1119.252	4306
1120.86	4235
1122.467	4326
1124.074	4324
1125.681	4351
1127.288	4342
1128.895	4438
1130.501	4376
1132.108	4492
1133.714	4522
1135.32	4619
1136.926	4568
1138.532	4663
1140.138	4663
1141.743	4799
1143.349	4855
1144.954	4935
1146.559	4859
1148.164	4956
1149.768	4921
1151.373	5028
1152.978	5027
1154.582	5147
1156.186	5193
1157.79	5320
1159.394	5343
1160.998	5325
1162.601	5258
1164.205	5501
1165.808	5656
1167.411	5660
1169.014	5544
1170.617	5642
1172.219	5654
1173.822	5749
1175.424	5583
1177.026	5734
1178.628	5852
1180.23	5978
1181.832	5971
1183.433	6036
1185.035	5967
1186.636	6111
1188.237	6123
1189.838	6146
1191.439	6113
1193.04	6157
1194.64	6195
1196.24	6219
1197.84	6315
1199.44	6509
1201.04	6474
1202.64	6394
1204.239	6351
1205.839	6396
1207.438	6377
1209.037	6404
1210.636	6463
1212.235	6690
1213.833	6653
1215.432	6691
1217.03	6675
1218.628	6760
1220.226	6652
1221.823	6693
1223.421	6731
1225.018	6643
1226.616	6697
1228.213	6931
1229.81	6985
1231.407	6971
1233.003	6793
1234.6	6829
1236.196	6815
1237.792	6837
1239.388	6856
1240.984	6885
1242.579	6861
1244.175	6929
1245.77	6987
1247.365	7051
1248.96	7113
1250.555	7164
1252.149	7029
1253.744	7227
1255.338	7077
1256.932	7202
1258.526	7309
1260.12	7419
1261.714	7235
1263.307	7320
1264.9	7246
1266.494	7301
1268.086	7365
1269.679	7333
1271.272	7254
1272.864	7528
1274.456	7558
1276.049	7631
1277.64	7505
1279.232	7547
1280.824	7548
1282.415	7630
1284.006	7694
1285.597	7547
1287.188	7493
1288.779	7645
1290.37	7672
1291.96	7867
1293.55	7923
1295.14	7999
1296.73	7830
1298.32	7832
1299.909	7704
1301.499	7893
1303.088	8044
1304.677	8357
1306.265	8111
1307.854	8106
1309.442	8058
1311.031	8038
1312.619	7991
1314.207	8216
1315.794	8115
1317.382	8073
1318.969	8483
1320.557	8594
1322.144	8255
1323.73	8359
1325.317	8354
1326.904	8399
1328.49	8404
1330.076	8636
1331.662	8740
1333.248	8712
1334.833	8559
1336.419	8386
1338.004	8247
1339.589	8271
1341.174	8397
1342.758	8643
1344.343	8591
1345.927	8727
1347.511	8397
1349.095	8543
1350.679	8554
1352.263	8719
1353.846	8451
1355.429	8346
1357.012	8011
1358.595	8066
1360.178	8045
1361.76	7871
1363.343	7590
1364.925	7704
1366.507	8277
1368.088	8223
1369.67	8377
1371.251	8357
1372.832	8407
1374.413	8085
1375.994	8303
1377.575	8249
1379.155	7995
1380.735	8135
1382.316	7869
1383.895	7544
1385.475	7138
1387.055	7727
1388.634	7973
1390.213	7860
1391.792	8041
1393.371	8279
1394.949	7749
1396.527	8315
1398.106	7731
1399.684	8200
1401.261	8274
1402.839	7594
1404.416	7916
1405.993	8539
1407.57	7852
1409.147	7961
1410.724	8008
1412.3	8213
1413.876	8293
1415.452	8293
1417.028	8108
1418.604	8415
1420.179	8357
1421.755	8343
1423.33	8567
1424.905	8655
1426.479	8475
1428.054	8212
1429.628	8483
1431.202	8791
1432.776	8683
1434.35	8654
1435.923	8741
1437.496	8687
1439.069	8585
1440.642	8657
1442.215	8380
1443.788	8551
1445.36	8729
1446.932	8626
1448.504	8593
1450.076	8775
1451.647	8787
1453.218	8647
1454.789	8838
1456.36	8907
1457.931	8577
1459.502	8657
1461.072	8761
1462.642	8686
1464.212	8543
1465.781	8538
1467.351	8538
1468.92	8819
1470.489	8838
1472.058	8751
1473.627	8424
1475.195	8742
1476.764	8833
1478.332	8783
1479.9	8857
1481.467	8671
1483.035	8497
1484.602	8719
1486.169	8898
1487.736	8965
1489.302	9071
1490.869	9351
1492.435	9045
1494.001	8943
1495.567	8827
1497.132	8877
1498.698	8575
1500.263	8611
1501.828	8472
1503.393	8449
1504.957	8287
1506.521	8333
1508.086	8362
1509.65	8511
1511.213	8365
1512.777	8415
1514.34	8591
1515.903	8495
1517.466	8444
1519.029	8564
1520.591	8430
1522.153	8461
1523.715	8368
1525.277	8693
1526.839	8589
1528.4	8425
1529.961	8664
1531.522	8870
1533.083	8623
1534.643	8746
1536.204	8697
1537.764	8726
1539.324	8349
1540.883	8415
1542.443	8342
1544.002	8385
1545.561	8601
1547.12	8853
1548.679	8670
1550.237	8481
1551.795	8441
1553.353	8456
1554.911	8404
1556.468	8462
1558.026	8287
1559.583	8381
1561.139	8381
1562.696	8331
1564.252	8081
1565.809	8479
1567.365	8352
1568.92	8217
1570.476	8002
1572.031	7938
1573.586	7867
1575.141	8060
1576.696	8023
1578.25	8011
1579.805	8127
1581.359	8209
1582.912	8263
1584.466	8616
1586.019	8335
1587.572	8197
1589.125	7887
1590.678	7809
1592.23	7769
1593.782	8095
1595.334	8227
1596.886	8216
1598.438	8107
1599.989	8003
1601.54	8045
1603.091	7863
1604.642	7856
1606.192	8176
1607.742	7842
1609.292	7754
1610.842	7734
1612.391	7796
1613.941	7708
1615.49	8115
1617.038	8029
1618.587	7917
1620.135	7726
1621.684	7695
1623.231	7722
1624.779	7691
1626.327	7715
1627.874	7843
1629.421	7583
1630.968	7559
1632.514	7400
1634.06	7151
1635.606	7328
1637.152	7263
1638.698	7513
1640.243	7480
1641.788	7302
1643.333	7128
1644.878	6918
1646.422	7071
1647.967	6915
1649.511	6529
1651.054	6514
1652.598	6462
1654.141	6130
1655.684	5737
1657.227	5249
1658.77	5111
1660.312	4890
1661.854	4755
1663.396	4661
1664.937	4394
1666.479	4141
1668.02	3971
1669.561	3727
1671.102	3610
1672.642	3525
1674.182	3407
1675.722	3314
1677.262	3221
1678.801	3080
1680.341	3007
1681.88	2958
1683.418	2901
1684.957	2825
1686.495	2780
1688.033	2718
1689.571	2698
1691.109	2641
1692.646	2623
1694.183	2575
1695.72	2550
1697.257	2494
1698.793	2493
1700.329	2459
1701.865	2462
1703.401	2421
1704.936	2415
1706.471	2395
1708.006	2399
1709.541	2366
