# Supplementary material for: Exciton thermal radiation from macroscale membranes composed of chirality-sorted carbon nanotubes and its control
Source: Nat Commun. 2026 Jul 29;17:6967. doi: 10.1038/s41467-026-75711-4 (PMC13421534; doi:10.1038/s41467-026-75711-4)
Supplement: Supplementary file 4 — Source Data [file 41467_2026_75711_MOESM4_ESM.zip › Source data/Supplementary_Data_9_Ref.txt]

Data from AT069_NQ51B19821__0__13-21-45-301.txt Node

Date: Mon Sep 30 13:21:45 JST 2024
User: ymlab
Spectrometer: NQ51B1982
Trigger mode: 0
Integration Time (sec): 8.000000E-2
Scans to average: 100
Nonlinearity correction enabled: false
Boxcar width: 0
Storing dark spectrum: false
XAxis mode: Wavelengths
Number of Pixels in Spectrum: 512
>>>>>Begin Spectral Data<<<<<
899.399	11193.14
901.024	11348.7
902.648	11718.7
904.273	11893.68
905.897	12251.27
907.522	12432.65
909.146	12794.23
910.77	12996.89
912.394	13428.2
914.018	13728.46
915.642	14413.79
917.265	15157.7
918.889	16364.21
920.512	17388.73
922.136	18505.38
923.759	19164.52
925.382	19993.22
927.005	20461.27
928.628	21120.43
930.251	21449.16
931.873	21981.44
933.496	22174.91
935.118	22649.1
936.74	22813.83
938.363	23289.01
939.985	23515.18
941.607	23930.42
943.228	23945.52
944.85	24271.22
946.472	24379.14
948.093	24828.02
949.715	24848.75
951.336	25283.47
952.957	25348.32
954.578	25702.47
956.199	25730.49
957.82	26126.64
959.44	26186.3
961.061	26575.77
962.681	26632.14
964.302	27017.33
965.922	27132.71
967.542	27557.48
969.162	27628.39
970.782	28028.52
972.401	28088.61
974.021	28574.77
975.64	28640.44
977.26	29092.74
978.879	29194.69
980.498	29648.95
982.117	29754.9
983.736	30177.14
985.355	30337.97
986.973	30831.43
988.592	30967.01
990.21	31460.15
991.828	31582.14
993.446	32051.13
995.064	32140.77
996.682	32656.63
998.3	32772.06
999.917	33252.56
1001.535	33348.66
1003.152	33854.73
1004.769	33925.74
1006.387	34462.35
1008.003	34532.27
1009.62	34936.72
1011.237	35023.14
1012.854	35585.97
1014.47	35566.71
1016.086	36026.42
1017.703	36021.4
1019.319	36504.23
1020.935	36512.07
1022.55	36930.42
1024.166	36918.06
1025.782	37376.53
1027.397	37387.77
1029.012	37737.64
1030.627	37652.81
1032.243	38051.77
1033.857	37888.03
1035.472	38327.75
1037.087	38213.58
1038.701	38566.89
1040.316	38494.23
1041.93	38877.55
1043.544	38659.34
1045.158	38950.57
1046.772	38793.32
1048.386	39137.97
1049.999	38975.42
1051.613	39268.02
1053.226	39013.19
1054.839	39359.34
1056.452	39177.3
1058.065	39453.14
1059.678	39154.63
1061.29	39523.99
1062.903	39295.4
1064.515	39626.87
1066.127	39392.92
1067.74	39677.01
1069.351	39633.6
1070.963	39984.14
1072.575	39824.31
1074.186	40154.66
1075.798	39987
1077.409	40355.4
1079.02	40203.05
1080.631	40558.79
1082.242	40404.27
1083.853	40916.21
1085.463	40731.06
1087.074	41203.67
1088.684	41023.67
1090.294	41399.72
1091.904	41294.03
1093.514	41661.31
1095.124	41643.3
1096.733	42122.98
1098.343	41996.45
1099.952	42427.98
1101.561	42349.68
1103.17	42857.66
1104.779	42806.22
1106.388	43230.43
1107.996	43045.91
1109.605	43549.98
1111.213	43396.69
1112.821	43946.2
1114.429	43836.32
1116.037	44167.42
1117.645	43938.05
1119.252	44350.5
1120.86	44146.98
1122.467	44441.23
1124.074	44525.43
1125.681	45158.61
1127.288	45231.71
1128.895	45696.63
1130.501	45674.79
1132.108	46417.31
1133.714	46116.64
1135.32	46114.3
1136.926	46652.11
1138.532	47391.71
1140.138	47190.42
1141.743	47677.6
1143.349	47644.08
1144.954	47856.69
1146.559	47835.48
1148.164	48313.04
1149.768	48256.38
1151.373	48887.3
1152.978	48606.6
1154.582	49332.86
1156.186	49294.59
1157.79	49834.42
1159.394	49643.82
1160.998	50175.27
1162.601	50191.59
1164.205	50678.96
1165.808	50288.11
1167.411	50695.95
1169.014	50513.48
1170.617	50906.57
1172.219	50730.78
1173.822	51190.73
1175.424	50941.39
1177.026	51369.64
1178.628	51079.19
1180.23	51274.96
1181.832	51162.42
1183.433	51457.57
1185.035	51117.54
1186.636	51571.85
1188.237	51361.94
1189.838	51658.78
1191.439	51454.92
1193.04	51789.77
1194.64	51409.17
1196.24	51745.37
1197.84	51457.03
1199.44	51913.72
1201.04	51768.98
1202.64	51947.21
1204.239	51810.32
1205.839	52291.91
1207.438	51735.67
1209.037	52333.12
1210.636	51984.7
1212.235	52230
1213.833	51994.56
1215.432	52266.09
1217.03	51990.35
1218.628	52430.79
1220.226	51833.79
1221.823	52163.69
1223.421	51714.57
1225.018	51985.16
1226.616	51801.02
1228.213	51985.67
1229.81	51710.67
1231.407	51945.42
1233.003	51321.53
1234.6	51811.85
1236.196	51172.29
1237.792	51490.42
1239.388	51089.42
1240.984	51304.46
1242.579	51109.25
1244.175	51111.77
1245.77	50811.29
1247.365	51252.78
1248.96	50833.36
1250.555	51384.04
1252.149	50926.33
1253.744	51623.01
1255.338	51267.7
1256.932	51558.6
1258.526	51407.03
1260.12	51462.85
1261.714	51442.38
1263.307	51717.99
1264.9	51517.99
1266.494	52003.93
1268.086	51657.53
1269.679	52244.22
1271.272	51600.99
1272.864	52271.37
1274.456	51841.91
1276.049	52223.58
1277.64	51914.59
1279.232	52211.55
1280.824	52092.01
1282.415	52334.24
1284.006	52470.32
1285.597	52596.24
1287.188	52464.8
1288.779	52589.22
1290.37	52416.76
1291.96	52891.11
1293.55	52512.97
1295.14	53195.82
1296.73	52477.15
1298.32	53336.74
1299.909	52678.2
1301.499	53342.71
1303.088	52868.97
1304.677	53517.35
1306.265	52998.97
1307.854	53616.22
1309.442	53146.31
1311.031	53574.66
1312.619	53634.14
1314.207	53835.28
1315.794	53889.78
1317.382	53958.23
1318.969	53974.71
1320.557	53905.51
1322.144	54013.23
1323.73	54056.53
1325.317	54270.62
1326.904	54217.58
1328.49	54308.24
1330.076	54291.02
1331.662	54239.83
1333.248	54426.68
1334.833	54325.16
1336.419	54334.53
1338.004	54298.77
1339.589	54580.29
1341.174	54469.68
1342.758	54628.8
1344.343	54208.93
1345.927	54280.21
1347.511	53426.69
1349.095	53319.87
1350.679	52675.29
1352.263	52267.33
1353.846	51384.5
1355.429	49213.89
1357.012	49886.68
1358.595	49810.88
1360.178	48366.42
1361.76	45148.68
1363.343	47521.09
1364.925	46652.7
1366.507	49281.94
1368.088	46800.27
1369.67	48088.81
1371.251	47144.06
1372.832	48237.71
1374.413	48517.76
1375.994	47085.98
1377.575	45458.77
1379.155	43819.77
1380.735	39664.16
1382.316	38864.46
1383.895	39350.09
1385.475	41370.6
1387.055	42781.24
1388.634	41669.69
1390.213	44402.78
1391.792	43506.99
1393.371	43296.7
1394.949	42696.64
1396.527	41998.66
1398.106	46039.57
1399.684	44453.55
1401.261	42518.53
1402.839	47332.24
1404.416	44899.7
1405.993	45951.27
1407.57	45530.22
1409.147	46436.78
1410.724	47114.11
1412.3	49106.77
1413.876	47771.03
1415.452	48611.61
1417.028	49667.42
1418.604	49024.69
1420.179	48930.47
1421.755	49905.98
1423.33	49708.64
1424.905	49934.11
1426.479	50541.14
1428.054	50007.74
1429.628	50355.23
1431.202	50257.23
1432.776	49911.02
1434.35	50760.21
1435.923	50470.79
1437.496	50788.09
1439.069	49994.44
1440.642	51005.72
1442.215	50076.43
1443.788	50968.36
1445.36	49961.11
1446.932	50455.15
1448.504	50953.34
1450.076	50293.51
1451.647	50518.54
1453.218	50747.77
1454.789	50603.9
1456.36	50787.07
1457.931	50306.52
1459.502	51008.73
1461.072	49991.58
1462.642	50890.69
1464.212	50066.31
1465.781	50612.85
1467.351	50026.52
1468.92	50258.87
1470.489	50217.83
1472.058	50086.63
1473.627	50567.27
1475.195	50691.53
1476.764	50227.31
1478.332	50675.15
1479.9	49939.57
1481.467	50879.23
1483.035	50146.32
1484.602	50866.16
1486.169	50048.2
1487.736	49972.12
1489.302	50193.34
1490.869	49857.36
1492.435	50009.71
1494.001	49752.04
1495.567	49168.76
1497.132	49624.57
1498.698	48551.02
1500.263	49244.66
1501.828	48263.53
1503.393	48318.91
1504.957	48319.91
1506.521	48133.7
1508.086	48230.79
1509.65	48218.78
1511.213	47822.35
1512.777	48629.43
1514.34	47738.65
1515.903	48509.27
1517.466	47861.35
1519.029	47933.41
1520.591	48000.92
1522.153	47672.43
1523.715	47551.4
1525.277	47835.34
1526.839	47369.73
1528.4	48304.71
1529.961	47424.37
1531.522	47877.59
1533.083	47662.77
1534.643	47339.17
1536.204	47636.98
1537.764	47515.35
1539.324	46904.06
1540.883	47614.76
1542.443	46623.75
1544.002	47391.74
1545.561	46960.44
1547.12	46739.44
1548.679	46877.62
1550.237	46656.62
1551.795	46372.6
1553.353	47078.34
1554.911	45984.95
1556.468	46578.22
1558.026	46270.84
1559.583	46042.47
1561.139	46432.17
1562.696	46037.9
1564.252	45382.02
1565.809	46156.75
1567.365	45206.58
1568.92	45865.07
1570.476	45616.74
1572.031	45218.22
1573.586	45340.43
1575.141	45418.55
1576.696	44706.81
1578.25	45651.28
1579.805	44690.64
1581.359	44785.58
1582.912	44926.23
1584.466	44423.51
1586.019	44152.4
1587.572	44578.45
1589.125	43219.41
1590.678	43995.71
1592.23	43629.57
1593.782	43256.06
1595.334	43551.52
1596.886	43522.27
1598.438	42860.78
1599.989	43830.26
1601.54	43005.01
1603.091	43194.21
1604.642	43305.14
1606.192	42630.3
1607.742	42198.23
1609.292	42817.45
1610.842	41743.9
1612.391	42104.55
1613.941	42012.48
1615.49	41433.74
1617.038	41365.86
1618.587	41561.54
1620.135	40485.99
1621.684	41035.51
1623.231	40811.53
1624.779	40509.18
1626.327	40419.36
1627.874	40556.22
1629.421	39356.58
1630.968	39964.59
1632.514	39583.45
1634.06	38955.35
1635.606	38783.6
1637.152	38679.42
1638.698	37471.64
1640.243	37706.12
1641.788	36954.28
1643.333	36043.4
1644.878	35396.74
1646.422	34669.43
1647.967	32951.82
1649.511	32293.14
1651.054	30690.16
1652.598	28727.07
1654.141	27056.86
1655.684	25500.02
1657.227	23146.86
1658.77	21680.28
1660.312	19870.92
1661.854	18151.79
1663.396	16683.45
1664.937	15602.94
1666.479	14188.77
1668.02	13328.75
1669.561	12427.79
1671.102	11510.13
1672.642	10685.1
1674.182	10119.22
1675.722	9355.56
1677.262	8858.69
1678.801	8379.14
1680.341	7867.4
1681.88	7395.71
1683.418	7093.39
1684.957	6686.59
1686.495	6375.46
1688.033	6102.07
1689.571	5862.56
1691.109	5545.56
1692.646	5381.57
1694.183	5189.93
1695.72	4997.75
1697.257	4814.37
1698.793	4713.34
1700.329	4532.49
1701.865	4431.41
1703.401	4310.79
1704.936	4210.76
1706.471	4083.09
1708.006	4013.96
1709.541	3917.89
