# Supplementary material for: Exciton thermal radiation from macroscale membranes composed of chirality-sorted carbon nanotubes and its control
Source: Nat Commun. 2026 Jul 29;17:6967. doi: 10.1038/s41467-026-75711-4 (PMC13421534; doi:10.1038/s41467-026-75711-4)
Supplement: Supplementary file 4 — Source Data [file 41467_2026_75711_MOESM4_ESM.zip › Source data/Supplementary_Data_9_cooling_600K_bg.txt]

Data from AT069_NQ51B19821__36__16-43-53-318.txt Node

Date: Mon Sep 30 16:43:53 JST 2024
User: ymlab
Spectrometer: NQ51B1982
Trigger mode: 0
Integration Time (sec): 8.000000E-2
Scans to average: 100
Nonlinearity correction enabled: false
Boxcar width: 0
Storing dark spectrum: false
XAxis mode: Wavelengths
Number of Pixels in Spectrum: 512
>>>>>Begin Spectral Data<<<<<
899.399	2169.02
901.024	2135.91
902.648	2177.59
904.273	2148.79
905.897	2174.34
907.522	2159
909.146	2177.21
910.77	2144.26
912.394	2173.75
914.018	2151.47
915.642	2175.73
917.265	2147.38
918.889	2171.99
920.512	2153.2
922.136	2179.24
923.759	2146.34
925.382	2177.54
927.005	2151.12
928.628	2172.05
930.251	2156.29
931.873	2179.09
933.496	2152.26
935.118	2182.86
936.74	2152.51
938.363	2181.68
939.985	2156.05
941.607	2177.5
943.228	2161.55
944.85	2182.01
946.472	2145.96
948.093	2178.81
949.715	2146.32
951.336	2187.62
952.957	2153.91
954.578	2178.59
956.199	2143.02
957.82	2179.29
959.44	2148.82
961.061	2172.98
962.681	2154.53
964.302	2179.1
965.922	2152.48
967.542	2182.04
969.162	2178.01
970.782	2178.44
972.401	2153.77
974.021	2176.56
975.64	2153.61
977.26	2175.29
978.879	2143.24
980.498	2175.72
982.117	2148
983.736	2176.36
985.355	2157.59
986.973	2175.79
988.592	2149.26
990.21	2167.18
991.828	2149.18
993.446	2174.13
995.064	2149
996.682	2169.86
998.3	2148.96
999.917	2170.38
1001.535	2141.77
1003.152	2178.65
1004.769	2140.95
1006.387	2175.82
1008.003	2143.22
1009.62	2174.15
1011.237	2155.77
1012.854	2172.3
1014.47	2151.74
1016.086	2175.26
1017.703	2138.88
1019.319	2175.16
1020.935	2154.09
1022.55	2175.98
1024.166	2149.31
1025.782	2164.88
1027.397	2144.33
1029.012	2174.6
1030.627	2152.19
1032.243	2171.08
1033.857	2149.05
1035.472	2166.56
1037.087	2146.09
1038.701	2169.5
1040.316	2153.36
1041.93	2171.66
1043.544	2147.07
1045.158	2165.91
1046.772	2144.02
1048.386	2174.24
1049.999	2150.38
1051.613	2167.15
1053.226	2145.22
1054.839	2179.54
1056.452	2135.49
1058.065	2174.03
1059.678	2140.38
1061.29	2170.3
1062.903	2137.92
1064.515	2177.27
1066.127	2140.8
1067.74	2165.22
1069.351	2143.87
1070.963	2169.9
1072.575	2144.88
1074.186	2165.04
1075.798	2148.61
1077.409	2173.64
1079.02	2142.09
1080.631	2167.32
1082.242	2134.73
1083.853	2167.64
1085.463	2142.5
1087.074	2166.6
1088.684	2143.46
1090.294	2167.38
1091.904	2136.09
1093.514	2166.34
1095.124	2145.98
1096.733	2168.49
1098.343	2136.39
1099.952	2167.5
1101.561	2139.73
1103.17	2169.5
1104.779	2143.58
1106.388	2173.99
1107.996	2138.49
1109.605	2166.83
1111.213	2139.25
1112.821	2164.31
1114.429	2144.8
1116.037	2161.85
1117.645	2142.08
1119.252	2165.68
1120.86	2137.74
1122.467	2164.57
1124.074	2140.38
1125.681	2178.26
1127.288	2153.21
1128.895	2178.38
1130.501	2145.33
1132.108	2167.87
1133.714	2138.89
1135.32	2173.41
1136.926	2141.16
1138.532	2169.13
1140.138	2138.79
1141.743	2164.43
1143.349	2137.72
1144.954	2180.57
1146.559	2152.67
1148.164	2163.73
1149.768	2139.04
1151.373	2181.89
1152.978	2138.01
1154.582	2164.44
1156.186	2134.58
1157.79	2165.52
1159.394	2148.86
1160.998	2168.98
1162.601	2145.24
1164.205	2170.65
1165.808	2144.2
1167.411	2155.66
1169.014	2149.32
1170.617	2176.55
1172.219	2133.36
1173.822	2171.08
1175.424	2143.48
1177.026	2184.54
1178.628	2144.04
1180.23	2160.68
1181.832	2143.69
1183.433	2175.54
1185.035	2140.76
1186.636	2172.98
1188.237	2140.81
1189.838	2164.67
1191.439	2154.93
1193.04	2162.69
1194.64	2152.97
1196.24	2154.84
1197.84	2139.76
1199.44	2170.87
1201.04	2142.18
1202.64	2176.67
1204.239	2141.08
1205.839	2169.17
1207.438	2143.91
1209.037	2167.18
1210.636	2151.49
1212.235	2166.87
1213.833	2134.11
1215.432	2171.46
1217.03	2135.81
1218.628	2167.7
1220.226	2134.59
1221.823	2169.81
1223.421	2136.9
1225.018	2161.5
1226.616	2138.75
1228.213	2161.44
1229.81	2137.97
1231.407	2174.36
1233.003	2138.67
1234.6	2173.45
1236.196	2143.66
1237.792	2162.1
1239.388	2133.29
1240.984	2165.2
1242.579	2130.21
1244.175	2170.49
1245.77	2137.91
1247.365	2165.28
1248.96	2136.55
1250.555	2166.61
1252.149	2140.56
1253.744	2164.72
1255.338	2132.49
1256.932	2160.63
1258.526	2138.99
1260.12	2160.55
1261.714	2140.38
1263.307	2170.12
1264.9	2137.67
1266.494	2160.81
1268.086	2138.39
1269.679	2158.65
1271.272	2133.29
1272.864	2161.9
1274.456	2137.77
1276.049	2160.61
1277.64	2137.03
1279.232	2167.55
1280.824	2130.45
1282.415	2160.49
1284.006	2150.75
1285.597	2160.47
1287.188	2131.46
1288.779	2160.19
1290.37	2132.86
1291.96	2162.05
1293.55	2132.84
1295.14	2162.62
1296.73	2125.93
1298.32	2163.44
1299.909	2146.07
1301.499	2152.86
1303.088	2139.66
1304.677	2165.05
1306.265	2128.6
1307.854	2160.85
1309.442	2134.45
1311.031	2160.33
1312.619	2136.34
1314.207	2154.69
1315.794	2134.27
1317.382	2157.9
1318.969	2138.29
1320.557	2159.82
1322.144	2132.71
1323.73	2156.73
1325.317	2135.65
1326.904	2157.77
1328.49	2127.72
1330.076	2164.71
1331.662	2133.64
1333.248	2158.3
1334.833	2153.99
1336.419	2164.5
1338.004	2130.99
1339.589	2157.29
1341.174	2137.34
1342.758	2165.91
1344.343	2122.23
1345.927	2169.93
1347.511	2128.09
1349.095	2153.44
1350.679	2127.67
1352.263	2155.53
1353.846	2133.45
1355.429	2167.16
1357.012	2128.83
1358.595	2154.29
1360.178	2126.02
1361.76	2155.76
1363.343	2134.76
1364.925	2157.42
1366.507	2135.78
1368.088	2156.68
1369.67	2128.13
1371.251	2154.17
1372.832	2126.07
1374.413	2152.21
1375.994	2140.4
1377.575	2156.24
1379.155	2135.27
1380.735	2146.53
1382.316	2126.91
1383.895	2160.9
1385.475	2134.96
1387.055	2163.35
1388.634	2133.41
1390.213	2155.07
1391.792	2133.96
1393.371	2161.45
1394.949	2145.9
1396.527	2158.55
1398.106	2138.42
1399.684	2159.03
1401.261	2137.21
1402.839	2154.63
1404.416	2135.18
1405.993	2158.3
1407.57	2137.56
1409.147	2155.35
1410.724	2130
1412.3	2155.53
1413.876	2129.42
1415.452	2148.33
1417.028	2148.77
1418.604	2166.27
1420.179	2139.15
1421.755	2154.78
1423.33	2135.21
1424.905	2156.76
1426.479	2139.63
1428.054	2154.76
1429.628	2130.84
1431.202	2154.04
1432.776	2133.09
1434.35	2159.74
1435.923	2136.15
1437.496	2159.81
1439.069	2128.5
1440.642	2162.35
1442.215	2131.26
1443.788	2151.97
1445.36	2142.72
1446.932	2161.74
1448.504	2128.83
1450.076	2144.14
1451.647	2139.28
1453.218	2163.97
1454.789	2140.35
1456.36	2157.91
1457.931	2137.37
1459.502	2148.34
1461.072	2137.54
1462.642	2161.69
1464.212	2132.43
1465.781	2161.01
1467.351	2149.67
1468.92	2152.33
1470.489	2137.37
1472.058	2162.21
1473.627	2128.68
1475.195	2142.76
1476.764	2130.97
1478.332	2155.84
1479.9	2133.64
1481.467	2156.07
1483.035	2137.48
1484.602	2163.98
1486.169	2147.23
1487.736	2163.88
1489.302	2121.2
1490.869	2141.16
1492.435	2128.66
1494.001	2149.8
1495.567	2129.05
1497.132	2150.89
1498.698	2136.89
1500.263	2160.51
1501.828	2133.24
1503.393	2156.51
1504.957	2135.48
1506.521	2153.06
1508.086	2121.73
1509.65	2157.29
1511.213	2132.75
1512.777	2160.06
1514.34	2123.86
1515.903	2141.65
1517.466	2127.02
1519.029	2154.49
1520.591	2134.86
1522.153	2154.92
1523.715	2125.64
1525.277	2145.88
1526.839	2127.88
1528.4	2144.61
1529.961	2133.16
1531.522	2156.31
1533.083	2133.98
1534.643	2152.43
1536.204	2134.49
1537.764	2165.19
1539.324	2129.75
1540.883	2148.15
1542.443	2139.37
1544.002	2150.26
1545.561	2132.41
1547.12	2169
1548.679	2125.62
1550.237	2147.92
1551.795	2128.16
1553.353	2158.44
1554.911	2138.52
1556.468	2158.58
1558.026	2131.78
1559.583	2146.01
1561.139	2140.47
1562.696	2156.54
1564.252	2127.83
1565.809	2148.88
1567.365	2134.98
1568.92	2149.87
1570.476	2136.7
1572.031	2162.76
1573.586	2130.31
1575.141	2153.01
1576.696	2158.01
1578.25	2158.91
1579.805	2136.27
1581.359	2151.13
1582.912	2141.99
1584.466	2162.05
1586.019	2125.14
1587.572	2169.96
1589.125	2129.06
1590.678	2154.82
1592.23	2135.24
1593.782	2149.79
1595.334	2131.68
1596.886	2152.96
1598.438	2142.89
1599.989	2146.86
1601.54	2138.87
1603.091	2145.43
1604.642	2132.31
1606.192	2154.64
1607.742	2158.86
1609.292	2152.13
1610.842	2145.87
1612.391	2157.11
1613.941	2132.6
1615.49	2158.02
1617.038	2143.95
1618.587	2154.31
1620.135	2133.32
1621.684	2150.69
1623.231	2119.2
1624.779	2151.9
1626.327	2138.45
1627.874	2153.37
1629.421	2127
1630.968	2156.42
1632.514	2139.86
1634.06	2143.12
1635.606	2136.92
1637.152	2148.73
1638.698	2125.84
1640.243	2146.51
1641.788	2129.41
1643.333	2146.67
1644.878	2136.6
1646.422	2154.66
1647.967	2127.05
1649.511	2141.14
1651.054	2135.65
1652.598	2151.86
1654.141	2128.44
1655.684	2140.49
1657.227	2119.47
1658.77	2149.14
1660.312	2111.54
1661.854	2134.8
1663.396	2116.4
1664.937	2149.1
1666.479	2130.05
1668.02	2144.54
1669.561	2121.73
1671.102	2129.35
1672.642	2132.15
1674.182	2142.21
1675.722	2137.1
1677.262	2133.27
1678.801	2122.39
1680.341	2144.67
1681.88	2134.46
1683.418	2134.09
1684.957	2123.08
1686.495	2148.86
1688.033	2130.16
1689.571	2143.88
1691.109	2129.94
1692.646	2133.15
1694.183	2124.37
1695.72	2129.72
1697.257	2115.93
1698.793	2126.86
1700.329	2119.38
1701.865	2132.88
1703.401	2112.61
1704.936	2126.95
1706.471	2123.03
1708.006	2124.26
1709.541	2120.68
