# Supplementary material for: Exciton thermal radiation from macroscale membranes composed of chirality-sorted carbon nanotubes and its control
Source: Nat Commun. 2026 Jul 29;17:6967. doi: 10.1038/s41467-026-75711-4 (PMC13421534; doi:10.1038/s41467-026-75711-4)
Supplement: Supplementary file 4 — Source Data [file 41467_2026_75711_MOESM4_ESM.zip › Source data/Supplementary_Data_17_haeting_400K.txt]

Data from MK75SS02_2_NIR_400K_sig_NQ51B19821__0__56.txt Node

Date: Mon Nov 17 13:01:12 JST 2025
User: ymlab
Spectrometer: NQ51B1982
Trigger mode: 0
Integration Time (sec): 1.000000E-1
Scans to average: 1
Nonlinearity correction enabled: false
Boxcar width: 0
Storing dark spectrum: false
XAxis mode: Wavelengths
Number of Pixels in Spectrum: 512
>>>>>Begin Spectral Data<<<<<
899.399	2873
901.024	2853
902.648	2923
904.273	2930
905.897	2981
907.522	2967
909.146	3041
910.77	3015
912.394	3083
914.018	3092
915.642	3169
917.265	3179
918.889	3283
920.512	3363
922.136	3505
923.759	3578
925.382	3707
927.005	3755
928.628	3877
930.251	3873
931.873	3998
933.496	4001
935.118	4112
936.74	4106
938.363	4133
939.985	4138
941.607	4258
943.228	4283
944.85	4348
946.472	4319
948.093	4399
949.715	4445
951.336	4536
952.957	4470
954.578	4531
956.199	4465
957.82	4556
959.44	4552
961.061	4597
962.681	4611
964.302	4683
965.922	4621
967.542	4747
969.162	4747
970.782	4729
972.401	4698
974.021	4737
975.64	4681
977.26	4735
978.879	4714
980.498	4808
982.117	4729
983.736	4774
985.355	4744
986.973	4805
988.592	4735
990.21	4733
991.828	4730
993.446	4794
995.064	4760
996.682	4781
998.3	4753
999.917	4745
1001.535	4625
1003.152	4633
1004.769	4551
1006.387	4591
1008.003	4480
1009.62	4513
1011.237	4487
1012.854	4393
1014.47	4277
1016.086	4307
1017.703	4196
1019.319	4163
1020.935	4104
1022.55	4071
1024.166	3954
1025.782	3905
1027.397	3838
1029.012	3783
1030.627	3725
1032.243	3651
1033.857	3597
1035.472	3576
1037.087	3512
1038.701	3462
1040.316	3388
1041.93	3358
1043.544	3276
1045.158	3263
1046.772	3218
1048.386	3225
1049.999	3171
1051.613	3155
1053.226	3103
1054.839	3135
1056.452	3053
1058.065	3093
1059.678	3063
1061.29	3109
1062.903	3040
1064.515	3108
1066.127	3075
1067.74	3128
1069.351	3128
1070.963	3201
1072.575	3162
1074.186	3220
1075.798	3244
1077.409	3311
1079.02	3292
1080.631	3373
1082.242	3377
1083.853	3470
1085.463	3470
1087.074	3584
1088.684	3624
1090.294	3719
1091.904	3683
1093.514	3831
1095.124	3832
1096.733	3981
1098.343	4024
1099.952	4093
1101.561	4124
1103.17	4239
1104.779	4256
1106.388	4390
1107.996	4487
1109.605	4569
1111.213	4673
1112.821	4794
1114.429	4924
1116.037	5032
1117.645	5083
1119.252	5127
1120.86	5183
1122.467	5270
1124.074	5288
1125.681	5425
1127.288	5460
1128.895	5626
1130.501	5650
1132.108	5816
1133.714	5843
1135.32	5957
1136.926	5894
1138.532	5920
1140.138	6008
1141.743	6101
1143.349	6090
1144.954	6301
1146.559	6200
1148.164	6332
1149.768	6411
1151.373	6409
1152.978	6295
1154.582	6414
1156.186	6406
1157.79	6646
1159.394	6626
1160.998	6641
1162.601	6618
1164.205	6680
1165.808	6572
1167.411	6601
1169.014	6595
1170.617	6711
1172.219	6768
1173.822	6775
1175.424	6544
1177.026	6430
1178.628	6509
1180.23	6821
1181.832	6884
1183.433	6815
1185.035	6639
1186.636	6634
1188.237	6592
1189.838	6545
1191.439	6583
1193.04	6616
1194.64	6670
1196.24	6695
1197.84	6759
1199.44	7071
1201.04	7072
1202.64	6975
1204.239	6855
1205.839	6877
1207.438	6831
1209.037	7016
1210.636	7226
1212.235	7237
1213.833	7299
1215.432	7281
1217.03	7165
1218.628	7241
1220.226	7165
1221.823	7385
1223.421	7357
1225.018	7428
1226.616	7295
1228.213	7549
1229.81	7601
1231.407	7443
1233.003	7407
1234.6	7482
1236.196	7594
1237.792	7663
1239.388	7509
1240.984	7493
1242.579	7571
1244.175	7597
1245.77	7505
1247.365	7777
1248.96	7717
1250.555	7778
1252.149	7664
1253.744	7743
1255.338	7797
1256.932	7934
1258.526	8023
1260.12	8117
1261.714	7841
1263.307	7963
1264.9	8327
1266.494	8349
1268.086	8246
1269.679	8069
1271.272	7993
1272.864	8414
1274.456	8440
1276.049	8540
1277.64	8204
1279.232	8553
1280.824	8625
1282.415	8473
1284.006	8345
1285.597	8357
1287.188	8411
1288.779	8475
1290.37	8206
1291.96	8281
1293.55	8376
1295.14	8586
1296.73	8389
1298.32	8206
1299.909	8205
1301.499	8387
1303.088	8381
1304.677	8566
1306.265	8577
1307.854	8583
1309.442	8695
1311.031	8862
1312.619	8513
1314.207	8463
1315.794	8459
1317.382	8679
1318.969	8490
1320.557	8725
1322.144	8440
1323.73	8706
1325.317	8581
1326.904	8486
1328.49	8556
1330.076	8789
1331.662	8490
1333.248	8682
1334.833	8839
1336.419	8888
1338.004	8557
1339.589	8655
1341.174	8703
1342.758	8801
1344.343	8878
1345.927	8874
1347.511	8691
1349.095	8685
1350.679	8439
1352.263	8406
1353.846	8333
1355.429	8435
1357.012	8197
1358.595	8559
1360.178	8419
1361.76	8398
1363.343	8244
1364.925	7549
1366.507	7743
1368.088	8084
1369.67	8139
1371.251	7929
1372.832	8033
1374.413	8230
1375.994	8326
1377.575	8075
1379.155	7956
1380.735	7991
1382.316	7593
1383.895	7283
1385.475	7170
1387.055	7700
1388.634	7521
1390.213	7802
1391.792	8351
1393.371	8534
1394.949	7903
1396.527	8043
1398.106	7550
1399.684	7967
1401.261	8027
1402.839	7558
1404.416	7900
1405.993	7848
1407.57	7585
1409.147	7947
1410.724	8041
1412.3	7914
1413.876	8345
1415.452	8373
1417.028	8053
1418.604	8264
1420.179	8319
1421.755	8426
1423.33	8514
1424.905	8525
1426.479	8443
1428.054	8354
1429.628	8095
1431.202	8196
1432.776	8146
1434.35	8295
1435.923	8645
1437.496	8505
1439.069	8225
1440.642	8136
1442.215	8265
1443.788	8214
1445.36	8447
1446.932	8399
1448.504	8454
1450.076	8650
1451.647	8554
1453.218	8609
1454.789	8382
1456.36	8451
1457.931	8469
1459.502	8849
1461.072	8706
1462.642	8589
1464.212	8456
1465.781	8400
1467.351	8104
1468.92	8220
1470.489	8396
1472.058	8430
1473.627	8105
1475.195	8176
1476.764	8243
1478.332	8748
1479.9	8660
1481.467	8568
1483.035	8676
1484.602	8549
1486.169	8303
1487.736	8340
1489.302	8063
1490.869	8653
1492.435	8663
1494.001	8541
1495.567	8482
1497.132	8557
1498.698	8458
1500.263	8441
1501.828	8343
1503.393	8315
1504.957	8058
1506.521	8042
1508.086	8117
1509.65	8118
1511.213	7927
1512.777	7850
1514.34	7914
1515.903	8072
1517.466	7973
1519.029	8338
1520.591	8397
1522.153	8298
1523.715	8320
1525.277	8349
1526.839	8294
1528.4	8204
1529.961	8147
1531.522	7908
1533.083	7546
1534.643	7554
1536.204	7619
1537.764	7977
1539.324	8086
1540.883	7943
1542.443	7724
1544.002	7745
1545.561	7703
1547.12	7597
1548.679	7677
1550.237	7912
1551.795	7808
1553.353	7991
1554.911	7847
1556.468	7554
1558.026	7411
1559.583	7436
1561.139	7626
1562.696	7655
1564.252	7509
1565.809	7441
1567.365	7550
1568.92	7562
1570.476	7556
1572.031	7787
1573.586	7857
1575.141	7807
1576.696	7798
1578.25	7663
1579.805	7439
1581.359	7495
1582.912	7714
1584.466	8015
1586.019	8003
1587.572	7984
1589.125	7549
1590.678	7497
1592.23	7251
1593.782	7058
1595.334	7404
1596.886	7515
1598.438	7416
1599.989	7371
1601.54	6988
1603.091	7262
1604.642	7474
1606.192	7338
1607.742	7408
1609.292	7461
1610.842	7291
1612.391	7266
1613.941	7078
1615.49	7295
1617.038	7138
1618.587	6939
1620.135	6901
1621.684	7043
1623.231	7074
1624.779	7185
1626.327	6838
1627.874	6781
1629.421	6656
1630.968	6864
1632.514	6898
1634.06	6905
1635.606	6716
1637.152	6606
1638.698	6793
1640.243	7299
1641.788	7019
1643.333	7074
1644.878	6896
1646.422	6659
1647.967	6531
1649.511	6162
1651.054	5911
1652.598	5967
1654.141	5601
1655.684	5534
1657.227	5195
1658.77	4972
1660.312	4620
1661.854	4310
1663.396	4224
1664.937	4008
1666.479	3841
1668.02	3768
1669.561	3616
1671.102	3588
1672.642	3410
1674.182	3319
1675.722	3153
1677.262	3101
1678.801	3010
1680.341	2974
1681.88	2872
1683.418	2855
1684.957	2773
1686.495	2753
1688.033	2706
1689.571	2671
1691.109	2604
1692.646	2591
1694.183	2535
1695.72	2534
1697.257	2481
1698.793	2473
1700.329	2431
1701.865	2450
1703.401	2411
1704.936	2397
1706.471	2379
1708.006	2356
1709.541	2345
