# Supplementary material for: Exciton thermal radiation from macroscale membranes composed of chirality-sorted carbon nanotubes and its control
Source: Nat Commun. 2026 Jul 29;17:6967. doi: 10.1038/s41467-026-75711-4 (PMC13421534; doi:10.1038/s41467-026-75711-4)
Supplement: Supplementary file 4 — Source Data [file 41467_2026_75711_MOESM4_ESM.zip › Source data/Supplementary_Data_5_500K_bg.txt]

Data from AT069_NQ51B19821__40__17-04-23-979.txt Node

Date: Mon Sep 30 17:04:23 JST 2024
User: ymlab
Spectrometer: NQ51B1982
Trigger mode: 0
Integration Time (sec): 8.000000E-2
Scans to average: 100
Nonlinearity correction enabled: false
Boxcar width: 0
Storing dark spectrum: false
XAxis mode: Wavelengths
Number of Pixels in Spectrum: 512
>>>>>Begin Spectral Data<<<<<
899.399	2169.67
901.024	2136.25
902.648	2177.46
904.273	2149.29
905.897	2174.49
907.522	2159.43
909.146	2177.7
910.77	2144.44
912.394	2174.29
914.018	2151.69
915.642	2177.49
917.265	2148.24
918.889	2172.26
920.512	2154.35
922.136	2179.35
923.759	2147.22
925.382	2177.78
927.005	2151.61
928.628	2172.69
930.251	2156.78
931.873	2178.82
933.496	2152.24
935.118	2184.07
936.74	2152.07
938.363	2183.01
939.985	2156.55
941.607	2178.05
943.228	2163.05
944.85	2181.29
946.472	2147.42
948.093	2178.41
949.715	2147.46
951.336	2186.68
952.957	2155.06
954.578	2178.24
956.199	2145.11
957.82	2177.95
959.44	2149.63
961.061	2172.39
962.681	2153.86
964.302	2180.08
965.922	2152.31
967.542	2183.41
969.162	2178.33
970.782	2177.85
972.401	2155.44
974.021	2176.02
975.64	2154.41
977.26	2174.14
978.879	2144.51
980.498	2174.12
982.117	2149.49
983.736	2175.13
985.355	2158.63
986.973	2175.74
988.592	2149.27
990.21	2167.72
991.828	2149.23
993.446	2174.03
995.064	2150.47
996.682	2169.79
998.3	2149.36
999.917	2171.04
1001.535	2141.57
1003.152	2178.83
1004.769	2141.41
1006.387	2174.59
1008.003	2144.87
1009.62	2172.56
1011.237	2156.72
1012.854	2171.71
1014.47	2152.59
1016.086	2176.07
1017.703	2139.05
1019.319	2175.89
1020.935	2153.9
1022.55	2176.77
1024.166	2149.84
1025.782	2164.39
1027.397	2145.6
1029.012	2174.91
1030.627	2153.42
1032.243	2171.3
1033.857	2148.24
1035.472	2166.37
1037.087	2146.47
1038.701	2169.55
1040.316	2153.34
1041.93	2172.77
1043.544	2146.36
1045.158	2166.68
1046.772	2143.36
1048.386	2175.75
1049.999	2149.23
1051.613	2166.6
1053.226	2144.74
1054.839	2180.23
1056.452	2134.81
1058.065	2174.88
1059.678	2140.39
1061.29	2170.57
1062.903	2137.24
1064.515	2177.37
1066.127	2140.59
1067.74	2165.34
1069.351	2144.25
1070.963	2170.72
1072.575	2145.1
1074.186	2165.33
1075.798	2148.89
1077.409	2172.85
1079.02	2141.75
1080.631	2166.21
1082.242	2133.66
1083.853	2166.58
1085.463	2142.26
1087.074	2165.3
1088.684	2142.6
1090.294	2166.57
1091.904	2136.04
1093.514	2165.32
1095.124	2146.91
1096.733	2168.44
1098.343	2136.12
1099.952	2166.36
1101.561	2140.48
1103.17	2169.17
1104.779	2143.09
1106.388	2172.62
1107.996	2137.78
1109.605	2166.7
1111.213	2138.64
1112.821	2163.99
1114.429	2143.12
1116.037	2162.15
1117.645	2141.1
1119.252	2166.08
1120.86	2137.52
1122.467	2165.31
1124.074	2140.37
1125.681	2177.11
1127.288	2154.08
1128.895	2176.84
1130.501	2145.56
1132.108	2165.79
1133.714	2138.42
1135.32	2173.24
1136.926	2141.82
1138.532	2167.59
1140.138	2138.51
1141.743	2162.31
1143.349	2137.99
1144.954	2180.5
1146.559	2152.03
1148.164	2163.15
1149.768	2137.94
1151.373	2180.26
1152.978	2138.21
1154.582	2162.69
1156.186	2134.89
1157.79	2164.67
1159.394	2146.99
1160.998	2168.05
1162.601	2144.14
1164.205	2170.31
1165.808	2143.46
1167.411	2154.26
1169.014	2149.65
1170.617	2175.09
1172.219	2134.37
1173.822	2168.95
1175.424	2143.32
1177.026	2183.03
1178.628	2143.1
1180.23	2159.46
1181.832	2142.67
1183.433	2173.73
1185.035	2139.97
1186.636	2171.37
1188.237	2139.46
1189.838	2162.95
1191.439	2154.36
1193.04	2161.96
1194.64	2153.08
1196.24	2152.77
1197.84	2140.08
1199.44	2169.56
1201.04	2141.64
1202.64	2174.49
1204.239	2141.31
1205.839	2167.66
1207.438	2142.67
1209.037	2165.45
1210.636	2149.81
1212.235	2165.96
1213.833	2131.77
1215.432	2170.94
1217.03	2135.03
1218.628	2167.18
1220.226	2132.78
1221.823	2169.73
1223.421	2136.63
1225.018	2159.53
1226.616	2138.74
1228.213	2160.41
1229.81	2137.13
1231.407	2173.05
1233.003	2136.88
1234.6	2171.13
1236.196	2142.17
1237.792	2160.93
1239.388	2133.88
1240.984	2163.68
1242.579	2128.81
1244.175	2168.94
1245.77	2138.31
1247.365	2163.53
1248.96	2135.5
1250.555	2165.37
1252.149	2138.66
1253.744	2163.74
1255.338	2131.31
1256.932	2159.33
1258.526	2136.98
1260.12	2160.12
1261.714	2139.4
1263.307	2170.49
1264.9	2136.84
1266.494	2159.63
1268.086	2137.92
1269.679	2156.93
1271.272	2133.69
1272.864	2160.54
1274.456	2136.17
1276.049	2159.03
1277.64	2135.92
1279.232	2167.04
1280.824	2127.42
1282.415	2161.38
1284.006	2148.14
1285.597	2159.84
1287.188	2129.05
1288.779	2160.49
1290.37	2130.8
1291.96	2160.85
1293.55	2132.17
1295.14	2161.12
1296.73	2125.3
1298.32	2162.21
1299.909	2144.91
1301.499	2150.88
1303.088	2138.44
1304.677	2162.21
1306.265	2128.48
1307.854	2158.87
1309.442	2133.36
1311.031	2159.02
1312.619	2134.59
1314.207	2153.13
1315.794	2132.39
1317.382	2156.26
1318.969	2136.36
1320.557	2157.81
1322.144	2131.04
1323.73	2155.01
1325.317	2134.16
1326.904	2156.52
1328.49	2125.57
1330.076	2163.09
1331.662	2131.24
1333.248	2156.92
1334.833	2151.54
1336.419	2163.53
1338.004	2129.16
1339.589	2155.98
1341.174	2134.63
1342.758	2163.19
1344.343	2120.5
1345.927	2166.53
1347.511	2126.75
1349.095	2151.19
1350.679	2126.65
1352.263	2152.63
1353.846	2132.26
1355.429	2164.41
1357.012	2127.59
1358.595	2151.83
1360.178	2122.89
1361.76	2153.8
1363.343	2132.9
1364.925	2155.76
1366.507	2132.44
1368.088	2154.43
1369.67	2125.61
1371.251	2152.05
1372.832	2124.84
1374.413	2149.49
1375.994	2137.17
1377.575	2153.69
1379.155	2132.82
1380.735	2144.09
1382.316	2123.92
1383.895	2158.06
1385.475	2133.27
1387.055	2159.3
1388.634	2131.55
1390.213	2152.61
1391.792	2131.54
1393.371	2159.2
1394.949	2143.51
1396.527	2156.2
1398.106	2136.21
1399.684	2156.99
1401.261	2134.69
1402.839	2151.64
1404.416	2132.63
1405.993	2155.28
1407.57	2134.45
1409.147	2152.64
1410.724	2127.73
1412.3	2153.18
1413.876	2127.01
1415.452	2146.15
1417.028	2144.81
1418.604	2165.14
1420.179	2135.48
1421.755	2152.66
1423.33	2131.81
1424.905	2153.63
1426.479	2135.89
1428.054	2151.38
1429.628	2127.81
1431.202	2150.62
1432.776	2129.63
1434.35	2156.24
1435.923	2132.74
1437.496	2157.01
1439.069	2125.47
1440.642	2159.14
1442.215	2127.43
1443.788	2149.68
1445.36	2138.5
1446.932	2159.07
1448.504	2126.06
1450.076	2141.27
1451.647	2135.95
1453.218	2159.66
1454.789	2136.6
1456.36	2154.16
1457.931	2132.8
1459.502	2145.31
1461.072	2133.51
1462.642	2158.17
1464.212	2128.68
1465.781	2156.84
1467.351	2145.65
1468.92	2149.72
1470.489	2132.92
1472.058	2159.46
1473.627	2123.18
1475.195	2139.2
1476.764	2125.86
1478.332	2150.78
1479.9	2129.36
1481.467	2151.52
1483.035	2132.59
1484.602	2160.09
1486.169	2143.17
1487.736	2159.85
1489.302	2116.63
1490.869	2138.52
1492.435	2124.34
1494.001	2146.85
1495.567	2125.31
1497.132	2146.21
1498.698	2131.98
1500.263	2155.34
1501.828	2128.74
1503.393	2151.13
1504.957	2131.39
1506.521	2148.36
1508.086	2116.26
1509.65	2153.21
1511.213	2127.93
1512.777	2156.8
1514.34	2118.55
1515.903	2137.68
1517.466	2121.97
1519.029	2150.55
1520.591	2129.8
1522.153	2150.8
1523.715	2119.88
1525.277	2141.68
1526.839	2121.55
1528.4	2138.94
1529.961	2128.17
1531.522	2149.73
1533.083	2128.65
1534.643	2146.92
1536.204	2128.27
1537.764	2159.59
1539.324	2124.85
1540.883	2142.41
1542.443	2134.35
1544.002	2145.43
1545.561	2126.71
1547.12	2163.42
1548.679	2118.82
1550.237	2142.01
1551.795	2122.12
1553.353	2151.19
1554.911	2133.45
1556.468	2151.41
1558.026	2125.8
1559.583	2139.07
1561.139	2134.38
1562.696	2150.32
1564.252	2121.82
1565.809	2142.41
1567.365	2129.29
1568.92	2144.15
1570.476	2131.01
1572.031	2155.67
1573.586	2123.02
1575.141	2146.14
1576.696	2150.3
1578.25	2152.57
1579.805	2129.68
1581.359	2143.84
1582.912	2135.06
1584.466	2154.32
1586.019	2119.25
1587.572	2164.03
1589.125	2122.22
1590.678	2149.23
1592.23	2127.86
1593.782	2142.85
1595.334	2125.71
1596.886	2144.86
1598.438	2135.89
1599.989	2139.34
1601.54	2131.14
1603.091	2137.69
1604.642	2123.84
1606.192	2147.09
1607.742	2151.23
1609.292	2144.35
1610.842	2138.33
1612.391	2148.65
1613.941	2125
1615.49	2149.21
1617.038	2136.61
1618.587	2145.9
1620.135	2125.88
1621.684	2142.67
1623.231	2110.39
1624.779	2142.98
1626.327	2128.82
1627.874	2144.72
1629.421	2118.26
1630.968	2147.52
1632.514	2130.88
1634.06	2135.92
1635.606	2128.27
1637.152	2141.23
1638.698	2118.4
1640.243	2139.1
1641.788	2120.63
1643.333	2139.23
1644.878	2129.15
1646.422	2146.83
1647.967	2119.16
1649.511	2134.16
1651.054	2128.78
1652.598	2143.31
1654.141	2122.52
1655.684	2133.83
1657.227	2113.45
1658.77	2144.76
1660.312	2106.75
1661.854	2131.76
1663.396	2112.24
1664.937	2146.18
1666.479	2126.29
1668.02	2140.54
1669.561	2118.87
1671.102	2127.21
1672.642	2129.46
1674.182	2140.59
1675.722	2133.57
1677.262	2132.01
1678.801	2119.68
1680.341	2141.68
1681.88	2133.32
1683.418	2133.82
1684.957	2121.6
1686.495	2149.6
1688.033	2128.54
1689.571	2144.31
1691.109	2128.51
1692.646	2133.06
1694.183	2122.6
1695.72	2128.3
1697.257	2115.43
1698.793	2126.53
1700.329	2118.94
1701.865	2131.2
1703.401	2112.18
1704.936	2126.56
1706.471	2122.22
1708.006	2124.33
1709.541	2120.38
