# Supplementary material for: Exciton thermal radiation from macroscale membranes composed of chirality-sorted carbon nanotubes and its control
Source: Nat Commun. 2026 Jul 29;17:6967. doi: 10.1038/s41467-026-75711-4 (PMC13421534; doi:10.1038/s41467-026-75711-4)
Supplement: Supplementary file 4 — Source Data [file 41467_2026_75711_MOESM4_ESM.zip › Source data/Supplementary_Data_7_heating_800K.txt]

Data from AT069_NQ51B19821__24__18-02-35-695.txt Node

Date: Tue Sep 24 18:02:35 JST 2024
User: ymlab
Spectrometer: NQ51B1982
Trigger mode: 0
Integration Time (sec): 8.000000E-2
Scans to average: 100
Nonlinearity correction enabled: false
Boxcar width: 0
Storing dark spectrum: false
XAxis mode: Wavelengths
Number of Pixels in Spectrum: 512
>>>>>Begin Spectral Data<<<<<
899.399	4419.43
901.024	4455.77
902.648	4552.81
904.273	4568.89
905.897	4674.85
907.522	4718.13
909.146	4812.74
910.77	4841.95
912.394	4965.81
914.018	5030.46
915.642	5187.71
917.265	5322.26
918.889	5618.95
920.512	5910.6
922.136	6208.73
923.759	6314.19
925.382	6542.04
927.005	6651.98
928.628	6815.41
930.251	6907.49
931.873	7052.11
933.496	7095.97
935.118	7208.15
936.74	7264.11
938.363	7426.74
939.985	7418.95
941.607	7499.88
943.228	7528.34
944.85	7662.08
946.472	7646.87
948.093	7761.63
949.715	7752.88
951.336	7898.24
952.957	7891.02
954.578	8003.21
956.199	7984.38
957.82	8114.83
959.44	8145.95
961.061	8308.95
962.681	8275.6
964.302	8354.14
965.922	8368.84
967.542	8518.11
969.162	8536.77
970.782	8660.69
972.401	8671.26
974.021	8792.86
975.64	8748.3
977.26	8850.54
978.879	8880.02
980.498	8994.76
982.117	9093.65
983.736	9200.93
985.355	9196.56
986.973	9310.42
988.592	9327.63
990.21	9439.24
991.828	9450.27
993.446	9569.02
995.064	9559.37
996.682	9695.84
998.3	9723.35
999.917	9796.86
1001.535	9780.35
1003.152	9908.02
1004.769	9891.38
1006.387	9959.84
1008.003	9918.8
1009.62	10001.27
1011.237	10054.19
1012.854	10188.15
1014.47	10136.37
1016.086	10194.81
1017.703	10134.74
1019.319	10320.24
1020.935	10308.56
1022.55	10374.79
1024.166	10211.26
1025.782	10295.95
1027.397	10270
1029.012	10282.93
1030.627	10194.43
1032.243	10238.29
1033.857	10161.35
1035.472	10236.81
1037.087	10180.69
1038.701	10199.26
1040.316	10093.61
1041.93	10140
1043.544	9970.4
1045.158	10021.41
1046.772	9968.21
1048.386	9972.46
1049.999	9913.38
1051.613	9956.71
1053.226	9741.34
1054.839	9831.63
1056.452	9698.07
1058.065	9726.25
1059.678	9697.12
1061.29	9654.04
1062.903	9499.41
1064.515	9502.84
1066.127	9481.7
1067.74	9499.74
1069.351	9433.48
1070.963	9469.38
1072.575	9347.48
1074.186	9403.21
1075.798	9184.29
1077.409	9315.28
1079.02	9276.13
1080.631	9275.74
1082.242	9240.09
1083.853	9280.11
1085.463	9236.05
1087.074	9303.1
1088.684	9239.83
1090.294	9372.45
1091.904	9260.62
1093.514	9304.21
1095.124	9320.42
1096.733	9375.12
1098.343	9360.86
1099.952	9358.37
1101.561	9404.82
1103.17	9450.36
1104.779	9398.52
1106.388	9620.58
1107.996	9579.64
1109.605	9670.8
1111.213	9731.79
1112.821	9858.34
1114.429	9769.37
1116.037	9893.19
1117.645	9896.07
1119.252	10142.45
1120.86	10115.8
1122.467	10258.13
1124.074	10193.84
1125.681	10335.28
1127.288	10460.21
1128.895	10661.5
1130.501	10547.16
1132.108	10702.85
1133.714	10765.04
1135.32	10810.34
1136.926	10872.77
1138.532	11255.52
1140.138	11264.73
1141.743	11426.09
1143.349	11379.76
1144.954	11573.9
1146.559	11579.38
1148.164	11731.24
1149.768	11754.82
1151.373	12020.74
1152.978	11941.04
1154.582	12162.41
1156.186	12343.01
1157.79	12409.08
1159.394	12426.32
1160.998	12619.37
1162.601	12690.79
1164.205	12925.25
1165.808	12711.8
1167.411	12808.09
1169.014	12939.7
1170.617	13069.41
1172.219	13162.88
1173.822	13358.34
1175.424	13277.07
1177.026	13391.68
1178.628	13456.57
1180.23	13623.24
1181.832	13473.74
1183.433	13568.45
1185.035	13625.32
1186.636	13856.33
1188.237	13813.93
1189.838	13836.45
1191.439	13857.96
1193.04	13968.62
1194.64	14018.59
1196.24	14052.85
1197.84	13917.02
1199.44	14216.7
1201.04	14086.66
1202.64	14190.3
1204.239	14138.32
1205.839	14201.7
1207.438	14068.45
1209.037	14373.71
1210.636	14317.76
1212.235	14498.98
1213.833	14343.04
1215.432	14545.73
1217.03	14521.54
1218.628	14604.07
1220.226	14411.89
1221.823	14609.1
1223.421	14495.1
1225.018	14777.7
1226.616	14652.95
1228.213	14679.73
1229.81	14534.94
1231.407	14646.72
1233.003	14660.02
1234.6	14787.83
1236.196	14708
1237.792	14859.77
1239.388	14685.87
1240.984	14834.82
1242.579	14722.54
1244.175	14853.69
1245.77	14839.47
1247.365	14841.38
1248.96	14724.14
1250.555	15122.04
1252.149	14930.36
1253.744	15225.68
1255.338	15178.91
1256.932	15228.51
1258.526	15197.45
1260.12	15129.56
1261.714	15059.94
1263.307	15313.54
1264.9	15347.62
1266.494	15426.46
1268.086	15346.96
1269.679	15333.85
1271.272	15342.27
1272.864	15540.31
1274.456	15340.02
1276.049	15636.73
1277.64	15759.14
1279.232	15961.46
1280.824	15933.86
1282.415	16053.73
1284.006	16041.87
1285.597	16041.21
1287.188	15988.5
1288.779	16195.61
1290.37	16245.33
1291.96	16318.09
1293.55	16117.88
1295.14	16273.06
1296.73	16197.47
1298.32	16537.04
1299.909	16508.13
1301.499	16631.83
1303.088	16434.34
1304.677	16704.24
1306.265	16479.38
1307.854	16991.18
1309.442	16805.01
1311.031	16940.23
1312.619	17060.49
1314.207	17104.18
1315.794	16942.5
1317.382	17018.25
1318.969	17173.45
1320.557	17066.89
1322.144	17127.85
1323.73	17250.69
1325.317	17216.92
1326.904	17188.41
1328.49	17057.6
1330.076	17356.77
1331.662	17516.72
1333.248	17319.68
1334.833	17249.9
1336.419	17410.34
1338.004	17443.43
1339.589	17454.24
1341.174	17466.67
1342.758	17475.61
1344.343	17477.04
1345.927	17782.74
1347.511	17662.78
1349.095	17561.46
1350.679	17505.83
1352.263	17170.64
1353.846	16725.55
1355.429	16295.13
1357.012	16422.41
1358.595	16537.82
1360.178	16341.08
1361.76	15549.85
1363.343	15765.19
1364.925	15922.33
1366.507	16201.83
1368.088	15733.69
1369.67	15886.93
1371.251	15654.42
1372.832	16180.36
1374.413	16477.66
1375.994	16145.28
1377.575	15584.03
1379.155	15261.3
1380.735	14279.67
1382.316	13600.63
1383.895	13425.72
1385.475	14287.6
1387.055	14799.78
1388.634	14197.34
1390.213	15092.71
1391.792	15076.53
1393.371	14553.3
1394.949	14705.47
1396.527	14485.16
1398.106	15438.57
1399.684	15596.12
1401.261	14446.16
1402.839	15557.93
1404.416	15161.57
1405.993	15269.89
1407.57	15467.75
1409.147	15682.78
1410.724	15727.94
1412.3	16431.14
1413.876	16100.32
1415.452	16035.81
1417.028	16679.61
1418.604	16423.73
1420.179	16378.89
1421.755	17007.88
1423.33	17134.78
1424.905	17047.75
1426.479	17215.3
1428.054	17242.15
1429.628	16920.25
1431.202	16967.93
1432.776	16675.73
1434.35	17094.95
1435.923	17261.27
1437.496	17341.01
1439.069	17118.83
1440.642	17389.43
1442.215	17107.06
1443.788	17445.59
1445.36	17203.07
1446.932	17233.89
1448.504	17637.33
1450.076	17191.73
1451.647	17119.62
1453.218	17408.12
1454.789	17051.42
1456.36	17097.88
1457.931	17097.49
1459.502	17584.69
1461.072	17233.41
1462.642	17403.14
1464.212	17141.2
1465.781	17452.58
1467.351	17595.32
1468.92	17508.51
1470.489	17028.12
1472.058	17028.99
1473.627	17369.59
1475.195	17573.19
1476.764	17469.09
1478.332	17556.92
1479.9	17163.57
1481.467	17361.28
1483.035	17093.97
1484.602	17398.12
1486.169	17591.13
1487.736	17567.37
1489.302	17347.76
1490.869	17275.39
1492.435	17231.86
1494.001	17474.67
1495.567	17313.59
1497.132	17320.89
1498.698	16822.49
1500.263	17265.62
1501.828	16972.53
1503.393	16988.12
1504.957	16922.8
1506.521	17076.29
1508.086	17350.3
1509.65	17034.07
1511.213	16866.67
1512.777	17447.23
1514.34	17128.04
1515.903	17276.93
1517.466	17251.82
1519.029	17206.74
1520.591	17257.05
1522.153	16981.83
1523.715	17007.49
1525.277	17173.33
1526.839	16950.95
1528.4	17361.41
1529.961	17282.57
1531.522	17410.06
1533.083	17318.34
1534.643	17175.64
1536.204	17241.95
1537.764	17098.1
1539.324	16776.27
1540.883	16859.65
1542.443	16758.61
1544.002	17131.79
1545.561	17101.5
1547.12	16913.2
1548.679	16837.95
1550.237	16531.08
1551.795	16249.81
1553.353	16684.42
1554.911	16633.51
1556.468	17017.59
1558.026	16907.69
1559.583	16635.26
1561.139	16633.81
1562.696	16605.91
1564.252	16587.28
1565.809	16852.77
1567.365	16146.64
1568.92	16082.63
1570.476	16257.47
1572.031	16457.61
1573.586	16242.24
1575.141	16489.33
1576.696	16412.91
1578.25	16898.06
1579.805	16637.8
1581.359	16330.36
1582.912	16281
1584.466	16312.83
1586.019	16302.01
1587.572	16313.67
1589.125	15909.56
1590.678	16348.83
1592.23	16111.07
1593.782	16061.46
1595.334	16118.72
1596.886	15968.5
1598.438	15392.68
1599.989	15758.39
1601.54	15536.58
1603.091	15612
1604.642	15515.63
1606.192	15554.14
1607.742	15492.22
1609.292	15793.68
1610.842	15611.65
1612.391	15567.83
1613.941	15711.78
1615.49	15748.57
1617.038	15665.22
1618.587	15859.8
1620.135	15264.43
1621.684	15190.16
1623.231	15255.48
1624.779	15235.97
1626.327	15003.74
1627.874	15325.23
1629.421	15120.25
1630.968	14953.45
1632.514	15065.3
1634.06	14840.69
1635.606	14761.66
1637.152	14646.01
1638.698	14358.81
1640.243	14291.45
1641.788	14003.01
1643.333	13567.6
1644.878	13476.61
1646.422	13539.37
1647.967	12873.77
1649.511	12783.16
1651.054	12421.87
1652.598	11429.85
1654.141	10518.51
1655.684	10129.07
1657.227	9298.67
1658.77	8833.82
1660.312	8361.8
1661.854	7838.13
1663.396	7313.25
1664.937	6914.17
1666.479	6384.7
1668.02	6086.55
1669.561	5752.57
1671.102	5438.62
1672.642	5166.26
1674.182	4990.9
1675.722	4700.77
1677.262	4506.78
1678.801	4313.82
1680.341	4176.75
1681.88	3976.8
1683.418	3876.39
1684.957	3732.17
1686.495	3642.9
1688.033	3533.08
1689.571	3442.18
1691.109	3327.89
1692.646	3267.85
1694.183	3192.17
1695.72	3136.58
1697.257	3045.2
1698.793	3004.2
1700.329	2937.87
1701.865	2891.06
1703.401	2831.51
1704.936	2807.97
1706.471	2771.72
1708.006	2739.23
1709.541	2708.23
