# Supplementary material for: Exciton thermal radiation from macroscale membranes composed of chirality-sorted carbon nanotubes and its control
Source: Nat Commun. 2026 Jul 29;17:6967. doi: 10.1038/s41467-026-75711-4 (PMC13421534; doi:10.1038/s41467-026-75711-4)
Supplement: Supplementary file 4 — Source Data [file 41467_2026_75711_MOESM4_ESM.zip › Source data/Supplementary_Data_16_heating_700K_bg.txt]

Data from MK75SS02_1_NIR_700K_sig_bg_NQ51B19821__0__19.txt Node

Date: Mon Nov 17 10:46:44 JST 2025
User: ymlab
Spectrometer: NQ51B1982
Trigger mode: 0
Integration Time (sec): 1.000000E-1
Scans to average: 1
Nonlinearity correction enabled: false
Boxcar width: 0
Storing dark spectrum: false
XAxis mode: Wavelengths
Number of Pixels in Spectrum: 512
>>>>>Begin Spectral Data<<<<<
899.399	2886
901.024	2861
902.648	2937
904.273	2910
905.897	2977
907.522	2988
909.146	3020
910.77	3012
912.394	3078
914.018	3064
915.642	3146
917.265	3148
918.889	3273
920.512	3316
922.136	3448
923.759	3507
925.382	3640
927.005	3680
928.628	3778
930.251	3796
931.873	3883
933.496	3888
935.118	3932
936.74	3928
938.363	4057
939.985	4079
941.607	4117
943.228	4138
944.85	4187
946.472	4190
948.093	4277
949.715	4226
951.336	4335
952.957	4303
954.578	4374
956.199	4357
957.82	4436
959.44	4432
961.061	4502
962.681	4512
964.302	4549
965.922	4518
967.542	4578
969.162	4612
970.782	4650
972.401	4610
974.021	4716
975.64	4673
977.26	4704
978.879	4704
980.498	4755
982.117	4751
983.736	4811
985.355	4792
986.973	4858
988.592	4829
990.21	4920
991.828	4908
993.446	4920
995.064	4850
996.682	4928
998.3	4928
999.917	4982
1001.535	4929
1003.152	4969
1004.769	4903
1006.387	4963
1008.003	4888
1009.62	4928
1011.237	4904
1012.854	4878
1014.47	4864
1016.086	4818
1017.703	4705
1019.319	4734
1020.935	4724
1022.55	4751
1024.166	4658
1025.782	4666
1027.397	4584
1029.012	4617
1030.627	4529
1032.243	4485
1033.857	4418
1035.472	4400
1037.087	4392
1038.701	4408
1040.316	4264
1041.93	4224
1043.544	4116
1045.158	4100
1046.772	4010
1048.386	4006
1049.999	3904
1051.613	3908
1053.226	3806
1054.839	3808
1056.452	3750
1058.065	3746
1059.678	3625
1061.29	3627
1062.903	3583
1064.515	3584
1066.127	3512
1067.74	3519
1069.351	3466
1070.963	3506
1072.575	3444
1074.186	3424
1075.798	3392
1077.409	3415
1079.02	3350
1080.631	3359
1082.242	3344
1083.853	3396
1085.463	3330
1087.074	3408
1088.684	3394
1090.294	3408
1091.904	3406
1093.514	3424
1095.124	3436
1096.733	3462
1098.343	3481
1099.952	3575
1101.561	3531
1103.17	3587
1104.779	3612
1106.388	3688
1107.996	3680
1109.605	3726
1111.213	3708
1112.821	3794
1114.429	3818
1116.037	3924
1117.645	3950
1119.252	4048
1120.86	4046
1122.467	4136
1124.074	4100
1125.681	4183
1127.288	4247
1128.895	4373
1130.501	4389
1132.108	4475
1133.714	4595
1135.32	4632
1136.926	4630
1138.532	4802
1140.138	4817
1141.743	4865
1143.349	4850
1144.954	4952
1146.559	5014
1148.164	5116
1149.768	5128
1151.373	5234
1152.978	5227
1154.582	5357
1156.186	5299
1157.79	5458
1159.394	5678
1160.998	5739
1162.601	5676
1164.205	5732
1165.808	5654
1167.411	5754
1169.014	5893
1170.617	5974
1172.219	5927
1173.822	5966
1175.424	6000
1177.026	6077
1178.628	6044
1180.23	6222
1181.832	6128
1183.433	6206
1185.035	6137
1186.636	6169
1188.237	6133
1189.838	6225
1191.439	6150
1193.04	6208
1194.64	6137
1196.24	6158
1197.84	6266
1199.44	6479
1201.04	6393
1202.64	6388
1204.239	6525
1205.839	6534
1207.438	6458
1209.037	6607
1210.636	6532
1212.235	6704
1213.833	6626
1215.432	6768
1217.03	6794
1218.628	6883
1220.226	6696
1221.823	6753
1223.421	6724
1225.018	6677
1226.616	6588
1228.213	6670
1229.81	6776
1231.407	7048
1233.003	7012
1234.6	6909
1236.196	6902
1237.792	7060
1239.388	7176
1240.984	7270
1242.579	7146
1244.175	7220
1245.77	7140
1247.365	7226
1248.96	6981
1250.555	7124
1252.149	7156
1253.744	7206
1255.338	7180
1256.932	7280
1258.526	7226
1260.12	7191
1261.714	7222
1263.307	7371
1264.9	7373
1266.494	7328
1268.086	7388
1269.679	7364
1271.272	7161
1272.864	7396
1274.456	7384
1276.049	7558
1277.64	7570
1279.232	7653
1280.824	7652
1282.415	7847
1284.006	7845
1285.597	7579
1287.188	7494
1288.779	7513
1290.37	7798
1291.96	7971
1293.55	8039
1295.14	8022
1296.73	7724
1298.32	7817
1299.909	7927
1301.499	8067
1303.088	8207
1304.677	8357
1306.265	8226
1307.854	8336
1309.442	8194
1311.031	8224
1312.619	8089
1314.207	8102
1315.794	8078
1317.382	8176
1318.969	8379
1320.557	8402
1322.144	8418
1323.73	8378
1325.317	8502
1326.904	8222
1328.49	8202
1330.076	8440
1331.662	8376
1333.248	8571
1334.833	8470
1336.419	8361
1338.004	8332
1339.589	8462
1341.174	8478
1342.758	8522
1344.343	8310
1345.927	8644
1347.511	8665
1349.095	8550
1350.679	8298
1352.263	8081
1353.846	8111
1355.429	8240
1357.012	8032
1358.595	8142
1360.178	7998
1361.76	7806
1363.343	7410
1364.925	7536
1366.507	7757
1368.088	7920
1369.67	7926
1371.251	7786
1372.832	7579
1374.413	7680
1375.994	7677
1377.575	7744
1379.155	8022
1380.735	7838
1382.316	7416
1383.895	7186
1385.475	6881
1387.055	7369
1388.634	7645
1390.213	7509
1391.792	7756
1393.371	7898
1394.949	7494
1396.527	7506
1398.106	7262
1399.684	7984
1401.261	7904
1402.839	7356
1404.416	7784
1405.993	8049
1407.57	7766
1409.147	8004
1410.724	7934
1412.3	7830
1413.876	8050
1415.452	8054
1417.028	7954
1418.604	8351
1420.179	8192
1421.755	8098
1423.33	8087
1424.905	8348
1426.479	8304
1428.054	8176
1429.628	8061
1431.202	8280
1432.776	8291
1434.35	8124
1435.923	8067
1437.496	7958
1439.069	7992
1440.642	8263
1442.215	8176
1443.788	8448
1445.36	8336
1446.932	8292
1448.504	8253
1450.076	8176
1451.647	8240
1453.218	8356
1454.789	8308
1456.36	8292
1457.931	8227
1459.502	8144
1461.072	8094
1462.642	8232
1464.212	8264
1465.781	8538
1467.351	8408
1468.92	8139
1470.489	7802
1472.058	7862
1473.627	8004
1475.195	8048
1476.764	8288
1478.332	8548
1479.9	8090
1481.467	8354
1483.035	8260
1484.602	8133
1486.169	7894
1487.736	8258
1489.302	8390
1490.869	8519
1492.435	8404
1494.001	8368
1495.567	8010
1497.132	7974
1498.698	7927
1500.263	8202
1501.828	8264
1503.393	8432
1504.957	8062
1506.521	7893
1508.086	7964
1509.65	7950
1511.213	7673
1512.777	7740
1514.34	7796
1515.903	8032
1517.466	8060
1519.029	7951
1520.591	7807
1522.153	7875
1523.715	7904
1525.277	8006
1526.839	7751
1528.4	7877
1529.961	7814
1531.522	8013
1533.083	8089
1534.643	8321
1536.204	8197
1537.764	8098
1539.324	8061
1540.883	7974
1542.443	7806
1544.002	7534
1545.561	7702
1547.12	7809
1548.679	7445
1550.237	7534
1551.795	7732
1553.353	7968
1554.911	7655
1556.468	7562
1558.026	7644
1559.583	8016
1561.139	7935
1562.696	7721
1564.252	7591
1565.809	7677
1567.365	7452
1568.92	7475
1570.476	7408
1572.031	7434
1573.586	7305
1575.141	7552
1576.696	7198
1578.25	7320
1579.805	7341
1581.359	7200
1582.912	7090
1584.466	7212
1586.019	7438
1587.572	7430
1589.125	7411
1590.678	7744
1592.23	7894
1593.782	7606
1595.334	7490
1596.886	7899
1598.438	7669
1599.989	7418
1601.54	7587
1603.091	7495
1604.642	7554
1606.192	7648
1607.742	7446
1609.292	7273
1610.842	7111
1612.391	6862
1613.941	6966
1615.49	7126
1617.038	6814
1618.587	7033
1620.135	6869
1621.684	7050
1623.231	7117
1624.779	6953
1626.327	6928
1627.874	7014
1629.421	6918
1630.968	6894
1632.514	6722
1634.06	6608
1635.606	6496
1637.152	6740
1638.698	6701
1640.243	6582
1641.788	6447
1643.333	6492
1644.878	6270
1646.422	6256
1647.967	6058
1649.511	6144
1651.054	6048
1652.598	5893
1654.141	5670
1655.684	5336
1657.227	4996
1658.77	4809
1660.312	4515
1661.854	4470
1663.396	4231
1664.937	4137
1666.479	3884
1668.02	3770
1669.561	3656
1671.102	3462
1672.642	3359
1674.182	3235
1675.722	3110
1677.262	3052
1678.801	2980
1680.341	2973
1681.88	2870
1683.418	2823
1684.957	2755
1686.495	2731
1688.033	2654
1689.571	2627
1691.109	2580
1692.646	2554
1694.183	2528
1695.72	2514
1697.257	2493
1698.793	2471
1700.329	2426
1701.865	2432
1703.401	2394
1704.936	2400
1706.471	2360
1708.006	2344
1709.541	2324
