# Supplementary material for: Exciton thermal radiation from macroscale membranes composed of chirality-sorted carbon nanotubes and its control
Source: Nat Commun. 2026 Jul 29;17:6967. doi: 10.1038/s41467-026-75711-4 (PMC13421534; doi:10.1038/s41467-026-75711-4)
Supplement: Supplementary file 4 — Source Data [file 41467_2026_75711_MOESM4_ESM.zip › Source data/Supplementary_Data_8_heating_350K_bg.txt]

Data from AT069_NQ51B19821__2__13-27-20-206.txt Node

Date: Wed Sep 25 13:27:20 JST 2024
User: ymlab
Spectrometer: NQ51B1982
Trigger mode: 0
Integration Time (sec): 8.000000E-2
Scans to average: 100
Nonlinearity correction enabled: false
Boxcar width: 0
Storing dark spectrum: false
XAxis mode: Wavelengths
Number of Pixels in Spectrum: 512
>>>>>Begin Spectral Data<<<<<
899.399	2173.61
901.024	2145
902.648	2181.12
904.273	2157.53
905.897	2178.82
907.522	2168.35
909.146	2180.26
910.77	2154.2
912.394	2176.25
914.018	2162.06
915.642	2178.69
917.265	2157.76
918.889	2175.12
920.512	2163.24
922.136	2182.53
923.759	2155.75
925.382	2180.75
927.005	2160.08
928.628	2175.6
930.251	2165.87
931.873	2182.67
933.496	2160.81
935.118	2187.07
936.74	2161.27
938.363	2185.33
939.985	2165.55
941.607	2181.3
943.228	2172.89
944.85	2184.6
946.472	2157.08
948.093	2180.59
949.715	2155.88
951.336	2191.02
952.957	2164
954.578	2180.3
956.199	2154.37
957.82	2181.46
959.44	2158.86
961.061	2175.83
962.681	2163.67
964.302	2182.63
965.922	2162.66
967.542	2185.56
969.162	2187.56
970.782	2180.73
972.401	2163.69
974.021	2179.27
975.64	2162.93
977.26	2178.55
978.879	2153.11
980.498	2177.66
982.117	2158.34
983.736	2179.13
985.355	2167.07
986.973	2179.92
988.592	2158.35
990.21	2171.46
991.828	2158.3
993.446	2177.67
995.064	2157.48
996.682	2173.44
998.3	2158.6
999.917	2173.92
1001.535	2151.69
1003.152	2182.16
1004.769	2151.24
1006.387	2177.47
1008.003	2154.07
1009.62	2176.81
1011.237	2165.72
1012.854	2176.12
1014.47	2161.37
1016.086	2179.46
1017.703	2148
1019.319	2179.82
1020.935	2163.66
1022.55	2180.07
1024.166	2158.87
1025.782	2169.09
1027.397	2154.45
1029.012	2178.46
1030.627	2161.29
1032.243	2175.22
1033.857	2156.9
1035.472	2170.93
1037.087	2155.36
1038.701	2172.6
1040.316	2163.27
1041.93	2174.87
1043.544	2156.2
1045.158	2169.64
1046.772	2153.1
1048.386	2178.23
1049.999	2158.58
1051.613	2170.67
1053.226	2154.39
1054.839	2181.93
1056.452	2144.91
1058.065	2177.44
1059.678	2151.09
1061.29	2173.43
1062.903	2147.26
1064.515	2180.02
1066.127	2150.44
1067.74	2168.14
1069.351	2153.43
1070.963	2173.74
1072.575	2154.05
1074.186	2169.19
1075.798	2157.77
1077.409	2176.55
1079.02	2150.4
1080.631	2169.81
1082.242	2143.44
1083.853	2170.35
1085.463	2150.34
1087.074	2169.69
1088.684	2152.08
1090.294	2170.87
1091.904	2144.87
1093.514	2168.89
1095.124	2155.25
1096.733	2171.57
1098.343	2144.73
1099.952	2168.99
1101.561	2149.58
1103.17	2172.93
1104.779	2151.67
1106.388	2176.57
1107.996	2146.09
1109.605	2171.45
1111.213	2149.04
1112.821	2168.17
1114.429	2152.64
1116.037	2166.3
1117.645	2151.36
1119.252	2168.39
1120.86	2145.93
1122.467	2168.77
1124.074	2149
1125.681	2181.23
1127.288	2161.79
1128.895	2181.2
1130.501	2153.77
1132.108	2170.24
1133.714	2147.46
1135.32	2176.49
1136.926	2151.01
1138.532	2171.26
1140.138	2146.1
1141.743	2165.93
1143.349	2146.47
1144.954	2183.57
1146.559	2161.75
1148.164	2165.79
1149.768	2147.74
1151.373	2183.52
1152.978	2148.15
1154.582	2166.09
1156.186	2143.32
1157.79	2167.41
1159.394	2157.33
1160.998	2171.16
1162.601	2154.5
1164.205	2171.76
1165.808	2154.48
1167.411	2155.95
1169.014	2159.79
1170.617	2177.56
1172.219	2143.2
1173.822	2171.6
1175.424	2153.37
1177.026	2186.72
1178.628	2152.89
1180.23	2163.05
1181.832	2152.02
1183.433	2178.1
1185.035	2150.11
1186.636	2175
1188.237	2149.28
1189.838	2166.95
1191.439	2162.99
1193.04	2165.95
1194.64	2162.05
1196.24	2155.07
1197.84	2149.36
1199.44	2172.15
1201.04	2151.19
1202.64	2178.27
1204.239	2149.48
1205.839	2171.62
1207.438	2151.97
1209.037	2169.82
1210.636	2159.66
1212.235	2169.56
1213.833	2141.83
1215.432	2173.92
1217.03	2144.59
1218.628	2170.56
1220.226	2142.67
1221.823	2172.29
1223.421	2146.27
1225.018	2163.12
1226.616	2148.3
1228.213	2163.39
1229.81	2146.39
1231.407	2176.34
1233.003	2147.25
1234.6	2175.2
1236.196	2152.19
1237.792	2164.58
1239.388	2142.57
1240.984	2168.52
1242.579	2138.28
1244.175	2172.51
1245.77	2145.28
1247.365	2167.69
1248.96	2144.65
1250.555	2170.16
1252.149	2148.77
1253.744	2167.3
1255.338	2140.42
1256.932	2162.54
1258.526	2147.76
1260.12	2163.58
1261.714	2149.04
1263.307	2171.62
1264.9	2146.17
1266.494	2164.22
1268.086	2146.22
1269.679	2161.3
1271.272	2141.57
1272.864	2165.42
1274.456	2145.31
1276.049	2162.3
1277.64	2145.45
1279.232	2169.46
1280.824	2137.22
1282.415	2163.61
1284.006	2157.64
1285.597	2163.6
1287.188	2139.71
1288.779	2163.31
1290.37	2139.94
1291.96	2163.64
1293.55	2141.06
1295.14	2165.27
1296.73	2133.19
1298.32	2165.95
1299.909	2153.73
1301.499	2155.24
1303.088	2147.07
1304.677	2167.57
1306.265	2136.79
1307.854	2163.36
1309.442	2142.28
1311.031	2162.14
1312.619	2143.48
1314.207	2155.55
1315.794	2142.56
1317.382	2159.02
1318.969	2147.1
1320.557	2160.74
1322.144	2140.16
1323.73	2159.13
1325.317	2143.5
1326.904	2160.31
1328.49	2134.28
1330.076	2167.04
1331.662	2140.47
1333.248	2159.58
1334.833	2161.22
1336.419	2166.07
1338.004	2138.82
1339.589	2157.55
1341.174	2143.56
1342.758	2166.06
1344.343	2130.26
1345.927	2169.83
1347.511	2134.75
1349.095	2154.33
1350.679	2135.44
1352.263	2157.02
1353.846	2140.42
1355.429	2168.05
1357.012	2136.59
1358.595	2155.24
1360.178	2131.85
1361.76	2156.7
1363.343	2141.66
1364.925	2158.02
1366.507	2142.48
1368.088	2158.47
1369.67	2134.49
1371.251	2155.71
1372.832	2132.86
1374.413	2153.92
1375.994	2145.68
1377.575	2158.02
1379.155	2142.17
1380.735	2147.97
1382.316	2132.62
1383.895	2161.81
1385.475	2141.71
1387.055	2163.28
1388.634	2139.57
1390.213	2155.56
1391.792	2140.75
1393.371	2162.6
1394.949	2152.4
1396.527	2160.51
1398.106	2144.26
1399.684	2160.69
1401.261	2142.45
1402.839	2155.91
1404.416	2141.35
1405.993	2157.94
1407.57	2143.36
1409.147	2155.46
1410.724	2136.41
1412.3	2156.94
1413.876	2135.32
1415.452	2149.05
1417.028	2154.31
1418.604	2168.71
1420.179	2144.29
1421.755	2156.89
1423.33	2141.12
1424.905	2157.18
1426.479	2145.2
1428.054	2155.57
1429.628	2137.01
1431.202	2154.37
1432.776	2137.92
1434.35	2159.92
1435.923	2141.54
1437.496	2160.95
1439.069	2134.2
1440.642	2162.15
1442.215	2136.77
1443.788	2152.58
1445.36	2147.38
1446.932	2161.91
1448.504	2135.53
1450.076	2144.27
1451.647	2144.42
1453.218	2164.31
1454.789	2145.47
1456.36	2158.58
1457.931	2141.19
1459.502	2149.57
1461.072	2142.29
1462.642	2161.23
1464.212	2137.21
1465.781	2161.03
1467.351	2154.29
1468.92	2152.3
1470.489	2142.25
1472.058	2162.64
1473.627	2133.02
1475.195	2141.72
1476.764	2134.9
1478.332	2155.7
1479.9	2137.44
1481.467	2154.99
1483.035	2141.43
1484.602	2162.48
1486.169	2151.41
1487.736	2162.67
1489.302	2125.7
1490.869	2140.5
1492.435	2132.24
1494.001	2149.88
1495.567	2132.71
1497.132	2150.44
1498.698	2140.95
1500.263	2158.63
1501.828	2137.71
1503.393	2154.6
1504.957	2139.6
1506.521	2150.79
1508.086	2125.43
1509.65	2155.39
1511.213	2136.3
1512.777	2158.9
1514.34	2127.44
1515.903	2140.85
1517.466	2131.24
1519.029	2152.54
1520.591	2138.69
1522.153	2153.11
1523.715	2128.8
1525.277	2143.42
1526.839	2130.76
1528.4	2143.14
1529.961	2135.77
1531.522	2153.86
1533.083	2137.43
1534.643	2150.04
1536.204	2136.58
1537.764	2163.62
1539.324	2133.48
1540.883	2145.84
1542.443	2143.37
1544.002	2148.44
1545.561	2134.85
1547.12	2166.95
1548.679	2127.38
1550.237	2144.51
1551.795	2130.98
1553.353	2154.39
1554.911	2141.88
1556.468	2154.98
1558.026	2134.55
1559.583	2141.8
1561.139	2142.74
1562.696	2153.23
1564.252	2130.06
1565.809	2144.97
1567.365	2137.52
1568.92	2146.11
1570.476	2139.12
1572.031	2158.54
1573.586	2131.67
1575.141	2148.09
1576.696	2159.35
1578.25	2154.3
1579.805	2137.43
1581.359	2146.8
1582.912	2143.66
1584.466	2156.63
1586.019	2127.5
1587.572	2166.34
1589.125	2129.16
1590.678	2151.1
1592.23	2136.26
1593.782	2146.03
1595.334	2132.61
1596.886	2148.72
1598.438	2143.39
1599.989	2142.8
1601.54	2138.85
1603.091	2140.79
1604.642	2131.89
1606.192	2150.39
1607.742	2158.22
1609.292	2147.49
1610.842	2145.51
1612.391	2152.51
1613.941	2132.53
1615.49	2152.36
1617.038	2144.89
1618.587	2149.24
1620.135	2133.51
1621.684	2145.57
1623.231	2118.92
1624.779	2145.36
1626.327	2137.33
1627.874	2148.11
1629.421	2125.95
1630.968	2151.04
1632.514	2138.53
1634.06	2137.9
1635.606	2136.45
1637.152	2141.99
1638.698	2126.41
1640.243	2140.63
1641.788	2129.69
1643.333	2141.34
1644.878	2136.84
1646.422	2147.92
1647.967	2129.14
1649.511	2136.1
1651.054	2137.37
1652.598	2146.36
1654.141	2130.1
1655.684	2137.31
1657.227	2121.7
1658.77	2147.46
1660.312	2114.1
1661.854	2133.69
1663.396	2120.06
1664.937	2148.26
1666.479	2135.02
1668.02	2144.12
1669.561	2125.98
1671.102	2130.39
1672.642	2138.46
1674.182	2142.85
1675.722	2141.29
1677.262	2135.45
1678.801	2127.02
1680.341	2146.2
1681.88	2140.09
1683.418	2135.42
1684.957	2130.05
1686.495	2150.44
1688.033	2137.63
1689.571	2145.45
1691.109	2137.16
1692.646	2135.77
1694.183	2130.94
1695.72	2130.97
1697.257	2124.35
1698.793	2129.05
1700.329	2127.05
1701.865	2134.62
1703.401	2119.22
1704.936	2129.03
1706.471	2128.94
1708.006	2126.58
1709.541	2126.89
