# Supplementary material for: Exciton thermal radiation from macroscale membranes composed of chirality-sorted carbon nanotubes and its control
Source: Nat Commun. 2026 Jul 29;17:6967. doi: 10.1038/s41467-026-75711-4 (PMC13421534; doi:10.1038/s41467-026-75711-4)
Supplement: Supplementary file 4 — Source Data [file 41467_2026_75711_MOESM4_ESM.zip › Source data/Supplementary_Data_17_haeting_300K_bg.txt]

Data from MK75SS02_2_NIR_300K_sig_bg_NQ51B19821__0__51.txt Node

Date: Mon Nov 17 12:46:20 JST 2025
User: ymlab
Spectrometer: NQ51B1982
Trigger mode: 0
Integration Time (sec): 1.000000E-1
Scans to average: 1
Nonlinearity correction enabled: false
Boxcar width: 0
Storing dark spectrum: false
XAxis mode: Wavelengths
Number of Pixels in Spectrum: 512
>>>>>Begin Spectral Data<<<<<
899.399	2178
901.024	2124
902.648	2187
904.273	2141
905.897	2175
907.522	2147
909.146	2175
910.77	2142
912.394	2174
914.018	2149
915.642	2175
917.265	2148
918.889	2175
920.512	2152
922.136	2175
923.759	2140
925.382	2181
927.005	2139
928.628	2179
930.251	2151
931.873	2181
933.496	2151
935.118	2189
936.74	2152
938.363	2181
939.985	2155
941.607	2175
943.228	2160
944.85	2182
946.472	2143
948.093	2171
949.715	2156
951.336	2180
952.957	2162
954.578	2170
956.199	2139
957.82	2183
959.44	2148
961.061	2177
962.681	2153
964.302	2181
965.922	2154
967.542	2189
969.162	2179
970.782	2182
972.401	2148
974.021	2179
975.64	2146
977.26	2185
978.879	2137
980.498	2172
982.117	2150
983.736	2179
985.355	2158
986.973	2177
988.592	2152
990.21	2173
991.828	2147
993.446	2175
995.064	2151
996.682	2161
998.3	2158
999.917	2157
1001.535	2145
1003.152	2175
1004.769	2137
1006.387	2175
1008.003	2147
1009.62	2176
1011.237	2156
1012.854	2174
1014.47	2155
1016.086	2178
1017.703	2139
1019.319	2180
1020.935	2149
1022.55	2184
1024.166	2140
1025.782	2179
1027.397	2133
1029.012	2178
1030.627	2153
1032.243	2173
1033.857	2146
1035.472	2168
1037.087	2150
1038.701	2171
1040.316	2156
1041.93	2181
1043.544	2148
1045.158	2168
1046.772	2142
1048.386	2167
1049.999	2152
1051.613	2161
1053.226	2145
1054.839	2177
1056.452	2137
1058.065	2178
1059.678	2141
1061.29	2180
1062.903	2144
1064.515	2177
1066.127	2140
1067.74	2167
1069.351	2151
1070.963	2164
1072.575	2141
1074.186	2162
1075.798	2153
1077.409	2171
1079.02	2142
1080.631	2167
1082.242	2135
1083.853	2166
1085.463	2141
1087.074	2173
1088.684	2143
1090.294	2168
1091.904	2132
1093.514	2172
1095.124	2141
1096.733	2159
1098.343	2136
1099.952	2160
1101.561	2137
1103.17	2162
1104.779	2147
1106.388	2175
1107.996	2139
1109.605	2168
1111.213	2139
1112.821	2165
1114.429	2143
1116.037	2165
1117.645	2146
1119.252	2154
1120.86	2132
1122.467	2174
1124.074	2132
1125.681	2180
1127.288	2143
1128.895	2173
1130.501	2148
1132.108	2166
1133.714	2136
1135.32	2171
1136.926	2141
1138.532	2167
1140.138	2145
1141.743	2169
1143.349	2134
1144.954	2180
1146.559	2152
1148.164	2163
1149.768	2142
1151.373	2173
1152.978	2143
1154.582	2156
1156.186	2134
1157.79	2163
1159.394	2138
1160.998	2166
1162.601	2150
1164.205	2171
1165.808	2140
1167.411	2150
1169.014	2144
1170.617	2177
1172.219	2135
1173.822	2169
1175.424	2142
1177.026	2175
1178.628	2145
1180.23	2155
1181.832	2139
1183.433	2175
1185.035	2139
1186.636	2175
1188.237	2139
1189.838	2163
1191.439	2153
1193.04	2169
1194.64	2156
1196.24	2153
1197.84	2133
1199.44	2184
1201.04	2127
1202.64	2185
1204.239	2134
1205.839	2174
1207.438	2138
1209.037	2165
1210.636	2151
1212.235	2169
1213.833	2134
1215.432	2177
1217.03	2135
1218.628	2172
1220.226	2139
1221.823	2174
1223.421	2126
1225.018	2162
1226.616	2135
1228.213	2159
1229.81	2138
1231.407	2170
1233.003	2132
1234.6	2176
1236.196	2140
1237.792	2164
1239.388	2131
1240.984	2168
1242.579	2129
1244.175	2176
1245.77	2143
1247.365	2171
1248.96	2123
1250.555	2179
1252.149	2131
1253.744	2168
1255.338	2127
1256.932	2160
1258.526	2139
1260.12	2157
1261.714	2143
1263.307	2172
1264.9	2134
1266.494	2166
1268.086	2136
1269.679	2155
1271.272	2133
1272.864	2158
1274.456	2127
1276.049	2156
1277.64	2137
1279.232	2164
1280.824	2131
1282.415	2164
1284.006	2151
1285.597	2165
1287.188	2127
1288.779	2165
1290.37	2127
1291.96	2159
1293.55	2135
1295.14	2163
1296.73	2129
1298.32	2158
1299.909	2140
1301.499	2143
1303.088	2146
1304.677	2158
1306.265	2130
1307.854	2159
1309.442	2137
1311.031	2159
1312.619	2135
1314.207	2157
1315.794	2136
1317.382	2161
1318.969	2137
1320.557	2163
1322.144	2127
1323.73	2159
1325.317	2124
1326.904	2159
1328.49	2118
1330.076	2169
1331.662	2127
1333.248	2153
1334.833	2152
1336.419	2164
1338.004	2125
1339.589	2153
1341.174	2136
1342.758	2161
1344.343	2122
1345.927	2172
1347.511	2117
1349.095	2164
1350.679	2120
1352.263	2164
1353.846	2123
1355.429	2159
1357.012	2123
1358.595	2149
1360.178	2121
1361.76	2157
1363.343	2131
1364.925	2158
1366.507	2134
1368.088	2158
1369.67	2121
1371.251	2147
1372.832	2123
1374.413	2157
1375.994	2125
1377.575	2156
1379.155	2126
1380.735	2140
1382.316	2121
1383.895	2157
1385.475	2133
1387.055	2159
1388.634	2126
1390.213	2149
1391.792	2136
1393.371	2163
1394.949	2144
1396.527	2153
1398.106	2136
1399.684	2158
1401.261	2127
1402.839	2150
1404.416	2126
1405.993	2146
1407.57	2133
1409.147	2158
1410.724	2128
1412.3	2154
1413.876	2124
1415.452	2148
1417.028	2146
1418.604	2170
1420.179	2136
1421.755	2151
1423.33	2140
1424.905	2151
1426.479	2133
1428.054	2147
1429.628	2127
1431.202	2145
1432.776	2125
1434.35	2156
1435.923	2132
1437.496	2155
1439.069	2126
1440.642	2158
1442.215	2127
1443.788	2155
1445.36	2136
1446.932	2155
1448.504	2122
1450.076	2157
1451.647	2121
1453.218	2171
1454.789	2130
1456.36	2153
1457.931	2132
1459.502	2152
1461.072	2136
1462.642	2157
1464.212	2132
1465.781	2159
1467.351	2144
1468.92	2153
1470.489	2135
1472.058	2168
1473.627	2123
1475.195	2131
1476.764	2131
1478.332	2145
1479.9	2133
1481.467	2145
1483.035	2136
1484.602	2161
1486.169	2143
1487.736	2158
1489.302	2116
1490.869	2135
1492.435	2123
1494.001	2151
1495.567	2127
1497.132	2137
1498.698	2140
1500.263	2147
1501.828	2136
1503.393	2141
1504.957	2138
1506.521	2142
1508.086	2112
1509.65	2154
1511.213	2133
1512.777	2151
1514.34	2121
1515.903	2139
1517.466	2122
1519.029	2151
1520.591	2127
1522.153	2143
1523.715	2127
1525.277	2127
1526.839	2127
1528.4	2130
1529.961	2122
1531.522	2150
1533.083	2127
1534.643	2148
1536.204	2124
1537.764	2163
1539.324	2125
1540.883	2145
1542.443	2134
1544.002	2142
1545.561	2118
1547.12	2178
1548.679	2106
1550.237	2153
1551.795	2115
1553.353	2153
1554.911	2130
1556.468	2152
1558.026	2127
1559.583	2137
1561.139	2133
1562.696	2155
1564.252	2125
1565.809	2143
1567.365	2127
1568.92	2137
1570.476	2133
1572.031	2149
1573.586	2119
1575.141	2141
1576.696	2149
1578.25	2155
1579.805	2134
1581.359	2145
1582.912	2135
1584.466	2159
1586.019	2120
1587.572	2168
1589.125	2123
1590.678	2154
1592.23	2126
1593.782	2127
1595.334	2129
1596.886	2141
1598.438	2143
1599.989	2127
1601.54	2127
1603.091	2133
1604.642	2125
1606.192	2147
1607.742	2152
1609.292	2141
1610.842	2137
1612.391	2149
1613.941	2127
1615.49	2153
1617.038	2134
1618.587	2140
1620.135	2131
1621.684	2139
1623.231	2119
1624.779	2137
1626.327	2127
1627.874	2146
1629.421	2114
1630.968	2147
1632.514	2130
1634.06	2138
1635.606	2132
1637.152	2142
1638.698	2118
1640.243	2138
1641.788	2130
1643.333	2127
1644.878	2136
1646.422	2141
1647.967	2126
1649.511	2129
1651.054	2125
1652.598	2147
1654.141	2117
1655.684	2135
1657.227	2117
1658.77	2150
1660.312	2103
1661.854	2126
1663.396	2108
1664.937	2143
1666.479	2135
1668.02	2133
1669.561	2124
1671.102	2117
1672.642	2127
1674.182	2137
1675.722	2134
1677.262	2133
1678.801	2121
1680.341	2141
1681.88	2129
1683.418	2134
1684.957	2122
1686.495	2152
1688.033	2130
1689.571	2154
1691.109	2116
1692.646	2141
1694.183	2107
1695.72	2136
1697.257	2108
1698.793	2125
1700.329	2121
1701.865	2127
1703.401	2109
1704.936	2126
1706.471	2121
1708.006	2127
1709.541	2122
