# Supplementary material for: Exciton thermal radiation from macroscale membranes composed of chirality-sorted carbon nanotubes and its control
Source: Nat Commun. 2026 Jul 29;17:6967. doi: 10.1038/s41467-026-75711-4 (PMC13421534; doi:10.1038/s41467-026-75711-4)
Supplement: Supplementary file 4 — Source Data [file 41467_2026_75711_MOESM4_ESM.zip › Source data/Supplementary_Data_16_cooling_550K.txt]

Data from MK75SS02_1_cool_NIR_550K_sig_NQ51B19821__0__39.txt Node

Date: Mon Nov 17 11:46:45 JST 2025
User: ymlab
Spectrometer: NQ51B1982
Trigger mode: 0
Integration Time (sec): 1.000000E-1
Scans to average: 1
Nonlinearity correction enabled: false
Boxcar width: 0
Storing dark spectrum: false
XAxis mode: Wavelengths
Number of Pixels in Spectrum: 512
>>>>>Begin Spectral Data<<<<<
899.399	2861
901.024	2850
902.648	2922
904.273	2910
905.897	2981
907.522	2989
909.146	3041
910.77	3018
912.394	3081
914.018	3098
915.642	3145
917.265	3187
918.889	3280
920.512	3328
922.136	3466
923.759	3532
925.382	3664
927.005	3708
928.628	3809
930.251	3864
931.873	3929
933.496	3918
935.118	4014
936.74	4017
938.363	4100
939.985	4094
941.607	4176
943.228	4194
944.85	4238
946.472	4218
948.093	4358
949.715	4313
951.336	4433
952.957	4417
954.578	4484
956.199	4395
957.82	4511
959.44	4498
961.061	4547
962.681	4507
964.302	4591
965.922	4562
967.542	4637
969.162	4665
970.782	4688
972.401	4626
974.021	4668
975.64	4652
977.26	4731
978.879	4719
980.498	4784
982.117	4702
983.736	4714
985.355	4710
986.973	4725
988.592	4673
990.21	4764
991.828	4710
993.446	4753
995.064	4726
996.682	4734
998.3	4720
999.917	4747
1001.535	4685
1003.152	4733
1004.769	4644
1006.387	4690
1008.003	4629
1009.62	4606
1011.237	4563
1012.854	4558
1014.47	4472
1016.086	4462
1017.703	4386
1019.319	4390
1020.935	4326
1022.55	4294
1024.166	4183
1025.782	4152
1027.397	4094
1029.012	4076
1030.627	3995
1032.243	3987
1033.857	3897
1035.472	3868
1037.087	3756
1038.701	3788
1040.316	3723
1041.93	3651
1043.544	3586
1045.158	3576
1046.772	3481
1048.386	3510
1049.999	3442
1051.613	3459
1053.226	3369
1054.839	3360
1056.452	3263
1058.065	3308
1059.678	3248
1061.29	3264
1062.903	3217
1064.515	3254
1066.127	3227
1067.74	3236
1069.351	3230
1070.963	3258
1072.575	3243
1074.186	3276
1075.798	3308
1077.409	3314
1079.02	3292
1080.631	3365
1082.242	3324
1083.853	3428
1085.463	3460
1087.074	3540
1088.684	3520
1090.294	3577
1091.904	3617
1093.514	3690
1095.124	3658
1096.733	3732
1098.343	3793
1099.952	3953
1101.561	3964
1103.17	4050
1104.779	4064
1106.388	4114
1107.996	4188
1109.605	4280
1111.213	4296
1112.821	4450
1114.429	4504
1116.037	4632
1117.645	4645
1119.252	4707
1120.86	4670
1122.467	4795
1124.074	4867
1125.681	5033
1127.288	5082
1128.895	5212
1130.501	5154
1132.108	5315
1133.714	5320
1135.32	5405
1136.926	5277
1138.532	5533
1140.138	5673
1141.743	5813
1143.349	5732
1144.954	5868
1146.559	5920
1148.164	5962
1149.768	5881
1151.373	6058
1152.978	6044
1154.582	6223
1156.186	6188
1157.79	6273
1159.394	6345
1160.998	6450
1162.601	6408
1164.205	6484
1165.808	6589
1167.411	6485
1169.014	6414
1170.617	6632
1172.219	6530
1173.822	6496
1175.424	6439
1177.026	6520
1178.628	6616
1180.23	6661
1181.832	6666
1183.433	6705
1185.035	6586
1186.636	6752
1188.237	6720
1189.838	6707
1191.439	6564
1193.04	6673
1194.64	6647
1196.24	6624
1197.84	6692
1199.44	6720
1201.04	6675
1202.64	6786
1204.239	6735
1205.839	6952
1207.438	6900
1209.037	6993
1210.636	6988
1212.235	7072
1213.833	6940
1215.432	7102
1217.03	7137
1218.628	7280
1220.226	7222
1221.823	7375
1223.421	7374
1225.018	7424
1226.616	7285
1228.213	7224
1229.81	7154
1231.407	7402
1233.003	7331
1234.6	7535
1236.196	7453
1237.792	7579
1239.388	7520
1240.984	7329
1242.579	7159
1244.175	7423
1245.77	7427
1247.365	7516
1248.96	7666
1250.555	7939
1252.149	7837
1253.744	7848
1255.338	7734
1256.932	7960
1258.526	7970
1260.12	7977
1261.714	8016
1263.307	7901
1264.9	7992
1266.494	8083
1268.086	7909
1269.679	7827
1271.272	7642
1272.864	7768
1274.456	7662
1276.049	7977
1277.64	8250
1279.232	8176
1280.824	8064
1282.415	8284
1284.006	8034
1285.597	8090
1287.188	8120
1288.779	8176
1290.37	8277
1291.96	8214
1293.55	8420
1295.14	8468
1296.73	8418
1298.32	8458
1299.909	8292
1301.499	8464
1303.088	8457
1304.677	8354
1306.265	8457
1307.854	8527
1309.442	8643
1311.031	8641
1312.619	8596
1314.207	8316
1315.794	8000
1317.382	8232
1318.969	8452
1320.557	8646
1322.144	8502
1323.73	8621
1325.317	8785
1326.904	8939
1328.49	8792
1330.076	8698
1331.662	8379
1333.248	8675
1334.833	8752
1336.419	8879
1338.004	8700
1339.589	8791
1341.174	9000
1342.758	8988
1344.343	8765
1345.927	8669
1347.511	8818
1349.095	8883
1350.679	8747
1352.263	8734
1353.846	8728
1355.429	8740
1357.012	8595
1358.595	8604
1360.178	8607
1361.76	8344
1363.343	7988
1364.925	7717
1366.507	8068
1368.088	8095
1369.67	8101
1371.251	7904
1372.832	7810
1374.413	8309
1375.994	8510
1377.575	8514
1379.155	8240
1380.735	7934
1382.316	7432
1383.895	7298
1385.475	7173
1387.055	7912
1388.634	7997
1390.213	7740
1391.792	7800
1393.371	7895
1394.949	7788
1396.527	8278
1398.106	7936
1399.684	8256
1401.261	7924
1402.839	7279
1404.416	7764
1405.993	7989
1407.57	7837
1409.147	8427
1410.724	8422
1412.3	7996
1413.876	7954
1415.452	8006
1417.028	7990
1418.604	8176
1420.179	8022
1421.755	8248
1423.33	8426
1424.905	8608
1426.479	8556
1428.054	8405
1429.628	8299
1431.202	8413
1432.776	8236
1434.35	8103
1435.923	8368
1437.496	8683
1439.069	8464
1440.642	8384
1442.215	8220
1443.788	8176
1445.36	8198
1446.932	8266
1448.504	8450
1450.076	8325
1451.647	8342
1453.218	8432
1454.789	8423
1456.36	8589
1457.931	8828
1459.502	9086
1461.072	8588
1462.642	8312
1464.212	8359
1465.781	8496
1467.351	8102
1468.92	7959
1470.489	8120
1472.058	8538
1473.627	8448
1475.195	8464
1476.764	8542
1478.332	8625
1479.9	8198
1481.467	7849
1483.035	8176
1484.602	8406
1486.169	8196
1487.736	8135
1489.302	8052
1490.869	8333
1492.435	8113
1494.001	8211
1495.567	8334
1497.132	8397
1498.698	8298
1500.263	8516
1501.828	8543
1503.393	8552
1504.957	8521
1506.521	8552
1508.086	8077
1509.65	7753
1511.213	7713
1512.777	7956
1514.34	7834
1515.903	7850
1517.466	7834
1519.029	7968
1520.591	7985
1522.153	8232
1523.715	8212
1525.277	8208
1526.839	8005
1528.4	8519
1529.961	8336
1531.522	8363
1533.083	8267
1534.643	8358
1536.204	7830
1537.764	7829
1539.324	7817
1540.883	7855
1542.443	7991
1544.002	8112
1545.561	7772
1547.12	7780
1548.679	8002
1550.237	8176
1551.795	7804
1553.353	7799
1554.911	7843
1556.468	7484
1558.026	7216
1559.583	7310
1561.139	7458
1562.696	7681
1564.252	7655
1565.809	7550
1567.365	7453
1568.92	7741
1570.476	7705
1572.031	7842
1573.586	8026
1575.141	8012
1576.696	7932
1578.25	7619
1579.805	6952
1581.359	7128
1582.912	7552
1584.466	7639
1586.019	7688
1587.572	7520
1589.125	7431
1590.678	7718
1592.23	7694
1593.782	7617
1595.334	7880
1596.886	7757
1598.438	7571
1599.989	7239
1601.54	7235
1603.091	7555
1604.642	7437
1606.192	7344
1607.742	7300
1609.292	7193
1610.842	6976
1612.391	7107
1613.941	6974
1615.49	7089
1617.038	7141
1618.587	7121
1620.135	7072
1621.684	6991
1623.231	6811
1624.779	7133
1626.327	6848
1627.874	6776
1629.421	6833
1630.968	6773
1632.514	6742
1634.06	6913
1635.606	6987
1637.152	6993
1638.698	6538
1640.243	6435
1641.788	6536
1643.333	6694
1644.878	6707
1646.422	6398
1647.967	6246
1649.511	6278
1651.054	6033
1652.598	5997
1654.141	5675
1655.684	5621
1657.227	5195
1658.77	5006
1660.312	4687
1661.854	4370
1663.396	4238
1664.937	4091
1666.479	3864
1668.02	3701
1669.561	3532
1671.102	3481
1672.642	3337
1674.182	3271
1675.722	3129
1677.262	3066
1678.801	2990
1680.341	2958
1681.88	2924
1683.418	2837
1684.957	2779
1686.495	2737
1688.033	2660
1689.571	2672
1691.109	2594
1692.646	2566
1694.183	2504
1695.72	2487
1697.257	2447
1698.793	2451
1700.329	2432
1701.865	2430
1703.401	2400
1704.936	2382
1706.471	2371
1708.006	2336
1709.541	2337
