# Supplementary material for: Exciton thermal radiation from macroscale membranes composed of chirality-sorted carbon nanotubes and its control
Source: Nat Commun. 2026 Jul 29;17:6967. doi: 10.1038/s41467-026-75711-4 (PMC13421534; doi:10.1038/s41467-026-75711-4)
Supplement: Supplementary file 4 — Source Data [file 41467_2026_75711_MOESM4_ESM.zip › Source data/Supplementary_Data_7_heating_400K.txt]

Data from AT069_NQ51B19821__8__16-02-16-145.txt Node

Date: Tue Sep 24 16:02:16 JST 2024
User: ymlab
Spectrometer: NQ51B1982
Trigger mode: 0
Integration Time (sec): 8.000000E-2
Scans to average: 100
Nonlinearity correction enabled: false
Boxcar width: 0
Storing dark spectrum: false
XAxis mode: Wavelengths
Number of Pixels in Spectrum: 512
>>>>>Begin Spectral Data<<<<<
899.399	4232.77
901.024	4278.92
902.648	4422.43
904.273	4460.54
905.897	4561.5
907.522	4634.06
909.146	4752.09
910.77	4801.8
912.394	4968.25
914.018	5065.71
915.642	5262.67
917.265	5450.83
918.889	5805.05
920.512	6104.7
922.136	6441.61
923.759	6658.37
925.382	6929.42
927.005	7098.37
928.628	7329.7
930.251	7433.45
931.873	7623.04
933.496	7686.69
935.118	7821.28
936.74	7819.66
938.363	7974.89
939.985	8037.17
941.607	8199.96
943.228	8116.21
944.85	8226.95
946.472	8208.7
948.093	8326.79
949.715	8282.04
951.336	8370.1
952.957	8363.39
954.578	8448.91
956.199	8391.15
957.82	8505.39
959.44	8442.36
961.061	8493.73
962.681	8501.78
964.302	8540.57
965.922	8443.66
967.542	8567.95
969.162	8595.93
970.782	8660.36
972.401	8569.3
974.021	8590.07
975.64	8547.82
977.26	8658.63
978.879	8601.79
980.498	8583.01
982.117	8620.52
983.736	8679.8
985.355	8639.71
986.973	8646.57
988.592	8569.61
990.21	8581.54
991.828	8492.11
993.446	8507.79
995.064	8389.83
996.682	8303.66
998.3	8188.07
999.917	8135.93
1001.535	7981.65
1003.152	7983.68
1004.769	7816.31
1006.387	7738.35
1008.003	7508.05
1009.62	7390.55
1011.237	7158.43
1012.854	7014.67
1014.47	6790.06
1016.086	6630.14
1017.703	6401.67
1019.319	6262.5
1020.935	6044.64
1022.55	5853.78
1024.166	5598.6
1025.782	5453.67
1027.397	5251.02
1029.012	5096.28
1030.627	4903.48
1032.243	4796.27
1033.857	4637
1035.472	4537.89
1037.087	4387.98
1038.701	4347.5
1040.316	4262.92
1041.93	4231.69
1043.544	4171.27
1045.158	4191.46
1046.772	4186.78
1048.386	4226.98
1049.999	4212.8
1051.613	4296.16
1053.226	4344.05
1054.839	4454.12
1056.452	4510.23
1058.065	4694.03
1059.678	4792.44
1061.29	4963.49
1062.903	5090.53
1064.515	5330.62
1066.127	5476.8
1067.74	5708.34
1069.351	5913.88
1070.963	6183.61
1072.575	6365.82
1074.186	6585.59
1075.798	6774.87
1077.409	7112.6
1079.02	7267.52
1080.631	7538.27
1082.242	7767.68
1083.853	8054.26
1085.463	8232.1
1087.074	8539.47
1088.684	8674.36
1090.294	8963.25
1091.904	9085.3
1093.514	9289.85
1095.124	9469.88
1096.733	9805.53
1098.343	9990.92
1099.952	10210.41
1101.561	10274.17
1103.17	10492.94
1104.779	10601.53
1106.388	10853.26
1107.996	10956.62
1109.605	11153.73
1111.213	11229.59
1112.821	11449.81
1114.429	11542.97
1116.037	11701.08
1117.645	11724.28
1119.252	11825.98
1120.86	11881.32
1122.467	11899.47
1124.074	11911.43
1125.681	12116.18
1127.288	12105.78
1128.895	12241.05
1130.501	12211.84
1132.108	12364.44
1133.714	12241.67
1135.32	12141.26
1136.926	12179.44
1138.532	12316.29
1140.138	12273.07
1141.743	12374.36
1143.349	12137.59
1144.954	12151.59
1146.559	11999.52
1148.164	11996.67
1149.768	11968.64
1151.373	12165.7
1152.978	12230.7
1154.582	12292.59
1156.186	12204.09
1157.79	12370.88
1159.394	12345.75
1160.998	12601.49
1162.601	12528.64
1164.205	12718.26
1165.808	12788.02
1167.411	13014.29
1169.014	12941.18
1170.617	13234.58
1172.219	13184.07
1173.822	13433.72
1175.424	13454.7
1177.026	13726.63
1178.628	13753.83
1180.23	14010.7
1181.832	14113.19
1183.433	14300.96
1185.035	14310.72
1186.636	14625.03
1188.237	14359.6
1189.838	14583.47
1191.439	14568.21
1193.04	14763.01
1194.64	14896.23
1196.24	15212.49
1197.84	15115.01
1199.44	15265.73
1201.04	15175.96
1202.64	15364.45
1204.239	15262.93
1205.839	15524.45
1207.438	15438.5
1209.037	15668.64
1210.636	15418.56
1212.235	15538.52
1213.833	15542.87
1215.432	15884.67
1217.03	15864.04
1218.628	16055.07
1220.226	15814.95
1221.823	15916.8
1223.421	15765.29
1225.018	15882.23
1226.616	16060.71
1228.213	16112.59
1229.81	16012.61
1231.407	16009.32
1233.003	15963.73
1234.6	16371.72
1236.196	16135.06
1237.792	16162.93
1239.388	16097.7
1240.984	16218.2
1242.579	16090.37
1244.175	16132.96
1245.77	16058.03
1247.365	16198.22
1248.96	16149.46
1250.555	16649.64
1252.149	16262.19
1253.744	16468.33
1255.338	16299.45
1256.932	16615.56
1258.526	16527.34
1260.12	16699.13
1261.714	16580.28
1263.307	16593.92
1264.9	16689.68
1266.494	16721.11
1268.086	16628.75
1269.679	17020.57
1271.272	16931.37
1272.864	17227.52
1274.456	16972.1
1276.049	17111.89
1277.64	17048.52
1279.232	17334.65
1280.824	17112.42
1282.415	17146.04
1284.006	16876.94
1285.597	17012.19
1287.188	17122.46
1288.779	17286.54
1290.37	17335
1291.96	17226.1
1293.55	17000.91
1295.14	17240.91
1296.73	17024.7
1298.32	17302.63
1299.909	17145.01
1301.499	17491.44
1303.088	17325.73
1304.677	17609.89
1306.265	17579.71
1307.854	17606.11
1309.442	17485.58
1311.031	17522.93
1312.619	17782.91
1314.207	18056.15
1315.794	17898.23
1317.382	17779.8
1318.969	17588.16
1320.557	17824.83
1322.144	17958.05
1323.73	17912.85
1325.317	17825.09
1326.904	18018.58
1328.49	18109.12
1330.076	18121.88
1331.662	18068.22
1333.248	17997.92
1334.833	18016.11
1336.419	18051.91
1338.004	17826.07
1339.589	17913.52
1341.174	18232.99
1342.758	18337.04
1344.343	18198.89
1345.927	17960.4
1347.511	17964.14
1349.095	17864.48
1350.679	17879.95
1352.263	17505.92
1353.846	17606.72
1355.429	16752.27
1357.012	16663.35
1358.595	16828.96
1360.178	16549.96
1361.76	15992.71
1363.343	15902.33
1364.925	16233.63
1366.507	16724.72
1368.088	16387.09
1369.67	16310.34
1371.251	16177.43
1372.832	16226.43
1374.413	16472.57
1375.994	16281.95
1377.575	15656.44
1379.155	15368.5
1380.735	14097.85
1382.316	13494.83
1383.895	13228.39
1385.475	14297.79
1387.055	14702.9
1388.634	14266.97
1390.213	15164.17
1391.792	14967.22
1393.371	14613.37
1394.949	14812.56
1396.527	14379.6
1398.106	15504.66
1399.684	15521.68
1401.261	14392.38
1402.839	16147.24
1404.416	15814.29
1405.993	15743.83
1407.57	16007.53
1409.147	16293.04
1410.724	16015.24
1412.3	16853.69
1413.876	16388.58
1415.452	16317.19
1417.028	16915.98
1418.604	16791.23
1420.179	16520.37
1421.755	16938.5
1423.33	17047.71
1424.905	17251.74
1426.479	17343.46
1428.054	17413.12
1429.628	17117.94
1431.202	17227.67
1432.776	16942.04
1434.35	16998.71
1435.923	16908.39
1437.496	17199.55
1439.069	16704.95
1440.642	17297.98
1442.215	17378.22
1443.788	17657.51
1445.36	17721.76
1446.932	17778.63
1448.504	17982.75
1450.076	17779.99
1451.647	17569.05
1453.218	17537.55
1454.789	17374.32
1456.36	17392.76
1457.931	17320.59
1459.502	17584.22
1461.072	17217.42
1462.642	17396.13
1464.212	17100.51
1465.781	17218.25
1467.351	17335.57
1468.92	17413.52
1470.489	17447.36
1472.058	17233.35
1473.627	17396.75
1475.195	17566.49
1476.764	17367.58
1478.332	17675.89
1479.9	17453.74
1481.467	17464.31
1483.035	17140.37
1484.602	17543.55
1486.169	17641.31
1487.736	17367.98
1489.302	17371.5
1490.869	17403.02
1492.435	17194.06
1494.001	17234.31
1495.567	17052.51
1497.132	17467.16
1498.698	16940.14
1500.263	17208.83
1501.828	16978.3
1503.393	16820.85
1504.957	16838.17
1506.521	16834.95
1508.086	16868.28
1509.65	16773.52
1511.213	16458.57
1512.777	16653.28
1514.34	16607.95
1515.903	17110.58
1517.466	17078.43
1519.029	17033.32
1520.591	17083.61
1522.153	16724.99
1523.715	16507.77
1525.277	16907.33
1526.839	16899.43
1528.4	17081.49
1529.961	16482.98
1531.522	16649.39
1533.083	16855.51
1534.643	16530.48
1536.204	16734.14
1537.764	16969.77
1539.324	16736.73
1540.883	16710.01
1542.443	16186.31
1544.002	16402.76
1545.561	16199.88
1547.12	15977.45
1548.679	16115.26
1550.237	16308.21
1551.795	16152.44
1553.353	16152.78
1554.911	15562.72
1556.468	15932.92
1558.026	16144.85
1559.583	16058.79
1561.139	15998.26
1562.696	16024.67
1564.252	15760.37
1565.809	16353.11
1567.365	16201.31
1568.92	16161.38
1570.476	16113.91
1572.031	15895.25
1573.586	15897.63
1575.141	16047.86
1576.696	15694.44
1578.25	15830.53
1579.805	15659.88
1581.359	15605.43
1582.912	15641.26
1584.466	15650.31
1586.019	15575.28
1587.572	15724.34
1589.125	15405.26
1590.678	16017.4
1592.23	16008.07
1593.782	15525.42
1595.334	15528.48
1596.886	15768.63
1598.438	15487.22
1599.989	15809.21
1601.54	15427.6
1603.091	15314.39
1604.642	15181.41
1606.192	14992.98
1607.742	14732.64
1609.292	14923.57
1610.842	14524.55
1612.391	14676.36
1613.941	14622.7
1615.49	14530.47
1617.038	14512.74
1618.587	14844.37
1620.135	14701.01
1621.684	14871.52
1623.231	14849.3
1624.779	14675.6
1626.327	14541.79
1627.874	14726.33
1629.421	14449.51
1630.968	14311.43
1632.514	14156.16
1634.06	13926.06
1635.606	13855.69
1637.152	13703.01
1638.698	13344.05
1640.243	13679.19
1641.788	13554.71
1643.333	13232.21
1644.878	12929.13
1646.422	12982.02
1647.967	12313.72
1649.511	11800.54
1651.054	11269.44
1652.598	10980.48
1654.141	10488.14
1655.684	9975.71
1657.227	9123.34
1658.77	8591.7
1660.312	8002.48
1661.854	7511.29
1663.396	7061.84
1664.937	6687.73
1666.479	6099.81
1668.02	5777.54
1669.561	5477.75
1671.102	5214.53
1672.642	4978.37
1674.182	4806.47
1675.722	4546.5
1677.262	4369.1
1678.801	4215.1
1680.341	4069.11
1681.88	3891.51
1683.418	3777.65
1684.957	3660.22
1686.495	3548.99
1688.033	3431.09
1689.571	3357.34
1691.109	3243.8
1692.646	3181.23
1694.183	3136.53
1695.72	3063.95
1697.257	2986.06
1698.793	2949.16
1700.329	2889.35
1701.865	2854.39
1703.401	2809.45
1704.936	2786
1706.471	2746.96
1708.006	2713.56
1709.541	2687.74
