# Supplementary material for: Exciton thermal radiation from macroscale membranes composed of chirality-sorted carbon nanotubes and its control
Source: Nat Commun. 2026 Jul 29;17:6967. doi: 10.1038/s41467-026-75711-4 (PMC13421534; doi:10.1038/s41467-026-75711-4)
Supplement: Supplementary file 4 — Source Data [file 41467_2026_75711_MOESM4_ESM.zip › Source data/Supplementary_Data_7_heating_450K_bg.txt]

Data from AT069_NQ51B19821__10__16-15-26-545.txt Node

Date: Tue Sep 24 16:15:26 JST 2024
User: ymlab
Spectrometer: NQ51B1982
Trigger mode: 0
Integration Time (sec): 8.000000E-2
Scans to average: 100
Nonlinearity correction enabled: false
Boxcar width: 0
Storing dark spectrum: false
XAxis mode: Wavelengths
Number of Pixels in Spectrum: 512
>>>>>Begin Spectral Data<<<<<
899.399	2174.83
901.024	2146.39
902.648	2183.45
904.273	2159.4
905.897	2179.94
907.522	2170.01
909.146	2181.09
910.77	2155.36
912.394	2177.94
914.018	2162.45
915.642	2181.79
917.265	2158.08
918.889	2176.85
920.512	2163.51
922.136	2185.19
923.759	2156.69
925.382	2182.41
927.005	2160.89
928.628	2177.6
930.251	2167.49
931.873	2183.87
933.496	2161.91
935.118	2189.25
936.74	2162.43
938.363	2186.91
939.985	2166.39
941.607	2183.09
943.228	2172.68
944.85	2186.28
946.472	2157.1
948.093	2182.89
949.715	2157.87
951.336	2192.53
952.957	2165.4
954.578	2183.4
956.199	2154.71
957.82	2184.06
959.44	2160.32
961.061	2177.7
962.681	2164.44
964.302	2184.79
965.922	2162.23
967.542	2187.95
969.162	2188.82
970.782	2182.91
972.401	2165.05
974.021	2181.31
975.64	2164.74
977.26	2180.11
978.879	2154.89
980.498	2179.34
982.117	2159.6
983.736	2180.61
985.355	2169.17
986.973	2181.46
988.592	2159.87
990.21	2172.59
991.828	2160.75
993.446	2178.64
995.064	2160.79
996.682	2174.61
998.3	2160.37
999.917	2175.74
1001.535	2153.07
1003.152	2184.96
1004.769	2151.5
1006.387	2180.52
1008.003	2154.3
1009.62	2179.61
1011.237	2167.4
1012.854	2177.85
1014.47	2162.37
1016.086	2181.46
1017.703	2149.37
1019.319	2181.47
1020.935	2166.04
1022.55	2181.39
1024.166	2160.6
1025.782	2170.69
1027.397	2156.04
1029.012	2180.22
1030.627	2163.23
1032.243	2176.26
1033.857	2160.59
1035.472	2171.53
1037.087	2158.53
1038.701	2173.87
1040.316	2164.41
1041.93	2176.46
1043.544	2158.78
1045.158	2171.26
1046.772	2155.53
1048.386	2181.18
1049.999	2160.57
1051.613	2172.65
1053.226	2156.93
1054.839	2183.79
1056.452	2146.7
1058.065	2178.79
1059.678	2151.5
1061.29	2175.43
1062.903	2149
1064.515	2180.89
1066.127	2152.19
1067.74	2170.62
1069.351	2155.54
1070.963	2175.73
1072.575	2156.89
1074.186	2170.68
1075.798	2160.62
1077.409	2178.04
1079.02	2152.85
1080.631	2171.06
1082.242	2144.87
1083.853	2171.74
1085.463	2152.49
1087.074	2170.49
1088.684	2153.83
1090.294	2171.68
1091.904	2146.45
1093.514	2171.09
1095.124	2156.99
1096.733	2173.67
1098.343	2146.32
1099.952	2171.84
1101.561	2150.67
1103.17	2173.73
1104.779	2153.77
1106.388	2177.42
1107.996	2147.42
1109.605	2171.64
1111.213	2149.86
1112.821	2169.59
1114.429	2154.07
1116.037	2166.98
1117.645	2151.74
1119.252	2171.28
1120.86	2146.35
1122.467	2170.33
1124.074	2150.2
1125.681	2182.77
1127.288	2163.11
1128.895	2182.34
1130.501	2154.96
1132.108	2171.74
1133.714	2148.84
1135.32	2177.49
1136.926	2151.95
1138.532	2172.46
1140.138	2148.9
1141.743	2167.45
1143.349	2147.94
1144.954	2184.65
1146.559	2163.06
1148.164	2166.35
1149.768	2149.13
1151.373	2185
1152.978	2148.57
1154.582	2167.16
1156.186	2144.29
1157.79	2169.78
1159.394	2158.04
1160.998	2172.61
1162.601	2155.08
1164.205	2173.22
1165.808	2155.09
1167.411	2157.74
1169.014	2159.61
1170.617	2179.45
1172.219	2144.53
1173.822	2173.1
1175.424	2154.48
1177.026	2188.35
1178.628	2153.98
1180.23	2164.25
1181.832	2152.89
1183.433	2179.63
1185.035	2150.66
1186.636	2176.31
1188.237	2149.36
1189.838	2167.63
1191.439	2165.03
1193.04	2167.86
1194.64	2162.46
1196.24	2157.71
1197.84	2150.17
1199.44	2174.19
1201.04	2152.71
1202.64	2180.65
1204.239	2150.66
1205.839	2173.54
1207.438	2153.04
1209.037	2171.36
1210.636	2160.12
1212.235	2171.62
1213.833	2142.1
1215.432	2175.73
1217.03	2145.61
1218.628	2172.35
1220.226	2143.15
1221.823	2174.66
1223.421	2146.98
1225.018	2165.79
1226.616	2148.94
1228.213	2165.94
1229.81	2147.82
1231.407	2177.92
1233.003	2147.91
1234.6	2176.72
1236.196	2153.63
1237.792	2165.7
1239.388	2143.88
1240.984	2169.42
1242.579	2140.03
1244.175	2174.01
1245.77	2147.84
1247.365	2169.4
1248.96	2146.74
1250.555	2171.2
1252.149	2149.44
1253.744	2169.69
1255.338	2141.54
1256.932	2165.39
1258.526	2148.23
1260.12	2165.18
1261.714	2150.78
1263.307	2173.61
1264.9	2146.62
1266.494	2166.23
1268.086	2148.41
1269.679	2162.21
1271.272	2143.89
1272.864	2167.13
1274.456	2146.85
1276.049	2164.92
1277.64	2147.38
1279.232	2171.47
1280.824	2138.98
1282.415	2165.88
1284.006	2158.57
1285.597	2164.72
1287.188	2139.93
1288.779	2164.91
1290.37	2141.92
1291.96	2165.43
1293.55	2142.76
1295.14	2166.91
1296.73	2134.49
1298.32	2168.18
1299.909	2155.19
1301.499	2156.37
1303.088	2149.26
1304.677	2168.65
1306.265	2138.72
1307.854	2164.44
1309.442	2143.61
1311.031	2163.41
1312.619	2145.03
1314.207	2158.36
1315.794	2143.55
1317.382	2161.06
1318.969	2146.32
1320.557	2164.69
1322.144	2140.31
1323.73	2161.16
1325.317	2145.08
1326.904	2162.31
1328.49	2136.15
1330.076	2168.6
1331.662	2140.87
1333.248	2160.65
1334.833	2161.64
1336.419	2168.21
1338.004	2139.32
1339.589	2160.4
1341.174	2145.37
1342.758	2168.07
1344.343	2130.99
1345.927	2170.85
1347.511	2137.21
1349.095	2155.67
1350.679	2137.4
1352.263	2158.05
1353.846	2142.03
1355.429	2169.54
1357.012	2137.32
1358.595	2156.68
1360.178	2132.78
1361.76	2157.73
1363.343	2142.74
1364.925	2160.29
1366.507	2143.99
1368.088	2159.45
1369.67	2136.31
1371.251	2157.45
1372.832	2135.09
1374.413	2154.89
1375.994	2148.09
1377.575	2158.28
1379.155	2143.59
1380.735	2148.65
1382.316	2135.19
1383.895	2163.33
1385.475	2143.32
1387.055	2164.62
1388.634	2141.65
1390.213	2157.31
1391.792	2142.42
1393.371	2164.63
1394.949	2154.66
1396.527	2161.64
1398.106	2146.29
1399.684	2161.1
1401.261	2144.73
1402.839	2156.98
1404.416	2142.18
1405.993	2159.2
1407.57	2145.57
1409.147	2156.28
1410.724	2138.42
1412.3	2158.02
1413.876	2137.42
1415.452	2151.21
1417.028	2154.96
1418.604	2170.36
1420.179	2145.91
1421.755	2157.9
1423.33	2142.93
1424.905	2158.35
1426.479	2146.21
1428.054	2156.02
1429.628	2138.41
1431.202	2155.21
1432.776	2140.24
1434.35	2160.67
1435.923	2142.82
1437.496	2161.66
1439.069	2135.5
1440.642	2164.01
1442.215	2138.79
1443.788	2154.12
1445.36	2149.57
1446.932	2163.43
1448.504	2136.38
1450.076	2146.05
1451.647	2145.48
1453.218	2165.36
1454.789	2146.14
1456.36	2159.98
1457.931	2141.9
1459.502	2150.8
1461.072	2143.67
1462.642	2164.19
1464.212	2139.61
1465.781	2162.19
1467.351	2156.6
1468.92	2153.21
1470.489	2143.89
1472.058	2162.91
1473.627	2134.91
1475.195	2143
1476.764	2136.43
1478.332	2156.46
1479.9	2139.43
1481.467	2156.51
1483.035	2143.07
1484.602	2164.24
1486.169	2153.96
1487.736	2165.15
1489.302	2127.12
1490.869	2142.21
1492.435	2134.35
1494.001	2151.67
1495.567	2134.46
1497.132	2151.13
1498.698	2142.46
1500.263	2160.44
1501.828	2139.2
1503.393	2155.77
1504.957	2140.87
1506.521	2152.81
1508.086	2126.98
1509.65	2159.19
1511.213	2137.38
1512.777	2161.42
1514.34	2128.54
1515.903	2142.27
1517.466	2133.28
1519.029	2154.27
1520.591	2140.69
1522.153	2154.74
1523.715	2129.49
1525.277	2145.4
1526.839	2132.1
1528.4	2144.45
1529.961	2137.48
1531.522	2154.98
1533.083	2138.51
1534.643	2151.53
1536.204	2139.3
1537.764	2164.47
1539.324	2134.51
1540.883	2146.86
1542.443	2143.55
1544.002	2151.28
1545.561	2135.87
1547.12	2168.35
1548.679	2128.91
1550.237	2146.46
1551.795	2132.27
1553.353	2156.4
1554.911	2142.08
1556.468	2156.61
1558.026	2135.59
1559.583	2144.4
1561.139	2143.58
1562.696	2155.29
1564.252	2132.09
1565.809	2146.6
1567.365	2138.41
1568.92	2147.85
1570.476	2141
1572.031	2160.08
1573.586	2133.43
1575.141	2149.61
1576.696	2161.42
1578.25	2156.99
1579.805	2138.66
1581.359	2148.54
1582.912	2145.26
1584.466	2158.43
1586.019	2129.73
1587.572	2167.61
1589.125	2131.87
1590.678	2152.32
1592.23	2139.37
1593.782	2146.69
1595.334	2135.5
1596.886	2150.17
1598.438	2144.38
1599.989	2144.58
1601.54	2140.26
1603.091	2142.4
1604.642	2133.83
1606.192	2151.69
1607.742	2161
1609.292	2148.41
1610.842	2148.18
1612.391	2153.25
1613.941	2134.2
1615.49	2153.86
1617.038	2147.19
1618.587	2151.25
1620.135	2135.39
1621.684	2147.94
1623.231	2120.94
1624.779	2148.09
1626.327	2138.03
1627.874	2149.81
1629.421	2127.38
1630.968	2152.67
1632.514	2139.7
1634.06	2139.67
1635.606	2138.66
1637.152	2144.35
1638.698	2127.77
1640.243	2142.56
1641.788	2131.1
1643.333	2143.59
1644.878	2138.45
1646.422	2150.39
1647.967	2129.87
1649.511	2137.95
1651.054	2137.91
1652.598	2148.5
1654.141	2131.16
1655.684	2139.23
1657.227	2122.36
1658.77	2148.82
1660.312	2116.06
1661.854	2135.69
1663.396	2121.99
1664.937	2150.12
1666.479	2136.86
1668.02	2146.1
1669.561	2128.06
1671.102	2131.58
1672.642	2139.32
1674.182	2143.99
1675.722	2142.27
1677.262	2136.02
1678.801	2129.2
1680.341	2146.13
1681.88	2142.18
1683.418	2137.08
1684.957	2131.64
1686.495	2153.18
1688.033	2138.2
1689.571	2146.93
1691.109	2139.37
1692.646	2136.45
1694.183	2132.75
1695.72	2132.92
1697.257	2125.07
1698.793	2131.55
1700.329	2127.32
1701.865	2135.94
1703.401	2120.95
1704.936	2131.33
1706.471	2130.41
1708.006	2128.12
1709.541	2130.08
