# Supplementary material for: Exciton thermal radiation from macroscale membranes composed of chirality-sorted carbon nanotubes and its control
Source: Nat Commun. 2026 Jul 29;17:6967. doi: 10.1038/s41467-026-75711-4 (PMC13421534; doi:10.1038/s41467-026-75711-4)
Supplement: Supplementary file 4 — Source Data [file 41467_2026_75711_MOESM4_ESM.zip › Source data/Supplementary_Data_8_cooling_650K.txt]

Data from AT069_NQ51B19821__31__15-37-22-719.txt Node

Date: Wed Sep 25 15:37:22 JST 2024
User: ymlab
Spectrometer: NQ51B1982
Trigger mode: 0
Integration Time (sec): 8.000000E-2
Scans to average: 100
Nonlinearity correction enabled: false
Boxcar width: 0
Storing dark spectrum: false
XAxis mode: Wavelengths
Number of Pixels in Spectrum: 512
>>>>>Begin Spectral Data<<<<<
899.399	7805.84
901.024	7873.89
902.648	8117.7
904.273	8248.51
905.897	8468.94
907.522	8586.31
909.146	8785.29
910.77	8864.44
912.394	9129.98
914.018	9317.29
915.642	9722.6
917.265	10136.81
918.889	10891.47
920.512	11553.51
922.136	12233.1
923.759	12655.75
925.382	13172.66
927.005	13437.98
928.628	13906.25
930.251	14092.03
931.873	14470.36
933.496	14661.89
935.118	14927.56
936.74	15114.02
938.363	15427.63
939.985	15564.21
941.607	15875.41
943.228	15923.15
944.85	16117.35
946.472	16297.27
948.093	16599.41
949.715	16648.6
951.336	16927.7
952.957	16983.33
954.578	17241.9
956.199	17293.27
957.82	17513.62
959.44	17640.08
961.061	17883.43
962.681	17925.59
964.302	18201.88
965.922	18302.49
967.542	18589.89
969.162	18687.03
970.782	18853.16
972.401	18866.53
974.021	19119.04
975.64	19148.01
977.26	19415.61
978.879	19351.21
980.498	19611.17
982.117	19583.51
983.736	19904.53
985.355	19932.24
986.973	20111.17
988.592	20082.62
990.21	20280.82
991.828	20265.47
993.446	20528.29
995.064	20427.08
996.682	20514.38
998.3	20589.75
999.917	20857.48
1001.535	20748.14
1003.152	20861.14
1004.769	20848.5
1006.387	20971.01
1008.003	20829.53
1009.62	20847.11
1011.237	20855.67
1012.854	21031.55
1014.47	20770.58
1016.086	20796.76
1017.703	20571.11
1019.319	20658.86
1020.935	20424.84
1022.55	20441.07
1024.166	20175.21
1025.782	20103.65
1027.397	19955.46
1029.012	19920.57
1030.627	19489.73
1032.243	19424.11
1033.857	19022.08
1035.472	18943.76
1037.087	18597.18
1038.701	18433.5
1040.316	18120.16
1041.93	18049.07
1043.544	17549.68
1045.158	17386.23
1046.772	17003.84
1048.386	16852.85
1049.999	16478.97
1051.613	16179.43
1053.226	15890.5
1054.839	15770.22
1056.452	15439.63
1058.065	15369.08
1059.678	14922.99
1061.29	14802.21
1062.903	14433.09
1064.515	14285.97
1066.127	14100.51
1067.74	13966.03
1069.351	13783.77
1070.963	13724.72
1072.575	13411.69
1074.186	13431.49
1075.798	13255.22
1077.409	13276.88
1079.02	13108.94
1080.631	13177.6
1082.242	13116.27
1083.853	13297.42
1085.463	13177.32
1087.074	13323.63
1088.684	13293.98
1090.294	13473.03
1091.904	13555.03
1093.514	13685.69
1095.124	13727.75
1096.733	13997.83
1098.343	14149.04
1099.952	14364.9
1101.561	14510.6
1103.17	14808.8
1104.779	15011.74
1106.388	15441.89
1107.996	15540.5
1109.605	15930.74
1111.213	16230.28
1112.821	16585.84
1114.429	16746.22
1116.037	17283.36
1117.645	17528.43
1119.252	17993.34
1120.86	18208.1
1122.467	18574.17
1124.074	18956.79
1125.681	19468.82
1127.288	19843.27
1128.895	20235.26
1130.501	20529.8
1132.108	21178.34
1133.714	21408.3
1135.32	21640.42
1136.926	22047.96
1138.532	22863.05
1140.138	23096.68
1141.743	23705.12
1143.349	23940.21
1144.954	24374.05
1146.559	24671.03
1148.164	25199.42
1149.768	25325.08
1151.373	26072.07
1152.978	26266.76
1154.582	26792.61
1156.186	26948.98
1157.79	27191.94
1159.394	27614.6
1160.998	27958.71
1162.601	28081.38
1164.205	28373.11
1165.808	28358.43
1167.411	28944.89
1169.014	28985.74
1170.617	29626.91
1172.219	29495.15
1173.822	29902.68
1175.424	30010.16
1177.026	30436.97
1178.628	30336.56
1180.23	30497.42
1181.832	30232.75
1183.433	30770.35
1185.035	30620.47
1186.636	31095.13
1188.237	30903.66
1189.838	31178.34
1191.439	31222.95
1193.04	31249.78
1194.64	31129.51
1196.24	31649.28
1197.84	31362.61
1199.44	31725.72
1201.04	31627.76
1202.64	32015.99
1204.239	32206.67
1205.839	32473.56
1207.438	32167.86
1209.037	32499.92
1210.636	32169.22
1212.235	32395.95
1213.833	32522.63
1215.432	33001.17
1217.03	33002.05
1218.628	33358.77
1220.226	32984.03
1221.823	33379.25
1223.421	33296.78
1225.018	33713.43
1226.616	33728.31
1228.213	33968.48
1229.81	33829.03
1231.407	34318.81
1233.003	34309.87
1234.6	34460.47
1236.196	34102.32
1237.792	34745.13
1239.388	34505.05
1240.984	34542.91
1242.579	34593.92
1244.175	34718.83
1245.77	35099.53
1247.365	35419.58
1248.96	35552.48
1250.555	36059.6
1252.149	35485.78
1253.744	36036.29
1255.338	35891.73
1256.932	36224.19
1258.526	36524.79
1260.12	36963.74
1261.714	37218.85
1263.307	37344.25
1264.9	36977.61
1266.494	37504.19
1268.086	37602.55
1269.679	38175.85
1271.272	37602.18
1272.864	38075.41
1274.456	37971.86
1276.049	38406.46
1277.64	38224.12
1279.232	38520.47
1280.824	38637.78
1282.415	38636.93
1284.006	39186.05
1285.597	39341.2
1287.188	39680.32
1288.779	39699.47
1290.37	39898.19
1291.96	40057.84
1293.55	39875.08
1295.14	40556.19
1296.73	40355.19
1298.32	41153.37
1299.909	40771.66
1301.499	41215.79
1303.088	40214.47
1304.677	40868.16
1306.265	40543.51
1307.854	41431.08
1309.442	41436.66
1311.031	41597.38
1312.619	41798.76
1314.207	42007.27
1315.794	41786.2
1317.382	42094.69
1318.969	42207.33
1320.557	42241.67
1322.144	42302.72
1323.73	42415.2
1325.317	42926.92
1326.904	43212.85
1328.49	42994.14
1330.076	42991.61
1331.662	43027.62
1333.248	43074.53
1334.833	42419.05
1336.419	42605.21
1338.004	43111.99
1339.589	43529.92
1341.174	43535.94
1342.758	43397.32
1344.343	42869.51
1345.927	43361.5
1347.511	42546.1
1349.095	42268.97
1350.679	42182.59
1352.263	41869.84
1353.846	41095.74
1355.429	39150.32
1357.012	39897.51
1358.595	39666.31
1360.178	38836.36
1361.76	36743.77
1363.343	37388.76
1364.925	37838.33
1366.507	39180.26
1368.088	37924.55
1369.67	38724.48
1371.251	37909.26
1372.832	38770.67
1374.413	39202.17
1375.994	38185.79
1377.575	36892.24
1379.155	35315.13
1380.735	33038.19
1382.316	32221.99
1383.895	31832.01
1385.475	33497.86
1387.055	34405.12
1388.634	33358
1390.213	35933.73
1391.792	35504.96
1393.371	34572.97
1394.949	35029.92
1396.527	33816.75
1398.106	36846.53
1399.684	36398.3
1401.261	34259.41
1402.839	38345.68
1404.416	37183.65
1405.993	37342.6
1407.57	37243.81
1409.147	38033.57
1410.724	38224.67
1412.3	39943.04
1413.876	39009.23
1415.452	38929.24
1417.028	39870.94
1418.604	39680.67
1420.179	39398.79
1421.755	40182.03
1423.33	40471.42
1424.905	41111.58
1426.479	41252.88
1428.054	40789.92
1429.628	41097.37
1431.202	41295.06
1432.776	40563.06
1434.35	41637.49
1435.923	41185.16
1437.496	41752.69
1439.069	41215.83
1440.642	42047.49
1442.215	41130.99
1443.788	41781.8
1445.36	41551.18
1446.932	42042.28
1448.504	42175.84
1450.076	41455.16
1451.647	41415.98
1453.218	42172.81
1454.789	42004.48
1456.36	42422.21
1457.931	41692.98
1459.502	42620.24
1461.072	41704.06
1462.642	41923.07
1464.212	41490.48
1465.781	41893.34
1467.351	41665.4
1468.92	41935.42
1470.489	42094.92
1472.058	41585.92
1473.627	41690.3
1475.195	42269.55
1476.764	41856.26
1478.332	42384.29
1479.9	41327.2
1481.467	41877.5
1483.035	41061.79
1484.602	41669.32
1486.169	41540.45
1487.736	41590.26
1489.302	41735.81
1490.869	41479.47
1492.435	41397.29
1494.001	41496.29
1495.567	40312.53
1497.132	40959.98
1498.698	40190.97
1500.263	40976.99
1501.828	40346.88
1503.393	39955.65
1504.957	40111.35
1506.521	39425.3
1508.086	39983.48
1509.65	40248.38
1511.213	39794.47
1512.777	40010.56
1514.34	39935.04
1515.903	41066.44
1517.466	40009.59
1519.029	40054.33
1520.591	39676.7
1522.153	39805.47
1523.715	40074.06
1525.277	40243.43
1526.839	39609.88
1528.4	40421.92
1529.961	39974.47
1531.522	40442.18
1533.083	40535.69
1534.643	39808.06
1536.204	39779.52
1537.764	39362.13
1539.324	38857.25
1540.883	39622.78
1542.443	38853.7
1544.002	39585.66
1545.561	39743.5
1547.12	39240.25
1548.679	39276.09
1550.237	39492.14
1551.795	39170.59
1553.353	39884.45
1554.911	38682.88
1556.468	39683.95
1558.026	39413.27
1559.583	38821.01
1561.139	38966.71
1562.696	38609.38
1564.252	37751.75
1565.809	38077.08
1567.365	37372.61
1568.92	38020.01
1570.476	37697.27
1572.031	37389.64
1573.586	38016.5
1575.141	38261.3
1576.696	37149.09
1578.25	37717.38
1579.805	37028.49
1581.359	37000.26
1582.912	37165.48
1584.466	37348.31
1586.019	37075.69
1587.572	37707.45
1589.125	36759.85
1590.678	37282.34
1592.23	37165.33
1593.782	37105.93
1595.334	37127.17
1596.886	36938.5
1598.438	36296.21
1599.989	36877.25
1601.54	36270.78
1603.091	35957.24
1604.642	36024.96
1606.192	35593.46
1607.742	35833.89
1609.292	35830.95
1610.842	34557.17
1612.391	35390.27
1613.941	35587.72
1615.49	35580.01
1617.038	35098.07
1618.587	34934.76
1620.135	34347.38
1621.684	34913.13
1623.231	34493.07
1624.779	33899.22
1626.327	34203.84
1627.874	34226.43
1629.421	33260.11
1630.968	33610.48
1632.514	33104.08
1634.06	32401.31
1635.606	32447.31
1637.152	32787.97
1638.698	31570.34
1640.243	31649.93
1641.788	30942.81
1643.333	30128.79
1644.878	29730.27
1646.422	29499.59
1647.967	27948.07
1649.511	27156.05
1651.054	25832.36
1652.598	24201.22
1654.141	22571.52
1655.684	21521.05
1657.227	19614.71
1658.77	18569.01
1660.312	17185.47
1661.854	15769.61
1663.396	14489.03
1664.937	13647.19
1666.479	12313.58
1668.02	11461.37
1669.561	10758.09
1671.102	10062.92
1672.642	9394.38
1674.182	8982.67
1675.722	8263.48
1677.262	7734.22
1678.801	7352.59
1680.341	6989.78
1681.88	6571.05
1683.418	6273.17
1684.957	5909.18
1686.495	5635.14
1688.033	5414.14
1689.571	5234.55
1691.109	4982.85
1692.646	4836.7
1694.183	4681.11
1695.72	4478.15
1697.257	4317.35
1698.793	4219.33
1700.329	4054.66
1701.865	3994.79
1703.401	3891.71
1704.936	3804.3
1706.471	3694.62
1708.006	3630.67
1709.541	3556.88
