# Supplementary material for: Exciton thermal radiation from macroscale membranes composed of chirality-sorted carbon nanotubes and its control
Source: Nat Commun. 2026 Jul 29;17:6967. doi: 10.1038/s41467-026-75711-4 (PMC13421534; doi:10.1038/s41467-026-75711-4)
Supplement: Supplementary file 4 — Source Data [file 41467_2026_75711_MOESM4_ESM.zip › Source data/Supplementary_Data_8_cooling_600K_bg.txt]

Data from AT069_NQ51B19821__33__15-45-36-327.txt Node

Date: Wed Sep 25 15:45:36 JST 2024
User: ymlab
Spectrometer: NQ51B1982
Trigger mode: 0
Integration Time (sec): 8.000000E-2
Scans to average: 100
Nonlinearity correction enabled: false
Boxcar width: 0
Storing dark spectrum: false
XAxis mode: Wavelengths
Number of Pixels in Spectrum: 512
>>>>>Begin Spectral Data<<<<<
899.399	2173.29
901.024	2144.96
902.648	2181.71
904.273	2158.77
905.897	2177.5
907.522	2168.59
909.146	2180.08
910.77	2153.67
912.394	2175.82
914.018	2161.39
915.642	2179.8
917.265	2155
918.889	2175.84
920.512	2162.08
922.136	2183.08
923.759	2155.67
925.382	2181.66
927.005	2159.63
928.628	2176.28
930.251	2165.31
931.873	2181.64
933.496	2161.33
935.118	2186.81
936.74	2161.73
938.363	2184.8
939.985	2165.61
941.607	2180.45
943.228	2171.04
944.85	2184.62
946.472	2155.44
948.093	2181.98
949.715	2156.07
951.336	2190.55
952.957	2164.14
954.578	2181.79
956.199	2153.87
957.82	2181.2
959.44	2158.44
961.061	2176.2
962.681	2163.22
964.302	2183.43
965.922	2162
967.542	2186.34
969.162	2187.63
970.782	2180.11
972.401	2164.25
974.021	2178.97
975.64	2162.65
977.26	2178.45
978.879	2153.11
980.498	2177.3
982.117	2158.53
983.736	2178.58
985.355	2168.31
986.973	2180.08
988.592	2159.34
990.21	2170.86
991.828	2158.82
993.446	2177.52
995.064	2158.15
996.682	2173.65
998.3	2157.89
999.917	2174.7
1001.535	2150.61
1003.152	2182.18
1004.769	2150.23
1006.387	2178.41
1008.003	2153.85
1009.62	2177.68
1011.237	2165.66
1012.854	2175.84
1014.47	2161.61
1016.086	2178.82
1017.703	2147.61
1019.319	2179.93
1020.935	2162.22
1022.55	2180.24
1024.166	2158.75
1025.782	2168.18
1027.397	2154.75
1029.012	2177.69
1030.627	2162.31
1032.243	2174.36
1033.857	2157.77
1035.472	2170.67
1037.087	2156.33
1038.701	2173
1040.316	2162.76
1041.93	2174.5
1043.544	2157.95
1045.158	2169.18
1046.772	2154.19
1048.386	2177.92
1049.999	2158.95
1051.613	2170.49
1053.226	2154.18
1054.839	2183.48
1056.452	2144.32
1058.065	2177.3
1059.678	2150.97
1061.29	2173.73
1062.903	2147.36
1064.515	2179.81
1066.127	2150.85
1067.74	2169.77
1069.351	2153.1
1070.963	2173.84
1072.575	2155.24
1074.186	2169.61
1075.798	2157.83
1077.409	2177.95
1079.02	2150.48
1080.631	2170.85
1082.242	2143.68
1083.853	2171.17
1085.463	2151.76
1087.074	2169.4
1088.684	2152.87
1090.294	2169.64
1091.904	2146.8
1093.514	2169.12
1095.124	2156.55
1096.733	2172.68
1098.343	2145.72
1099.952	2170.4
1101.561	2149.38
1103.17	2173.6
1104.779	2152.11
1106.388	2177.04
1107.996	2148
1109.605	2170.95
1111.213	2148.82
1112.821	2168.5
1114.429	2152.4
1116.037	2166.49
1117.645	2150.72
1119.252	2169.09
1120.86	2145.47
1122.467	2168.83
1124.074	2149.34
1125.681	2181.95
1127.288	2162.43
1128.895	2181.3
1130.501	2154.55
1132.108	2171.29
1133.714	2147.93
1135.32	2177.11
1136.926	2151.58
1138.532	2172.63
1140.138	2148.26
1141.743	2166.65
1143.349	2147.1
1144.954	2184.39
1146.559	2162.67
1148.164	2166.94
1149.768	2147.24
1151.373	2185.31
1152.978	2146.89
1154.582	2167.71
1156.186	2144.24
1157.79	2169.38
1159.394	2157.79
1160.998	2172.84
1162.601	2154.5
1164.205	2173.92
1165.808	2153.9
1167.411	2158.48
1169.014	2159.71
1170.617	2179.53
1172.219	2143.57
1173.822	2173.29
1175.424	2153.54
1177.026	2187.63
1178.628	2153.18
1180.23	2165.22
1181.832	2152.89
1183.433	2178.98
1185.035	2150.2
1186.636	2176.11
1188.237	2149.83
1189.838	2168.51
1191.439	2164.73
1193.04	2167.54
1194.64	2163.31
1196.24	2156.96
1197.84	2150.12
1199.44	2173.17
1201.04	2152.41
1202.64	2179.24
1204.239	2150.86
1205.839	2172.15
1207.438	2153.38
1209.037	2170.38
1210.636	2160.97
1212.235	2171.47
1213.833	2142.68
1215.432	2176.38
1217.03	2145.12
1218.628	2171.91
1220.226	2144.21
1221.823	2172.56
1223.421	2147.27
1225.018	2164.87
1226.616	2148.89
1228.213	2164.63
1229.81	2147.24
1231.407	2177.85
1233.003	2148.14
1234.6	2176.34
1236.196	2153.55
1237.792	2166.06
1239.388	2143.85
1240.984	2168.34
1242.579	2139.86
1244.175	2174.47
1245.77	2147.42
1247.365	2168.21
1248.96	2147.14
1250.555	2170.54
1252.149	2149.68
1253.744	2167.95
1255.338	2142.3
1256.932	2165.05
1258.526	2148.21
1260.12	2165.57
1261.714	2149.92
1263.307	2174.49
1264.9	2146.44
1266.494	2165.8
1268.086	2148.13
1269.679	2161.83
1271.272	2143.28
1272.864	2165.9
1274.456	2146.7
1276.049	2163.99
1277.64	2147.29
1279.232	2169.9
1280.824	2139.36
1282.415	2163.68
1284.006	2160.15
1285.597	2164.17
1287.188	2140.4
1288.779	2164.65
1290.37	2142.47
1291.96	2165.99
1293.55	2143.04
1295.14	2166.53
1296.73	2134.76
1298.32	2168.32
1299.909	2156.09
1301.499	2155.8
1303.088	2148.68
1304.677	2168.38
1306.265	2138.98
1307.854	2164.51
1309.442	2144.2
1311.031	2164.06
1312.619	2145.47
1314.207	2157.87
1315.794	2144.06
1317.382	2161.61
1318.969	2147.84
1320.557	2163.11
1322.144	2141.62
1323.73	2160.79
1325.317	2144.42
1326.904	2161.17
1328.49	2136.61
1330.076	2168.44
1331.662	2141.69
1333.248	2161.98
1334.833	2162.56
1336.419	2169.16
1338.004	2140.32
1339.589	2161.51
1341.174	2145.91
1342.758	2168.26
1344.343	2131.91
1345.927	2171.67
1347.511	2136.96
1349.095	2155.84
1350.679	2136.82
1352.263	2158.45
1353.846	2143.12
1355.429	2170.51
1357.012	2138.97
1358.595	2158.21
1360.178	2134.34
1361.76	2159.56
1363.343	2144.14
1364.925	2160.52
1366.507	2145.64
1368.088	2159.1
1369.67	2137.67
1371.251	2157.64
1372.832	2135.82
1374.413	2155.29
1375.994	2149.24
1377.575	2159.77
1379.155	2144.22
1380.735	2150.4
1382.316	2136.08
1383.895	2163
1385.475	2145.73
1387.055	2165.31
1388.634	2143.86
1390.213	2157.77
1391.792	2144.07
1393.371	2164.36
1394.949	2156.53
1396.527	2161.56
1398.106	2147.66
1399.684	2162.56
1401.261	2146.12
1402.839	2158.65
1404.416	2143.77
1405.993	2161.92
1407.57	2147.39
1409.147	2158.1
1410.724	2139.51
1412.3	2159.97
1413.876	2138.86
1415.452	2152.51
1417.028	2158.37
1418.604	2169.87
1420.179	2148.41
1421.755	2157.96
1423.33	2145.18
1424.905	2159.93
1426.479	2150.34
1428.054	2157.53
1429.628	2140.15
1431.202	2157.48
1432.776	2142.24
1434.35	2163.2
1435.923	2145.67
1437.496	2164.53
1439.069	2137.41
1440.642	2166.88
1442.215	2140.32
1443.788	2156.13
1445.36	2151.28
1446.932	2165.4
1448.504	2138.84
1450.076	2147.49
1451.647	2148.83
1453.218	2167.63
1454.789	2149.83
1456.36	2161.46
1457.931	2145.92
1459.502	2152.75
1461.072	2146.61
1462.642	2165.89
1464.212	2142.56
1465.781	2164.05
1467.351	2160.04
1468.92	2154.66
1470.489	2146.18
1472.058	2166.22
1473.627	2137.13
1475.195	2146.83
1476.764	2138.96
1478.332	2159.28
1479.9	2142.53
1481.467	2159.7
1483.035	2145.9
1484.602	2167.53
1486.169	2156.72
1487.736	2167.94
1489.302	2130.44
1490.869	2145.54
1492.435	2138.47
1494.001	2154.25
1495.567	2138.36
1497.132	2154.18
1498.698	2146.47
1500.263	2163.63
1501.828	2142.86
1503.393	2159.11
1504.957	2145.2
1506.521	2155.38
1508.086	2131.02
1509.65	2161.51
1511.213	2141.21
1512.777	2164.86
1514.34	2132.1
1515.903	2146.02
1517.466	2136.75
1519.029	2157.51
1520.591	2144.13
1522.153	2158.37
1523.715	2133.99
1525.277	2149.72
1526.839	2136.28
1528.4	2148.48
1529.961	2142.23
1531.522	2159.77
1533.083	2143.55
1534.643	2156.19
1536.204	2142.96
1537.764	2169.78
1539.324	2138.73
1540.883	2152.84
1542.443	2148.2
1544.002	2156.06
1545.561	2140.24
1547.12	2172.94
1548.679	2133.99
1550.237	2151.1
1551.795	2137.83
1553.353	2161.48
1554.911	2148.47
1556.468	2161
1558.026	2141.96
1559.583	2148.95
1561.139	2149.34
1562.696	2159.94
1564.252	2136.81
1565.809	2152.97
1567.365	2144.18
1568.92	2152.32
1570.476	2145.73
1572.031	2165.39
1573.586	2139.32
1575.141	2155.44
1576.696	2166.81
1578.25	2162.6
1579.805	2145.07
1581.359	2154.59
1582.912	2152.19
1584.466	2164.85
1586.019	2135.17
1587.572	2173.74
1589.125	2136.28
1590.678	2158.99
1592.23	2143.44
1593.782	2153.54
1595.334	2140.08
1596.886	2156.41
1598.438	2150.95
1599.989	2150.98
1601.54	2147.12
1603.091	2148.99
1604.642	2140.74
1606.192	2157.9
1607.742	2168.37
1609.292	2155.51
1610.842	2155.77
1612.391	2159.88
1613.941	2142.32
1615.49	2159.39
1617.038	2153.06
1618.587	2156.64
1620.135	2142.41
1621.684	2154.23
1623.231	2128.06
1624.779	2154.49
1626.327	2145.41
1627.874	2156.55
1629.421	2135.41
1630.968	2159.65
1632.514	2148.11
1634.06	2146.31
1635.606	2145.59
1637.152	2150.61
1638.698	2135.77
1640.243	2149.22
1641.788	2138.76
1643.333	2148.83
1644.878	2144.4
1646.422	2156.54
1647.967	2136.96
1649.511	2143.59
1651.054	2143.19
1652.598	2154.36
1654.141	2137.47
1655.684	2143.09
1657.227	2128.63
1658.77	2153.23
1660.312	2119.34
1661.854	2138.65
1663.396	2124.75
1664.937	2151.49
1666.479	2137.16
1668.02	2147.13
1669.561	2128.79
1671.102	2132.18
1672.642	2140.02
1674.182	2145.27
1675.722	2143.08
1677.262	2137.08
1678.801	2130.2
1680.341	2146.28
1681.88	2143.43
1683.418	2136.02
1684.957	2131.05
1686.495	2151.78
1688.033	2137.39
1689.571	2145.83
1691.109	2138.25
1692.646	2135.85
1694.183	2131.51
1695.72	2131.77
1697.257	2124.44
1698.793	2130.28
1700.329	2127.89
1701.865	2135.91
1703.401	2120.46
1704.936	2130.08
1706.471	2129.03
1708.006	2127.1
1709.541	2128.74
