# Supplementary material for: Exciton thermal radiation from macroscale membranes composed of chirality-sorted carbon nanotubes and its control
Source: Nat Commun. 2026 Jul 29;17:6967. doi: 10.1038/s41467-026-75711-4 (PMC13421534; doi:10.1038/s41467-026-75711-4)
Supplement: Supplementary file 4 — Source Data [file 41467_2026_75711_MOESM4_ESM.zip › Source data/Supplementary_Data_1.txt]

2700.0000	188.249
2699.0000	841.145
2698.0000	136.239
2697.0000	79.1911
2696.0000	32.8289
2695.0000	35.6455
2694.0000	-7.35227
2693.0000	55.2549
2692.0000	62.1856
2691.0000	39.4585
2690.0000	87.5539
2689.0000	54.8638
2688.0000	27.6705
2687.0000	29.418
2686.0000	33.5775
2685.0000	32.3756
2684.0000	35.4214
2683.0000	56.6012
2682.0000	152.485
2681.0000	106.78
2680.0000	143.228
2679.0000	83.438
2678.0000	84.8462
2677.0000	41.6696
2676.0000	55.0662
2675.0000	93.2211
2674.0000	85.0642
2673.0000	85.9035
2672.0000	93.2498
2671.0000	109.761
2670.0000	107.341
2669.0000	93.9419
2668.0000	100.175
2667.0000	90.4645
2666.0000	85.8512
2665.0000	87.3592
2664.0000	78.4064
2663.0000	75.3304
2662.0000	70.8919
2661.0000	79.9683
2660.0000	77.1741
2659.0000	81.5316
2658.0000	80.6576
2657.0000	88.0083
2656.0000	84.3372
2655.0000	84.2307
2654.0000	95.6305
2653.0000	88.8558
2652.0000	87.2868
2651.0000	84.7087
2650.0000	92.7524
2649.0000	98.4899
2648.0000	94.6021
2647.0000	98.0306
2646.0000	108.907
2645.0000	97.135
2644.0000	92.5674
2643.0000	96.6334
2642.0000	98.1304
2641.0000	58.7683
2640.0000	39.8832
2639.0000	83.8782
2638.0000	106.419
2637.0000	111.88
2636.0000	95.2527
2635.0000	162.396
2634.0000	137.415
2633.0000	105.257
2632.0000	160.522
2631.0000	175.814
2630.0000	155.395
2629.0000	119.054
2628.0000	106.142
2627.0000	176.148
2626.0000	108.961
2625.0000	107.557
2624.0000	95.6386
2623.0000	127.668
2622.0000	94.5763
2621.0000	60.8708
2620.0000	97.9483
2619.0000	82.5525
2618.0000	148.536
2617.0000	74.4996
2616.0000	54.5768
2615.0000	59.9763
2614.0000	53.4079
2613.0000	33.6011
2612.0000	15.6362
2611.0000	89.8471
2610.0000	136.105
2609.0000	91.0916
2608.0000	169.378
2607.0000	-123.057
2606.0000	-623.376
2605.0000	-33.9676
2604.0000	9.45506
2603.0000	12.1339
2602.0000	14.5751
2601.0000	31.6623
2600.0000	49.8273
2599.0000	100.767
2598.0000	105.096
2597.0000	126.251
2596.0000	77.3426
2595.0000	101.331
2594.0000	125.785
2593.0000	95.2806
2592.0000	62.0128
2591.0000	47.5517
2590.0000	54.5851
2589.0000	151.227
2588.0000	122.861
2587.0000	2465.19
2586.0000	368.767
2585.0000	705.064
2584.0000	343.8
2583.0000	127.464
2582.0000	88.5676
2581.0000	56.33
2580.0000	91.2899
2579.0000	72.0868
2578.0000	42.6717
2577.0000	102.642
2576.0000	86.5221
2575.0000	-93.6387
2574.0000	93.4773
2573.0000	-2.23009
2572.0000	-21.0739
2571.0000	-7.57736
2570.0000	25.015
2569.0000	70.1582
2568.0000	62.8287
2567.0000	47.3728
2566.0000	80.6745
2565.0000	87.0413
2564.0000	53.4069
2563.0000	34.3725
2562.0000	49.1738
2561.0000	56.3326
2560.0000	37.01
2559.0000	46.0356
2558.0000	67.4937
2557.0000	106.261
2556.0000	115.582
2555.0000	67.9934
2554.0000	107.322
2553.0000	122.554
2552.0000	141.132
2551.0000	106.645
2550.0000	100.737
2549.0000	105.772
2548.0000	80.3053
2547.0000	73.3393
2546.0000	91.512
2545.0000	111.094
2544.0000	125.139
2543.0000	100.247
2542.0000	92.5066
2541.0000	120.154
2540.0000	118.587
2539.0000	114.718
2538.0000	124.322
2537.0000	149.286
2536.0000	137.037
2535.0000	187.126
2534.0000	154.748
2533.0000	96.1066
2532.0000	139.963
2531.0000	98.6582
2530.0000	114.706
2529.0000	158.227
2528.0000	123.712
2527.0000	98.6696
2526.0000	110.944
2525.0000	87.6418
2524.0000	87.3648
2523.0000	58.9295
2522.0000	63.5752
2521.0000	61.5306
2520.0000	77.8041
2519.0000	78.3012
2518.0000	99.8516
2517.0000	101.207
2516.0000	91.2278
2515.0000	90.9386
2514.0000	74.0774
2513.0000	104.089
2512.0000	106.263
2511.0000	99.6886
2510.0000	128.359
2509.0000	171.803
2508.0000	118.571
2507.0000	199.098
2506.0000	114.759
2505.0000	98.354
2504.0000	89.9151
2503.0000	70.5948
2502.0000	65.4044
2501.0000	38.1709
2500.0000	59.3068
2499.0000	58.0316
2498.0000	57.6968
2497.0000	57.0898
2496.0000	67.5528
2495.0000	69.7561
2494.0000	77.67
2493.0000	104.071
2492.0000	111.465
2491.0000	108.545
2490.0000	105.255
2489.0000	104.919
2488.0000	116.664
2487.0000	129.598
2486.0000	95.7646
2485.0000	88.8305
2484.0000	99.751
2483.0000	65.834
2482.0000	58.7286
2481.0000	59.2586
2480.0000	47.3585
2479.0000	78.9536
2478.0000	90.9738
2477.0000	129.376
2476.0000	167.89
2475.0000	136.92
2474.0000	163.351
2473.0000	142.14
2472.0000	110.684
2471.0000	111.394
2470.0000	105.139
2469.0000	112.57
2468.0000	127.694
2467.0000	71.3175
2466.0000	120.278
2465.0000	126.911
2464.0000	148.025
2463.0000	85.827
2462.0000	61.3916
2461.0000	62.7278
2460.0000	49.7149
2459.0000	25.6621
2458.0000	9.60499
2457.0000	35.675
2456.0000	70.1775
2455.0000	92.2909
2454.0000	88.8695
2453.0000	111.598
2452.0000	101.854
2451.0000	111.597
2450.0000	96.1097
2449.0000	86.3195
2448.0000	116.716
2447.0000	126.275
2446.0000	95.6035
2445.0000	78.0919
2444.0000	121.403
2443.0000	99.6789
2442.0000	113.338
2441.0000	85.0397
2440.0000	90.246
2439.0000	89.2522
2438.0000	85.2116
2437.0000	85.3691
2436.0000	91.4476
2435.0000	81.554
2434.0000	84.8253
2433.0000	82.7399
2432.0000	81.2771
2431.0000	80.5009
2430.0000	69.2988
2429.0000	71.0926
2428.0000	63.9598
2427.0000	85.6635
2426.0000	94.3902
2425.0000	78.3655
2424.0000	78.3446
2423.0000	79.739
2422.0000	89.8213
2421.0000	95.6987
2420.0000	97.1086
2419.0000	120.967
2418.0000	105.969
2417.0000	116.57
2416.0000	100.73
2415.0000	89.6209
2414.0000	97.3506
2413.0000	93.6443
2412.0000	95.7732
2411.0000	89.1802
2410.0000	114.471
2409.0000	120.181
2408.0000	105.861
2407.0000	95.6708
2406.0000	87.9462
2405.0000	91.6118
2404.0000	79.8989
2403.0000	75.2329
2402.0000	82.914
2401.0000	86.3633
2400.0000	90.0367
2399.0000	95.2468
2398.0000	100.256
2397.0000	103.029
2396.0000	101.633
2395.0000	120.127
2394.0000	115.502
2393.0000	102.656
2392.0000	96.0349
2391.0000	83.4011
2390.0000	66.6637
2389.0000	58.6388
2388.0000	54.3729
2387.0000	73.3802
2386.0000	74.3531
2385.0000	83.4815
2384.0000	92.3575
2383.0000	89.3927
2382.0000	97.8085
2381.0000	106.334
2380.0000	104.529
2379.0000	112.617
2378.0000	113.177
2377.0000	114.8
2376.0000	98.2982
2375.0000	103.128
2374.0000	93.924
2373.0000	96.2764
2372.0000	82.977
2371.0000	90.2507
2370.0000	112.491
2369.0000	109.285
2368.0000	97.7959
2367.0000	91.6877
2366.0000	93.1226
2365.0000	77.8376
2364.0000	77.3681
2363.0000	75.5983
2362.0000	67.1749
2361.0000	83.2288
2360.0000	81.0693
2359.0000	84.1691
2358.0000	79.8445
2357.0000	67.7993
2356.0000	72.6187
2355.0000	81.0964
2354.0000	85.3643
2353.0000	69.2492
2352.0000	78.7747
2351.0000	85.6312
2350.0000	103.248
2349.0000	79.1739
2348.0000	87.0981
2347.0000	76.8552
2346.0000	70.3753
2345.0000	75.2307
2344.0000	75.6651
2343.0000	82.3923
2342.0000	85.2422
2341.0000	92.1693
2340.0000	124.104
2339.0000	139.965
2338.0000	161.998
2337.0000	155.271
2336.0000	122.074
2335.0000	100.105
2334.0000	101.041
2333.0000	88.6752
2332.0000	64.9409
2331.0000	73.7794
2330.0000	68.7327
2329.0000	79.6082
2328.0000	81.2587
2327.0000	80.1016
2326.0000	97.9642
2325.0000	96.8024
2324.0000	90.5983
2323.0000	101.006
2322.0000	82.0846
2321.0000	71.6381
2320.0000	76.0587
2319.0000	86.2421
2318.0000	93.27
2317.0000	101.758
2316.0000	99.7991
2315.0000	105.797
2314.0000	96.0202
2313.0000	95.0062
2312.0000	78.165
2311.0000	81.5361
2310.0000	79.5635
2309.0000	96.9581
2308.0000	103.447
2307.0000	114.418
2306.0000	111.483
2305.0000	118.924
2304.0000	132.935
2303.0000	115.017
2302.0000	103.793
2301.0000	104.184
2300.0000	91.5439
2299.0000	86.8898
2298.0000	95.689
2297.0000	96.4015
2296.0000	96.4167
2295.0000	93.3052
2294.0000	100.783
2293.0000	117.234
2292.0000	116.879
2291.0000	111.389
2290.0000	130.655
2289.0000	138.28
2288.0000	157.661
2287.0000	122.039
2286.0000	127.645
2285.0000	130.564
2284.0000	110.246
2283.0000	100.473
2282.0000	84.401
2281.0000	82.2096
2280.0000	86.912
2279.0000	76.1961
2278.0000	86.4947
2277.0000	82.358
2276.0000	86.4587
2275.0000	103.614
2274.0000	104.635
2273.0000	102.671
2272.0000	100.771
2271.0000	114.292
2270.0000	111.959
2269.0000	107.734
2268.0000	99.0589
2267.0000	97.9708
2266.0000	113.154
2265.0000	129.968
2264.0000	132.209
2263.0000	132.803
2262.0000	114.694
2261.0000	114.549
2260.0000	95.6197
2259.0000	85.8605
2258.0000	73.0481
2257.0000	80.7699
2256.0000	79.4261
2255.0000	99.5628
2254.0000	99.021
2253.0000	105.787
2252.0000	112.402
2251.0000	101.797
2250.0000	106.011
2249.0000	102.088
2248.0000	96.6721
2247.0000	102.813
2246.0000	101.727
2245.0000	101.604
2244.0000	98.6268
2243.0000	98.1848
2242.0000	99.7549
2241.0000	101.166
2240.0000	100.884
2239.0000	102.938
2238.0000	102.215
2237.0000	102.187
2236.0000	101.531
2235.0000	100.135
2234.0000	100.138
2233.0000	99.6778
2232.0000	99.8807
2231.0000	100.426
2230.0000	99.9012
2229.0000	99.8594
2228.0000	100.498
2227.0000	100.363
2226.0000	99.0881
2225.0000	99.3441
2224.0000	99.7928
2223.0000	99.699
2222.0000	99.7243
2221.0000	99.69
2220.0000	99.0015
2219.0000	98.9833
2218.0000	98.7957
2217.0000	99.5644
2216.0000	99.6625
2215.0000	100.479
2214.0000	100.849
2213.0000	100.289
2212.0000	100.594
2211.0000	100.785
2210.0000	100.935
2209.0000	100.582
2208.0000	100.281
2207.0000	100.386
2206.0000	100.552
2205.0000	100.762
2204.0000	100.84
2203.0000	100.44
2202.0000	101.501
2201.0000	102.204
2200.0000	101.982
2199.0000	101.796
2198.0000	100.868
2197.0000	101.294
2196.0000	100.166
2195.0000	99.9009
2194.0000	97.6662
2193.0000	96.283
2192.0000	99.2138
2191.0000	96.2523
2190.0000	88.109
2189.0000	86.6131
2188.0000	93.9784
2187.0000	101.742
2186.0000	99.8893
2185.0000	90.2276
2184.0000	107.092
2183.0000	115.16
2182.0000	107.35
2181.0000	95.3039
2180.0000	90.86
2179.0000	91.2408
2178.0000	88.6882
2177.0000	90.056
2176.0000	90.4394
2175.0000	94.5598
2174.0000	100.05
2173.0000	91.6292
2172.0000	96.1814
2171.0000	103.058
2170.0000	106.765
2169.0000	104.682
2168.0000	102.52
2167.0000	107.166
2166.0000	112.685
2165.0000	97.8774
2164.0000	95.2865
2163.0000	92.5584
2162.0000	88.5909
2161.0000	96.3987
2160.0000	89.827
2159.0000	92.319
2158.0000	96.3417
2157.0000	98.8263
2156.0000	101.625
2155.0000	107.475
2154.0000	99.7698
2153.0000	105.224
2152.0000	106.994
2151.0000	103.973
2150.0000	100.028
2149.0000	99.2384
2148.0000	108.02
2147.0000	104.859
2146.0000	100.872
2145.0000	101.452
2144.0000	114.702
2143.0000	122.495
2142.0000	114.132
2141.0000	109.863
2140.0000	106.464
2139.0000	106.737
2138.0000	100.003
2137.0000	99.348
2136.0000	97.5059
2135.0000	98.2971
2134.0000	97.702
2133.0000	100.618
2132.0000	100.995
2131.0000	100.196
2130.0000	99.89
2129.0000	99.9425
2128.0000	100.079
2127.0000	99.9384
2126.0000	99.978
2125.0000	99.9569
2124.0000	99.9262
2123.0000	100.138
2122.0000	100.092
2121.0000	100.131
2120.0000	100.15
2119.0000	100.19
2118.0000	100.143
2117.0000	100.16
2116.0000	100.128
2115.0000	100.103
2114.0000	100.16
2113.0000	100.12
2112.0000	100.093
2111.0000	100.029
2110.0000	100.059
2109.0000	100.088
2108.0000	100.053
2107.0000	100.073
2106.0000	100.085
2105.0000	100.067
2104.0000	100.077
2103.0000	100.059
2102.0000	100.089
2101.0000	100.091
2100.0000	100.08
2099.0000	100.085
2098.0000	100.088
2097.0000	100.08
2096.0000	100.073
2095.0000	100.076
2094.0000	100.095
2093.0000	100.122
2092.0000	100.112
2091.0000	100.132
2090.0000	100.13
2089.0000	100.126
2088.0000	100.108
2087.0000	100.092
2086.0000	100.107
2085.0000	100.102
2084.0000	100.09
2083.0000	100.1
2082.0000	100.1
2081.0000	100.094
2080.0000	100.074
2079.0000	100.062
2078.0000	100.047
2077.0000	100.054
2076.0000	100.04
2075.0000	100.039
2074.0000	100.041
2073.0000	100.051
2072.0000	100.055
2071.0000	100.049
2070.0000	100.046
2069.0000	100.052
2068.0000	100.053
2067.0000	100.055
2066.0000	100.061
2065.0000	100.065
2064.0000	100.068
2063.0000	100.066
2062.0000	100.052
2061.0000	100.053
2060.0000	100.056
2059.0000	100.062
2058.0000	100.057
2057.0000	100.062
2056.0000	100.079
2055.0000	100.071
2054.0000	100.07
2053.0000	100.085
2052.0000	100.08
2051.0000	100.082
2050.0000	100.092
2049.0000	100.087
2048.0000	100.082
2047.0000	100.064
2046.0000	100.063
2045.0000	100.061
2044.0000	100.059
2043.0000	100.048
2042.0000	100.033
2041.0000	100.031
2040.0000	100.024
2039.0000	100.021
2038.0000	100.008
2037.0000	100.002
2036.0000	100.001
2035.0000	99.9994
2034.0000	99.9943
2033.0000	99.9879
2032.0000	99.999
2031.0000	100.022
2030.0000	100.013
2029.0000	100.028
2028.0000	100.049
2027.0000	100.052
2026.0000	100.057
2025.0000	100.061
2024.0000	100.083
2023.0000	100.09
2022.0000	100.082
2021.0000	100.083
2020.0000	100.078
2019.0000	100.073
2018.0000	100.079
2017.0000	100.097
2016.0000	100.096
2015.0000	100.084
2014.0000	100.076
2013.0000	100.092
2012.0000	100.088
2011.0000	100.074
2010.0000	100.086
2009.0000	100.105
2008.0000	100.105
2007.0000	100.101
2006.0000	100.081
2005.0000	100.075
2004.0000	100.082
2003.0000	100.068
2002.0000	100.066
2001.0000	100.091
2000.0000	100.098
1999.0000	100.096
1998.0000	100.099
1997.0000	100.109
1996.0000	100.111
1995.0000	100.106
1994.0000	100.096
1993.0000	100.099
1992.0000	100.096
1991.0000	100.081
1990.0000	100.072
1989.0000	100.061
1988.0000	100.052
1987.0000	100.063
1986.0000	100.057
1985.0000	100.053
1984.0000	100.05
1983.0000	100.059
1982.0000	100.067
1981.0000	100.056
1980.0000	100.055
1979.0000	100.061
1978.0000	100.062
1977.0000	100.073
1976.0000	100.068
1975.0000	100.07
1974.0000	100.073
1973.0000	100.063
1972.0000	100.064
1971.0000	100.057
1970.0000	100.056
1969.0000	100.047
1968.0000	100.043
1967.0000	100.05
1966.0000	100.051
1965.0000	100.05
1964.0000	100.052
1963.0000	100.062
1962.0000	100.072
1961.0000	100.064
1960.0000	100.069
1959.0000	100.079
1958.0000	100.08
1957.0000	100.083
1956.0000	100.081
1955.0000	100.092
1954.0000	100.096
1953.0000	100.097
1952.0000	100.098
1951.0000	100.103
1950.0000	100.109
1949.0000	100.115
1948.0000	100.113
1947.0000	100.112
1946.0000	100.112
1945.0000	100.117
1944.0000	100.111
1943.0000	100.109
1942.0000	100.109
1941.0000	100.101
1940.0000	100.107
1939.0000	100.102
1938.0000	100.114
1937.0000	100.116
1936.0000	100.119
1935.0000	100.119
1934.0000	100.125
1933.0000	100.136
1932.0000	100.134
1931.0000	100.135
1930.0000	100.13
1929.0000	100.125
1928.0000	100.119
1927.0000	100.108
1926.0000	100.115
1925.0000	100.118
1924.0000	100.111
1923.0000	100.112
1922.0000	100.107
1921.0000	100.111
1920.0000	100.117
1919.0000	100.112
1918.0000	100.131
1917.0000	100.14
1916.0000	100.144
1915.0000	100.151
1914.0000	100.171
1913.0000	100.191
1912.0000	100.198
1911.0000	100.219
1910.0000	100.256
1909.0000	100.294
1908.0000	100.331
1907.0000	100.372
1906.0000	100.428
1905.0000	100.472
1904.0000	100.533
1903.0000	100.57
1902.0000	100.609
1901.0000	100.628
1900.0000	100.664
1899.0000	100.644
1898.0000	100.623
1897.0000	100.603
1896.0000	100.567
1895.0000	100.516
1894.0000	100.476
1893.0000	100.445
1892.0000	100.405
1891.0000	100.359
1890.0000	100.32
1889.0000	100.289
1888.0000	100.268
1887.0000	100.245
1886.0000	100.218
1885.0000	100.195
1884.0000	100.188
1883.0000	100.183
1882.0000	100.174
1881.0000	100.162
1880.0000	100.149
1879.0000	100.145
1878.0000	100.146
1877.0000	100.128
1876.0000	100.121
1875.0000	100.101
1874.0000	100.115
1873.0000	100.129
1872.0000	100.11
1871.0000	100.098
1870.0000	100.106
1869.0000	100.094
1868.0000	100.082
1867.0000	100.087
1866.0000	100.089
1865.0000	100.106
1864.0000	100.099
1863.0000	100.126
1862.0000	100.13
1861.0000	100.128
1860.0000	100.125
1859.0000	100.109
1858.0000	100.115
1857.0000	100.121
1856.0000	100.124
1855.0000	100.128
1854.0000	100.121
1853.0000	100.118
1852.0000	100.127
1851.0000	100.108
1850.0000	100.101
1849.0000	100.093
1848.0000	100.084
1847.0000	100.09
1846.0000	100.088
1845.0000	100.096
1844.0000	100.088
1843.0000	100.084
1842.0000	100.095
1841.0000	100.091
1840.0000	100.092
1839.0000	100.081
1838.0000	100.076
1837.0000	100.071
1836.0000	100.08
1835.0000	100.08
1834.0000	100.085
1833.0000	100.095
1832.0000	100.105
1831.0000	100.111
1830.0000	100.106
1829.0000	100.096
1828.0000	100.089
1827.0000	100.08
1826.0000	100.078
1825.0000	100.067
1824.0000	100.064
1823.0000	100.06
1822.0000	100.055
1821.0000	100.05
1820.0000	100.041
1819.0000	100.054
1818.0000	100.053
1817.0000	100.051
1816.0000	100.048
1815.0000	100.048
1814.0000	100.057
1813.0000	100.058
1812.0000	100.056
1811.0000	100.068
1810.0000	100.076
1809.0000	100.075
1808.0000	100.073
1807.0000	100.074
1806.0000	100.063
1805.0000	100.058
1804.0000	100.055
1803.0000	100.045
1802.0000	100.036
1801.0000	100.045
1800.0000	100.041
1799.0000	100.049
1798.0000	100.056
1797.0000	100.048
1796.0000	100.055
1795.0000	100.044
1794.0000	100.04
1793.0000	100.049
1792.0000	100.04
1791.0000	100.043
1790.0000	100.044
1789.0000	100.031
1788.0000	100.038
1787.0000	100.032
1786.0000	100.032
1785.0000	100.011
1784.0000	100.007
1783.0000	99.9994
1782.0000	99.9688
1781.0000	99.9601
1780.0000	99.9396
1779.0000	99.9176
1778.0000	99.8592
1777.0000	99.8838
1776.0000	99.8664
1775.0000	99.8973
1774.0000	99.8574
1773.0000	99.8369
1772.0000	99.8703
1771.0000	99.9481
1770.0000	99.9822
1769.0000	100.006
1768.0000	100.022
1767.0000	100.022
1766.0000	99.9903
1765.0000	100.03
1764.0000	99.9431
1763.0000	99.9948
1762.0000	100.004
1761.0000	99.9959
1760.0000	100.025
1759.0000	100.065
1758.0000	100.042
1757.0000	100.021
1756.0000	100.046
1755.0000	100.011
1754.0000	100.051
1753.0000	100.08
1752.0000	100.105
1751.0000	100.054
1750.0000	100.157
1749.0000	100.247
1748.0000	100.248
1747.0000	100.278
1746.0000	100.296
1745.0000	100.413
1744.0000	100.393
1743.0000	100.219
1742.0000	100.225
1741.0000	100.215
1740.0000	100.152
1739.0000	100.048
1738.0000	99.9842
1737.0000	99.9624
1736.0000	100.078
1735.0000	100.092
1734.0000	100.128
1733.0000	100.125
1732.0000	100.101
1731.0000	100.102
1730.0000	100.036
1729.0000	100.037
1728.0000	100.061
1727.0000	100.039
1726.0000	100.055
1725.0000	100.124
1724.0000	100.087
1723.0000	100.196
1722.0000	100.193
1721.0000	100.145
1720.0000	100.074
1719.0000	100.027
1718.0000	99.9283
1717.0000	99.841
1716.0000	99.8517
1715.0000	99.6916
1714.0000	99.6035
1713.0000	99.5035
1712.0000	99.5552
1711.0000	99.5615
1710.0000	99.6003
1709.0000	99.5881
1708.0000	99.6232
1707.0000	99.3012
1706.0000	99.0848
1705.0000	99.4015
1704.0000	99.0698
1703.0000	98.6705
1702.0000	98.4799
1701.0000	99.2236
1700.0000	100.312
1699.0000	100.831
1698.0000	101.523
1697.0000	103.129
1696.0000	100.97
1695.0000	101.518
1694.0000	101.499
1693.0000	100.408
1692.0000	101.626
1691.0000	101.232
1690.0000	103.034
1689.0000	104.738
1688.0000	105.039
1687.0000	102.738
1686.0000	101.763
1685.0000	102.352
1684.0000	99.3143
1683.0000	98.472
1682.0000	95.9821
1681.0000	95.9539
1680.0000	96.3046
1679.0000	97.412
1678.0000	97.7633
1677.0000	97.2202
1676.0000	96.7932
1675.0000	97.7578
1674.0000	98.3339
1673.0000	97.0835
1672.0000	95.0479
1671.0000	97.2375
1670.0000	97.2715
1669.0000	98.5005
1668.0000	97.8215
1667.0000	99.1891
1666.0000	99.4142
1665.0000	99.7507
1664.0000	99.7976
1663.0000	100.002
1662.0000	100.159
1661.0000	100.104
1660.0000	100.077
1659.0000	100.13
1658.0000	100.133
1657.0000	100.123
1656.0000	100.101
1655.0000	100.086
1654.0000	100.084
1653.0000	100.066
1652.0000	100.06
1651.0000	100.034
1650.0000	100.016
1649.0000	100.005
1648.0000	100.007
1647.0000	100.035
1646.0000	100.027
1645.0000	100.06
1644.0000	100.09
1643.0000	100.096
1642.0000	100.089
1641.0000	100.062
1640.0000	100.063
1639.0000	100.08
1638.0000	100.065
1637.0000	100.064
1636.0000	100.052
1635.0000	100.05
1634.0000	100.021
1633.0000	100.003
1632.0000	99.9958
1631.0000	99.9845
1630.0000	99.9874
1629.0000	99.9795
1628.0000	99.9851
1627.0000	99.988
1626.0000	99.9877
1625.0000	99.9907
1624.0000	99.994
1623.0000	100
1622.0000	100.003
1621.0000	100.011
1620.0000	100.018
1619.0000	100.023
1618.0000	100.031
1617.0000	100.04
1616.0000	100.04
1615.0000	100.048
1614.0000	100.05
1613.0000	100.051
1612.0000	100.052
1611.0000	100.051
1610.0000	100.053
1609.0000	100.049
1608.0000	100.042
1607.0000	100.039
1606.0000	100.035
1605.0000	100.032
1604.0000	100.029
1603.0000	100.028
1602.0000	100.03
1601.0000	100.028
1600.0000	100.031
1599.0000	100.03
1598.0000	100.03
1597.0000	100.03
1596.0000	100.028
1595.0000	100.029
1594.0000	100.032
1593.0000	100.041
1592.0000	100.053
1591.0000	100.063
1590.0000	100.07
1589.0000	100.072
1588.0000	100.069
1587.0000	100.064
1586.0000	100.051
1585.0000	100.04
1584.0000	100.033
1583.0000	100.03
1582.0000	100.028
1581.0000	100.028
1580.0000	100.028
1579.0000	100.027
1578.0000	100.027
1577.0000	100.026
1576.0000	100.026
1575.0000	100.025
1574.0000	100.025
1573.0000	100.025
1572.0000	100.025
1571.0000	100.026
1570.0000	100.025
1569.0000	100.024
1568.0000	100.024
1567.0000	100.023
1566.0000	100.022
1565.0000	100.022
1564.0000	100.022
1563.0000	100.022
1562.0000	100.022
1561.0000	100.023
1560.0000	100.023
1559.0000	100.025
1558.0000	100.022
1557.0000	100.022
1556.0000	100.024
1555.0000	100.024
1554.0000	100.025
1553.0000	100.023
1552.0000	100.026
1551.0000	100.029
1550.0000	100.028
1549.0000	100.027
1548.0000	100.028
1547.0000	100.028
1546.0000	100.028
1545.0000	100.025
1544.0000	100.025
1543.0000	100.025
1542.0000	100.023
1541.0000	100.022
1540.0000	100.025
1539.0000	100.025
1538.0000	100.022
1537.0000	100.02
1536.0000	100.02
1535.0000	100.019
1534.0000	100.018
1533.0000	100.019
1532.0000	100.022
1531.0000	100.022
1530.0000	100.024
1529.0000	100.027
1528.0000	100.028
1527.0000	100.026
1526.0000	100.025
1525.0000	100.024
1524.0000	100.024
1523.0000	100.025
1522.0000	100.025
1521.0000	100.026
1520.0000	100.028
1519.0000	100.026
1518.0000	100.025
1517.0000	100.025
1516.0000	100.024
1515.0000	100.024
1514.0000	100.023
1513.0000	100.022
1512.0000	100.024
1511.0000	100.022
1510.0000	100.022
1509.0000	100.023
1508.0000	100.021
1507.0000	100.02
1506.0000	100.022
1505.0000	100.024
1504.0000	100.023
1503.0000	100.022
1502.0000	100.023
1501.0000	100.023
1500.0000	100.022
1499.0000	100.02
1498.0000	100.02
1497.0000	100.022
1496.0000	100.024
1495.0000	100.025
1494.0000	100.028
1493.0000	100.027
1492.0000	100.026
1491.0000	100.024
1490.0000	100.024
1489.0000	100.019
1488.0000	100.016
1487.0000	100.015
1486.0000	100.017
1485.0000	100.017
1484.0000	100.02
1483.0000	100.019
1482.0000	100.019
1481.0000	100.019
1480.0000	100.02
1479.0000	100.02
1478.0000	100.017
1477.0000	100.015
1476.0000	100.017
1475.0000	100.018
1474.0000	100.019
1473.0000	100.019
1472.0000	100.022
1471.0000	100.025
1470.0000	100.025
1469.0000	100.026
1468.0000	100.027
1467.0000	100.028
1466.0000	100.027
1465.0000	100.026
1464.0000	100.024
1463.0000	100.024
1462.0000	100.023
1461.0000	100.02
1460.0000	100.02
1459.0000	100.019
1458.0000	100.02
1457.0000	100.019
1456.0000	100.018
1455.0000	100.017
1454.0000	100.014
1453.0000	100.013
1452.0000	100.012
1451.0000	100.01
1450.0000	100.013
1449.0000	100.011
1448.0000	100.009
1447.0000	100.007
1446.0000	100.009
1445.0000	100.008
1444.0000	100.004
1443.0000	100.007
1442.0000	100.009
1441.0000	100.01
1440.0000	100.012
1439.0000	100.014
1438.0000	100.016
1437.0000	100.017
1436.0000	100.016
1435.0000	100.018
1434.0000	100.021
1433.0000	100.023
1432.0000	100.021
1431.0000	100.023
1430.0000	100.02
1429.0000	100.021
1428.0000	100.02
1427.0000	100.019
1426.0000	100.021
1425.0000	100.018
1424.0000	100.025
1423.0000	100.029
1422.0000	100.034
1421.0000	100.039
1420.0000	100.046
1419.0000	100.055
1418.0000	100.059
1417.0000	100.063
1416.0000	100.068
1415.0000	100.072
1414.0000	100.075
1413.0000	100.076
1412.0000	100.079
1411.0000	100.084
1410.0000	100.091
1409.0000	100.092
1408.0000	100.098
1407.0000	100.107
1406.0000	100.111
1405.0000	100.11
1404.0000	100.105
1403.0000	100.099
1402.0000	100.099
1401.0000	100.092
1400.0000	100.084
1399.0000	100.074
1398.0000	100.07
1397.0000	100.064
1396.0000	100.054
1395.0000	100.046
1394.0000	100.037
1393.0000	100.031
1392.0000	100.028
1391.0000	100.023
1390.0000	100.021
1389.0000	100.019
1388.0000	100.013
1387.0000	100.006
1386.0000	100.006
1385.0000	99.9978
1384.0000	99.999
1383.0000	99.9953
1382.0000	100
1381.0000	100.009
1380.0000	100.009
1379.0000	100.012
1378.0000	100.018
1377.0000	100.022
1376.0000	100.023
1375.0000	100.019
1374.0000	100.02
1373.0000	100.017
1372.0000	100.015
1371.0000	100.009
1370.0000	100.007
1369.0000	100.01
1368.0000	100.007
1367.0000	100.006
1366.0000	100.002
1365.0000	99.9952
1364.0000	99.9875
1363.0000	99.9742
1362.0000	99.9616
1361.0000	99.9572
1360.0000	99.9501
1359.0000	99.9469
1358.0000	99.9486
1357.0000	99.952
1356.0000	99.9549
1355.0000	99.9561
1354.0000	99.9572
1353.0000	99.9604
1352.0000	99.9607
1351.0000	99.9614
1350.0000	99.9625
1349.0000	99.963
1348.0000	99.9634
1347.0000	99.9644
1346.0000	99.9646
1345.0000	99.9669
1344.0000	99.967
1343.0000	99.969
1342.0000	99.971
1341.0000	99.9716
1340.0000	99.9728
1339.0000	99.9739
1338.0000	99.9723
1337.0000	99.9747
1336.0000	99.9745
1335.0000	99.9738
1334.0000	99.9735
1333.0000	99.9742
1332.0000	99.9723
1331.0000	99.9706
1330.0000	99.9696
1329.0000	99.9691
1328.0000	99.9672
1327.0000	99.9674
1326.0000	99.9686
1325.0000	99.9696
1324.0000	99.9677
1323.0000	99.9687
1322.0000	99.9702
1321.0000	99.9709
1320.0000	99.971
1319.0000	99.9714
1318.0000	99.9721
1317.0000	99.9696
1316.0000	99.9694
1315.0000	99.9685
1314.0000	99.9684
1313.0000	99.9668
1312.0000	99.9659
1311.0000	99.9665
1310.0000	99.9633
1309.0000	99.9606
1308.0000	99.9599
1307.0000	99.9575
1306.0000	99.9548
1305.0000	99.9533
1304.0000	99.9505
1303.0000	99.9484
1302.0000	99.9456
1301.0000	99.9412
1300.0000	99.937
1299.0000	99.9334
1298.0000	99.927
1297.0000	99.9204
1296.0000	99.9132
1295.0000	99.9093
1294.0000	99.9014
1293.0000	99.8936
1292.0000	99.8873
1291.0000	99.8816
1290.0000	99.8751
1289.0000	99.8684
1288.0000	99.8624
1287.0000	99.8605
1286.0000	99.8564
1285.0000	99.8536
1284.0000	99.8512
1283.0000	99.8503
1282.0000	99.8533
1281.0000	99.8524
1280.0000	99.8539
1279.0000	99.8547
1278.0000	99.8584
1277.0000	99.8603
1276.0000	99.8638
1275.0000	99.8666
1274.0000	99.8709
1273.0000	99.8753
1272.0000	99.8783
1271.0000	99.8838
1270.0000	99.8866
1269.0000	99.8911
1268.0000	99.8962
1267.0000	99.8997
1266.0000	99.9029
1265.0000	99.9082
1264.0000	99.9118
1263.0000	99.9121
1262.0000	99.9155
1261.0000	99.918
1260.0000	99.9214
1259.0000	99.9213
1258.0000	99.9214
1257.0000	99.9245
1256.0000	99.9262
1255.0000	99.927
1254.0000	99.9262
1253.0000	99.9288
1252.0000	99.9297
1251.0000	99.9282
1250.0000	99.9292
1249.0000	99.9302
1248.0000	99.9299
1247.0000	99.9293
1246.0000	99.9288
1245.0000	99.928
1244.0000	99.9282
1243.0000	99.9262
1242.0000	99.9245
1241.0000	99.9236
1240.0000	99.9207
1239.0000	99.9179
1238.0000	99.9156
1237.0000	99.9152
1236.0000	99.9117
1235.0000	99.9079
1234.0000	99.9054
1233.0000	99.9036
1232.0000	99.9003
1231.0000	99.8959
1230.0000	99.8917
1229.0000	99.8877
1228.0000	99.8827
1227.0000	99.878
1226.0000	99.8743
1225.0000	99.8677
1224.0000	99.8608
1223.0000	99.8553
1222.0000	99.8496
1221.0000	99.8426
1220.0000	99.8338
1219.0000	99.8261
1218.0000	99.8179
1217.0000	99.811
1216.0000	99.8051
1215.0000	99.7955
1214.0000	99.7775
1213.0000	99.7574
1212.0000	99.7383
1211.0000	99.721
1210.0000	99.7035
1209.0000	99.682
1208.0000	99.6699
1207.0000	99.6642
1206.0000	99.6582
1205.0000	99.6513
1204.0000	99.6451
1203.0000	99.6399
1202.0000	99.6393
1201.0000	99.6358
1200.0000	99.6503
1199.0000	99.6396
1198.0000	99.6357
1197.0000	99.629
1196.0000	99.6275
1195.0000	99.6253
1194.0000	99.6259
1193.0000	99.6278
1192.0000	99.632
1191.0000	99.6386
1190.0000	99.6444
1189.0000	99.6517
1188.0000	99.6588
1187.0000	99.6653
1186.0000	99.6718
1185.0000	99.677
1184.0000	99.6823
1183.0000	99.6886
1182.0000	99.6934
1181.0000	99.6968
1180.0000	99.7047
1179.0000	99.7099
1178.0000	99.714
1177.0000	99.7182
1176.0000	99.7234
1175.0000	99.7296
1174.0000	99.7345
1173.0000	99.7377
1172.0000	99.7405
1171.0000	99.7419
1170.0000	99.742
1169.0000	99.7381
1168.0000	99.7373
1167.0000	99.7319
1166.0000	99.7259
1165.0000	99.7194
1164.0000	99.712
1163.0000	99.7075
1162.0000	99.7001
1161.0000	99.6885
1160.0000	99.6794
1159.0000	99.6672
1158.0000	99.652
1157.0000	99.6271
1156.0000	99.6003
1155.0000	99.5711
1154.0000	99.5334
1153.0000	99.4936
1152.0000	99.4455
1151.0000	99.3895
1150.0000	99.3251
1149.0000	99.2429
1148.0000	99.1522
1147.0000	99.0453
1146.0000	98.9239
1145.0000	98.7913
1144.0000	98.641
1143.0000	98.4863
1142.0000	98.3293
1141.0000	98.1797
1140.0000	98.0503
1139.0000	97.9409
1138.0000	97.8524
1137.0000	97.7901
1136.0000	97.7484
1135.0000	97.7269
1134.0000	97.7261
1133.0000	97.7492
1132.0000	97.7894
1131.0000	97.8488
1130.0000	97.9203
1129.0000	98.0038
1128.0000	98.0948
1127.0000	98.1918
1126.0000	98.2884
1125.0000	98.3809
1124.0000	98.4744
1123.0000	98.5635
1122.0000	98.6479
1121.0000	98.7252
1120.0000	98.7972
1119.0000	98.8635
1118.0000	98.9246
1117.0000	98.9765
1116.0000	99.0237
1115.0000	99.0661
1114.0000	99.1029
1113.0000	99.1368
1112.0000	99.1621
1111.0000	99.1838
1110.0000	99.2043
1109.0000	99.2203
1108.0000	99.2302
1107.0000	99.2384
1106.0000	99.2436
1105.0000	99.2476
1104.0000	99.2454
1103.0000	99.2423
1102.0000	99.2352
1101.0000	99.2258
1100.0000	99.2147
1099.0000	99.1989
1098.0000	99.1847
1097.0000	99.1647
1096.0000	99.1406
1095.0000	99.1181
1094.0000	99.0899
1093.0000	99.0616
1092.0000	99.0286
1091.0000	98.9947
1090.0000	98.9601
1089.0000	98.9232
1088.0000	98.8857
1087.0000	98.8444
1086.0000	98.8015
1085.0000	98.7558
1084.0000	98.7053
1083.0000	98.6507
1082.0000	98.5927
1081.0000	98.5295
1080.0000	98.46
1079.0000	98.3824
1078.0000	98.3
1077.0000	98.2067
1076.0000	98.1018
1075.0000	97.983
1074.0000	97.8459
1073.0000	97.6893
1072.0000	97.5044
1071.0000	97.2866
1070.0000	97.0266
1069.0000	96.7176
1068.0000	96.3467
1067.0000	95.8966
1066.0000	95.3488
1065.0000	94.6811
1064.0000	93.8694
1063.0000	92.879
1062.0000	91.6808
1061.0000	90.2375
1060.0000	88.524
1059.0000	86.5104
1058.0000	84.1878
1057.0000	81.5556
1056.0000	78.6468
1055.0000	75.5044
1054.0000	72.2085
1053.0000	68.8559
1052.0000	65.5643
1051.0000	62.4526
1050.0000	59.6425
1049.0000	57.2347
1048.0000	55.3222
1047.0000	53.9629
1046.0000	53.1883
1045.0000	52.9966
1044.0000	53.3638
1043.0000	54.2481
1042.0000	55.584
1041.0000	57.3016
1040.0000	59.317
1039.0000	61.556
1038.0000	63.9348
1037.0000	66.3859
1036.0000	68.8387
1035.0000	71.2485
1034.0000	73.5691
1033.0000	75.7732
1032.0000	77.8345
1031.0000	79.7486
1030.0000	81.5047
1029.0000	83.1092
1028.0000	84.563
1027.0000	85.8768
1026.0000	87.063
1025.0000	88.1316
1024.0000	89.09
1023.0000	89.9536
1022.0000	90.7278
1021.0000	91.4214
1020.0000	92.0441
1019.0000	92.6062
1018.0000	93.1084
1017.0000	93.5632
1016.0000	93.972
1015.0000	94.3389
1014.0000	94.6714
1013.0000	94.9703
1012.0000	95.2411
1011.0000	95.478
1010.0000	95.6909
1009.0000	95.8818
1008.0000	96.0495
1007.0000	96.1951
1006.0000	96.3232
1005.0000	96.4368
1004.0000	96.5336
1003.0000	96.6209
1002.0000	96.694
1001.0000	96.7598
1000.0000	96.8128
999.0000	96.8581
998.0000	96.9038
997.0000	96.9464
996.0000	96.9897
995.0000	97.033
994.0000	97.0814
993.0000	97.1365
992.0000	97.1917
991.0000	97.2505
990.0000	97.3126
989.0000	97.377
988.0000	97.4437
987.0000	97.5062
986.0000	97.5659
985.0000	97.6236
984.0000	97.6729
983.0000	97.7155
982.0000	97.7489
981.0000	97.7779
980.0000	97.7998
979.0000	97.8177
978.0000	97.8317
977.0000	97.8419
976.0000	97.8517
975.0000	97.8617
974.0000	97.867
973.0000	97.8747
972.0000	97.8831
971.0000	97.895
970.0000	97.9068
969.0000	97.9234
968.0000	97.9441
967.0000	97.9635
966.0000	97.9891
965.0000	98.015
964.0000	98.0467
963.0000	98.0786
962.0000	98.1121
961.0000	98.1509
960.0000	98.1912
959.0000	98.2336
958.0000	98.2761
957.0000	98.3192
956.0000	98.3612
955.0000	98.4038
954.0000	98.448
953.0000	98.4885
952.0000	98.5284
951.0000	98.5672
950.0000	98.6049
949.0000	98.6398
948.0000	98.6738
947.0000	98.7094
946.0000	98.7457
945.0000	98.7775
944.0000	98.8067
943.0000	98.8338
942.0000	98.8583
941.0000	98.8831
940.0000	98.9069
939.0000	98.9282
938.0000	98.9458
937.0000	98.9635
936.0000	98.9816
935.0000	98.9974
934.0000	99.0063
933.0000	99.0218
932.0000	99.0279
931.0000	99.0408
930.0000	99.0475
929.0000	99.0485
928.0000	99.052
927.0000	99.0502
926.0000	99.0471
925.0000	99.0367
924.0000	99.0202
923.0000	99.0017
922.0000	98.9753
921.0000	98.945
920.0000	98.8999
919.0000	98.8523
918.0000	98.7886
917.0000	98.7272
916.0000	98.6432
915.0000	98.5515
914.0000	98.4521
913.0000	98.3409
912.0000	98.2214
911.0000	98.0876
910.0000	97.9457
909.0000	97.7914
908.0000	97.6354
907.0000	97.4757
906.0000	97.3177
905.0000	97.1621
904.0000	97.0083
903.0000	96.8626
902.0000	96.7217
901.0000	96.5832
900.0000	96.456
899.0000	96.3329
898.0000	96.2323
897.0000	96.1438
896.0000	96.0715
895.0000	96.0242
894.0000	95.9872
893.0000	95.9691
892.0000	95.9641
891.0000	95.9712
890.0000	96.0044
889.0000	96.0435
888.0000	96.0902
887.0000	96.1436
886.0000	96.2103
885.0000	96.2717
884.0000	96.3349
883.0000	96.3943
882.0000	96.4526
881.0000	96.5155
880.0000	96.5713
879.0000	96.6255
878.0000	96.6924
877.0000	96.7512
876.0000	96.8007
875.0000	96.8544
874.0000	96.9054
873.0000	96.9612
872.0000	96.9973
871.0000	97.0428
870.0000	97.0836
869.0000	97.1327
868.0000	97.1835
867.0000	97.2165
866.0000	97.2647
865.0000	97.3154
864.0000	97.3594
863.0000	97.4138
862.0000	97.4594
861.0000	97.5199
860.0000	97.5807
859.0000	97.6479
858.0000	97.6979
857.0000	97.7472
856.0000	97.7978
855.0000	97.8414
854.0000	97.8897
853.0000	97.9298
852.0000	97.9652
851.0000	98.0215
850.0000	98.0656
849.0000	98.1246
848.0000	98.1617
847.0000	98.2072
846.0000	98.2508
845.0000	98.2803
844.0000	98.3266
843.0000	98.3514
842.0000	98.3782
841.0000	98.405
840.0000	98.4379
839.0000	98.4516
838.0000	98.4708
837.0000	98.4855
836.0000	98.5056
835.0000	98.5223
834.0000	98.5261
833.0000	98.5408
832.0000	98.5548
831.0000	98.5783
830.0000	98.5719
829.0000	98.5822
828.0000	98.6003
827.0000	98.6083
826.0000	98.6077
825.0000	98.6025
824.0000	98.601
823.0000	98.6087
822.0000	98.6008
821.0000	98.5966
820.0000	98.5896
819.0000	98.5741
818.0000	98.5549
817.0000	98.544
816.0000	98.5337
815.0000	98.5115
814.0000	98.472
813.0000	98.4615
812.0000	98.4509
811.0000	98.4268
810.0000	98.3873
809.0000	98.3579
808.0000	98.328
807.0000	98.3005
806.0000	98.2527
805.0000	98.2138
804.0000	98.1826
803.0000	98.1535
802.0000	98.1288
801.0000	98.0978
800.0000	98.0891
799.0000	98.0703
798.0000	98.062
797.0000	98.064
796.0000	98.0489
795.0000	98.0498
794.0000	98.0589
793.0000	98.0689
792.0000	98.0895
791.0000	98.1076
790.0000	98.1112
789.0000	98.1356
788.0000	98.1503
787.0000	98.1674
786.0000	98.1804
785.0000	98.1763
784.0000	98.1891
783.0000	98.195
782.0000	98.2134
781.0000	98.2241
780.0000	98.2274
779.0000	98.2405
778.0000	98.2556
777.0000	98.2643
776.0000	98.2927
775.0000	98.3108
774.0000	98.3159
773.0000	98.3341
772.0000	98.3388
771.0000	98.3582
770.0000	98.3383
769.0000	98.3363
768.0000	98.3542
767.0000	98.3411
766.0000	98.3355
765.0000	98.3294
764.0000	98.3382
763.0000	98.3458
762.0000	98.3347
761.0000	98.3368
760.0000	98.3619
759.0000	98.3575
758.0000	98.3626
757.0000	98.3712
756.0000	98.3772
755.0000	98.3745
754.0000	98.3765
753.0000	98.3886
752.0000	98.3841
751.0000	98.3778
750.0000	98.3974
749.0000	98.3836
748.0000	98.3857
747.0000	98.3888
746.0000	98.389
745.0000	98.3599
744.0000	98.3377
743.0000	98.356
742.0000	98.3373
741.0000	98.3081
740.0000	98.3195
739.0000	98.3103
738.0000	98.2875
737.0000	98.2714
736.0000	98.2511
735.0000	98.2435
734.0000	98.2291
733.0000	98.2128
732.0000	98.1901
731.0000	98.1571
730.0000	98.1345
729.0000	98.1179
728.0000	98.097
727.0000	98.0537
726.0000	98.039
725.0000	98.0003
724.0000	97.9496
723.0000	97.8995
722.0000	97.847
721.0000	97.8288
720.0000	97.7871
719.0000	97.7297
718.0000	97.6775
717.0000	97.6064
716.0000	97.5282
715.0000	97.4685
714.0000	97.3896
713.0000	97.31
712.0000	97.2363
711.0000	97.1423
710.0000	97.0495
709.0000	96.9645
708.0000	96.8779
707.0000	96.8294
706.0000	96.7748
705.0000	96.7312
704.0000	96.7287
703.0000	96.7459
702.0000	96.7476
701.0000	96.7529
[truncated: 501 more rows]
