# Supplementary material for: Exciton thermal radiation from macroscale membranes composed of chirality-sorted carbon nanotubes and its control
Source: Nat Commun. 2026 Jul 29;17:6967. doi: 10.1038/s41467-026-75711-4 (PMC13421534; doi:10.1038/s41467-026-75711-4)
Supplement: Supplementary file 4 — Source Data [file 41467_2026_75711_MOESM4_ESM.zip › Source data/Supplementary_Data_6_sensitivity_true.txt]

	FIB_ERATO[0]=	0.031464
	FIB_ERATO[1]=	0.0316295
	FIB_ERATO[2]=	0.0314603
	FIB_ERATO[3]=	0.0328127
	FIB_ERATO[4]=	0.0373237
	FIB_ERATO[5]=	0.0439036
	FIB_ERATO[6]=	0.0632736
	FIB_ERATO[7]=	0.0919643
	FIB_ERATO[8]=	0.130439
	FIB_ERATO[9]=	0.180375
	FIB_ERATO[10]=	0.239987
	FIB_ERATO[11]=	0.331448
	FIB_ERATO[12]=	0.441579
	FIB_ERATO[13]=	0.568311
	FIB_ERATO[14]=	0.715385
	FIB_ERATO[15]=	1.22895
	FIB_ERATO[16]=	1.75158
	FIB_ERATO[17]=	2.2649
	FIB_ERATO[18]=	2.48252
	FIB_ERATO[19]=	2.82971
	FIB_ERATO[20]=	3.34706
	FIB_ERATO[21]=	3.88165
	FIB_ERATO[22]=	4.42628
	FIB_ERATO[23]=	4.78347
	FIB_ERATO[24]=	5.37221
	FIB_ERATO[25]=	5.92803
	FIB_ERATO[26]=	6.45
	FIB_ERATO[27]=	7.16726
	FIB_ERATO[28]=	7.91495
	FIB_ERATO[29]=	9.17932
	FIB_ERATO[30]=	10.536
	FIB_ERATO[31]=	12.0147
	FIB_ERATO[32]=	14.2757
	FIB_ERATO[33]=	16.8232
	FIB_ERATO[34]=	19.5075
	FIB_ERATO[35]=	20.487
	FIB_ERATO[36]=	26.1437
	FIB_ERATO[37]=	29.4147
	FIB_ERATO[38]=	32.9072
	FIB_ERATO[39]=	36.9115
	FIB_ERATO[40]=	38.8109
	FIB_ERATO[41]=	39.0884
	FIB_ERATO[42]=	40.7477
	FIB_ERATO[43]=	42.4433
	FIB_ERATO[44]=	41.4801
	FIB_ERATO[45]=	41.9968
	FIB_ERATO[46]=	41.5228
	FIB_ERATO[47]=	41.2099
	FIB_ERATO[48]=	41.1312
	FIB_ERATO[49]=	39.8931
	FIB_ERATO[50]=	36.4053
	X_FIB_ERATO[0]=	350
	X_FIB_ERATO[1]=	360
	X_FIB_ERATO[2]=	370
	X_FIB_ERATO[3]=	380
	X_FIB_ERATO[4]=	390
	X_FIB_ERATO[5]=	400
	X_FIB_ERATO[6]=	420
	X_FIB_ERATO[7]=	440
	X_FIB_ERATO[8]=	460
	X_FIB_ERATO[9]=	480
	X_FIB_ERATO[10]=	500
	X_FIB_ERATO[11]=	525
	X_FIB_ERATO[12]=	550
	X_FIB_ERATO[13]=	575
	X_FIB_ERATO[14]=	600
	X_FIB_ERATO[15]=	650
	X_FIB_ERATO[16]=	700
	X_FIB_ERATO[17]=	750
	X_FIB_ERATO[18]=	800
	X_FIB_ERATO[19]=	850
	X_FIB_ERATO[20]=	900
	X_FIB_ERATO[21]=	950
	X_FIB_ERATO[22]=	1000
	X_FIB_ERATO[23]=	1050
	X_FIB_ERATO[24]=	1100
	X_FIB_ERATO[25]=	1150
	X_FIB_ERATO[26]=	1200
	X_FIB_ERATO[27]=	1250
	X_FIB_ERATO[28]=	1300
	X_FIB_ERATO[29]=	1350
	X_FIB_ERATO[30]=	1400
	X_FIB_ERATO[31]=	1450
	X_FIB_ERATO[32]=	1500
	X_FIB_ERATO[33]=	1550
	X_FIB_ERATO[34]=	1600
	X_FIB_ERATO[35]=	1650
	X_FIB_ERATO[36]=	1700
	X_FIB_ERATO[37]=	1750
	X_FIB_ERATO[38]=	1800
	X_FIB_ERATO[39]=	1850
	X_FIB_ERATO[40]=	1900
	X_FIB_ERATO[41]=	1950
	X_FIB_ERATO[42]=	2000
	X_FIB_ERATO[43]=	2050
	X_FIB_ERATO[44]=	2100
	X_FIB_ERATO[45]=	2150
	X_FIB_ERATO[46]=	2200
	X_FIB_ERATO[47]=	2250
	X_FIB_ERATO[48]=	2300
	X_FIB_ERATO[49]=	2350
	X_FIB_ERATO[50]=	2400
