# Supplementary material for: Exciton thermal radiation from macroscale membranes composed of chirality-sorted carbon nanotubes and its control
Source: Nat Commun. 2026 Jul 29;17:6967. doi: 10.1038/s41467-026-75711-4 (PMC13421534; doi:10.1038/s41467-026-75711-4)
Supplement: Supplementary file 4 — Source Data [file 41467_2026_75711_MOESM4_ESM.zip › Source data/Supplementary_Data_9_cooling_350K_bg.txt]

Data from AT069_NQ51B19821__53__18-06-14-764.txt Node

Date: Mon Sep 30 18:06:14 JST 2024
User: ymlab
Spectrometer: NQ51B1982
Trigger mode: 0
Integration Time (sec): 8.000000E-2
Scans to average: 100
Nonlinearity correction enabled: false
Boxcar width: 0
Storing dark spectrum: false
XAxis mode: Wavelengths
Number of Pixels in Spectrum: 512
>>>>>Begin Spectral Data<<<<<
899.399	2170.19
901.024	2137.52
902.648	2178.6
904.273	2150.6
905.897	2175.38
907.522	2160.72
909.146	2176.93
910.77	2146.78
912.394	2173.5
914.018	2153.77
915.642	2176.69
917.265	2149.02
918.889	2173.23
920.512	2154.6
922.136	2180.22
923.759	2147.48
925.382	2178.65
927.005	2152.79
928.628	2173.21
930.251	2157.64
931.873	2180.15
933.496	2154.42
935.118	2184.11
936.74	2153.86
938.363	2182.74
939.985	2157.86
941.607	2178.9
943.228	2164.08
944.85	2182.5
946.472	2147.94
948.093	2179.11
949.715	2148.03
951.336	2187.38
952.957	2156.37
954.578	2178.57
956.199	2145.75
957.82	2179.68
959.44	2150.44
961.061	2174.64
962.681	2155.27
964.302	2180.63
965.922	2153.42
967.542	2184.51
969.162	2179.29
970.782	2178.04
972.401	2155.34
974.021	2176.36
975.64	2155.12
977.26	2175.6
978.879	2145.35
980.498	2174.8
982.117	2150.5
983.736	2176.4
985.355	2159.41
986.973	2177.43
988.592	2150.57
990.21	2167.6
991.828	2150.82
993.446	2175.09
995.064	2151.16
996.682	2169.97
998.3	2150.15
999.917	2172.88
1001.535	2142.05
1003.152	2179.52
1004.769	2142.01
1006.387	2175.62
1008.003	2145.02
1009.62	2174.32
1011.237	2156.95
1012.854	2173.27
1014.47	2152.58
1016.086	2176.61
1017.703	2140.1
1019.319	2176.87
1020.935	2155.07
1022.55	2177.34
1024.166	2150.68
1025.782	2165.9
1027.397	2145.89
1029.012	2175.03
1030.627	2154.04
1032.243	2171.76
1033.857	2148.67
1035.472	2167.53
1037.087	2147.2
1038.701	2170.88
1040.316	2153.46
1041.93	2173.17
1043.544	2148.57
1045.158	2166.57
1046.772	2145.81
1048.386	2175.61
1049.999	2150.69
1051.613	2168.54
1053.226	2146.12
1054.839	2180.08
1056.452	2135.38
1058.065	2174.77
1059.678	2142.32
1061.29	2172.14
1062.903	2138.5
1064.515	2178.66
1066.127	2141.55
1067.74	2167.22
1069.351	2144.95
1070.963	2170.85
1072.575	2147.07
1074.186	2165.16
1075.798	2151.12
1077.409	2172.64
1079.02	2143.91
1080.631	2165.45
1082.242	2135.75
1083.853	2167.39
1085.463	2142.92
1087.074	2166
1088.684	2143.71
1090.294	2166.46
1091.904	2136.9
1093.514	2166.8
1095.124	2148.32
1096.733	2168.41
1098.343	2137.64
1099.952	2167.33
1101.561	2140.4
1103.17	2170.09
1104.779	2143.67
1106.388	2173.28
1107.996	2139.57
1109.605	2166.8
1111.213	2140.66
1112.821	2164.78
1114.429	2145.05
1116.037	2162.93
1117.645	2143.57
1119.252	2166.1
1120.86	2138.52
1122.467	2164.93
1124.074	2141.2
1125.681	2177.66
1127.288	2153.73
1128.895	2177.88
1130.501	2146.21
1132.108	2167.23
1133.714	2139.74
1135.32	2172.53
1136.926	2143.52
1138.532	2168.27
1140.138	2140.2
1141.743	2163.92
1143.349	2138.12
1144.954	2181.86
1146.559	2154.12
1148.164	2162.87
1149.768	2139.41
1151.373	2180.79
1152.978	2139.82
1154.582	2163.14
1156.186	2134.98
1157.79	2165.76
1159.394	2147.86
1160.998	2169.1
1162.601	2146.11
1164.205	2170.44
1165.808	2146.74
1167.411	2155.15
1169.014	2151.11
1170.617	2175.53
1172.219	2135.24
1173.822	2169.33
1175.424	2144.36
1177.026	2184.22
1178.628	2144.53
1180.23	2161.07
1181.832	2143.66
1183.433	2175.23
1185.035	2141.17
1186.636	2172.41
1188.237	2141.27
1189.838	2163.68
1191.439	2156.25
1193.04	2163.32
1194.64	2153.96
1196.24	2153.01
1197.84	2141.49
1199.44	2169.38
1201.04	2142.05
1202.64	2175.72
1204.239	2141.56
1205.839	2167.74
1207.438	2143.79
1209.037	2166.09
1210.636	2151.26
1212.235	2166.86
1213.833	2133.97
1215.432	2171.72
1217.03	2136.37
1218.628	2168.03
1220.226	2134.09
1221.823	2169.63
1223.421	2138.25
1225.018	2160.05
1226.616	2139.52
1228.213	2161.25
1229.81	2137.99
1231.407	2173.87
1233.003	2139.31
1234.6	2172.1
1236.196	2144.48
1237.792	2161.34
1239.388	2134.82
1240.984	2165.44
1242.579	2130.34
1244.175	2170.38
1245.77	2137.97
1247.365	2164.77
1248.96	2138.02
1250.555	2166.42
1252.149	2140.84
1253.744	2164.51
1255.338	2131.76
1256.932	2159.54
1258.526	2139
1260.12	2160.65
1261.714	2140.42
1263.307	2170.15
1264.9	2137.15
1266.494	2160.25
1268.086	2139.08
1269.679	2158.18
1271.272	2134.36
1272.864	2162.18
1274.456	2137.94
1276.049	2160.33
1277.64	2137.08
1279.232	2166.56
1280.824	2129.46
1282.415	2159.63
1284.006	2150.65
1285.597	2159.81
1287.188	2131.85
1288.779	2159.7
1290.37	2132.61
1291.96	2161.15
1293.55	2133.74
1295.14	2162.35
1296.73	2126.65
1298.32	2162.43
1299.909	2146.26
1301.499	2151.98
1303.088	2140.24
1304.677	2163.4
1306.265	2129.53
1307.854	2159.71
1309.442	2133.89
1311.031	2158.75
1312.619	2136.52
1314.207	2153.69
1315.794	2134.94
1317.382	2156.43
1318.969	2138.41
1320.557	2159.85
1322.144	2132.29
1323.73	2156.21
1325.317	2134.87
1326.904	2156.85
1328.49	2127.12
1330.076	2163.39
1331.662	2132.26
1333.248	2157.67
1334.833	2152.61
1336.419	2163.48
1338.004	2130.16
1339.589	2156.36
1341.174	2136.23
1342.758	2163.05
1344.343	2122.77
1345.927	2167.44
1347.511	2127.08
1349.095	2152.52
1350.679	2127.13
1352.263	2153.52
1353.846	2133.12
1355.429	2165.54
1357.012	2128.55
1358.595	2152.86
1360.178	2123.91
1361.76	2154.47
1363.343	2133.31
1364.925	2156.78
1366.507	2134.43
1368.088	2154.63
1369.67	2126.64
1371.251	2152.74
1372.832	2126.36
1374.413	2149.76
1375.994	2139.18
1377.575	2153.7
1379.155	2134.41
1380.735	2145.16
1382.316	2125.24
1383.895	2158.84
1385.475	2133.59
1387.055	2160.31
1388.634	2131.16
1390.213	2153.89
1391.792	2131.71
1393.371	2160.34
1394.949	2144.03
1396.527	2157.36
1398.106	2136.75
1399.684	2158.2
1401.261	2133.95
1402.839	2153.16
1404.416	2133.41
1405.993	2155.72
1407.57	2136.1
1409.147	2153.42
1410.724	2127.86
1412.3	2153.65
1413.876	2127.5
1415.452	2146.74
1417.028	2145.8
1418.604	2165.33
1420.179	2136.97
1421.755	2154.1
1423.33	2133.37
1424.905	2154.65
1426.479	2137.18
1428.054	2152.09
1429.628	2128.52
1431.202	2151.39
1432.776	2130.49
1434.35	2156.36
1435.923	2133.83
1437.496	2156.85
1439.069	2126.91
1440.642	2159.76
1442.215	2128.38
1443.788	2150.2
1445.36	2139.67
1446.932	2160.02
1448.504	2127.28
1450.076	2141.83
1451.647	2136.36
1453.218	2161.4
1454.789	2136.66
1456.36	2155.55
1457.931	2133.62
1459.502	2146.67
1461.072	2133.36
1462.642	2158.92
1464.212	2130.06
1465.781	2157.19
1467.351	2147.29
1468.92	2148.38
1470.489	2135.5
1472.058	2159.19
1473.627	2125.79
1475.195	2138.51
1476.764	2128.25
1478.332	2151.79
1479.9	2130.75
1481.467	2152.25
1483.035	2134.8
1484.602	2159.16
1486.169	2143.8
1487.736	2159.8
1489.302	2117.7
1490.869	2138.03
1492.435	2124.88
1494.001	2146.51
1495.567	2126.22
1497.132	2147
1498.698	2132.79
1500.263	2156.86
1501.828	2130.1
1503.393	2151.68
1504.957	2132.25
1506.521	2148.15
1508.086	2117.29
1509.65	2153.97
1511.213	2128.06
1512.777	2158.05
1514.34	2119.45
1515.903	2138.07
1517.466	2123.67
1519.029	2151.05
1520.591	2131.02
1522.153	2150.45
1523.715	2120.53
1525.277	2141.72
1526.839	2123.47
1528.4	2139.26
1529.961	2129.02
1531.522	2150.09
1533.083	2129.05
1534.643	2147.01
1536.204	2130.33
1537.764	2160.12
1539.324	2125.91
1540.883	2143.26
1542.443	2135.17
1544.002	2146.95
1545.561	2126.97
1547.12	2164.48
1548.679	2119.61
1550.237	2143.49
1551.795	2123.31
1553.353	2152.36
1554.911	2133.49
1556.468	2151.65
1558.026	2126.47
1559.583	2141.72
1561.139	2134.26
1562.696	2151.37
1564.252	2122.25
1565.809	2144.25
1567.365	2129.43
1568.92	2145.14
1570.476	2131.49
1572.031	2156.31
1573.586	2123.96
1575.141	2146.17
1576.696	2152.65
1578.25	2151.51
1579.805	2130.04
1581.359	2144.69
1582.912	2135.76
1584.466	2155
1586.019	2119.71
1587.572	2164.62
1589.125	2122.31
1590.678	2149.02
1592.23	2129.37
1593.782	2142.95
1595.334	2125.68
1596.886	2146.44
1598.438	2136.74
1599.989	2140.71
1601.54	2131.52
1603.091	2138.35
1604.642	2124.28
1606.192	2147.53
1607.742	2151.91
1609.292	2144.87
1610.842	2138.97
1612.391	2148.66
1613.941	2126.36
1615.49	2149.42
1617.038	2138.03
1618.587	2147
1620.135	2126.77
1621.684	2143.18
1623.231	2112.1
1624.779	2143.73
1626.327	2129.75
1627.874	2147.04
1629.421	2118.05
1630.968	2148.67
1632.514	2131.6
1634.06	2134.9
1635.606	2130.4
1637.152	2140.28
1638.698	2119.3
1640.243	2138.17
1641.788	2122.58
1643.333	2139.72
1644.878	2129
1646.422	2147.49
1647.967	2120.61
1649.511	2134.09
1651.054	2129.32
1652.598	2144.41
1654.141	2122.99
1655.684	2135.81
1657.227	2113.95
1658.77	2145.9
1660.312	2107.02
1661.854	2132.04
1663.396	2113.84
1664.937	2145.87
1666.479	2129
1668.02	2141.51
1669.561	2120.7
1671.102	2127.96
1672.642	2130.22
1674.182	2140.37
1675.722	2134.8
1677.262	2131.79
1678.801	2121.12
1680.341	2142.43
1681.88	2134.58
1683.418	2134.21
1684.957	2123.33
1686.495	2148.68
1688.033	2130.01
1689.571	2143.46
1691.109	2131.13
1692.646	2133.27
1694.183	2124.84
1695.72	2129.45
1697.257	2116.63
1698.793	2126.93
1700.329	2119.68
1701.865	2131.7
1703.401	2113.9
1704.936	2127.09
1706.471	2123.54
1708.006	2124.22
1709.541	2121.52
