# Supplementary material for: Exciton thermal radiation from macroscale membranes composed of chirality-sorted carbon nanotubes and its control
Source: Nat Commun. 2026 Jul 29;17:6967. doi: 10.1038/s41467-026-75711-4 (PMC13421534; doi:10.1038/s41467-026-75711-4)
Supplement: Supplementary file 4 — Source Data [file 41467_2026_75711_MOESM4_ESM.zip › Source data/Supplementary_Data_17_haeting_800K_bg.txt]

Data from MK75SS02_2_NIR_800K_sig_bg_NQ51B19821__0__71.txt Node

Date: Mon Nov 17 14:05:23 JST 2025
User: ymlab
Spectrometer: NQ51B1982
Trigger mode: 0
Integration Time (sec): 1.000000E-1
Scans to average: 1
Nonlinearity correction enabled: false
Boxcar width: 0
Storing dark spectrum: false
XAxis mode: Wavelengths
Number of Pixels in Spectrum: 512
>>>>>Begin Spectral Data<<<<<
899.399	2175
901.024	2139
902.648	2176
904.273	2158
905.897	2180
907.522	2167
909.146	2186
910.77	2153
912.394	2178
914.018	2147
915.642	2191
917.265	2137
918.889	2184
920.512	2150
922.136	2189
923.759	2149
925.382	2188
927.005	2153
928.628	2182
930.251	2159
931.873	2195
933.496	2157
935.118	2194
936.74	2164
938.363	2194
939.985	2166
941.607	2182
943.228	2172
944.85	2189
946.472	2155
948.093	2188
949.715	2157
951.336	2205
952.957	2168
954.578	2191
956.199	2159
957.82	2194
959.44	2166
961.061	2191
962.681	2170
964.302	2192
965.922	2183
967.542	2193
969.162	2206
970.782	2190
972.401	2169
974.021	2191
975.64	2177
977.26	2197
978.879	2168
980.498	2196
982.117	2169
983.736	2204
985.355	2180
986.973	2202
988.592	2172
990.21	2203
991.828	2168
993.446	2202
995.064	2174
996.682	2202
998.3	2173
999.917	2207
1001.535	2175
1003.152	2216
1004.769	2172
1006.387	2206
1008.003	2178
1009.62	2213
1011.237	2194
1012.854	2214
1014.47	2191
1016.086	2219
1017.703	2186
1019.319	2209
1020.935	2201
1022.55	2223
1024.166	2187
1025.782	2207
1027.397	2196
1029.012	2225
1030.627	2204
1032.243	2229
1033.857	2205
1035.472	2220
1037.087	2199
1038.701	2223
1040.316	2204
1041.93	2226
1043.544	2209
1045.158	2231
1046.772	2194
1048.386	2235
1049.999	2216
1051.613	2227
1053.226	2214
1054.839	2251
1056.452	2202
1058.065	2245
1059.678	2217
1061.29	2250
1062.903	2215
1064.515	2259
1066.127	2219
1067.74	2244
1069.351	2223
1070.963	2247
1072.575	2223
1074.186	2243
1075.798	2237
1077.409	2255
1079.02	2225
1080.631	2255
1082.242	2226
1083.853	2262
1085.463	2231
1087.074	2261
1088.684	2239
1090.294	2267
1091.904	2232
1093.514	2271
1095.124	2239
1096.733	2267
1098.343	2248
1099.952	2271
1101.561	2253
1103.17	2269
1104.779	2250
1106.388	2291
1107.996	2251
1109.605	2285
1111.213	2258
1112.821	2287
1114.429	2265
1116.037	2291
1117.645	2269
1119.252	2301
1120.86	2267
1122.467	2303
1124.074	2258
1125.681	2318
1127.288	2279
1128.895	2323
1130.501	2282
1132.108	2313
1133.714	2287
1135.32	2319
1136.926	2288
1138.532	2321
1140.138	2287
1141.743	2319
1143.349	2290
1144.954	2335
1146.559	2315
1148.164	2316
1149.768	2304
1151.373	2338
1152.978	2315
1154.582	2319
1156.186	2302
1157.79	2341
1159.394	2322
1160.998	2346
1162.601	2317
1164.205	2351
1165.808	2325
1167.411	2339
1169.014	2333
1170.617	2357
1172.219	2313
1173.822	2367
1175.424	2325
1177.026	2377
1178.628	2330
1180.23	2355
1181.832	2337
1183.433	2377
1185.035	2345
1186.636	2371
1188.237	2336
1189.838	2370
1191.439	2362
1193.04	2367
1194.64	2367
1196.24	2371
1197.84	2351
1199.44	2380
1201.04	2361
1202.64	2392
1204.239	2366
1205.839	2388
1207.438	2368
1209.037	2395
1210.636	2379
1212.235	2399
1213.833	2371
1215.432	2415
1217.03	2371
1218.628	2405
1220.226	2369
1221.823	2415
1223.421	2385
1225.018	2399
1226.616	2392
1228.213	2406
1229.81	2382
1231.407	2430
1233.003	2391
1234.6	2430
1236.196	2398
1237.792	2421
1239.388	2393
1240.984	2431
1242.579	2393
1244.175	2424
1245.77	2395
1247.365	2426
1248.96	2408
1250.555	2431
1252.149	2407
1253.744	2441
1255.338	2407
1256.932	2435
1258.526	2411
1260.12	2443
1261.714	2426
1263.307	2459
1264.9	2420
1266.494	2447
1268.086	2426
1269.679	2453
1271.272	2415
1272.864	2459
1274.456	2429
1276.049	2462
1277.64	2434
1279.232	2471
1280.824	2437
1282.415	2473
1284.006	2460
1285.597	2477
1287.188	2447
1288.779	2482
1290.37	2456
1291.96	2486
1293.55	2460
1295.14	2487
1296.73	2447
1298.32	2488
1299.909	2485
1301.499	2485
1303.088	2473
1304.677	2511
1306.265	2469
1307.854	2511
1309.442	2479
1311.031	2514
1312.619	2492
1314.207	2517
1315.794	2494
1317.382	2527
1318.969	2506
1320.557	2527
1322.144	2493
1323.73	2527
1325.317	2514
1326.904	2531
1328.49	2510
1330.076	2553
1331.662	2513
1333.248	2549
1334.833	2543
1336.419	2567
1338.004	2533
1339.589	2563
1341.174	2537
1342.758	2575
1344.343	2529
1345.927	2586
1347.511	2527
1349.095	2581
1350.679	2531
1352.263	2578
1353.846	2543
1355.429	2585
1357.012	2539
1358.595	2566
1360.178	2532
1361.76	2566
1363.343	2532
1364.925	2551
1366.507	2547
1368.088	2568
1369.67	2539
1371.251	2570
1372.832	2540
1374.413	2571
1375.994	2578
1377.575	2591
1379.155	2565
1380.735	2578
1382.316	2538
1383.895	2559
1385.475	2527
1387.055	2586
1388.634	2559
1390.213	2584
1391.792	2573
1393.371	2616
1394.949	2584
1396.527	2599
1398.106	2567
1399.684	2601
1401.261	2605
1402.839	2597
1404.416	2595
1405.993	2631
1407.57	2597
1409.147	2631
1410.724	2610
1412.3	2639
1413.876	2630
1415.452	2649
1417.028	2635
1418.604	2690
1420.179	2631
1421.755	2669
1423.33	2652
1424.905	2680
1426.479	2655
1428.054	2687
1429.628	2659
1431.202	2694
1432.776	2671
1434.35	2699
1435.923	2679
1437.496	2706
1439.069	2670
1440.642	2716
1442.215	2685
1443.788	2718
1445.36	2695
1446.932	2719
1448.504	2677
1450.076	2719
1451.647	2703
1453.218	2743
1454.789	2709
1456.36	2740
1457.931	2713
1459.502	2740
1461.072	2723
1462.642	2758
1464.212	2730
1465.781	2761
1467.351	2747
1468.92	2761
1470.489	2733
1472.058	2774
1473.627	2725
1475.195	2767
1476.764	2736
1478.332	2786
1479.9	2749
1481.467	2790
1483.035	2768
1484.602	2795
1486.169	2780
1487.736	2805
1489.302	2763
1490.869	2792
1492.435	2771
1494.001	2813
1495.567	2781
1497.132	2783
1498.698	2790
1500.263	2808
1501.828	2790
1503.393	2815
1504.957	2789
1506.521	2819
1508.086	2783
1509.65	2822
1511.213	2795
1512.777	2838
1514.34	2795
1515.903	2821
1517.466	2802
1519.029	2831
1520.591	2824
1522.153	2844
1523.715	2824
1525.277	2839
1526.839	2824
1528.4	2842
1529.961	2833
1531.522	2863
1533.083	2846
1534.643	2877
1536.204	2851
1537.764	2884
1539.324	2848
1540.883	2879
1542.443	2856
1544.002	2873
1545.561	2858
1547.12	2899
1548.679	2856
1550.237	2873
1551.795	2856
1553.353	2895
1554.911	2879
1556.468	2901
1558.026	2875
1559.583	2904
1561.139	2884
1562.696	2905
1564.252	2886
1565.809	2911
1567.365	2886
1568.92	2905
1570.476	2898
1572.031	2910
1573.586	2886
1575.141	2909
1576.696	2919
1578.25	2925
1579.805	2904
1581.359	2924
1582.912	2906
1584.466	2940
1586.019	2895
1587.572	2952
1589.125	2909
1590.678	2937
1592.23	2917
1593.782	2934
1595.334	2910
1596.886	2930
1598.438	2930
1599.989	2934
1601.54	2930
1603.091	2942
1604.642	2924
1606.192	2953
1607.742	2942
1609.292	2947
1610.842	2939
1612.391	2957
1613.941	2931
1615.49	2955
1617.038	2933
1618.587	2949
1620.135	2943
1621.684	2946
1623.231	2926
1624.779	2948
1626.327	2939
1627.874	2957
1629.421	2917
1630.968	2952
1632.514	2923
1634.06	2941
1635.606	2929
1637.152	2946
1638.698	2913
1640.243	2933
1641.788	2901
1643.333	2927
1644.878	2886
1646.422	2917
1647.967	2834
1649.511	2852
1651.054	2802
1652.598	2805
1654.141	2755
1655.684	2735
1657.227	2663
1658.77	2662
1660.312	2580
1661.854	2573
1663.396	2503
1664.937	2508
1666.479	2445
1668.02	2450
1669.561	2385
1671.102	2383
1672.642	2350
1674.182	2359
1675.722	2328
1677.262	2317
1678.801	2283
1680.341	2297
1681.88	2271
1683.418	2268
1684.957	2242
1686.495	2261
1688.033	2235
1689.571	2241
1691.109	2213
1692.646	2220
1694.183	2191
1695.72	2210
1697.257	2173
1698.793	2191
1700.329	2178
1701.865	2189
1703.401	2163
1704.936	2175
1706.471	2170
1708.006	2168
1709.541	2158
