# Supplementary material for: Exciton thermal radiation from macroscale membranes composed of chirality-sorted carbon nanotubes and its control
Source: Nat Commun. 2026 Jul 29;17:6967. doi: 10.1038/s41467-026-75711-4 (PMC13421534; doi:10.1038/s41467-026-75711-4)
Supplement: Supplementary file 4 — Source Data [file 41467_2026_75711_MOESM4_ESM.zip › Source data/Supplementary_Data_17_cooling_700K_bg.txt]

Data from MK75SS02_2_cool_NIR_700K_sig_bg_NQ51B19821__0__79.txt Node

Date: Mon Nov 17 14:34:00 JST 2025
User: ymlab
Spectrometer: NQ51B1982
Trigger mode: 0
Integration Time (sec): 1.000000E-1
Scans to average: 1
Nonlinearity correction enabled: false
Boxcar width: 0
Storing dark spectrum: false
XAxis mode: Wavelengths
Number of Pixels in Spectrum: 512
>>>>>Begin Spectral Data<<<<<
899.399	2178
901.024	2134
902.648	2179
904.273	2153
905.897	2159
907.522	2163
909.146	2169
910.77	2151
912.394	2169
914.018	2152
915.642	2177
917.265	2150
918.889	2175
920.512	2156
922.136	2185
923.759	2149
925.382	2179
927.005	2147
928.628	2166
930.251	2159
931.873	2176
933.496	2151
935.118	2186
936.74	2151
938.363	2179
939.985	2155
941.607	2184
943.228	2158
944.85	2181
946.472	2149
948.093	2188
949.715	2146
951.336	2188
952.957	2146
954.578	2179
956.199	2133
957.82	2180
959.44	2141
961.061	2169
962.681	2150
964.302	2181
965.922	2147
967.542	2180
969.162	2175
970.782	2182
972.401	2155
974.021	2181
975.64	2155
977.26	2173
978.879	2138
980.498	2185
982.117	2136
983.736	2177
985.355	2152
986.973	2176
988.592	2151
990.21	2172
991.828	2146
993.446	2175
995.064	2151
996.682	2175
998.3	2157
999.917	2171
1001.535	2133
1003.152	2186
1004.769	2130
1006.387	2173
1008.003	2145
1009.62	2180
1011.237	2153
1012.854	2175
1014.47	2154
1016.086	2177
1017.703	2136
1019.319	2181
1020.935	2157
1022.55	2182
1024.166	2146
1025.782	2165
1027.397	2135
1029.012	2177
1030.627	2151
1032.243	2175
1033.857	2145
1035.472	2172
1037.087	2142
1038.701	2171
1040.316	2156
1041.93	2180
1043.544	2147
1045.158	2159
1046.772	2142
1048.386	2183
1049.999	2141
1051.613	2164
1053.226	2143
1054.839	2180
1056.452	2134
1058.065	2178
1059.678	2147
1061.29	2173
1062.903	2137
1064.515	2177
1066.127	2143
1067.74	2166
1069.351	2143
1070.963	2171
1072.575	2139
1074.186	2162
1075.798	2141
1077.409	2179
1079.02	2137
1080.631	2169
1082.242	2137
1083.853	2171
1085.463	2148
1087.074	2167
1088.684	2143
1090.294	2174
1091.904	2138
1093.514	2165
1095.124	2142
1096.733	2159
1098.343	2143
1099.952	2159
1101.561	2147
1103.17	2163
1104.779	2141
1106.388	2174
1107.996	2140
1109.605	2168
1111.213	2135
1112.821	2171
1114.429	2143
1116.037	2165
1117.645	2141
1119.252	2171
1120.86	2133
1122.467	2177
1124.074	2127
1125.681	2183
1127.288	2146
1128.895	2182
1130.501	2143
1132.108	2173
1133.714	2135
1135.32	2175
1136.926	2139
1138.532	2171
1140.138	2142
1141.743	2159
1143.349	2137
1144.954	2184
1146.559	2146
1148.164	2175
1149.768	2125
1151.373	2184
1152.978	2125
1154.582	2162
1156.186	2127
1157.79	2168
1159.394	2148
1160.998	2170
1162.601	2146
1164.205	2169
1165.808	2147
1167.411	2159
1169.014	2152
1170.617	2180
1172.219	2132
1173.822	2159
1175.424	2142
1177.026	2181
1178.628	2147
1180.23	2159
1181.832	2143
1183.433	2178
1185.035	2132
1186.636	2173
1188.237	2141
1189.838	2159
1191.439	2153
1193.04	2164
1194.64	2155
1196.24	2165
1197.84	2134
1199.44	2172
1201.04	2136
1202.64	2175
1204.239	2136
1205.839	2166
1207.438	2149
1209.037	2169
1210.636	2151
1212.235	2171
1213.833	2135
1215.432	2175
1217.03	2135
1218.628	2175
1220.226	2133
1221.823	2168
1223.421	2131
1225.018	2168
1226.616	2129
1228.213	2167
1229.81	2137
1231.407	2182
1233.003	2140
1234.6	2175
1236.196	2147
1237.792	2159
1239.388	2138
1240.984	2171
1242.579	2129
1244.175	2167
1245.77	2150
1247.365	2154
1248.96	2143
1250.555	2157
1252.149	2137
1253.744	2165
1255.338	2132
1256.932	2165
1258.526	2139
1260.12	2165
1261.714	2138
1263.307	2174
1264.9	2143
1266.494	2159
1268.086	2139
1269.679	2164
1271.272	2135
1272.864	2152
1274.456	2141
1276.049	2157
1277.64	2139
1279.232	2166
1280.824	2131
1282.415	2165
1284.006	2151
1285.597	2159
1287.188	2131
1288.779	2165
1290.37	2136
1291.96	2165
1293.55	2140
1295.14	2151
1296.73	2130
1298.32	2157
1299.909	2146
1301.499	2143
1303.088	2141
1304.677	2164
1306.265	2126
1307.854	2159
1309.442	2135
1311.031	2159
1312.619	2138
1314.207	2153
1315.794	2131
1317.382	2159
1318.969	2138
1320.557	2169
1322.144	2119
1323.73	2163
1325.317	2123
1326.904	2164
1328.49	2122
1330.076	2159
1331.662	2136
1333.248	2163
1334.833	2149
1336.419	2167
1338.004	2131
1339.589	2163
1341.174	2133
1342.758	2165
1344.343	2112
1345.927	2173
1347.511	2120
1349.095	2159
1350.679	2117
1352.263	2153
1353.846	2133
1355.429	2165
1357.012	2125
1358.595	2153
1360.178	2117
1361.76	2155
1363.343	2129
1364.925	2158
1366.507	2130
1368.088	2149
1369.67	2134
1371.251	2143
1372.832	2129
1374.413	2147
1375.994	2135
1377.575	2150
1379.155	2136
1380.735	2146
1382.316	2123
1383.895	2159
1385.475	2133
1387.055	2159
1388.634	2134
1390.213	2153
1391.792	2126
1393.371	2155
1394.949	2146
1396.527	2155
1398.106	2142
1399.684	2157
1401.261	2133
1402.839	2154
1404.416	2133
1405.993	2153
1407.57	2133
1409.147	2153
1410.724	2132
1412.3	2156
1413.876	2125
1415.452	2141
1417.028	2137
1418.604	2171
1420.179	2135
1421.755	2154
1423.33	2127
1424.905	2153
1426.479	2136
1428.054	2152
1429.628	2132
1431.202	2155
1432.776	2128
1434.35	2159
1435.923	2140
1437.496	2159
1439.069	2127
1440.642	2159
1442.215	2119
1443.788	2150
1445.36	2130
1446.932	2167
1448.504	2120
1450.076	2143
1451.647	2138
1453.218	2159
1454.789	2137
1456.36	2157
1457.931	2137
1459.502	2149
1461.072	2143
1462.642	2159
1464.212	2130
1465.781	2157
1467.351	2141
1468.92	2142
1470.489	2140
1472.058	2157
1473.627	2124
1475.195	2140
1476.764	2133
1478.332	2151
1479.9	2126
1481.467	2157
1483.035	2138
1484.602	2159
1486.169	2146
1487.736	2153
1489.302	2108
1490.869	2151
1492.435	2121
1494.001	2148
1495.567	2121
1497.132	2149
1498.698	2126
1500.263	2159
1501.828	2133
1503.393	2152
1504.957	2132
1506.521	2153
1508.086	2120
1509.65	2159
1511.213	2122
1512.777	2153
1514.34	2125
1515.903	2131
1517.466	2125
1519.029	2141
1520.591	2126
1522.153	2143
1523.715	2118
1525.277	2149
1526.839	2120
1528.4	2140
1529.961	2126
1531.522	2159
1533.083	2136
1534.643	2151
1536.204	2126
1537.764	2172
1539.324	2119
1540.883	2147
1542.443	2127
1544.002	2151
1545.561	2115
1547.12	2168
1548.679	2124
1550.237	2143
1551.795	2122
1553.353	2156
1554.911	2133
1556.468	2153
1558.026	2125
1559.583	2143
1561.139	2137
1562.696	2155
1564.252	2121
1565.809	2131
1567.365	2126
1568.92	2137
1570.476	2133
1572.031	2158
1573.586	2123
1575.141	2147
1576.696	2151
1578.25	2157
1579.805	2131
1581.359	2143
1582.912	2139
1584.466	2159
1586.019	2114
1587.572	2178
1589.125	2111
1590.678	2159
1592.23	2122
1593.782	2141
1595.334	2125
1596.886	2149
1598.438	2137
1599.989	2140
1601.54	2132
1603.091	2143
1604.642	2128
1606.192	2147
1607.742	2148
1609.292	2138
1610.842	2146
1612.391	2140
1613.941	2129
1615.49	2147
1617.038	2134
1618.587	2150
1620.135	2127
1621.684	2148
1623.231	2114
1624.779	2143
1626.327	2135
1627.874	2151
1629.421	2121
1630.968	2151
1632.514	2138
1634.06	2127
1635.606	2138
1637.152	2140
1638.698	2125
1640.243	2137
1641.788	2120
1643.333	2141
1644.878	2133
1646.422	2150
1647.967	2124
1649.511	2139
1651.054	2127
1652.598	2143
1654.141	2123
1655.684	2139
1657.227	2119
1658.77	2138
1660.312	2108
1661.854	2127
1663.396	2116
1664.937	2149
1666.479	2130
1668.02	2148
1669.561	2122
1671.102	2127
1672.642	2133
1674.182	2148
1675.722	2127
1677.262	2128
1678.801	2121
1680.341	2154
1681.88	2131
1683.418	2143
1684.957	2116
1686.495	2153
1688.033	2132
1689.571	2143
1691.109	2125
1692.646	2138
1694.183	2127
1695.72	2133
1697.257	2117
1698.793	2127
1700.329	2121
1701.865	2136
1703.401	2117
1704.936	2118
1706.471	2131
1708.006	2111
1709.541	2125
