# Supplementary material for: Exciton thermal radiation from macroscale membranes composed of chirality-sorted carbon nanotubes and its control
Source: Nat Commun. 2026 Jul 29;17:6967. doi: 10.1038/s41467-026-75711-4 (PMC13421534; doi:10.1038/s41467-026-75711-4)
Supplement: Supplementary file 4 — Source Data [file 41467_2026_75711_MOESM4_ESM.zip › Source data/Supplementary_Data_8_ref.txt]

Data from AT069_NQ51B19821__43__13-15-54-829.txt Node

Date: Wed Sep 25 13:15:54 JST 2024
User: ymlab
Spectrometer: NQ51B1982
Trigger mode: 0
Integration Time (sec): 8.000000E-2
Scans to average: 100
Nonlinearity correction enabled: false
Boxcar width: 0
Storing dark spectrum: false
XAxis mode: Wavelengths
Number of Pixels in Spectrum: 512
>>>>>Begin Spectral Data<<<<<
899.399	11110.23
901.024	11258.4
902.648	11619.82
904.273	11799.63
905.897	12136.97
907.522	12308.19
909.146	12672.93
910.77	12901.25
912.394	13295.04
914.018	13600.39
915.642	14256.12
917.265	14946.12
918.889	16107.33
920.512	17117
922.136	18244.36
923.759	18906.49
925.382	19802.66
927.005	20293.55
928.628	20921.81
930.251	21238.02
931.873	21796.25
933.496	22088.57
935.118	22545.46
936.74	22668.08
938.363	23122.6
939.985	23296.42
941.607	23724.36
943.228	23856.69
944.85	24137.96
946.472	24252.07
948.093	24720.97
949.715	24691.17
951.336	25228.53
952.957	25276.93
954.578	25577.21
956.199	25627.05
957.82	26000.99
959.44	26027.35
961.061	26475.28
962.681	26457.29
964.302	26711.56
965.922	26855.52
967.542	27228.68
969.162	27350.22
970.782	27756.28
972.401	27892.53
974.021	28397.86
975.64	28469.74
977.26	28929.85
978.879	29038.89
980.498	29579.35
982.117	29593.81
983.736	30009.38
985.355	30123.02
986.973	30532.83
988.592	30659
990.21	31224.7
991.828	31305.96
993.446	31839.71
995.064	31861.84
996.682	32405.88
998.3	32532.03
999.917	33048.12
1001.535	33054.24
1003.152	33520.44
1004.769	33803.75
1006.387	34284.18
1008.003	34400.53
1009.62	34650.56
1011.237	34805
1012.854	35374.34
1014.47	35254.6
1016.086	35761.08
1017.703	35705.25
1019.319	36218.65
1020.935	36294.04
1022.55	36655.96
1024.166	36751.35
1025.782	37286.24
1027.397	37199.98
1029.012	37504.49
1030.627	37418.21
1032.243	37872.09
1033.857	37657.66
1035.472	38257.43
1037.087	38121.38
1038.701	38287.94
1040.316	38272.38
1041.93	38647.3
1043.544	38391.63
1045.158	38725.36
1046.772	38658.23
1048.386	39002.04
1049.999	38810.69
1051.613	39119.72
1053.226	38980.74
1054.839	39412.69
1056.452	39012.37
1058.065	39165.38
1059.678	39199.56
1061.29	39267.18
1062.903	39039.7
1064.515	39340.68
1066.127	39285.2
1067.74	39451.12
1069.351	39415.36
1070.963	39625.29
1072.575	39629.64
1074.186	39877.59
1075.798	39810
1077.409	40237.44
1079.02	40066.22
1080.631	40278.68
1082.242	40164.07
1083.853	40626.07
1085.463	40398.91
1087.074	40902.26
1088.684	40625.58
1090.294	40989.39
1091.904	41264.02
1093.514	41513.81
1095.124	41241.57
1096.733	41820.41
1098.343	41586.59
1099.952	42303.44
1101.561	42214.05
1103.17	42583.73
1104.779	42384.1
1106.388	42750.32
1107.996	42774.53
1109.605	43549.68
1111.213	43444.17
1112.821	43584.65
1114.429	43513.11
1116.037	43798.11
1117.645	43943.71
1119.252	44533.25
1120.86	44138.12
1122.467	44367.54
1124.074	44418.84
1125.681	45000.53
1127.288	45159.11
1128.895	45636.77
1130.501	45227.38
1132.108	46079.91
1133.714	46077.82
1135.32	46151.4
1136.926	46162.77
1138.532	46990.05
1140.138	47240.77
1141.743	47205.2
1143.349	47312.63
1144.954	47844.86
1146.559	47524.27
1148.164	47976.76
1149.768	47939.26
1151.373	48669.76
1152.978	48854.59
1154.582	49196.42
1156.186	49120.5
1157.79	49605.55
1159.394	48831.29
1160.998	49908.48
1162.601	50008.09
1164.205	50087.92
1165.808	49772.15
1167.411	50555.81
1169.014	50648.23
1170.617	50680.53
1172.219	50211.39
1173.822	50795.35
1175.424	50644.66
1177.026	50681.43
1178.628	50449.03
1180.23	51322.7
1181.832	51055.88
1183.433	51501.99
1185.035	51344.46
1186.636	51525.82
1188.237	50838.64
1189.838	51337.24
1191.439	51078.41
1193.04	51582.68
1194.64	51067.26
1196.24	51817.33
1197.84	51360.95
1199.44	51507.43
1201.04	51388.59
1202.64	51926.64
1204.239	51460.17
1205.839	51523.39
1207.438	50667.46
1209.037	51705.94
1210.636	51793.35
1212.235	52209.9
1213.833	51915.2
1215.432	52125.56
1217.03	51827.23
1218.628	52185.57
1220.226	51294.82
1221.823	52070.93
1223.421	51662.96
1225.018	51771.65
1226.616	51404.05
1228.213	51266.52
1229.81	51451.39
1231.407	51650.76
1233.003	50978.57
1234.6	51351.51
1236.196	50639.01
1237.792	51016.56
1239.388	50738.52
1240.984	51069.77
1242.579	50330.02
1244.175	50771.48
1245.77	50676.4
1247.365	51343.74
1248.96	50790.56
1250.555	51120.85
1252.149	50319.07
1253.744	51171.55
1255.338	50648.63
1256.932	51516.38
1258.526	51286.1
1260.12	51238.51
1261.714	51483.62
1263.307	51485.64
1264.9	51116.26
1266.494	51420.04
1268.086	50834.39
1269.679	51217.7
1271.272	51113.68
1272.864	51775.58
1274.456	51520.55
1276.049	51904.9
1277.64	51405.75
1279.232	52185.66
1280.824	52014.89
1282.415	51963.71
1284.006	51950.76
1285.597	51705.41
1287.188	52282.76
1288.779	52528.98
1290.37	52128.01
1291.96	52010.64
1293.55	51945.3
1295.14	52736.04
1296.73	52665.36
1298.32	53402.43
1299.909	52401.91
1301.499	53139.07
1303.088	52536.43
1304.677	53372.09
1306.265	53094.99
1307.854	53703.4
1309.442	52971.57
1311.031	53380.38
1312.619	53216.36
1314.207	53687.52
1315.794	53403.04
1317.382	53565.37
1318.969	53805.89
1320.557	54089.59
1322.144	54303.04
1323.73	54272.26
1325.317	54235.88
1326.904	53850.19
1328.49	53484.6
1330.076	53757.44
1331.662	54127.25
1333.248	53623.08
1334.833	53879.97
1336.419	54111.27
1338.004	54158.2
1339.589	54505.89
1341.174	54047.05
1342.758	53610.58
1344.343	53938.01
1345.927	54445.62
1347.511	53419.29
1349.095	52684.24
1350.679	52563.45
1352.263	52527.67
1353.846	51894.19
1355.429	49286.58
1357.012	49468.74
1358.595	49744.43
1360.178	48501.66
1361.76	45607.32
1363.343	47164.12
1364.925	47057.71
1366.507	49078
1368.088	47375.82
1369.67	48515.71
1371.251	47301.03
1372.832	48085.86
1374.413	48177.42
1375.994	47129.92
1377.575	45926.36
1379.155	44663.15
1380.735	40314.48
1382.316	39304.28
1383.895	39065.38
1385.475	41731.67
1387.055	43720.51
1388.634	42195.93
1390.213	44731.27
1391.792	44657.55
1393.371	43481.07
1394.949	42655.18
1396.527	41682.39
1398.106	45428.86
1399.684	45541.06
1401.261	42818.12
1402.839	46941.55
1404.416	45363.01
1405.993	45456.6
1407.57	45643.23
1409.147	46523.14
1410.724	46420.53
1412.3	48674.91
1413.876	48031.81
1415.452	48383.53
1417.028	49302.16
1418.604	48709.6
1420.179	49068.53
1421.755	49703.53
1423.33	49132.29
1424.905	48918.35
1426.479	49886.41
1428.054	49792.85
1429.628	49864.44
1431.202	49806.74
1432.776	49610.83
1434.35	50501.8
1435.923	49527.63
1437.496	50139.37
1439.069	49544.85
1440.642	50817.1
1442.215	49789.82
1443.788	50209.93
1445.36	49067.12
1446.932	49691.8
1448.504	50659.58
1450.076	50119.13
1451.647	50429.36
1453.218	50399.85
1454.789	49766.08
1456.36	50647.94
1457.931	50473.4
1459.502	50923.1
1461.072	49204.3
1462.642	50122.92
1464.212	50538.17
1465.781	50954.52
1467.351	50278.23
1468.92	49900.37
1470.489	50168.32
1472.058	49757.42
1473.627	50010.8
1475.195	50071.35
1476.764	49882.16
1478.332	50878.3
1479.9	49771.7
1481.467	50360.33
1483.035	49475.85
1484.602	50012.25
1486.169	49391.4
1487.736	49086.11
1489.302	49426.51
1490.869	48564.72
1492.435	49089.48
1494.001	49001.28
1495.567	48553.21
1497.132	49310.39
1498.698	48553.87
1500.263	49636.94
1501.828	47897.46
1503.393	47246.43
1504.957	48007.73
1506.521	47731.27
1508.086	47694.94
1509.65	47248.09
1511.213	46536.29
1512.777	48446.14
1514.34	47886.52
1515.903	48339.38
1517.466	47825.57
1519.029	47897.18
1520.591	48113.96
1522.153	48055.3
1523.715	47694.71
1525.277	47845.13
1526.839	47240.32
1528.4	48267.12
1529.961	46879.72
1531.522	47162.99
1533.083	47080.81
1534.643	46978.21
1536.204	46828.85
1537.764	46593.98
1539.324	46171.53
1540.883	47395.05
1542.443	46555.83
1544.002	47178.6
1545.561	46992.88
1547.12	46342.41
1548.679	46632.61
1550.237	45781.51
1551.795	46101.28
1553.353	47132.92
1554.911	46239.35
1556.468	46167.94
1558.026	46383.92
1559.583	46205.61
1561.139	46256.38
1562.696	45697.73
1564.252	45180.92
1565.809	45955.94
1567.365	45252.86
1568.92	45587
1570.476	45106.75
1572.031	44859.36
1573.586	44941.64
1575.141	44458.2
1576.696	44267.03
1578.25	45372.99
1579.805	44242.07
1581.359	44842.91
1582.912	45015.68
1584.466	44571.67
1586.019	44220.99
1587.572	44801.51
1589.125	43737.67
1590.678	43863.69
1592.23	43634.46
1593.782	43611.19
1595.334	43617.08
1596.886	43888.96
1598.438	42656.3
1599.989	43607.05
1601.54	43075.91
1603.091	42962.62
1604.642	42977.39
1606.192	42643.6
1607.742	41745.13
1609.292	42888.83
1610.842	41387.59
1612.391	41722.45
1613.941	41779.5
1615.49	41463.8
1617.038	40808.38
1618.587	41194.92
1620.135	40727.05
1621.684	41287.59
1623.231	40802.89
1624.779	40050.55
1626.327	40502.49
1627.874	40223.53
1629.421	38685.9
1630.968	39776.84
1632.514	39640.35
1634.06	39142.06
1635.606	39089.26
1637.152	38715.32
1638.698	37538.31
1640.243	37580.03
1641.788	36437.26
1643.333	35825.21
1644.878	35355.35
1646.422	34815.22
1647.967	32655.95
1649.511	31803.32
1651.054	30439.27
1652.598	28638.07
1654.141	26789.39
1655.684	25318.41
1657.227	23067.56
1658.77	21871.52
1660.312	20233.38
1661.854	18468.79
1663.396	16773.04
1664.937	15650.67
1666.479	14103.94
1668.02	13205.44
1669.561	12305.24
1671.102	11443.01
1672.642	10683.33
1674.182	10190.39
1675.722	9376.25
1677.262	8790.48
1678.801	8357.09
1680.341	7884.31
1681.88	7386.65
1683.418	7109.73
1684.957	6722.41
1686.495	6411.78
1688.033	6067.43
1689.571	5845.55
1691.109	5520.41
1692.646	5378.62
1694.183	5209.3
1695.72	5058.88
1697.257	4842.49
1698.793	4710.29
1700.329	4510.58
1701.865	4403.45
1703.401	4301.49
1704.936	4219.72
1706.471	4098.1
1708.006	4012.12
1709.541	3925.24
