# Supplementary material for: Exciton thermal radiation from macroscale membranes composed of chirality-sorted carbon nanotubes and its control
Source: Nat Commun. 2026 Jul 29;17:6967. doi: 10.1038/s41467-026-75711-4 (PMC13421534; doi:10.1038/s41467-026-75711-4)
Supplement: Supplementary file 4 — Source Data [file 41467_2026_75711_MOESM4_ESM.zip › Source data/Supplementary_Data_17_haeting_600K.txt]

Data from MK75SS02_2_NIR_600K_sig_NQ51B19821__0__64.txt Node

Date: Mon Nov 17 13:32:24 JST 2025
User: ymlab
Spectrometer: NQ51B1982
Trigger mode: 0
Integration Time (sec): 1.000000E-1
Scans to average: 1
Nonlinearity correction enabled: false
Boxcar width: 0
Storing dark spectrum: false
XAxis mode: Wavelengths
Number of Pixels in Spectrum: 512
>>>>>Begin Spectral Data<<<<<
899.399	2879
901.024	2859
902.648	2958
904.273	2927
905.897	2979
907.522	2974
909.146	3019
910.77	3013
912.394	3076
914.018	3080
915.642	3147
917.265	3166
918.889	3276
920.512	3341
922.136	3459
923.759	3526
925.382	3647
927.005	3708
928.628	3773
930.251	3802
931.873	3901
933.496	3921
935.118	4008
936.74	3991
938.363	4067
939.985	4054
941.607	4163
943.228	4188
944.85	4278
946.472	4232
948.093	4289
949.715	4272
951.336	4340
952.957	4307
954.578	4394
956.199	4431
957.82	4489
959.44	4443
961.061	4512
962.681	4516
964.302	4603
965.922	4580
967.542	4669
969.162	4678
970.782	4691
972.401	4658
974.021	4747
975.64	4697
977.26	4779
978.879	4737
980.498	4775
982.117	4772
983.736	4823
985.355	4805
986.973	4858
988.592	4763
990.21	4812
991.828	4825
993.446	4876
995.064	4801
996.682	4803
998.3	4755
999.917	4874
1001.535	4807
1003.152	4890
1004.769	4862
1006.387	4915
1008.003	4813
1009.62	4824
1011.237	4776
1012.854	4809
1014.47	4726
1016.086	4678
1017.703	4594
1019.319	4668
1020.935	4615
1022.55	4653
1024.166	4593
1025.782	4524
1027.397	4391
1029.012	4425
1030.627	4338
1032.243	4351
1033.857	4239
1035.472	4267
1037.087	4235
1038.701	4234
1040.316	4122
1041.93	4071
1043.544	3990
1045.158	3965
1046.772	3850
1048.386	3855
1049.999	3792
1051.613	3799
1053.226	3707
1054.839	3687
1056.452	3589
1058.065	3621
1059.678	3524
1061.29	3556
1062.903	3503
1064.515	3503
1066.127	3450
1067.74	3443
1069.351	3424
1070.963	3465
1072.575	3422
1074.186	3439
1075.798	3384
1077.409	3427
1079.02	3409
1080.631	3423
1082.242	3376
1083.853	3423
1085.463	3373
1087.074	3461
1088.684	3464
1090.294	3506
1091.904	3528
1093.514	3580
1095.124	3572
1096.733	3655
1098.343	3655
1099.952	3741
1101.561	3717
1103.17	3823
1104.779	3784
1106.388	3889
1107.996	3915
1109.605	3951
1111.213	3939
1112.821	4043
1114.429	4078
1116.037	4235
1117.645	4263
1119.252	4328
1120.86	4335
1122.467	4470
1124.074	4506
1125.681	4604
1127.288	4683
1128.895	4759
1130.501	4728
1132.108	4844
1133.714	4868
1135.32	5034
1136.926	5080
1138.532	5190
1140.138	5172
1141.743	5342
1143.349	5384
1144.954	5535
1146.559	5445
1148.164	5487
1149.768	5535
1151.373	5706
1152.978	5699
1154.582	5777
1156.186	5679
1157.79	5853
1159.394	5928
1160.998	6015
1162.601	5997
1164.205	6137
1165.808	6033
1167.411	6036
1169.014	6127
1170.617	6223
1172.219	6185
1173.822	6204
1175.424	6149
1177.026	6276
1178.628	6400
1180.23	6378
1181.832	6299
1183.433	6455
1185.035	6456
1186.636	6549
1188.237	6408
1189.838	6415
1191.439	6506
1193.04	6714
1194.64	6574
1196.24	6702
1197.84	6597
1199.44	6773
1201.04	6679
1202.64	6533
1204.239	6651
1205.839	6739
1207.438	6683
1209.037	6785
1210.636	6619
1212.235	6698
1213.833	6578
1215.432	6834
1217.03	6845
1218.628	6931
1220.226	6706
1221.823	7031
1223.421	7011
1225.018	7038
1226.616	7167
1228.213	7128
1229.81	7070
1231.407	7123
1233.003	7061
1234.6	7181
1236.196	7074
1237.792	7133
1239.388	7099
1240.984	7273
1242.579	7191
1244.175	7189
1245.77	7229
1247.365	7493
1248.96	7424
1250.555	7519
1252.149	7466
1253.744	7742
1255.338	7542
1256.932	7547
1258.526	7778
1260.12	7919
1261.714	7628
1263.307	7710
1264.9	7602
1266.494	7781
1268.086	7775
1269.679	7839
1271.272	7722
1272.864	7787
1274.456	7857
1276.049	8087
1277.64	7963
1279.232	8029
1280.824	7983
1282.415	8042
1284.006	7849
1285.597	7754
1287.188	7720
1288.779	7877
1290.37	8030
1291.96	8299
1293.55	8314
1295.14	8275
1296.73	8242
1298.32	8408
1299.909	8176
1301.499	8281
1303.088	8265
1304.677	8195
1306.265	8219
1307.854	8363
1309.442	8315
1311.031	8303
1312.619	8095
1314.207	8271
1315.794	8264
1317.382	8367
1318.969	8463
1320.557	8474
1322.144	8280
1323.73	8547
1325.317	8476
1326.904	8645
1328.49	8538
1330.076	8669
1331.662	8667
1333.248	8702
1334.833	8717
1336.419	8573
1338.004	8258
1339.589	8559
1341.174	8590
1342.758	8767
1344.343	8721
1345.927	8675
1347.511	8671
1349.095	8847
1350.679	8759
1352.263	8900
1353.846	8573
1355.429	8669
1357.012	8127
1358.595	7894
1360.178	7909
1361.76	7942
1363.343	7615
1364.925	7662
1366.507	8235
1368.088	8419
1369.67	8279
1371.251	7893
1372.832	7893
1374.413	7723
1375.994	8079
1377.575	8046
1379.155	7865
1380.735	8176
1382.316	7782
1383.895	7124
1385.475	6669
1387.055	7258
1388.634	7828
1390.213	7825
1391.792	7900
1393.371	8055
1394.949	7650
1396.527	7726
1398.106	7349
1399.684	7851
1401.261	7789
1402.839	7259
1404.416	7715
1405.993	8089
1407.57	7655
1409.147	7890
1410.724	7853
1412.3	7966
1413.876	8071
1415.452	8176
1417.028	7969
1418.604	8602
1420.179	8344
1421.755	8351
1423.33	8416
1424.905	8437
1426.479	8087
1428.054	7902
1429.628	8050
1431.202	8135
1432.776	8318
1434.35	8565
1435.923	8429
1437.496	8409
1439.069	8223
1440.642	8457
1442.215	8501
1443.788	8383
1445.36	8473
1446.932	8419
1448.504	8037
1450.076	7969
1451.647	8271
1453.218	8376
1454.789	8265
1456.36	8269
1457.931	8018
1459.502	8131
1461.072	8345
1462.642	8261
1464.212	8303
1465.781	8221
1467.351	8336
1468.92	8492
1470.489	8346
1472.058	8477
1473.627	8086
1475.195	8554
1476.764	8473
1478.332	8495
1479.9	8419
1481.467	8231
1483.035	7865
1484.602	8376
1486.169	8588
1487.736	8579
1489.302	8574
1490.869	8707
1492.435	8335
1494.001	8081
1495.567	7861
1497.132	8137
1498.698	7830
1500.263	8046
1501.828	7874
1503.393	8035
1504.957	8007
1506.521	8003
1508.086	8000
1509.65	8029
1511.213	8106
1512.777	8176
1514.34	8206
1515.903	7970
1517.466	7717
1519.029	7837
1520.591	8045
1522.153	8231
1523.715	8048
1525.277	8353
1526.839	8472
1528.4	8297
1529.961	8287
1531.522	8091
1533.083	8005
1534.643	8055
1536.204	8231
1537.764	8125
1539.324	7832
1540.883	7971
1542.443	8138
1544.002	8031
1545.561	8127
1547.12	8111
1548.679	7727
1550.237	7826
1551.795	7572
1553.353	7692
1554.911	7772
1556.468	7720
1558.026	7497
1559.583	7514
1561.139	7779
1562.696	7448
1564.252	7363
1565.809	7565
1567.365	7700
1568.92	7647
1570.476	7582
1572.031	7423
1573.586	7327
1575.141	7642
1576.696	7555
1578.25	7623
1579.805	7503
1581.359	7546
1582.912	7605
1584.466	7679
1586.019	7465
1587.572	7531
1589.125	7368
1590.678	7400
1592.23	7448
1593.782	7711
1595.334	7672
1596.886	7572
1598.438	7275
1599.989	7442
1601.54	7598
1603.091	7625
1604.642	7683
1606.192	7562
1607.742	7151
1609.292	6974
1610.842	6903
1612.391	7145
1613.941	7483
1615.49	7501
1617.038	7403
1618.587	7533
1620.135	7241
1621.684	7263
1623.231	7042
1624.779	6979
1626.327	7251
1627.874	7171
1629.421	6965
1630.968	7119
1632.514	6696
1634.06	6670
1635.606	6617
1637.152	6789
1638.698	6991
1640.243	7034
1641.788	6862
1643.333	6633
1644.878	6418
1646.422	6501
1647.967	6315
1649.511	6130
1651.054	6355
1652.598	6122
1654.141	5771
1655.684	5406
1657.227	5010
1658.77	4772
1660.312	4529
1661.854	4469
1663.396	4207
1664.937	3999
1666.479	3856
1668.02	3759
1669.561	3565
1671.102	3358
1672.642	3319
1674.182	3299
1675.722	3192
1677.262	3092
1678.801	2948
1680.341	2914
1681.88	2831
1683.418	2791
1684.957	2709
1686.495	2703
1688.033	2671
1689.571	2645
1691.109	2607
1692.646	2559
1694.183	2506
1695.72	2495
1697.257	2443
1698.793	2450
1700.329	2413
1701.865	2427
1703.401	2381
1704.936	2383
1706.471	2362
1708.006	2347
1709.541	2340
