# Supplementary material for: Exciton thermal radiation from macroscale membranes composed of chirality-sorted carbon nanotubes and its control
Source: Nat Commun. 2026 Jul 29;17:6967. doi: 10.1038/s41467-026-75711-4 (PMC13421534; doi:10.1038/s41467-026-75711-4)
Supplement: Supplementary file 4 — Source Data [file 41467_2026_75711_MOESM4_ESM.zip › Source data/Supplementary_Data_9_heating_600k_bg.txt]

Data from AT069_NQ51B19821__18__14-56-50-096.txt Node

Date: Mon Sep 30 14:56:50 JST 2024
User: ymlab
Spectrometer: NQ51B1982
Trigger mode: 0
Integration Time (sec): 8.000000E-2
Scans to average: 100
Nonlinearity correction enabled: false
Boxcar width: 0
Storing dark spectrum: false
XAxis mode: Wavelengths
Number of Pixels in Spectrum: 512
>>>>>Begin Spectral Data<<<<<
899.399	2169.82
901.024	2135.93
902.648	2178.81
904.273	2148.51
905.897	2174.8
907.522	2158.74
909.146	2177.27
910.77	2144.84
912.394	2174.12
914.018	2151.45
915.642	2177.19
917.265	2147.1
918.889	2172.92
920.512	2153.1
922.136	2179.57
923.759	2147.55
925.382	2178.15
927.005	2149.78
928.628	2173.87
930.251	2155.42
931.873	2179.38
933.496	2152.2
935.118	2184.26
936.74	2151.75
938.363	2181.66
939.985	2156.4
941.607	2177.4
943.228	2162.74
944.85	2182.02
946.472	2146.59
948.093	2178.72
949.715	2147.71
951.336	2187.2
952.957	2154.8
954.578	2177.88
956.199	2144.01
957.82	2177.68
959.44	2149.21
961.061	2172.24
962.681	2153.27
964.302	2180.47
965.922	2152.6
967.542	2182.62
969.162	2178.76
970.782	2178.75
972.401	2154.03
974.021	2176.36
975.64	2153.14
977.26	2175.68
978.879	2143.67
980.498	2174.19
982.117	2148.64
983.736	2176.21
985.355	2157.09
986.973	2176.64
988.592	2148.41
990.21	2168.24
991.828	2149.35
993.446	2173.86
995.064	2150.46
996.682	2169.61
998.3	2149.66
999.917	2171
1001.535	2142.5
1003.152	2179.05
1004.769	2140.53
1006.387	2175.27
1008.003	2144.2
1009.62	2173.33
1011.237	2156.92
1012.854	2172.06
1014.47	2152.07
1016.086	2175.72
1017.703	2138.54
1019.319	2175.69
1020.935	2154.41
1022.55	2176.31
1024.166	2149.78
1025.782	2164.05
1027.397	2145.47
1029.012	2174.28
1030.627	2153.03
1032.243	2171.72
1033.857	2148.41
1035.472	2167.38
1037.087	2147.07
1038.701	2169.04
1040.316	2153.87
1041.93	2171.35
1043.544	2147.35
1045.158	2166.63
1046.772	2144.55
1048.386	2175.74
1049.999	2149.86
1051.613	2167.57
1053.226	2144.81
1054.839	2179.78
1056.452	2135.1
1058.065	2174.87
1059.678	2140.65
1061.29	2171.07
1062.903	2137.61
1064.515	2177.61
1066.127	2140.37
1067.74	2166.29
1069.351	2144.05
1070.963	2170.89
1072.575	2146.21
1074.186	2165.45
1075.798	2149.43
1077.409	2174.2
1079.02	2142.77
1080.631	2166.28
1082.242	2134.2
1083.853	2168.14
1085.463	2141.28
1087.074	2167.15
1088.684	2144.44
1090.294	2166.83
1091.904	2136.82
1093.514	2166.54
1095.124	2147.45
1096.733	2169.36
1098.343	2136.76
1099.952	2166.85
1101.561	2140.26
1103.17	2170.08
1104.779	2142.68
1106.388	2174.2
1107.996	2138.49
1109.605	2168.15
1111.213	2139.5
1112.821	2165.78
1114.429	2143.46
1116.037	2163.88
1117.645	2141.58
1119.252	2166.54
1120.86	2137.31
1122.467	2165.76
1124.074	2140.55
1125.681	2178.44
1127.288	2152.7
1128.895	2178.93
1130.501	2144.41
1132.108	2167.66
1133.714	2139.09
1135.32	2174.1
1136.926	2141.55
1138.532	2169.24
1140.138	2139.49
1141.743	2163.94
1143.349	2137.63
1144.954	2181.54
1146.559	2153.4
1148.164	2163.86
1149.768	2138.81
1151.373	2182.15
1152.978	2138.71
1154.582	2163.54
1156.186	2135.57
1157.79	2165.34
1159.394	2149.45
1160.998	2168.9
1162.601	2144.89
1164.205	2171.35
1165.808	2144.21
1167.411	2155.7
1169.014	2149.73
1170.617	2176.96
1172.219	2134.3
1173.822	2170.55
1175.424	2144.63
1177.026	2185.2
1178.628	2143.31
1180.23	2161.91
1181.832	2142.64
1183.433	2176.49
1185.035	2141.42
1186.636	2172.88
1188.237	2141.22
1189.838	2164.27
1191.439	2155.11
1193.04	2164.7
1194.64	2153.85
1196.24	2154.71
1197.84	2140.48
1199.44	2170.84
1201.04	2142.9
1202.64	2176.91
1204.239	2141.17
1205.839	2170.07
1207.438	2143.49
1209.037	2168.19
1210.636	2151.3
1212.235	2168.47
1213.833	2133.17
1215.432	2173.35
1217.03	2136.48
1218.628	2168.39
1220.226	2134.67
1221.823	2170.98
1223.421	2138.02
1225.018	2161.35
1226.616	2139.57
1228.213	2162.56
1229.81	2137.13
1231.407	2175.2
1233.003	2138.16
1234.6	2172.83
1236.196	2144.19
1237.792	2163.12
1239.388	2134.16
1240.984	2166.71
1242.579	2130.16
1244.175	2170.91
1245.77	2138.11
1247.365	2166.24
1248.96	2137.23
1250.555	2167.6
1252.149	2140.42
1253.744	2165.19
1255.338	2132.55
1256.932	2161.54
1258.526	2138.97
1260.12	2161.98
1261.714	2141.4
1263.307	2170.77
1264.9	2137.43
1266.494	2161.69
1268.086	2139.56
1269.679	2158.57
1271.272	2134.35
1272.864	2162.28
1274.456	2138.53
1276.049	2161.84
1277.64	2137.46
1279.232	2167.31
1280.824	2129.99
1282.415	2161.07
1284.006	2148.99
1285.597	2161.47
1287.188	2131.25
1288.779	2161.8
1290.37	2133.07
1291.96	2162.04
1293.55	2133.95
1295.14	2163.18
1296.73	2126.07
1298.32	2165.07
1299.909	2144.94
1301.499	2153.21
1303.088	2139.45
1304.677	2164.06
1306.265	2129.93
1307.854	2161.09
1309.442	2133.67
1311.031	2161.27
1312.619	2136.05
1314.207	2154.94
1315.794	2134.77
1317.382	2158.93
1318.969	2137.2
1320.557	2160.57
1322.144	2132.48
1323.73	2157.77
1325.317	2135.17
1326.904	2158.88
1328.49	2126.98
1330.076	2164.34
1331.662	2132.56
1333.248	2158.57
1334.833	2152.78
1336.419	2165.25
1338.004	2130.88
1339.589	2157.78
1341.174	2136.45
1342.758	2165.29
1344.343	2122.6
1345.927	2169.22
1347.511	2128.08
1349.095	2153.54
1350.679	2127.75
1352.263	2155.44
1353.846	2133.75
1355.429	2167.21
1357.012	2129.19
1358.595	2154.32
1360.178	2124.23
1361.76	2156.48
1363.343	2135.08
1364.925	2157.63
1366.507	2135.23
1368.088	2157.06
1369.67	2127.28
1371.251	2155.11
1372.832	2126.41
1374.413	2151.49
1375.994	2139.18
1377.575	2154.76
1379.155	2135.68
1380.735	2145.49
1382.316	2127.04
1383.895	2160.22
1385.475	2134.47
1387.055	2163.13
1388.634	2133.14
1390.213	2155.36
1391.792	2134.15
1393.371	2161.8
1394.949	2147.04
1396.527	2158.39
1398.106	2139.59
1399.684	2159.14
1401.261	2136.49
1402.839	2154.83
1404.416	2134.34
1405.993	2158.3
1407.57	2137.19
1409.147	2154.4
1410.724	2130.52
1412.3	2156.42
1413.876	2129.17
1415.452	2149.46
1417.028	2147.54
1418.604	2167.02
1420.179	2138.41
1421.755	2155.09
1423.33	2135.72
1424.905	2155.71
1426.479	2139.6
1428.054	2154.08
1429.628	2130.71
1431.202	2152.29
1432.776	2133.4
1434.35	2159.14
1435.923	2135.83
1437.496	2160.63
1439.069	2128.07
1440.642	2162.67
1442.215	2130.24
1443.788	2153.23
1445.36	2141.13
1446.932	2162.53
1448.504	2129.32
1450.076	2144.41
1451.647	2138.75
1453.218	2163.7
1454.789	2138.54
1456.36	2157.35
1457.931	2137.02
1459.502	2148.24
1461.072	2136.68
1462.642	2161.66
1464.212	2132.72
1465.781	2160
1467.351	2149.83
1468.92	2152.1
1470.489	2135.88
1472.058	2162.6
1473.627	2127.65
1475.195	2141.94
1476.764	2129.52
1478.332	2155.29
1479.9	2132.74
1481.467	2154.66
1483.035	2136.69
1484.602	2162.84
1486.169	2145.94
1487.736	2163.84
1489.302	2120.15
1490.869	2141.95
1492.435	2127.72
1494.001	2149.4
1495.567	2129.31
1497.132	2149.51
1498.698	2135.7
1500.263	2158.84
1501.828	2133.21
1503.393	2155.85
1504.957	2133.98
1506.521	2152.22
1508.086	2120.4
1509.65	2156.91
1511.213	2131.37
1512.777	2160.96
1514.34	2122.47
1515.903	2141.46
1517.466	2126.92
1519.029	2155.01
1520.591	2133.55
1522.153	2154.89
1523.715	2123.33
1525.277	2146.14
1526.839	2126.04
1528.4	2143.5
1529.961	2131.89
1531.522	2154.64
1533.083	2133.54
1534.643	2151.01
1536.204	2133.28
1537.764	2164.75
1539.324	2128.99
1540.883	2147.41
1542.443	2140.04
1544.002	2150.1
1545.561	2130.8
1547.12	2168.65
1548.679	2123.14
1550.237	2147.35
1551.795	2126.93
1553.353	2156.83
1554.911	2137.23
1556.468	2157.33
1558.026	2130.69
1559.583	2144.92
1561.139	2138.53
1562.696	2156.39
1564.252	2127.45
1565.809	2148.39
1567.365	2134.27
1568.92	2148.74
1570.476	2135.82
1572.031	2161.43
1573.586	2128.44
1575.141	2150.89
1576.696	2157.25
1578.25	2157.36
1579.805	2135.61
1581.359	2149.88
1582.912	2142.01
1584.466	2160.1
1586.019	2125.14
1587.572	2169.23
1589.125	2127.85
1590.678	2153.93
1592.23	2134.63
1593.782	2149.22
1595.334	2130.21
1596.886	2151.24
1598.438	2140.47
1599.989	2146.17
1601.54	2136.61
1603.091	2145.17
1604.642	2129.01
1606.192	2154.66
1607.742	2157.35
1609.292	2150.93
1610.842	2144.24
1612.391	2156.06
1613.941	2131.28
1615.49	2156.64
1617.038	2143.16
1618.587	2153.51
1620.135	2132.24
1621.684	2150.04
1623.231	2117.24
1624.779	2149.69
1626.327	2136.11
1627.874	2151.75
1629.421	2124.19
1630.968	2155.32
1632.514	2137.88
1634.06	2141.08
1635.606	2136.26
1637.152	2146.58
1638.698	2125.43
1640.243	2144.57
1641.788	2128.65
1643.333	2145.49
1644.878	2134.89
1646.422	2152.83
1647.967	2125.84
1649.511	2139.78
1651.054	2133.83
1652.598	2149.94
1654.141	2126.42
1655.684	2140.16
1657.227	2117.67
1658.77	2149.58
1660.312	2109.83
1661.854	2135.63
1663.396	2115.22
1664.937	2149.06
1666.479	2128.53
1668.02	2144.3
1669.561	2120.69
1671.102	2129.57
1672.642	2131.32
1674.182	2141.27
1675.722	2134.79
1677.262	2133.87
1678.801	2120.83
1680.341	2144.45
1681.88	2134.14
1683.418	2133.66
1684.957	2123.28
1686.495	2149.42
1688.033	2129.95
1689.571	2144.18
1691.109	2129.63
1692.646	2133.65
1694.183	2124.13
1695.72	2129.39
1697.257	2116.94
1698.793	2126.87
1700.329	2119.96
1701.865	2132.32
1703.401	2112.6
1704.936	2126.89
1706.471	2122.63
1708.006	2124.49
1709.541	2120.66
