# Supplementary material for: Exciton thermal radiation from macroscale membranes composed of chirality-sorted carbon nanotubes and its control
Source: Nat Commun. 2026 Jul 29;17:6967. doi: 10.1038/s41467-026-75711-4 (PMC13421534; doi:10.1038/s41467-026-75711-4)
Supplement: Supplementary file 4 — Source Data [file 41467_2026_75711_MOESM4_ESM.zip › Source data/Supplementary_Data_9_heating_650K.txt]

Data from AT069_NQ51B19821__20__15-03-57-544.txt Node

Date: Mon Sep 30 15:03:57 JST 2024
User: ymlab
Spectrometer: NQ51B1982
Trigger mode: 0
Integration Time (sec): 8.000000E-2
Scans to average: 100
Nonlinearity correction enabled: false
Boxcar width: 0
Storing dark spectrum: false
XAxis mode: Wavelengths
Number of Pixels in Spectrum: 512
>>>>>Begin Spectral Data<<<<<
899.399	7719.66
901.024	7810.09
902.648	8037.95
904.273	8108.61
905.897	8344.61
907.522	8433.72
909.146	8668.11
910.77	8783.08
912.394	9055.11
914.018	9211.99
915.642	9627.52
917.265	10057.55
918.889	10773.57
920.512	11386.07
922.136	12048.62
923.759	12438.23
925.382	12947.91
927.005	13264.05
928.628	13693.85
930.251	13851.04
931.873	14218.89
933.496	14346.04
935.118	14667.51
936.74	14769.27
938.363	15126.64
939.985	15282.1
941.607	15560.01
943.228	15597.99
944.85	15849.33
946.472	15970.98
948.093	16235.47
949.715	16310.76
951.336	16660.13
952.957	16706
954.578	16952.34
956.199	16983.37
957.82	17291.28
959.44	17318.07
961.061	17606.83
962.681	17627.09
964.302	17876.01
965.922	17959.35
967.542	18212.44
969.162	18248.46
970.782	18474.67
972.401	18520.62
974.021	18808.84
975.64	18828.57
977.26	19067.93
978.879	19024.9
980.498	19298.81
982.117	19294.82
983.736	19518.05
985.355	19587.58
986.973	19890.39
988.592	19807.26
990.21	19966.91
991.828	19933.83
993.446	20105.07
995.064	20039.11
996.682	20224
998.3	20183.91
999.917	20407.14
1001.535	20320.74
1003.152	20495.77
1004.769	20388.69
1006.387	20640.58
1008.003	20459.88
1009.62	20487.63
1011.237	20321.93
1012.854	20367.5
1014.47	20192.76
1016.086	20398.35
1017.703	20143.64
1019.319	20270.55
1020.935	20072.85
1022.55	19953.48
1024.166	19738.68
1025.782	19768.82
1027.397	19523.76
1029.012	19453.02
1030.627	19037.35
1032.243	19058.83
1033.857	18658.75
1035.472	18544.72
1037.087	18191.85
1038.701	18079.66
1040.316	17728.88
1041.93	17635.24
1043.544	17162.18
1045.158	16975.68
1046.772	16623.67
1048.386	16384.49
1049.999	15966.09
1051.613	15792.24
1053.226	15372.79
1054.839	15318.91
1056.452	14931.65
1058.065	14764.86
1059.678	14466.1
1061.29	14331.02
1062.903	13920.64
1064.515	13843.87
1066.127	13540.16
1067.74	13429.71
1069.351	13217.44
1070.963	13095.86
1072.575	12911.26
1074.186	12866.64
1075.798	12656.63
1077.409	12715.09
1079.02	12601.76
1080.631	12589.37
1082.242	12525.43
1083.853	12651.21
1085.463	12518.95
1087.074	12679.53
1088.684	12667.88
1090.294	12852.59
1091.904	12873.21
1093.514	13053.7
1095.124	13092.12
1096.733	13356.57
1098.343	13473.9
1099.952	13779.73
1101.561	13855.81
1103.17	14209.72
1104.779	14321.09
1106.388	14612.33
1107.996	14800.44
1109.605	15264.11
1111.213	15464.71
1112.821	15868.06
1114.429	16039.95
1116.037	16461.99
1117.645	16793.88
1119.252	17230.75
1120.86	17407.81
1122.467	17791.99
1124.074	18125.35
1125.681	18584.79
1127.288	18915.59
1128.895	19411.51
1130.501	19683.64
1132.108	20362.47
1133.714	20496.33
1135.32	20845.24
1136.926	21347.58
1138.532	21941.65
1140.138	22226.26
1141.743	22943.66
1143.349	23154.24
1144.954	23589.89
1146.559	23762.42
1148.164	24427.03
1149.768	24621.72
1151.373	25114.75
1152.978	25449.67
1154.582	25995.71
1156.186	26003.8
1157.79	26450.74
1159.394	26769.79
1160.998	27272.95
1162.601	27407.07
1164.205	27774.64
1165.808	27804.53
1167.411	28286.9
1169.014	28413.94
1170.617	28767.99
1172.219	28692.76
1173.822	29072.14
1175.424	29019.28
1177.026	29406.05
1178.628	29415.67
1180.23	29669.23
1181.832	29557.05
1183.433	29981.58
1185.035	29992.25
1186.636	30260.25
1188.237	30124.91
1189.838	30432.23
1191.439	30499.65
1193.04	30838.13
1194.64	30624.96
1196.24	31037.08
1197.84	30780.82
1199.44	31139.07
1201.04	31135.8
1202.64	30993.52
1204.239	30922.44
1205.839	31377.68
1207.438	31260.54
1209.037	31603.63
1210.636	31554.68
1212.235	31977.84
1213.833	31930.56
1215.432	32210
1217.03	32153.51
1218.628	32493.79
1220.226	32061.07
1221.823	32616.21
1223.421	32420.17
1225.018	32671.77
1226.616	32739.63
1228.213	33170.04
1229.81	32928.72
1231.407	33253.56
1233.003	33139.44
1234.6	33834.22
1236.196	33365.54
1237.792	33768.56
1239.388	33451.45
1240.984	33750.45
1242.579	34033.07
1244.175	34203.58
1245.77	34077.65
1247.365	34919.87
1248.96	34561.5
1250.555	34971.04
1252.149	34711.46
1253.744	35287.08
1255.338	34977.84
1256.932	35426.32
1258.526	35741
1260.12	35798.96
1261.714	35962.93
1263.307	36402.91
1264.9	36511.07
1266.494	37119.33
1268.086	36819.74
1269.679	37441.62
1271.272	36781.73
1272.864	37278.48
1274.456	36920.94
1276.049	37608.3
1277.64	37453.82
1279.232	37705.81
1280.824	37960.72
1282.415	37944.26
1284.006	38226.8
1285.597	38301.95
1287.188	38326.82
1288.779	38827.67
1290.37	38555.05
1291.96	39083.63
1293.55	38711.93
1295.14	39391.91
1296.73	39262.02
1298.32	39980.56
1299.909	39553.42
1301.499	40083.58
1303.088	39856.32
1304.677	40741.47
1306.265	40124.06
1307.854	40791.32
1309.442	40659.1
1311.031	41493.98
1312.619	41145.5
1314.207	41119.3
1315.794	40803.26
1317.382	41265.87
1318.969	41220.11
1320.557	41494.17
1322.144	41699.83
1323.73	41651.09
1325.317	41751.41
1326.904	41647.95
1328.49	41766.28
1330.076	41913.78
1331.662	41896.8
1333.248	42086.58
1334.833	42300.11
1336.419	42118.88
1338.004	41948.52
1339.589	42087.07
1341.174	41807.78
1342.758	42382.35
1344.343	42260.12
1345.927	42535.96
1347.511	41735.06
1349.095	41642.43
1350.679	41675.16
1352.263	40697.06
1353.846	40104.71
1355.429	38716.52
1357.012	39057.17
1358.595	39157.21
1360.178	37912.61
1361.76	35926.78
1363.343	37644.81
1364.925	37029.34
1366.507	38659.16
1368.088	36929.03
1369.67	37916.04
1371.251	36716.34
1372.832	37651.76
1374.413	38037.03
1375.994	37324.37
1377.575	36254.4
1379.155	34924.25
1380.735	32087.98
1382.316	31059.25
1383.895	31441.96
1385.475	33238.77
1387.055	34113.61
1388.634	33588.67
1390.213	35673.07
1391.792	34848.03
1393.371	34387.17
1394.949	34333.91
1396.527	33466.48
1398.106	36179.61
1399.684	35080.61
1401.261	34031.02
1402.839	38059.3
1404.416	35988.52
1405.993	36580.52
1407.57	36538.63
1409.147	37478.34
1410.724	38071.82
1412.3	39729.32
1413.876	38118.47
1415.452	38768.96
1417.028	39477.69
1418.604	39389.85
1420.179	38953.85
1421.755	39980.48
1423.33	39932.29
1424.905	39784.94
1426.479	40618.17
1428.054	40298.88
1429.628	40432.99
1431.202	40475.35
1432.776	40328
1434.35	40948.31
1435.923	40146.69
1437.496	40374.97
1439.069	40167.87
1440.642	41110.6
1442.215	40696.18
1443.788	41591.22
1445.36	40504.07
1446.932	40521.82
1448.504	41126.35
1450.076	40445.88
1451.647	40701.48
1453.218	41228.88
1454.789	41119.69
1456.36	41130.34
1457.931	40632.25
1459.502	40681.68
1461.072	40281.45
1462.642	41814.47
1464.212	41061.03
1465.781	41119.4
1467.351	40272.36
1468.92	40640.99
1470.489	40673.89
1472.058	40752.32
1473.627	41251.14
1475.195	41427.32
1476.764	40852.91
1478.332	40965.53
1479.9	40304.88
1481.467	41121.35
1483.035	40567.67
1484.602	40626.23
1486.169	40630.9
1487.736	40750.97
1489.302	40990.51
1490.869	40549.58
1492.435	40589.01
1494.001	40497.09
1495.567	39851.08
1497.132	39815.76
1498.698	39191.72
1500.263	39901.68
1501.828	39763.78
1503.393	39809.34
1504.957	39831.16
1506.521	38757.44
1508.086	38896.74
1509.65	39388.24
1511.213	39257.06
1512.777	39912.64
1514.34	39194.38
1515.903	39417.46
1517.466	39516.75
1519.029	39158.87
1520.591	39568.79
1522.153	39406.47
1523.715	39487.1
1525.277	39998.33
1526.839	39157.41
1528.4	39270.65
1529.961	38535.86
1531.522	39042.63
1533.083	39471.41
1534.643	39185.22
1536.204	39068.34
1537.764	38969.62
1539.324	38503.51
1540.883	38805.95
1542.443	38474.16
1544.002	39181.15
1545.561	38843.45
1547.12	38610.77
1548.679	38653.24
1550.237	38691.42
1551.795	38572.76
1553.353	39111.34
1554.911	37753.33
1556.468	38533.42
1558.026	38853.54
1559.583	38674.55
1561.139	38286.87
1562.696	37750.61
1564.252	37469.53
1565.809	38396.27
1567.365	37377.38
1568.92	37784.76
1570.476	37537.07
1572.031	37078.65
1573.586	37154.18
1575.141	37210.48
1576.696	36663.81
1578.25	37293.92
1579.805	36364.93
1581.359	36268.22
1582.912	36702.4
1584.466	36933.05
1586.019	36394.84
1587.572	36847.9
1589.125	36045.43
1590.678	36504.4
1592.23	36406.34
1593.782	35943.21
1595.334	36093.91
1596.886	36015.81
1598.438	35191.36
1599.989	36246.4
1601.54	36030.42
1603.091	35736.27
1604.642	35379.24
1606.192	34989.7
1607.742	35048.8
1609.292	35435.82
1610.842	34795.79
1612.391	34938.58
1613.941	34896.46
1615.49	34975.18
1617.038	34452.92
1618.587	34248.2
1620.135	33138.5
1621.684	33818.38
1623.231	33748.44
1624.779	33469.35
1626.327	32848.3
1627.874	33182.47
1629.421	32106.63
1630.968	32536.98
1632.514	32241.76
1634.06	31977.99
1635.606	32145.53
1637.152	32150.24
1638.698	31088.6
1640.243	31035.22
1641.788	30697.03
1643.333	29362.32
1644.878	28907.61
1646.422	28582.25
1647.967	26859.23
1649.511	26453.78
1651.054	25163.89
1652.598	23752.13
1654.141	22319.46
1655.684	21000.89
1657.227	19189.79
1658.77	18198.71
1660.312	16821.89
1661.854	15325.86
1663.396	14137.1
1664.937	13220.3
1666.479	11954.75
1668.02	11384.27
1669.561	10495.15
1671.102	9728.04
1672.642	9103.65
1674.182	8660.09
1675.722	7999.08
1677.262	7628.08
1678.801	7255.25
1680.341	6881.7
1681.88	6478.41
1683.418	6179.12
1684.957	5824.57
1686.495	5596.54
1688.033	5327.36
1689.571	5148.28
1691.109	4872.04
1692.646	4716.32
1694.183	4546.85
1695.72	4409.37
1697.257	4256.9
1698.793	4181.65
1700.329	4023.41
1701.865	3936.83
1703.401	3822.24
1704.936	3748.77
1706.471	3635.03
1708.006	3576.35
1709.541	3494.1
