# Supplementary material for: Exciton thermal radiation from macroscale membranes composed of chirality-sorted carbon nanotubes and its control
Source: Nat Commun. 2026 Jul 29;17:6967. doi: 10.1038/s41467-026-75711-4 (PMC13421534; doi:10.1038/s41467-026-75711-4)
Supplement: Supplementary file 4 — Source Data [file 41467_2026_75711_MOESM4_ESM.zip › Source data/Supplementary_Data_7_heating_600K.txt]

Data from AT069_NQ51B19821__15__16-49-30-187.txt Node

Date: Tue Sep 24 16:49:30 JST 2024
User: ymlab
Spectrometer: NQ51B1982
Trigger mode: 0
Integration Time (sec): 8.000000E-2
Scans to average: 100
Nonlinearity correction enabled: false
Boxcar width: 0
Storing dark spectrum: false
XAxis mode: Wavelengths
Number of Pixels in Spectrum: 512
>>>>>Begin Spectral Data<<<<<
899.399	4253.33
901.024	4290.29
902.648	4411.8
904.273	4431.6
905.897	4538.59
907.522	4583.72
909.146	4695.32
910.77	4726.99
912.394	4848.78
914.018	4933.77
915.642	5129.95
917.265	5304.01
918.889	5614.83
920.512	5885.72
922.136	6222.35
923.759	6416.74
925.382	6646.75
927.005	6774.31
928.628	6984.76
930.251	7110.05
931.873	7283.81
933.496	7330.15
935.118	7524.93
936.74	7558.98
938.363	7671.86
939.985	7718.64
941.607	7846.58
943.228	7864.21
944.85	7949.28
946.472	7954.9
948.093	8081.57
949.715	8003.16
951.336	8091.13
952.957	8083.2
954.578	8219.56
956.199	8185.56
957.82	8251.88
959.44	8202.82
961.061	8258.1
962.681	8279.5
964.302	8388.16
965.922	8311.63
967.542	8364.27
969.162	8392.66
970.782	8441.27
972.401	8353.47
974.021	8439.48
975.64	8390.64
977.26	8480.03
978.879	8396.54
980.498	8455.04
982.117	8443
983.736	8514.94
985.355	8431.16
986.973	8457.38
988.592	8392.42
990.21	8431.68
991.828	8343.98
993.446	8370.86
995.064	8295.2
996.682	8382.78
998.3	8257.4
999.917	8250.04
1001.535	8064.59
1003.152	8062.83
1004.769	7916.64
1006.387	7885.15
1008.003	7758.01
1009.62	7718.22
1011.237	7588.02
1012.854	7518.77
1014.47	7329.75
1016.086	7252.29
1017.703	7046.06
1019.319	6956.5
1020.935	6790.71
1022.55	6685.24
1024.166	6468.22
1025.782	6329.25
1027.397	6144.3
1029.012	6045.59
1030.627	5896.14
1032.243	5772.96
1033.857	5601.32
1035.472	5524.77
1037.087	5357.76
1038.701	5310.52
1040.316	5174.47
1041.93	5123.4
1043.544	4998.5
1045.158	4953.39
1046.772	4881.19
1048.386	4889.13
1049.999	4839.42
1051.613	4850.14
1053.226	4840.68
1054.839	4898.48
1056.452	4865.27
1058.065	4967.89
1059.678	4984.59
1061.29	5068.61
1062.903	5111.53
1064.515	5260.96
1066.127	5320.39
1067.74	5490.67
1069.351	5601.41
1070.963	5726.27
1072.575	5838
1074.186	6018.43
1075.798	6156.66
1077.409	6351.71
1079.02	6520.37
1080.631	6707.98
1082.242	6803.63
1083.853	7020.45
1085.463	7116.64
1087.074	7395.33
1088.684	7590.12
1090.294	7794.97
1091.904	7941.57
1093.514	8167.01
1095.124	8294.66
1096.733	8513.56
1098.343	8649.38
1099.952	8875.33
1101.561	8999.42
1103.17	9241.05
1104.779	9335.82
1106.388	9571.08
1107.996	9649.15
1109.605	9884.58
1111.213	9969.64
1112.821	10224.35
1114.429	10276.9
1116.037	10470.23
1117.645	10637.55
1119.252	10825.79
1120.86	10817.77
1122.467	11017.02
1124.074	10960.69
1125.681	11186.52
1127.288	11352.63
1128.895	11513.45
1130.501	11518.06
1132.108	11682.75
1133.714	11661.15
1135.32	11759.77
1136.926	11807.44
1138.532	11918.43
1140.138	11980.29
1141.743	12083.08
1143.349	12057.04
1144.954	12241.41
1146.559	12176.34
1148.164	12245.12
1149.768	12212.61
1151.373	12350.36
1152.978	12271.37
1154.582	12310.35
1156.186	12308.26
1157.79	12427.84
1159.394	12323.92
1160.998	12480.97
1162.601	12450.18
1164.205	12634.51
1165.808	12600.75
1167.411	12733.22
1169.014	12612.03
1170.617	12801.3
1172.219	12884.36
1173.822	12820.01
1175.424	12845.46
1177.026	13112.96
1178.628	13061.59
1180.23	13285.21
1181.832	13267.73
1183.433	13436.96
1185.035	13534.95
1186.636	13773.23
1188.237	13586.95
1189.838	13745.41
1191.439	13782.04
1193.04	13988.15
1194.64	14116.89
1196.24	14162.58
1197.84	14147.72
1199.44	14336.4
1201.04	14419.7
1202.64	14786.29
1204.239	14570.9
1205.839	14715.94
1207.438	14721.56
1209.037	14901.96
1210.636	14820.73
1212.235	15067.84
1213.833	15146.94
1215.432	15365.24
1217.03	15211.58
1218.628	15314.63
1220.226	15246.37
1221.823	15389.01
1223.421	15415.74
1225.018	15674.18
1226.616	15716.01
1228.213	15545.08
1229.81	15552.67
1231.407	15726.07
1233.003	15639.53
1234.6	15673.32
1236.196	15401.97
1237.792	15542.08
1239.388	15593.73
1240.984	15793.39
1242.579	15693.79
1244.175	15769.57
1245.77	15730.83
1247.365	15802.5
1248.96	15660.74
1250.555	16108.39
1252.149	15798.86
1253.744	15783.76
1255.338	15728.81
1256.932	16284.19
1258.526	16233.78
1260.12	16535.45
1261.714	16330.28
1263.307	16400.03
1264.9	16162.77
1266.494	16332.11
1268.086	16585.75
1269.679	16544.51
1271.272	16168.67
1272.864	16469.96
1274.456	16608.55
1276.049	16754.58
1277.64	16566.87
1279.232	16605.62
1280.824	16627.03
1282.415	17041.45
1284.006	17071.09
1285.597	16991.42
1287.188	16919.56
1288.779	16790.66
1290.37	16806.37
1291.96	16916.3
1293.55	16867.55
1295.14	17011.53
1296.73	17114.23
1298.32	17584.3
1299.909	17428.9
1301.499	17391.94
1303.088	17144.64
1304.677	17362.45
1306.265	17097.55
1307.854	17488.79
1309.442	17541.92
1311.031	17516.27
1312.619	17457.86
1314.207	17371.74
1315.794	17243.93
1317.382	17574.23
1318.969	17542.08
1320.557	17489.52
1322.144	17615.91
1323.73	17683.53
1325.317	17655.68
1326.904	17673.44
1328.49	17678.07
1330.076	17798.22
1331.662	17801.69
1333.248	17768.86
1334.833	17678.39
1336.419	17591.33
1338.004	17811.78
1339.589	18137.45
1341.174	18049.42
1342.758	17967.87
1344.343	17989.35
1345.927	18073.42
1347.511	17829.99
1349.095	17753.69
1350.679	17748.52
1352.263	17368.59
1353.846	17305.95
1355.429	16712.91
1357.012	16673.73
1358.595	16903.08
1360.178	16495.15
1361.76	15585.71
1363.343	15645.65
1364.925	15889.66
1366.507	16262.9
1368.088	15877.43
1369.67	16072.82
1371.251	15947.08
1372.832	16475.91
1374.413	16572.43
1375.994	15994.83
1377.575	15496.24
1379.155	15034.29
1380.735	13950.95
1382.316	13428.25
1383.895	13023.88
1385.475	14123.59
1387.055	14687.17
1388.634	14316.97
1390.213	15146.32
1391.792	14991.19
1393.371	14605.22
1394.949	14766.65
1396.527	14406.3
1398.106	15450.35
1399.684	15405.24
1401.261	14502.81
1402.839	15877.93
1404.416	15513.77
1405.993	15282.53
1407.57	15453.48
1409.147	15889.45
1410.724	15791.92
1412.3	16622.61
1413.876	16484.16
1415.452	16334.62
1417.028	16894.48
1418.604	16570.47
1420.179	16559.17
1421.755	17166.71
1423.33	17237.71
1424.905	17142
1426.479	17228.78
1428.054	16995.52
1429.628	16737.82
1431.202	17304.7
1432.776	16974.93
1434.35	17321.7
1435.923	17056.49
1437.496	17282.8
1439.069	16893.38
1440.642	17059.5
1442.215	16828.67
1443.788	17223.49
1445.36	17476.63
1446.932	17534.22
1448.504	17599.43
1450.076	17177.19
1451.647	16926.6
1453.218	17179.22
1454.789	17290.38
1456.36	17312.78
1457.931	17068.46
1459.502	17459.84
1461.072	17150.26
1462.642	17480.2
1464.212	17146.48
1465.781	17376.22
1467.351	17061.31
1468.92	16885.08
1470.489	17148.25
1472.058	17242.47
1473.627	17215.1
1475.195	17206.51
1476.764	16964.81
1478.332	17322.39
1479.9	17404.19
1481.467	17505.8
1483.035	17191.41
1484.602	16891.06
1486.169	16793.8
1487.736	16825.35
1489.302	17157.76
1490.869	17042.35
1492.435	17152.48
1494.001	17110.95
1495.567	16765.79
1497.132	17186.44
1498.698	16566.21
1500.263	16662.9
1501.828	16580.95
1503.393	16769.39
1504.957	16803.26
1506.521	16633.24
1508.086	16553.85
1509.65	16513.29
1511.213	16119.7
1512.777	16667.95
1514.34	16648.02
1515.903	16932.83
1517.466	16490.39
1519.029	16271.86
1520.591	16509.99
1522.153	16960.87
1523.715	16832.86
1525.277	16909.85
1526.839	16347.36
1528.4	16718.83
1529.961	16591.3
1531.522	16676.84
1533.083	16951.89
1534.643	16764.51
1536.204	16739.42
1537.764	16697.36
1539.324	16560.23
1540.883	16820.43
1542.443	16310.65
1544.002	16529.83
1545.561	16757.71
1547.12	16334.95
1548.679	16169.76
1550.237	16045.83
1551.795	15938.39
1553.353	16501.64
1554.911	16512.85
1556.468	16814.4
1558.026	16465.32
1559.583	16168.09
1561.139	16094.67
1562.696	15707.79
1564.252	15564.8
1565.809	15954.79
1567.365	15900.63
1568.92	15734.15
1570.476	15832.15
1572.031	15984.38
1573.586	15902.76
1575.141	15802.66
1576.696	15535.05
1578.25	16004.29
1579.805	15582.84
1581.359	15371.29
1582.912	15610.69
1584.466	15476.44
1586.019	15720.56
1587.572	15975
1589.125	15610
1590.678	15558.75
1592.23	15393.89
1593.782	15567.92
1595.334	15557.65
1596.886	15039.79
1598.438	14689.7
1599.989	15014.1
1601.54	15069.01
1603.091	14940.99
1604.642	14760.1
1606.192	14943.67
1607.742	14996.9
1609.292	15268
1610.842	15029.15
1612.391	15228.76
1613.941	15151.85
1615.49	14959.65
1617.038	14787.92
1618.587	14963.18
1620.135	14898.62
1621.684	14997.93
1623.231	14752.66
1624.779	14632.16
1626.327	14751.42
1627.874	14738.69
1629.421	14194.04
1630.968	14266.29
1632.514	14231.78
1634.06	14014.08
1635.606	14080.12
1637.152	14116.39
1638.698	13474.33
1640.243	13407.66
1641.788	13329.44
1643.333	12940.34
1644.878	12708.38
1646.422	12565.42
1647.967	12109.62
1649.511	11725.74
1651.054	11236.01
1652.598	10695.07
1654.141	10196.7
1655.684	9716.6
1657.227	8906.33
1658.77	8487.48
1660.312	7872.83
1661.854	7281.22
1663.396	6839.04
1664.937	6531.25
1666.479	6071.11
1668.02	5807.69
1669.561	5507.67
1671.102	5209.67
1672.642	4953.56
1674.182	4757.74
1675.722	4512.08
1677.262	4356.62
1678.801	4171.09
1680.341	4021.5
1681.88	3847.14
1683.418	3735.51
1684.957	3611.7
1686.495	3532.26
1688.033	3441.67
1689.571	3367.47
1691.109	3253.66
1692.646	3199.68
1694.183	3134.06
1695.72	3061.18
1697.257	2984.35
1698.793	2942.27
1700.329	2876.68
1701.865	2852.92
1703.401	2805.47
1704.936	2773.69
1706.471	2725.29
1708.006	2699.66
1709.541	2674.53
