# Supplementary material for: Exciton thermal radiation from macroscale membranes composed of chirality-sorted carbon nanotubes and its control
Source: Nat Commun. 2026 Jul 29;17:6967. doi: 10.1038/s41467-026-75711-4 (PMC13421534; doi:10.1038/s41467-026-75711-4)
Supplement: Supplementary file 4 — Source Data [file 41467_2026_75711_MOESM4_ESM.zip › Source data/Supplementary_Data_8_cooling_450K.txt]

Data from AT069_NQ51B19821__42__16-12-51-944.txt Node

Date: Wed Sep 25 16:12:51 JST 2024
User: ymlab
Spectrometer: NQ51B1982
Trigger mode: 0
Integration Time (sec): 8.000000E-2
Scans to average: 100
Nonlinearity correction enabled: false
Boxcar width: 0
Storing dark spectrum: false
XAxis mode: Wavelengths
Number of Pixels in Spectrum: 512
>>>>>Begin Spectral Data<<<<<
899.399	7622.86
901.024	7705.25
902.648	7941.03
904.273	8034.63
905.897	8277
907.522	8390.49
909.146	8614.86
910.77	8738.18
912.394	9014.19
914.018	9173.35
915.642	9591.99
917.265	10025.14
918.889	10766.98
920.512	11427.83
922.136	12181.62
923.759	12644.5
925.382	13207.46
927.005	13528.33
928.628	13984.55
930.251	14254.67
931.873	14714.06
933.496	14864.31
935.118	15272.05
936.74	15479.04
938.363	15817.89
939.985	15947.64
941.607	16269.99
943.228	16380.07
944.85	16711.94
946.472	16783.31
948.093	17078.68
949.715	17137.59
951.336	17471.59
952.957	17510.39
954.578	17679.85
956.199	17776.8
957.82	18067.8
959.44	18100.01
961.061	18283.65
962.681	18331.84
964.302	18523.45
965.922	18526.55
967.542	18801.97
969.162	18743.25
970.782	18981.57
972.401	18938.1
974.021	19196.01
975.64	19165.41
977.26	19350.54
978.879	19323.85
980.498	19549.45
982.117	19557.16
983.736	19686.66
985.355	19627.76
986.973	19810.88
988.592	19879.66
990.21	20002.24
991.828	19905.74
993.446	20063.9
995.064	19914.44
996.682	20069.33
998.3	20044.56
999.917	20134.1
1001.535	19952.51
1003.152	20058.52
1004.769	19870.5
1006.387	19911.86
1008.003	19659.63
1009.62	19633.42
1011.237	19613.14
1012.854	19434.95
1014.47	19261.2
1016.086	19205.55
1017.703	18797.9
1019.319	18682.6
1020.935	18336.88
1022.55	18262.15
1024.166	17848.87
1025.782	17547.97
1027.397	17126.8
1029.012	16918.04
1030.627	16443.95
1032.243	16205.42
1033.857	15728.36
1035.472	15442.11
1037.087	14985.1
1038.701	14749.73
1040.316	14250.79
1041.93	14002.99
1043.544	13507.35
1045.158	13219.95
1046.772	12853.16
1048.386	12690.57
1049.999	12306.48
1051.613	12087.82
1053.226	11804.43
1054.839	11650.07
1056.452	11357.97
1058.065	11284.33
1059.678	11007.81
1061.29	10973.84
1062.903	10795.39
1064.515	10797.02
1066.127	10719.29
1067.74	10780.08
1069.351	10697.42
1070.963	10823.32
1072.575	10779.7
1074.186	10953.64
1075.798	11006.19
1077.409	11159.08
1079.02	11320.58
1080.631	11534.94
1082.242	11606.38
1083.853	11917.67
1085.463	12086.95
1087.074	12445.4
1088.684	12711.96
1090.294	13153.18
1091.904	13376.68
1093.514	13808.21
1095.124	14103.85
1096.733	14620.65
1098.343	14938.23
1099.952	15404.5
1101.561	15673.5
1103.17	16267.54
1104.779	16619.53
1106.388	17219.77
1107.996	17667.42
1109.605	18156.21
1111.213	18580.02
1112.821	19204.22
1114.429	19506.23
1116.037	20077.7
1117.645	20477.93
1119.252	21044.39
1120.86	21301.64
1122.467	21875.94
1124.074	22269.28
1125.681	22922.54
1127.288	23239.51
1128.895	23840.16
1130.501	24335.88
1132.108	24887.26
1133.714	25133.95
1135.32	25369.42
1136.926	25916.77
1138.532	26639.81
1140.138	26828.04
1141.743	27416.12
1143.349	27547.43
1144.954	27978.21
1146.559	28166.48
1148.164	28638.2
1149.768	28858.73
1151.373	29255.8
1152.978	29407.52
1154.582	29854.24
1156.186	29886.03
1157.79	30338.27
1159.394	30186.72
1160.998	30452.88
1162.601	30557.95
1164.205	30887.5
1165.808	30787.74
1167.411	31228.94
1169.014	31052.97
1170.617	31076.66
1172.219	31152.08
1173.822	31328.45
1175.424	31084.41
1177.026	31449.56
1178.628	31453.75
1180.23	31470.57
1181.832	31256.92
1183.433	31319.98
1185.035	31305.51
1186.636	31593.02
1188.237	31219.76
1189.838	31374.46
1191.439	31346.12
1193.04	31659.39
1194.64	31611.09
1196.24	32103.84
1197.84	32045.77
1199.44	32363.17
1201.04	32454.27
1202.64	32794.12
1204.239	33026.35
1205.839	33263.33
1207.438	32957.92
1209.037	33478.95
1210.636	33396.21
1212.235	33792.93
1213.833	33937.1
1215.432	34312.66
1217.03	34280.87
1218.628	34878.95
1220.226	34743.86
1221.823	35179.63
1223.421	34677.55
1225.018	35257.58
1226.616	35119.71
1228.213	35599.95
1229.81	35713.52
1231.407	36002.17
1233.003	35761.97
1234.6	36080.73
1236.196	35860.15
1237.792	36373.4
1239.388	36390.17
1240.984	36654.59
1242.579	36684.37
1244.175	37063.55
1245.77	36884.42
1247.365	37235
1248.96	37207.46
1250.555	37591.53
1252.149	36887.6
1253.744	37497.66
1255.338	37501.02
1256.932	38032.91
1258.526	38105.71
1260.12	38259.25
1261.714	38237.69
1263.307	38562.07
1264.9	38848.11
1266.494	39220.95
1268.086	38831.25
1269.679	39780.97
1271.272	39423.61
1272.864	39898.29
1274.456	39540.39
1276.049	40144.01
1277.64	39935.89
1279.232	40267.59
1280.824	40125.67
1282.415	40713.87
1284.006	40383.3
1285.597	40522.46
1287.188	40674.34
1288.779	40718.77
1290.37	40576.42
1291.96	41110.27
1293.55	41399.68
1295.14	41716.3
1296.73	41369.58
1298.32	41608.75
1299.909	41523.54
1301.499	41687.9
1303.088	41253.45
1304.677	42153.03
1306.265	41669.27
1307.854	42420.79
1309.442	41945.62
1311.031	42509.53
1312.619	42438.16
1314.207	42710.41
1315.794	42854.62
1317.382	43085.67
1318.969	42875
1320.557	42736.04
1322.144	42918.16
1323.73	43067.55
1325.317	43306.96
1326.904	43062.84
1328.49	43536.21
1330.076	43676.85
1331.662	43478.23
1333.248	43443.98
1334.833	43517.26
1336.419	43332.58
1338.004	43372.65
1339.589	43220.06
1341.174	43312.08
1342.758	43829.47
1344.343	43644.47
1345.927	43547.85
1347.511	42867.82
1349.095	42994.51
1350.679	42870.17
1352.263	42429.13
1353.846	42104.69
1355.429	39757.51
1357.012	40242.93
1358.595	40479
1360.178	39643.78
1361.76	37649.01
1363.343	38333.98
1364.925	38145.26
1366.507	40062.87
1368.088	38849.84
1369.67	39113.98
1371.251	38714.86
1372.832	39582.52
1374.413	39453.76
1375.994	38182.63
1377.575	36826.43
1379.155	36227.27
1380.735	33218.26
1382.316	32520.17
1383.895	32035.73
1385.475	33782.19
1387.055	34948.87
1388.634	34573.84
1390.213	36248.99
1391.792	35902.74
1393.371	35186.35
1394.949	34983.38
1396.527	34147.64
1398.106	37167.53
1399.684	37045.32
1401.261	35150.2
1402.839	38604.06
1404.416	37680.89
1405.993	38010.37
1407.57	37668.3
1409.147	38488.46
1410.724	38218.09
1412.3	40117.06
1413.876	39672.62
1415.452	39819.51
1417.028	41233.58
1418.604	40575.33
1420.179	40418.37
1421.755	41459.89
1423.33	40936.8
1424.905	40653.17
1426.479	41408.71
1428.054	41058.92
1429.628	41434.03
1431.202	41520.16
1432.776	41133.54
1434.35	41991.9
1435.923	40959.15
1437.496	42070.24
1439.069	41526.69
1440.642	42283.24
1442.215	41346.08
1443.788	41771.49
1445.36	41434.02
1446.932	41407.49
1448.504	42500.46
1450.076	41974.46
1451.647	41619.04
1453.218	42419.14
1454.789	42494.97
1456.36	42129.17
1457.931	41529.63
1459.502	42259.44
1461.072	40857.54
1462.642	41754.73
1464.212	41438.17
1465.781	41513.7
1467.351	41480.65
1468.92	41688.29
1470.489	41812.69
1472.058	41607.12
1473.627	42169.81
1475.195	42634.83
1476.764	41811.12
1478.332	42398.65
1479.9	41282.76
1481.467	42061.63
1483.035	41686.94
1484.602	42153.75
1486.169	41617.34
1487.736	41131.25
1489.302	41426.97
1490.869	40531.03
1492.435	40874.26
1494.001	40661.11
1495.567	39481.08
1497.132	40452.53
1498.698	39709.67
1500.263	40273.75
1501.828	40013.47
1503.393	39674.37
1504.957	40042.99
1506.521	40174.73
1508.086	40190.64
1509.65	39975.07
1511.213	38945.19
1512.777	39910.89
1514.34	39581.31
1515.903	40348.13
1517.466	40054.81
1519.029	39955.61
1520.591	40199.07
1522.153	40161.39
1523.715	40144.71
1525.277	40748.47
1526.839	40135.82
1528.4	40746.15
1529.961	39852.94
1531.522	39567.1
1533.083	40124.63
1534.643	39644.6
1536.204	39658
1537.764	39752.38
1539.324	38959.37
1540.883	39965.46
1542.443	39021.32
1544.002	39591.85
1545.561	39261.11
1547.12	39453.99
1548.679	39307.19
1550.237	39433.93
1551.795	39251.75
1553.353	39578.36
1554.911	38817.8
1556.468	39447.64
1558.026	39426.75
1559.583	39055.11
1561.139	39027.11
1562.696	38852.03
1564.252	38143.86
1565.809	38888.44
1567.365	38386.37
1568.92	38379.26
1570.476	38378.28
1572.031	37714.38
1573.586	37366.78
1575.141	37838.55
1576.696	37315.57
1578.25	38045.98
1579.805	37380.62
1581.359	37424.84
1582.912	38005.16
1584.466	37497.67
1586.019	36817.87
1587.572	37517.51
1589.125	36108.89
1590.678	36298.74
1592.23	36028.73
1593.782	35854.8
1595.334	35689.6
1596.886	36173.5
1598.438	36261.71
1599.989	36757.95
1601.54	36360.74
1603.091	36354.45
1604.642	36709.65
1606.192	36041.76
1607.742	35267.34
1609.292	35924.01
1610.842	34796.61
1612.391	34739.2
1613.941	34772.98
1615.49	35305.9
1617.038	35402.78
1618.587	35498.85
1620.135	34188.77
1621.684	34437.54
1623.231	34195.05
1624.779	33583.82
1626.327	33561.16
1627.874	33523.95
1629.421	32781.26
1630.968	33386.59
1632.514	32872.97
1634.06	32586.39
1635.606	32162.37
1637.152	32271.43
1638.698	31740.7
1640.243	31838.82
1641.788	31312.08
1643.333	30738.15
1644.878	30251.23
1646.422	29281.44
1647.967	27447.25
1649.511	26940.56
1651.054	25664.74
1652.598	24171.26
1654.141	22830.61
1655.684	21783.98
1657.227	19736.84
1658.77	18440.52
1660.312	17105.72
1661.854	15867.58
1663.396	14506.55
1664.937	13623.57
1666.479	12438.34
1668.02	11641.51
1669.561	10758.05
1671.102	9881.21
1672.642	9223.66
1674.182	8749.92
1675.722	8126.05
1677.262	7739.37
1678.801	7406.75
1680.341	6994.02
1681.88	6542
1683.418	6262.96
1684.957	5951.32
1686.495	5703.68
1688.033	5417.85
1689.571	5231.03
1691.109	4948.63
1692.646	4805.86
1694.183	4645.95
1695.72	4508.35
1697.257	4328.41
1698.793	4235.89
1700.329	4071.04
1701.865	3976.76
1703.401	3878.65
1704.936	3795.73
1706.471	3689.27
1708.006	3635.69
1709.541	3546.91
