# Supplementary material for: Exciton thermal radiation from macroscale membranes composed of chirality-sorted carbon nanotubes and its control
Source: Nat Commun. 2026 Jul 29;17:6967. doi: 10.1038/s41467-026-75711-4 (PMC13421534; doi:10.1038/s41467-026-75711-4)
Supplement: Supplementary file 4 — Source Data [file 41467_2026_75711_MOESM4_ESM.zip › Source data/Supplementary_Data_16_cooling_700K_bg.txt]

Data from MK75SS02_1_cool_NIR_700K_sig_bg_NQ51B19821__0__33.txt Node

Date: Mon Nov 17 11:31:00 JST 2025
User: ymlab
Spectrometer: NQ51B1982
Trigger mode: 0
Integration Time (sec): 1.000000E-1
Scans to average: 1
Nonlinearity correction enabled: false
Boxcar width: 0
Storing dark spectrum: false
XAxis mode: Wavelengths
Number of Pixels in Spectrum: 512
>>>>>Begin Spectral Data<<<<<
899.399	2166
901.024	2136
902.648	2168
904.273	2160
905.897	2162
907.522	2166
909.146	2172
910.77	2136
912.394	2174
914.018	2147
915.642	2176
917.265	2147
918.889	2172
920.512	2152
922.136	2183
923.759	2146
925.382	2183
927.005	2148
928.628	2167
930.251	2150
931.873	2187
933.496	2144
935.118	2186
936.74	2141
938.363	2175
939.985	2154
941.607	2180
943.228	2158
944.85	2180
946.472	2145
948.093	2182
949.715	2147
951.336	2188
952.957	2158
954.578	2178
956.199	2146
957.82	2168
959.44	2160
961.061	2168
962.681	2156
964.302	2176
965.922	2146
967.542	2184
969.162	2175
970.782	2176
972.401	2154
974.021	2178
975.64	2160
977.26	2176
978.879	2144
980.498	2180
982.117	2144
983.736	2178
985.355	2164
986.973	2172
988.592	2148
990.21	2170
991.828	2150
993.446	2180
995.064	2155
996.682	2175
998.3	2153
999.917	2174
1001.535	2144
1003.152	2182
1004.769	2146
1006.387	2180
1008.003	2148
1009.62	2174
1011.237	2161
1012.854	2168
1014.47	2157
1016.086	2174
1017.703	2144
1019.319	2174
1020.935	2158
1022.55	2181
1024.166	2154
1025.782	2166
1027.397	2146
1029.012	2180
1030.627	2160
1032.243	2178
1033.857	2155
1035.472	2169
1037.087	2139
1038.701	2180
1040.316	2149
1041.93	2186
1043.544	2144
1045.158	2166
1046.772	2146
1048.386	2180
1049.999	2154
1051.613	2170
1053.226	2148
1054.839	2183
1056.452	2136
1058.065	2177
1059.678	2146
1061.29	2176
1062.903	2144
1064.515	2176
1066.127	2136
1067.74	2170
1069.351	2140
1070.963	2176
1072.575	2145
1074.186	2171
1075.798	2156
1077.409	2173
1079.02	2146
1080.631	2174
1082.242	2132
1083.853	2170
1085.463	2150
1087.074	2162
1088.684	2140
1090.294	2179
1091.904	2130
1093.514	2177
1095.124	2144
1096.733	2175
1098.343	2130
1099.952	2173
1101.561	2142
1103.17	2174
1104.779	2144
1106.388	2184
1107.996	2141
1109.605	2170
1111.213	2142
1112.821	2160
1114.429	2153
1116.037	2155
1117.645	2152
1119.252	2160
1120.86	2140
1122.467	2172
1124.074	2144
1125.681	2182
1127.288	2151
1128.895	2185
1130.501	2148
1132.108	2174
1133.714	2150
1135.32	2184
1136.926	2136
1138.532	2167
1140.138	2149
1141.743	2155
1143.349	2149
1144.954	2181
1146.559	2150
1148.164	2168
1149.768	2144
1151.373	2188
1152.978	2142
1154.582	2166
1156.186	2136
1157.79	2169
1159.394	2153
1160.998	2173
1162.601	2152
1164.205	2178
1165.808	2140
1167.411	2160
1169.014	2149
1170.617	2185
1172.219	2132
1173.822	2172
1175.424	2147
1177.026	2189
1178.628	2144
1180.23	2169
1181.832	2149
1183.433	2186
1185.035	2146
1186.636	2175
1188.237	2140
1189.838	2176
1191.439	2148
1193.04	2178
1194.64	2152
1196.24	2166
1197.84	2148
1199.44	2174
1201.04	2150
1202.64	2181
1204.239	2146
1205.839	2176
1207.438	2150
1209.037	2171
1210.636	2155
1212.235	2182
1213.833	2132
1215.432	2182
1217.03	2130
1218.628	2189
1220.226	2136
1221.823	2176
1223.421	2146
1225.018	2172
1226.616	2142
1228.213	2168
1229.81	2144
1231.407	2185
1233.003	2152
1234.6	2180
1236.196	2156
1237.792	2176
1239.388	2144
1240.984	2164
1242.579	2138
1244.175	2170
1245.77	2148
1247.365	2174
1248.96	2148
1250.555	2185
1252.149	2152
1253.744	2179
1255.338	2144
1256.932	2178
1258.526	2150
1260.12	2173
1261.714	2154
1263.307	2180
1264.9	2154
1266.494	2164
1268.086	2151
1269.679	2166
1271.272	2140
1272.864	2176
1274.456	2149
1276.049	2176
1277.64	2148
1279.232	2183
1280.824	2148
1282.415	2176
1284.006	2168
1285.597	2174
1287.188	2139
1288.779	2180
1290.37	2151
1291.96	2168
1293.55	2148
1295.14	2169
1296.73	2144
1298.32	2175
1299.909	2162
1301.499	2170
1303.088	2160
1304.677	2178
1306.265	2144
1307.854	2178
1309.442	2152
1311.031	2180
1312.619	2154
1314.207	2174
1315.794	2139
1317.382	2168
1318.969	2157
1320.557	2175
1322.144	2151
1323.73	2172
1325.317	2151
1326.904	2176
1328.49	2138
1330.076	2187
1331.662	2148
1333.248	2182
1334.833	2171
1336.419	2185
1338.004	2149
1339.589	2172
1341.174	2154
1342.758	2174
1344.343	2151
1345.927	2186
1347.511	2145
1349.095	2172
1350.679	2154
1352.263	2174
1353.846	2149
1355.429	2189
1357.012	2146
1358.595	2174
1360.178	2146
1361.76	2178
1363.343	2144
1364.925	2174
1366.507	2160
1368.088	2170
1369.67	2145
1371.251	2167
1372.832	2147
1374.413	2178
1375.994	2157
1377.575	2175
1379.155	2151
1380.735	2168
1382.316	2146
1383.895	2176
1385.475	2155
1387.055	2181
1388.634	2148
1390.213	2177
1391.792	2150
1393.371	2177
1394.949	2166
1396.527	2183
1398.106	2160
1399.684	2184
1401.261	2160
1402.839	2173
1404.416	2158
1405.993	2175
1407.57	2158
1409.147	2174
1410.724	2154
1412.3	2174
1413.876	2154
1415.452	2170
1417.028	2166
1418.604	2198
1420.179	2170
1421.755	2182
1423.33	2166
1424.905	2188
1426.479	2166
1428.054	2185
1429.628	2160
1431.202	2181
1432.776	2174
1434.35	2179
1435.923	2172
1437.496	2183
1439.069	2164
1440.642	2185
1442.215	2160
1443.788	2180
1445.36	2178
1446.932	2189
1448.504	2160
1450.076	2181
1451.647	2170
1453.218	2198
1454.789	2176
1456.36	2196
1457.931	2165
1459.502	2193
1461.072	2156
1462.642	2202
1464.212	2160
1465.781	2187
1467.351	2182
1468.92	2184
1470.489	2170
1472.058	2200
1473.627	2165
1475.195	2179
1476.764	2164
1478.332	2194
1479.9	2170
1481.467	2196
1483.035	2166
1484.602	2200
1486.169	2178
1487.736	2208
1489.302	2153
1490.869	2180
1492.435	2170
1494.001	2189
1495.567	2166
1497.132	2192
1498.698	2172
1500.263	2204
1501.828	2175
1503.393	2201
1504.957	2174
1506.521	2196
1508.086	2163
1509.65	2193
1511.213	2176
1512.777	2194
1514.34	2162
1515.903	2188
1517.466	2172
1519.029	2199
1520.591	2176
1522.153	2200
1523.715	2163
1525.277	2192
1526.839	2175
1528.4	2195
1529.961	2175
1531.522	2203
1533.083	2177
1534.643	2210
1536.204	2169
1537.764	2213
1539.324	2165
1540.883	2193
1542.443	2184
1544.002	2197
1545.561	2179
1547.12	2226
1548.679	2168
1550.237	2195
1551.795	2180
1553.353	2211
1554.911	2190
1556.468	2209
1558.026	2179
1559.583	2188
1561.139	2192
1562.696	2204
1564.252	2176
1565.809	2194
1567.365	2183
1568.92	2200
1570.476	2186
1572.031	2218
1573.586	2177
1575.141	2202
1576.696	2209
1578.25	2216
1579.805	2189
1581.359	2206
1582.912	2193
1584.466	2206
1586.019	2180
1587.572	2219
1589.125	2190
1590.678	2206
1592.23	2193
1593.782	2204
1595.334	2192
1596.886	2212
1598.438	2198
1599.989	2208
1601.54	2190
1603.091	2203
1604.642	2192
1606.192	2212
1607.742	2214
1609.292	2204
1610.842	2197
1612.391	2217
1613.941	2180
1615.49	2217
1617.038	2197
1618.587	2213
1620.135	2197
1621.684	2213
1623.231	2175
1624.779	2213
1626.327	2198
1627.874	2216
1629.421	2183
1630.968	2222
1632.514	2206
1634.06	2195
1635.606	2198
1637.152	2203
1638.698	2184
1640.243	2201
1641.788	2189
1643.333	2208
1644.878	2194
1646.422	2209
1647.967	2186
1649.511	2199
1651.054	2192
1652.598	2207
1654.141	2175
1655.684	2188
1657.227	2150
1658.77	2204
1660.312	2142
1661.854	2179
1663.396	2136
1664.937	2182
1666.479	2154
1668.02	2168
1669.561	2142
1671.102	2151
1672.642	2149
1674.182	2163
1675.722	2151
1677.262	2152
1678.801	2134
1680.341	2162
1681.88	2138
1683.418	2156
1684.957	2123
1686.495	2163
1688.033	2132
1689.571	2147
1691.109	2140
1692.646	2144
1694.183	2128
1695.72	2136
1697.257	2119
1698.793	2136
1700.329	2125
1701.865	2144
1703.401	2118
1704.936	2128
1706.471	2120
1708.006	2136
1709.541	2114
