# Supplementary material for: Exciton thermal radiation from macroscale membranes composed of chirality-sorted carbon nanotubes and its control
Source: Nat Commun. 2026 Jul 29;17:6967. doi: 10.1038/s41467-026-75711-4 (PMC13421534; doi:10.1038/s41467-026-75711-4)
Supplement: Supplementary file 4 — Source Data [file 41467_2026_75711_MOESM4_ESM.zip › Source data/Supplementary_Data_8_cooling_350K_bg.txt]

Data from AT069_NQ51B19821__45__16-28-01-928.txt Node

Date: Wed Sep 25 16:28:01 JST 2024
User: ymlab
Spectrometer: NQ51B1982
Trigger mode: 0
Integration Time (sec): 8.000000E-2
Scans to average: 100
Nonlinearity correction enabled: false
Boxcar width: 0
Storing dark spectrum: false
XAxis mode: Wavelengths
Number of Pixels in Spectrum: 512
>>>>>Begin Spectral Data<<<<<
899.399	2172.79
901.024	2145.18
902.648	2181.07
904.273	2158.86
905.897	2178.32
907.522	2169.86
909.146	2180.33
910.77	2154.94
912.394	2176.33
914.018	2162.16
915.642	2179.42
917.265	2158.24
918.889	2175.56
920.512	2163.06
922.136	2182.05
923.759	2157.04
925.382	2181.08
927.005	2159.5
928.628	2177.12
930.251	2165.33
931.873	2182.78
933.496	2161.22
935.118	2186.73
936.74	2162.75
938.363	2184.65
939.985	2166.59
941.607	2180.01
943.228	2173.17
944.85	2185.03
946.472	2156.06
948.093	2181.09
949.715	2156.64
951.336	2190.29
952.957	2165.07
954.578	2181.67
956.199	2153.82
957.82	2182.6
959.44	2158.93
961.061	2175.98
962.681	2163.71
964.302	2183.49
965.922	2162.78
967.542	2186.62
969.162	2187.39
970.782	2181.8
972.401	2162.97
974.021	2181.57
975.64	2162.05
977.26	2178.88
978.879	2152.9
980.498	2177.84
982.117	2159.07
983.736	2179.1
985.355	2168.06
986.973	2179.11
988.592	2159.05
990.21	2171.15
991.828	2159.74
993.446	2177.46
995.064	2159.47
996.682	2173.26
998.3	2158.34
999.917	2174.58
1001.535	2151.7
1003.152	2181.72
1004.769	2150.87
1006.387	2178.32
1008.003	2153.56
1009.62	2177.42
1011.237	2166.09
1012.854	2175.76
1014.47	2160.82
1016.086	2179.72
1017.703	2149.05
1019.319	2179
1020.935	2163.71
1022.55	2179.39
1024.166	2159.01
1025.782	2169.18
1027.397	2154.64
1029.012	2178.7
1030.627	2161.99
1032.243	2174.59
1033.857	2157.66
1035.472	2169.95
1037.087	2156.14
1038.701	2173.45
1040.316	2163.07
1041.93	2174.88
1043.544	2156.73
1045.158	2169.87
1046.772	2154.39
1048.386	2179.37
1049.999	2159.29
1051.613	2170.95
1053.226	2154.49
1054.839	2183.13
1056.452	2144.73
1058.065	2177.16
1059.678	2151.33
1061.29	2172.91
1062.903	2148.3
1064.515	2179.18
1066.127	2151.62
1067.74	2168.56
1069.351	2154.09
1070.963	2173.02
1072.575	2155.16
1074.186	2168.73
1075.798	2159.75
1077.409	2176.68
1079.02	2151.19
1080.631	2170.85
1082.242	2143.54
1083.853	2170.99
1085.463	2151.67
1087.074	2169.67
1088.684	2152.57
1090.294	2170.35
1091.904	2145.58
1093.514	2169.32
1095.124	2156.93
1096.733	2171.05
1098.343	2146.39
1099.952	2170.13
1101.561	2149.84
1103.17	2172.47
1104.779	2153.01
1106.388	2176.25
1107.996	2147.47
1109.605	2170.44
1111.213	2149.03
1112.821	2167.67
1114.429	2152.47
1116.037	2166
1117.645	2150.42
1119.252	2169.94
1120.86	2146.29
1122.467	2169.09
1124.074	2149.32
1125.681	2181.94
1127.288	2161.84
1128.895	2181.53
1130.501	2154.38
1132.108	2169.37
1133.714	2148.41
1135.32	2175.93
1136.926	2151.64
1138.532	2171.74
1140.138	2148.39
1141.743	2166.41
1143.349	2146.8
1144.954	2183.21
1146.559	2162.07
1148.164	2166.07
1149.768	2147.48
1151.373	2184.57
1152.978	2147.52
1154.582	2166.69
1156.186	2143.93
1157.79	2168.15
1159.394	2157.9
1160.998	2171.59
1162.601	2154.62
1164.205	2173.2
1165.808	2153.37
1167.411	2157.86
1169.014	2159.21
1170.617	2179.35
1172.219	2142.98
1173.822	2172.07
1175.424	2153.13
1177.026	2186.82
1178.628	2153.17
1180.23	2162.94
1181.832	2152.09
1183.433	2178.39
1185.035	2150.01
1186.636	2174.42
1188.237	2150.35
1189.838	2166.45
1191.439	2163.87
1193.04	2166.51
1194.64	2162.39
1196.24	2156.32
1197.84	2149.95
1199.44	2172.45
1201.04	2151.77
1202.64	2178.03
1204.239	2149.29
1205.839	2171.4
1207.438	2152.42
1209.037	2169.52
1210.636	2159.99
1212.235	2169.29
1213.833	2142.63
1215.432	2174.46
1217.03	2145.23
1218.628	2170.86
1220.226	2142.51
1221.823	2172.78
1223.421	2145.71
1225.018	2163.05
1226.616	2147.86
1228.213	2163.85
1229.81	2146.61
1231.407	2175.6
1233.003	2147.61
1234.6	2175.22
1236.196	2152.69
1237.792	2164.9
1239.388	2142.42
1240.984	2167.32
1242.579	2139.36
1244.175	2173.04
1245.77	2146.78
1247.365	2166.98
1248.96	2145.64
1250.555	2168.78
1252.149	2148.3
1253.744	2167.79
1255.338	2141.06
1256.932	2162.56
1258.526	2146.53
1260.12	2163.57
1261.714	2150.1
1263.307	2172.67
1264.9	2146.67
1266.494	2163.09
1268.086	2147.65
1269.679	2159.73
1271.272	2142.84
1272.864	2164.23
1274.456	2146.22
1276.049	2163.4
1277.64	2145.48
1279.232	2169.7
1280.824	2138.45
1282.415	2162.29
1284.006	2158.66
1285.597	2162.97
1287.188	2139.27
1288.779	2163.73
1290.37	2141.01
1291.96	2164.23
1293.55	2141.59
1295.14	2164.63
1296.73	2133.77
1298.32	2166.38
1299.909	2153.94
1301.499	2154.98
1303.088	2147.64
1304.677	2166.42
1306.265	2137.4
1307.854	2163.55
1309.442	2141.88
1311.031	2163.39
1312.619	2143.31
1314.207	2157.36
1315.794	2141.73
1317.382	2160.29
1318.969	2145.39
1320.557	2162.59
1322.144	2139.38
1323.73	2159
1325.317	2143.37
1326.904	2159.67
1328.49	2134.93
1330.076	2166.47
1331.662	2140.32
1333.248	2159.57
1334.833	2161.55
1336.419	2167.44
1338.004	2138.83
1339.589	2159.34
1341.174	2144.77
1342.758	2166.62
1344.343	2130.8
1345.927	2170.63
1347.511	2135.2
1349.095	2154.08
1350.679	2135.43
1352.263	2156.76
1353.846	2141.61
1355.429	2167.43
1357.012	2136.94
1358.595	2155.69
1360.178	2131.94
1361.76	2157.29
1363.343	2142.42
1364.925	2159.1
1366.507	2143.1
1368.088	2158.2
1369.67	2134.7
1371.251	2155.98
1372.832	2133.79
1374.413	2153.18
1375.994	2146.19
1377.575	2157.4
1379.155	2141.03
1380.735	2148.36
1382.316	2132.69
1383.895	2162.6
1385.475	2141.95
1387.055	2163.76
1388.634	2140.64
1390.213	2155.85
1391.792	2141.48
1393.371	2162.3
1394.949	2153.87
1396.527	2159.56
1398.106	2144.75
1399.684	2160.22
1401.261	2143.58
1402.839	2155.51
1404.416	2141.85
1405.993	2157.72
1407.57	2145.1
1409.147	2154.66
1410.724	2137.04
1412.3	2157.02
1413.876	2136.01
1415.452	2150.05
1417.028	2154.32
1418.604	2168.07
1420.179	2144.98
1421.755	2155.61
1423.33	2142.14
1424.905	2156.24
1426.479	2146.28
1428.054	2154.66
1429.628	2137.3
1431.202	2153.65
1432.776	2138.64
1434.35	2160.08
1435.923	2142.64
1437.496	2160.65
1439.069	2134.34
1440.642	2162.71
1442.215	2137.57
1443.788	2152.87
1445.36	2147.57
1446.932	2161.44
1448.504	2135.74
1450.076	2144.17
1451.647	2144.88
1453.218	2164.38
1454.789	2146.02
1456.36	2158.16
1457.931	2142.88
1459.502	2148.54
1461.072	2143.14
1462.642	2162.17
1464.212	2138.92
1465.781	2160.47
1467.351	2155.83
1468.92	2151.46
1470.489	2143.13
1472.058	2162.1
1473.627	2133.64
1475.195	2141.53
1476.764	2136.12
1478.332	2154.64
1479.9	2138.71
1481.467	2155.19
1483.035	2142.63
1484.602	2162.57
1486.169	2152.75
1487.736	2162.36
1489.302	2126.66
1490.869	2140.84
1492.435	2133.96
1494.001	2149.65
1495.567	2134.26
1497.132	2149.59
1498.698	2141.03
1500.263	2159.68
1501.828	2138.39
1503.393	2155.31
1504.957	2140.14
1506.521	2150.04
1508.086	2126.47
1509.65	2156.44
1511.213	2136.96
1512.777	2160.24
1514.34	2126.71
1515.903	2141.21
1517.466	2131.87
1519.029	2153.22
1520.591	2139.11
1522.153	2152.67
1523.715	2128.69
1525.277	2144.26
1526.839	2131.61
1528.4	2142.67
1529.961	2136.95
1531.522	2153.01
1533.083	2139
1534.643	2149.51
1536.204	2138.37
1537.764	2162.99
1539.324	2133.91
1540.883	2146.87
1542.443	2142.96
1544.002	2148.87
1545.561	2134.79
1547.12	2167.41
1548.679	2127.1
1550.237	2146.03
1551.795	2131.08
1553.353	2155.98
1554.911	2140.78
1556.468	2156.79
1558.026	2135.01
1559.583	2143.29
1561.139	2143.4
1562.696	2152.75
1564.252	2132.3
1565.809	2145.32
1567.365	2138.75
1568.92	2145.95
1570.476	2139.72
1572.031	2159.08
1573.586	2132.19
1575.141	2148.42
1576.696	2160.07
1578.25	2155.21
1579.805	2138.42
1581.359	2147.92
1582.912	2143.64
1584.466	2158.33
1586.019	2127.4
1587.572	2166.98
1589.125	2130.71
1590.678	2151.46
1592.23	2137.16
1593.782	2144.8
1595.334	2133.68
1596.886	2147.68
1598.438	2144.09
1599.989	2142.72
1601.54	2139.14
1603.091	2140.39
1604.642	2133.26
1606.192	2149.38
1607.742	2159.98
1609.292	2147.11
1610.842	2147.65
1612.391	2151.95
1613.941	2133.49
1615.49	2152.44
1617.038	2145.46
1618.587	2148.57
1620.135	2133.15
1621.684	2145.45
1623.231	2119.2
1624.779	2145.78
1626.327	2137.98
1627.874	2147.48
1629.421	2127.24
1630.968	2150.96
1632.514	2139.54
1634.06	2138.66
1635.606	2137.01
1637.152	2143.15
1638.698	2127.18
1640.243	2140.55
1641.788	2130.25
1643.333	2140.71
1644.878	2136.85
1646.422	2148.74
1647.967	2127.34
1649.511	2137.04
1651.054	2136.35
1652.598	2147.06
1654.141	2129.5
1655.684	2137.24
1657.227	2122.3
1658.77	2147.69
1660.312	2115.44
1661.854	2133.4
1663.396	2121.8
1664.937	2146.62
1666.479	2135.86
1668.02	2142.9
1669.561	2127.79
1671.102	2129.04
1672.642	2137.39
1674.182	2143.71
1675.722	2141.8
1677.262	2134.96
1678.801	2127.62
1680.341	2146.09
1681.88	2141.5
1683.418	2135.42
1684.957	2130.54
1686.495	2150.34
1688.033	2137.78
1689.571	2145.57
1691.109	2138.12
1692.646	2134.5
1694.183	2131.06
1695.72	2131.6
1697.257	2123.89
1698.793	2129.03
1700.329	2127
1701.865	2133.68
1703.401	2120.2
1704.936	2128.35
1706.471	2130.33
1708.006	2125.67
1709.541	2129.69
