# Supplementary material for: Exciton thermal radiation from macroscale membranes composed of chirality-sorted carbon nanotubes and its control
Source: Nat Commun. 2026 Jul 29;17:6967. doi: 10.1038/s41467-026-75711-4 (PMC13421534; doi:10.1038/s41467-026-75711-4)
Supplement: Supplementary file 4 — Source Data [file 41467_2026_75711_MOESM4_ESM.zip › Source data/Supplementary_Data_16_cooling_300K.txt]

Data from MK75SS02_1_cool_NIR_300K_sig_NQ51B19821__0__49.txt Node

Date: Mon Nov 17 12:45:14 JST 2025
User: ymlab
Spectrometer: NQ51B1982
Trigger mode: 0
Integration Time (sec): 1.000000E-1
Scans to average: 1
Nonlinearity correction enabled: false
Boxcar width: 0
Storing dark spectrum: false
XAxis mode: Wavelengths
Number of Pixels in Spectrum: 512
>>>>>Begin Spectral Data<<<<<
899.399	2866
901.024	2856
902.648	2927
904.273	2914
905.897	2990
907.522	2973
909.146	3036
910.77	3009
912.394	3093
914.018	3093
915.642	3170
917.265	3191
918.889	3300
920.512	3361
922.136	3542
923.759	3594
925.382	3754
927.005	3804
928.628	3901
930.251	3910
931.873	3998
933.496	4011
935.118	4143
936.74	4133
938.363	4190
939.985	4210
941.607	4307
943.228	4347
944.85	4384
946.472	4366
948.093	4447
949.715	4446
951.336	4517
952.957	4463
954.578	4535
956.199	4523
957.82	4592
959.44	4560
961.061	4559
962.681	4570
964.302	4683
965.922	4636
967.542	4665
969.162	4693
970.782	4746
972.401	4683
974.021	4723
975.64	4660
977.26	4721
978.879	4696
980.498	4769
982.117	4716
983.736	4761
985.355	4772
986.973	4801
988.592	4698
990.21	4665
991.828	4635
993.446	4679
995.064	4644
996.682	4627
998.3	4585
999.917	4597
1001.535	4512
1003.152	4517
1004.769	4433
1006.387	4422
1008.003	4281
1009.62	4247
1011.237	4194
1012.854	4142
1014.47	4034
1016.086	4032
1017.703	3893
1019.319	3861
1020.935	3803
1022.55	3746
1024.166	3617
1025.782	3585
1027.397	3490
1029.012	3483
1030.627	3368
1032.243	3342
1033.857	3248
1035.472	3261
1037.087	3176
1038.701	3196
1040.316	3111
1041.93	3119
1043.544	3059
1045.158	3077
1046.772	3028
1048.386	3030
1049.999	2998
1051.613	3010
1053.226	2968
1054.839	3033
1056.452	2967
1058.065	3020
1059.678	3000
1061.29	3080
1062.903	3038
1064.515	3110
1066.127	3070
1067.74	3133
1069.351	3155
1070.963	3205
1072.575	3228
1074.186	3291
1075.798	3311
1077.409	3397
1079.02	3412
1080.631	3506
1082.242	3573
1083.853	3651
1085.463	3671
1087.074	3776
1088.684	3881
1090.294	4004
1091.904	4038
1093.514	4116
1095.124	4144
1096.733	4311
1098.343	4387
1099.952	4484
1101.561	4566
1103.17	4722
1104.779	4704
1106.388	4820
1107.996	4861
1109.605	5038
1111.213	5045
1112.821	5230
1114.429	5251
1116.037	5356
1117.645	5407
1119.252	5445
1120.86	5477
1122.467	5650
1124.074	5669
1125.681	5837
1127.288	5852
1128.895	5925
1130.501	5984
1132.108	6078
1133.714	6284
1135.32	6329
1136.926	6214
1138.532	6348
1140.138	6433
1141.743	6459
1143.349	6368
1144.954	6442
1146.559	6448
1148.164	6495
1149.768	6556
1151.373	6621
1152.978	6534
1154.582	6540
1156.186	6432
1157.79	6523
1159.394	6667
1160.998	6863
1162.601	6673
1164.205	6764
1165.808	6660
1167.411	6693
1169.014	6696
1170.617	6743
1172.219	6680
1173.822	6806
1175.424	6747
1177.026	6685
1178.628	6580
1180.23	6643
1181.832	6707
1183.433	6735
1185.035	6649
1186.636	6804
1188.237	6769
1189.838	6790
1191.439	6719
1193.04	6998
1194.64	6923
1196.24	6953
1197.84	6959
1199.44	7039
1201.04	6888
1202.64	7016
1204.239	7091
1205.839	7215
1207.438	7051
1209.037	7259
1210.636	7356
1212.235	7417
1213.833	7318
1215.432	7494
1217.03	7403
1218.628	7503
1220.226	7492
1221.823	7686
1223.421	7558
1225.018	7619
1226.616	7769
1228.213	8009
1229.81	7772
1231.407	7571
1233.003	7528
1234.6	7803
1236.196	7906
1237.792	7925
1239.388	7558
1240.984	7703
1242.579	7839
1244.175	8024
1245.77	7927
1247.365	8019
1248.96	7741
1250.555	8066
1252.149	8123
1253.744	8138
1255.338	8067
1256.932	8059
1258.526	8021
1260.12	8081
1261.714	8134
1263.307	8255
1264.9	8198
1266.494	8401
1268.086	8329
1269.679	8331
1271.272	8460
1272.864	8571
1274.456	8438
1276.049	8485
1277.64	8477
1279.232	8741
1280.824	8478
1282.415	8472
1284.006	8311
1285.597	8100
1287.188	8120
1288.779	8221
1290.37	8294
1291.96	8464
1293.55	8318
1295.14	8706
1296.73	8562
1298.32	8530
1299.909	8556
1301.499	8576
1303.088	8364
1304.677	8521
1306.265	8631
1307.854	8772
1309.442	8654
1311.031	8673
1312.619	8775
1314.207	8718
1315.794	8504
1317.382	8666
1318.969	8759
1320.557	8903
1322.144	8708
1323.73	8631
1325.317	8799
1326.904	8842
1328.49	8826
1330.076	8848
1331.662	8824
1333.248	9074
1334.833	9034
1336.419	8938
1338.004	8621
1339.589	8789
1341.174	9047
1342.758	8993
1344.343	8867
1345.927	8817
1347.511	8749
1349.095	8927
1350.679	8648
1352.263	8676
1353.846	8621
1355.429	8705
1357.012	8383
1358.595	8553
1360.178	8428
1361.76	8487
1363.343	8128
1364.925	7905
1366.507	8026
1368.088	8421
1369.67	8526
1371.251	7975
1372.832	7793
1374.413	7894
1375.994	8362
1377.575	8381
1379.155	8146
1380.735	8211
1382.316	7787
1383.895	7550
1385.475	7356
1387.055	7917
1388.634	7794
1390.213	7491
1391.792	7656
1393.371	8131
1394.949	7833
1396.527	8176
1398.106	7694
1399.684	7979
1401.261	7849
1402.839	7368
1404.416	7639
1405.993	7845
1407.57	7671
1409.147	8192
1410.724	7918
1412.3	7831
1413.876	8078
1415.452	8556
1417.028	8258
1418.604	8764
1420.179	8587
1421.755	8437
1423.33	8489
1424.905	8444
1426.479	8200
1428.054	8095
1429.628	8108
1431.202	8450
1432.776	8351
1434.35	8551
1435.923	8455
1437.496	8613
1439.069	8696
1440.642	8441
1442.215	8541
1443.788	8487
1445.36	8434
1446.932	8572
1448.504	8655
1450.076	8808
1451.647	8590
1453.218	8465
1454.789	8357
1456.36	8516
1457.931	8305
1459.502	8379
1461.072	8643
1462.642	8659
1464.212	8663
1465.781	8320
1467.351	8361
1468.92	8387
1470.489	8464
1472.058	8295
1473.627	8144
1475.195	8298
1476.764	8118
1478.332	8079
1479.9	8053
1481.467	8497
1483.035	8452
1484.602	8384
1486.169	8403
1487.736	8472
1489.302	8323
1490.869	8411
1492.435	8479
1494.001	8637
1495.567	8333
1497.132	8251
1498.698	8131
1500.263	8259
1501.828	8256
1503.393	8096
1504.957	7897
1506.521	7892
1508.086	7802
1509.65	7934
1511.213	8124
1512.777	7990
1514.34	7878
1515.903	8049
1517.466	7865
1519.029	7798
1520.591	7759
1522.153	8144
1523.715	8026
1525.277	8039
1526.839	8082
1528.4	8261
1529.961	8087
1531.522	8224
1533.083	7932
1534.643	8033
1536.204	8047
1537.764	8143
1539.324	7981
1540.883	7903
1542.443	8045
1544.002	8085
1545.561	7888
1547.12	8073
1548.679	8005
1550.237	8090
1551.795	8039
1553.353	7852
1554.911	7587
1556.468	7807
1558.026	7861
1559.583	7985
1561.139	8133
1562.696	7970
1564.252	7440
1565.809	7688
1567.365	7521
1568.92	7529
1570.476	7669
1572.031	7839
1573.586	7763
1575.141	8198
1576.696	7879
1578.25	7928
1579.805	7643
1581.359	7289
1582.912	7168
1584.466	7417
1586.019	7412
1587.572	7728
1589.125	7624
1590.678	7706
1592.23	7713
1593.782	7679
1595.334	7675
1596.886	7843
1598.438	7765
1599.989	8040
1601.54	7798
1603.091	7532
1604.642	7278
1606.192	7099
1607.742	7055
1609.292	7538
1610.842	7593
1612.391	7370
1613.941	7386
1615.49	7272
1617.038	7296
1618.587	7503
1620.135	7342
1621.684	7407
1623.231	7268
1624.779	7258
1626.327	7296
1627.874	6971
1629.421	7060
1630.968	7071
1632.514	6994
1634.06	6997
1635.606	6696
1637.152	6887
1638.698	6789
1640.243	6763
1641.788	6718
1643.333	6579
1644.878	6684
1646.422	6865
1647.967	6577
1649.511	6457
1651.054	6081
1652.598	5822
1654.141	5531
1655.684	5451
1657.227	5265
1658.77	4954
1660.312	4635
1661.854	4489
1663.396	4268
1664.937	4122
1666.479	3923
1668.02	3821
1669.561	3568
1671.102	3483
1672.642	3389
1674.182	3228
1675.722	3112
1677.262	3006
1678.801	2975
1680.341	2930
1681.88	2879
1683.418	2842
1684.957	2733
1686.495	2712
1688.033	2630
1689.571	2634
1691.109	2554
1692.646	2533
1694.183	2486
1695.72	2491
1697.257	2448
1698.793	2465
1700.329	2429
1701.865	2422
1703.401	2368
1704.936	2378
1706.471	2367
1708.006	2355
1709.541	2325
