# Supplementary material for: Exciton thermal radiation from macroscale membranes composed of chirality-sorted carbon nanotubes and its control
Source: Nat Commun. 2026 Jul 29;17:6967. doi: 10.1038/s41467-026-75711-4 (PMC13421534; doi:10.1038/s41467-026-75711-4)
Supplement: Supplementary file 4 — Source Data [file 41467_2026_75711_MOESM4_ESM.zip › Source data/Supplementary_Data_16_cooling_750K.txt]

Data from MK75SS02_1_cool_NIR_750K_sig_NQ51B19821__0__31.txt Node

Date: Mon Nov 17 11:25:55 JST 2025
User: ymlab
Spectrometer: NQ51B1982
Trigger mode: 0
Integration Time (sec): 1.000000E-1
Scans to average: 1
Nonlinearity correction enabled: false
Boxcar width: 0
Storing dark spectrum: false
XAxis mode: Wavelengths
Number of Pixels in Spectrum: 512
>>>>>Begin Spectral Data<<<<<
899.399	2885
901.024	2867
902.648	2938
904.273	2924
905.897	2972
907.522	2988
909.146	3025
910.77	3006
912.394	3062
914.018	3084
915.642	3155
917.265	3186
918.889	3267
920.512	3325
922.136	3464
923.759	3510
925.382	3632
927.005	3660
928.628	3745
930.251	3771
931.873	3860
933.496	3849
935.118	3928
936.74	3952
938.363	4033
939.985	4037
941.607	4117
943.228	4115
944.85	4192
946.472	4140
948.093	4226
949.715	4229
951.336	4340
952.957	4327
954.578	4404
956.199	4349
957.82	4390
959.44	4386
961.061	4439
962.681	4456
964.302	4495
965.922	4522
967.542	4602
969.162	4576
970.782	4618
972.401	4564
974.021	4636
975.64	4642
977.26	4707
978.879	4646
980.498	4710
982.117	4703
983.736	4777
985.355	4781
986.973	4794
988.592	4805
990.21	4870
991.828	4836
993.446	4883
995.064	4868
996.682	4894
998.3	4880
999.917	4898
1001.535	4868
1003.152	4930
1004.769	4887
1006.387	4954
1008.003	4895
1009.62	4913
1011.237	4903
1012.854	4916
1014.47	4884
1016.086	4938
1017.703	4820
1019.319	4826
1020.935	4800
1022.55	4820
1024.166	4737
1025.782	4736
1027.397	4673
1029.012	4693
1030.627	4634
1032.243	4619
1033.857	4506
1035.472	4494
1037.087	4485
1038.701	4484
1040.316	4328
1041.93	4354
1043.544	4311
1045.158	4253
1046.772	4212
1048.386	4160
1049.999	4124
1051.613	4138
1053.226	4026
1054.839	4038
1056.452	3947
1058.065	3973
1059.678	3866
1061.29	3827
1062.903	3779
1064.515	3844
1066.127	3773
1067.74	3746
1069.351	3684
1070.963	3707
1072.575	3656
1074.186	3676
1075.798	3614
1077.409	3623
1079.02	3576
1080.631	3598
1082.242	3561
1083.853	3606
1085.463	3534
1087.074	3590
1088.684	3600
1090.294	3680
1091.904	3632
1093.514	3646
1095.124	3614
1096.733	3655
1098.343	3656
1099.952	3714
1101.561	3684
1103.17	3769
1104.779	3777
1106.388	3846
1107.996	3780
1109.605	3859
1111.213	3810
1112.821	3922
1114.429	3948
1116.037	4048
1117.645	4026
1119.252	4085
1120.86	4119
1122.467	4232
1124.074	4208
1125.681	4292
1127.288	4314
1128.895	4370
1130.501	4420
1132.108	4514
1133.714	4568
1135.32	4740
1136.926	4720
1138.532	4770
1140.138	4716
1141.743	4830
1143.349	4860
1144.954	4997
1146.559	5028
1148.164	5169
1149.768	5146
1151.373	5288
1152.978	5335
1154.582	5411
1156.186	5522
1157.79	5610
1159.394	5562
1160.998	5499
1162.601	5466
1164.205	5617
1165.808	5620
1167.411	5831
1169.014	5892
1170.617	5984
1172.219	5936
1173.822	5910
1175.424	5996
1177.026	6208
1178.628	6190
1180.23	6258
1181.832	6115
1183.433	6136
1185.035	6012
1186.636	6136
1188.237	6129
1189.838	6176
1191.439	6303
1193.04	6350
1194.64	6401
1196.24	6412
1197.84	6385
1199.44	6517
1201.04	6433
1202.64	6594
1204.239	6510
1205.839	6474
1207.438	6499
1209.037	6710
1210.636	6600
1212.235	6678
1213.833	6629
1215.432	6670
1217.03	6585
1218.628	6713
1220.226	6724
1221.823	6724
1223.421	6691
1225.018	6827
1226.616	6655
1228.213	6789
1229.81	6688
1231.407	6816
1233.003	6725
1234.6	6832
1236.196	6933
1237.792	6941
1239.388	6820
1240.984	6884
1242.579	6858
1244.175	6944
1245.77	6810
1247.365	7010
1248.96	7081
1250.555	7220
1252.149	7146
1253.744	7321
1255.338	7270
1256.932	7366
1258.526	7303
1260.12	7288
1261.714	7167
1263.307	7254
1264.9	7232
1266.494	7384
1268.086	7457
1269.679	7559
1271.272	7466
1272.864	7408
1274.456	7488
1276.049	7847
1277.64	7995
1279.232	7954
1280.824	7690
1282.415	7843
1284.006	7810
1285.597	7688
1287.188	7765
1288.779	8000
1290.37	7822
1291.96	7797
1293.55	7943
1295.14	7878
1296.73	7773
1298.32	7694
1299.909	7742
1301.499	7922
1303.088	7732
1304.677	8080
1306.265	8130
1307.854	8382
1309.442	8384
1311.031	8422
1312.619	8104
1314.207	8002
1315.794	8258
1317.382	8470
1318.969	8373
1320.557	8407
1322.144	8304
1323.73	8298
1325.317	8550
1326.904	8912
1328.49	8534
1330.076	8423
1331.662	8371
1333.248	8572
1334.833	8333
1336.419	8551
1338.004	8519
1339.589	8606
1341.174	8539
1342.758	8611
1344.343	8672
1345.927	8720
1347.511	8744
1349.095	9021
1350.679	8694
1352.263	8564
1353.846	8329
1355.429	8131
1357.012	7976
1358.595	8050
1360.178	8198
1361.76	8083
1363.343	7520
1364.925	7437
1366.507	7723
1368.088	7916
1369.67	7802
1371.251	7805
1372.832	7812
1374.413	8077
1375.994	8193
1377.575	7842
1379.155	7798
1380.735	7686
1382.316	7306
1383.895	7304
1385.475	7010
1387.055	7789
1388.634	8062
1390.213	7624
1391.792	7664
1393.371	7768
1394.949	7546
1396.527	7754
1398.106	7419
1399.684	7956
1401.261	7906
1402.839	7667
1404.416	7982
1405.993	7902
1407.57	7530
1409.147	7778
1410.724	7571
1412.3	7565
1413.876	7894
1415.452	7893
1417.028	8199
1418.604	8370
1420.179	8234
1421.755	7888
1423.33	7732
1424.905	7968
1426.479	7890
1428.054	8256
1429.628	8375
1431.202	8236
1432.776	8192
1434.35	8310
1435.923	8322
1437.496	8462
1439.069	8456
1440.642	8398
1442.215	8270
1443.788	8576
1445.36	8480
1446.932	8494
1448.504	8358
1450.076	8544
1451.647	8616
1453.218	8314
1454.789	7994
1456.36	8250
1457.931	8530
1459.502	8578
1461.072	8360
1462.642	8325
1464.212	8221
1465.781	8502
1467.351	8716
1468.92	8770
1470.489	8419
1472.058	8081
1473.627	8198
1475.195	8197
1476.764	8266
1478.332	8392
1479.9	8380
1481.467	8298
1483.035	8201
1484.602	8357
1486.169	8512
1487.736	8277
1489.302	8071
1490.869	8256
1492.435	8400
1494.001	8307
1495.567	8104
1497.132	8304
1498.698	8338
1500.263	8296
1501.828	8093
1503.393	8380
1504.957	8331
1506.521	8072
1508.086	7984
1509.65	8197
1511.213	8274
1512.777	8317
1514.34	8093
1515.903	8321
1517.466	7890
1519.029	7821
1520.591	8096
1522.153	8084
1523.715	7778
1525.277	7795
1526.839	7792
1528.4	7807
1529.961	7536
1531.522	8238
1533.083	8100
1534.643	8082
1536.204	8257
1537.764	8270
1539.324	7898
1540.883	7752
1542.443	7849
1544.002	7996
1545.561	7864
1547.12	7941
1548.679	7766
1550.237	7848
1551.795	8004
1553.353	7664
1554.911	7663
1556.468	8096
1558.026	7849
1559.583	7767
1561.139	7969
1562.696	8130
1564.252	7814
1565.809	7735
1567.365	7714
1568.92	7638
1570.476	7561
1572.031	7424
1573.586	7359
1575.141	7660
1576.696	7570
1578.25	7265
1579.805	7391
1581.359	7356
1582.912	7212
1584.466	7168
1586.019	7248
1587.572	7130
1589.125	7100
1590.678	7432
1592.23	7421
1593.782	7582
1595.334	7488
1596.886	7568
1598.438	7622
1599.989	7438
1601.54	7290
1603.091	7606
1604.642	7393
1606.192	7608
1607.742	7736
1609.292	7381
1610.842	7228
1612.391	7028
1613.941	7043
1615.49	7014
1617.038	7029
1618.587	7089
1620.135	6999
1621.684	7184
1623.231	7302
1624.779	7136
1626.327	7290
1627.874	7429
1629.421	7113
1630.968	7089
1632.514	6951
1634.06	6918
1635.606	6934
1637.152	6852
1638.698	6774
1640.243	6562
1641.788	6336
1643.333	6451
1644.878	6192
1646.422	6167
1647.967	6093
1649.511	5975
1651.054	6035
1652.598	5835
1654.141	5502
1655.684	5436
1657.227	5270
1658.77	5289
1660.312	4925
1661.854	4608
1663.396	4368
1664.937	4129
1666.479	3902
1668.02	3712
1669.561	3568
1671.102	3492
1672.642	3426
1674.182	3373
1675.722	3162
1677.262	3077
1678.801	2969
1680.341	2953
1681.88	2908
1683.418	2820
1684.957	2754
1686.495	2752
1688.033	2692
1689.571	2678
1691.109	2622
1692.646	2598
1694.183	2540
1695.72	2528
1697.257	2472
1698.793	2466
1700.329	2428
1701.865	2455
1703.401	2413
1704.936	2390
1706.471	2358
1708.006	2342
1709.541	2330
