# Supplementary material for: Exciton thermal radiation from macroscale membranes composed of chirality-sorted carbon nanotubes and its control
Source: Nat Commun. 2026 Jul 29;17:6967. doi: 10.1038/s41467-026-75711-4 (PMC13421534; doi:10.1038/s41467-026-75711-4)
Supplement: Supplementary file 4 — Source Data [file 41467_2026_75711_MOESM4_ESM.zip › Source data/Supplementary_Data_7_cooling_450K_bg.txt]

Data from AT069_NQ51B19821__37__19-08-34-846.txt Node

Date: Tue Sep 24 19:08:34 JST 2024
User: ymlab
Spectrometer: NQ51B1982
Trigger mode: 0
Integration Time (sec): 8.000000E-2
Scans to average: 100
Nonlinearity correction enabled: false
Boxcar width: 0
Storing dark spectrum: false
XAxis mode: Wavelengths
Number of Pixels in Spectrum: 512
>>>>>Begin Spectral Data<<<<<
899.399	2173.48
901.024	2146.96
902.648	2182.67
904.273	2160.36
905.897	2179.73
907.522	2170.29
909.146	2181.91
910.77	2155.47
912.394	2178.91
914.018	2162.39
915.642	2181.55
917.265	2157.69
918.889	2177
920.512	2162.65
922.136	2184.38
923.759	2156.31
925.382	2182.37
927.005	2161.23
928.628	2178.16
930.251	2166.33
931.873	2184.22
933.496	2162.79
935.118	2189.01
936.74	2162.47
938.363	2187.23
939.985	2166.22
941.607	2182.71
943.228	2172.74
944.85	2186.3
946.472	2156.99
948.093	2183.8
949.715	2157.07
951.336	2192.9
952.957	2165.34
954.578	2183.36
956.199	2154.58
957.82	2184.43
959.44	2159.99
961.061	2177.98
962.681	2164.97
964.302	2185.05
965.922	2162.88
967.542	2188.68
969.162	2189.32
970.782	2182.85
972.401	2164.96
974.021	2181.55
975.64	2164.65
977.26	2180.14
978.879	2154.84
980.498	2179.67
982.117	2160.01
983.736	2181.48
985.355	2169.66
986.973	2182.05
988.592	2160.52
990.21	2173.5
991.828	2159.53
993.446	2179.78
995.064	2160.74
996.682	2174.81
998.3	2160.4
999.917	2175.71
1001.535	2153.18
1003.152	2184.19
1004.769	2152.1
1006.387	2180.24
1008.003	2155.13
1009.62	2180.03
1011.237	2167.59
1012.854	2178.14
1014.47	2162.46
1016.086	2181.74
1017.703	2148.96
1019.319	2181.7
1020.935	2165.04
1022.55	2182.04
1024.166	2159.79
1025.782	2170.92
1027.397	2155.98
1029.012	2179.79
1030.627	2164.55
1032.243	2176.38
1033.857	2159.51
1035.472	2172.64
1037.087	2157.97
1038.701	2175.04
1040.316	2164.37
1041.93	2176.98
1043.544	2158.6
1045.158	2170.47
1046.772	2155.42
1048.386	2178.98
1049.999	2160.49
1051.613	2171.67
1053.226	2155.94
1054.839	2184.34
1056.452	2146.16
1058.065	2179.74
1059.678	2151.87
1061.29	2175.89
1062.903	2149.21
1064.515	2182.21
1066.127	2151.48
1067.74	2170.53
1069.351	2154.26
1070.963	2174.81
1072.575	2155.21
1074.186	2170.83
1075.798	2159.82
1077.409	2178.05
1079.02	2152.09
1080.631	2171.38
1082.242	2144.57
1083.853	2172.83
1085.463	2152.98
1087.074	2171.34
1088.684	2153.74
1090.294	2171.1
1091.904	2147.1
1093.514	2169.12
1095.124	2157.47
1096.733	2172.61
1098.343	2147.19
1099.952	2170.68
1101.561	2151.16
1103.17	2173.96
1104.779	2154.12
1106.388	2178.16
1107.996	2148.2
1109.605	2171.64
1111.213	2149.3
1112.821	2169.72
1114.429	2153.95
1116.037	2168.1
1117.645	2150.72
1119.252	2170.08
1120.86	2147.51
1122.467	2169.4
1124.074	2150.34
1125.681	2182.07
1127.288	2163.08
1128.895	2182.41
1130.501	2154.85
1132.108	2172.13
1133.714	2150.2
1135.32	2177.68
1136.926	2152.25
1138.532	2173.07
1140.138	2148.63
1141.743	2168.65
1143.349	2146.87
1144.954	2186.21
1146.559	2161.43
1148.164	2168.72
1149.768	2148.34
1151.373	2185.88
1152.978	2148.83
1154.582	2168.48
1156.186	2143.91
1157.79	2170.43
1159.394	2157.88
1160.998	2173.97
1162.601	2155.21
1164.205	2174.42
1165.808	2154.39
1167.411	2159.03
1169.014	2160.67
1170.617	2179.02
1172.219	2145.17
1173.822	2173.32
1175.424	2154.23
1177.026	2188.31
1178.628	2154.08
1180.23	2165.71
1181.832	2153.11
1183.433	2179.29
1185.035	2150.6
1186.636	2176.81
1188.237	2150.67
1189.838	2167.86
1191.439	2165.22
1193.04	2167.09
1194.64	2163.52
1196.24	2158.18
1197.84	2150.61
1199.44	2174.02
1201.04	2152.09
1202.64	2179.72
1204.239	2151.72
1205.839	2172.68
1207.438	2153.96
1209.037	2170.64
1210.636	2161.55
1212.235	2170.72
1213.833	2143.82
1215.432	2175.85
1217.03	2145.83
1218.628	2172.02
1220.226	2143.24
1221.823	2174.44
1223.421	2146.6
1225.018	2166.33
1226.616	2148.44
1228.213	2165.67
1229.81	2147.73
1231.407	2179.16
1233.003	2146.96
1234.6	2177.42
1236.196	2153.15
1237.792	2166.5
1239.388	2144.16
1240.984	2169.83
1242.579	2139.75
1244.175	2174.38
1245.77	2148.45
1247.365	2168.78
1248.96	2147.33
1250.555	2170.78
1252.149	2149.65
1253.744	2169.85
1255.338	2142.58
1256.932	2164.56
1258.526	2147.53
1260.12	2165.71
1261.714	2150.56
1263.307	2174.68
1264.9	2147.77
1266.494	2165.84
1268.086	2148.54
1269.679	2162.63
1271.272	2143.44
1272.864	2166.62
1274.456	2147.11
1276.049	2164.09
1277.64	2146.84
1279.232	2170.61
1280.824	2139.81
1282.415	2164.85
1284.006	2159.46
1285.597	2165.2
1287.188	2139.87
1288.779	2165.23
1290.37	2142.06
1291.96	2165.75
1293.55	2142.94
1295.14	2166.78
1296.73	2134.82
1298.32	2167.18
1299.909	2155.25
1301.499	2156
1303.088	2147.94
1304.677	2169.38
1306.265	2137.63
1307.854	2164.84
1309.442	2143.68
1311.031	2163.79
1312.619	2145.06
1314.207	2157.6
1315.794	2143.45
1317.382	2160.73
1318.969	2147.24
1320.557	2164.07
1322.144	2141.5
1323.73	2161.04
1325.317	2144
1326.904	2161.57
1328.49	2136.16
1330.076	2168.42
1331.662	2141.21
1333.248	2161.66
1334.833	2162
1336.419	2168.3
1338.004	2138.97
1339.589	2160.6
1341.174	2145.11
1342.758	2167.63
1344.343	2130.19
1345.927	2172.18
1347.511	2136.12
1349.095	2155.6
1350.679	2136.73
1352.263	2158.32
1353.846	2141.91
1355.429	2169.24
1357.012	2137.87
1358.595	2156.61
1360.178	2134
1361.76	2158.96
1363.343	2142.95
1364.925	2161.26
1366.507	2143.65
1368.088	2159.38
1369.67	2135.37
1371.251	2157.46
1372.832	2133.69
1374.413	2155.2
1375.994	2147.03
1377.575	2159.04
1379.155	2142.46
1380.735	2149.38
1382.316	2133.74
1383.895	2163.92
1385.475	2143.21
1387.055	2164.95
1388.634	2141.19
1390.213	2158.34
1391.792	2141.57
1393.371	2163.59
1394.949	2154.13
1396.527	2161.3
1398.106	2146.32
1399.684	2161.66
1401.261	2144.18
1402.839	2156.52
1404.416	2142.49
1405.993	2159.89
1407.57	2145.28
1409.147	2156.74
1410.724	2137.99
1412.3	2158.5
1413.876	2136.83
1415.452	2151.62
1417.028	2155.73
1418.604	2169.78
1420.179	2145.93
1421.755	2157.02
1423.33	2142.87
1424.905	2158.42
1426.479	2146.61
1428.054	2156.04
1429.628	2137.83
1431.202	2155.52
1432.776	2140.43
1434.35	2161.08
1435.923	2143.34
1437.496	2161.88
1439.069	2136.15
1440.642	2163.75
1442.215	2139.21
1443.788	2153.82
1445.36	2149.48
1446.932	2163.59
1448.504	2136.13
1450.076	2146.48
1451.647	2145.92
1453.218	2166.05
1454.789	2145.11
1456.36	2160.94
1457.931	2142.08
1459.502	2150.93
1461.072	2143.48
1462.642	2163.81
1464.212	2138.8
1465.781	2161.61
1467.351	2157.29
1468.92	2152.84
1470.489	2144
1472.058	2163.63
1473.627	2135.03
1475.195	2143.67
1476.764	2136.53
1478.332	2155.8
1479.9	2139.46
1481.467	2156.61
1483.035	2142.87
1484.602	2164.78
1486.169	2154.37
1487.736	2164.04
1489.302	2127.9
1490.869	2142.27
1492.435	2134.11
1494.001	2150.93
1495.567	2134.51
1497.132	2152.64
1498.698	2142.26
1500.263	2161.79
1501.828	2139.2
1503.393	2156.38
1504.957	2141.47
1506.521	2152.18
1508.086	2126.77
1509.65	2157.47
1511.213	2137.41
1512.777	2161.91
1514.34	2128.14
1515.903	2142.75
1517.466	2132.86
1519.029	2155.38
1520.591	2139.88
1522.153	2155.04
1523.715	2129.27
1525.277	2147.41
1526.839	2131.1
1528.4	2144.43
1529.961	2137.28
1531.522	2155.41
1533.083	2137.81
1534.643	2151.24
1536.204	2138.58
1537.764	2164.92
1539.324	2134.51
1540.883	2148.13
1542.443	2143.99
1544.002	2150.77
1545.561	2136.48
1547.12	2168.41
1548.679	2129.04
1550.237	2147.21
1551.795	2131.84
1553.353	2156.61
1554.911	2143.1
1556.468	2156.31
1558.026	2135.56
1559.583	2144.05
1561.139	2144.15
1562.696	2153.72
1564.252	2131.75
1565.809	2147.29
1567.365	2138.55
1568.92	2148.15
1570.476	2141.53
1572.031	2159.76
1573.586	2133.01
1575.141	2150.17
1576.696	2160.72
1578.25	2156.17
1579.805	2138.74
1581.359	2148.23
1582.912	2144.49
1584.466	2158.81
1586.019	2127.74
1587.572	2168.58
1589.125	2131.78
1590.678	2152.9
1592.23	2138.14
1593.782	2147.52
1595.334	2135.09
1596.886	2150.05
1598.438	2144.77
1599.989	2144.46
1601.54	2139.92
1603.091	2143.11
1604.642	2133.65
1606.192	2152.02
1607.742	2160.08
1609.292	2148.11
1610.842	2148.09
1612.391	2152.83
1613.941	2134.38
1615.49	2153.66
1617.038	2146.52
1618.587	2150.97
1620.135	2134.84
1621.684	2147.06
1623.231	2120.02
1624.779	2147.7
1626.327	2138.6
1627.874	2149.52
1629.421	2127.79
1630.968	2151.74
1632.514	2140.51
1634.06	2139.06
1635.606	2138.58
1637.152	2144.8
1638.698	2127.2
1640.243	2142.84
1641.788	2131.29
1643.333	2144.34
1644.878	2137.78
1646.422	2151.47
1647.967	2129
1649.511	2138.3
1651.054	2138
1652.598	2148.45
1654.141	2131.77
1655.684	2139.4
1657.227	2122.69
1658.77	2149.39
1660.312	2115.86
1661.854	2136.04
1663.396	2122.63
1664.937	2149.93
1666.479	2137.12
1668.02	2145.2
1669.561	2128.86
1671.102	2131.47
1672.642	2139.27
1674.182	2144.91
1675.722	2143.27
1677.262	2136.25
1678.801	2129.15
1680.341	2146.71
1681.88	2142.96
1683.418	2137.15
1684.957	2132.02
1686.495	2152.54
1688.033	2138.59
1689.571	2147.61
1691.109	2139.09
1692.646	2138.52
1694.183	2132.68
1695.72	2132.87
1697.257	2125.25
1698.793	2132.29
1700.329	2128.85
1701.865	2136.51
1703.401	2121.68
1704.936	2130.36
1706.471	2130.8
1708.006	2127.87
1709.541	2129.4
