# Supplementary material for: Exciton thermal radiation from macroscale membranes composed of chirality-sorted carbon nanotubes and its control
Source: Nat Commun. 2026 Jul 29;17:6967. doi: 10.1038/s41467-026-75711-4 (PMC13421534; doi:10.1038/s41467-026-75711-4)
Supplement: Supplementary file 4 — Source Data [file 41467_2026_75711_MOESM4_ESM.zip › Source data/Supplementary_Data_4.txt]

2700.0000	85.8674
2699.0000	85.7759
2698.0000	85.5787
2697.0000	85.5911
2696.0000	85.4715
2695.0000	84.803
2694.0000	84.5981
2693.0000	84.6166
2692.0000	85.4364
2691.0000	85.2572
2690.0000	85.5181
2689.0000	85.2582
2688.0000	85.7579
2687.0000	85.773
2686.0000	85.7136
2685.0000	85.9655
2684.0000	86.0283
2683.0000	86.0868
2682.0000	85.899
2681.0000	85.7963
2680.0000	85.5203
2679.0000	85.5672
2678.0000	85.3221
2677.0000	85.2473
2676.0000	85.421
2675.0000	85.3675
2674.0000	85.6118
2673.0000	85.5353
2672.0000	85.5756
2671.0000	85.2612
2670.0000	85.1169
2669.0000	84.9729
2668.0000	85.0394
2667.0000	84.6543
2666.0000	84.5766
2665.0000	84.8811
2664.0000	85.1167
2663.0000	85.5182
2662.0000	85.5248
2661.0000	85.6829
2660.0000	85.8927
2659.0000	86.0268
2658.0000	86.0885
2657.0000	86.1861
2656.0000	86.2928
2655.0000	86.3664
2654.0000	86.0815
2653.0000	85.869
2652.0000	85.6293
2651.0000	85.4017
2650.0000	85.3452
2649.0000	85.297
2648.0000	85.4472
2647.0000	85.7288
2646.0000	85.9453
2645.0000	86.2
2644.0000	86.2983
2643.0000	86.3732
2642.0000	86.4191
2641.0000	86.3703
2640.0000	86.2398
2639.0000	86.0557
2638.0000	85.9778
2637.0000	85.9274
2636.0000	85.8554
2635.0000	85.7204
2634.0000	85.6161
2633.0000	85.5725
2632.0000	85.4569
2631.0000	85.1871
2630.0000	84.8299
2629.0000	84.6482
2628.0000	84.5782
2627.0000	84.5183
2626.0000	84.7082
2625.0000	85.0233
2624.0000	85.1992
2623.0000	85.4443
2622.0000	85.4865
2621.0000	85.5551
2620.0000	85.5526
2619.0000	85.4542
2618.0000	85.1452
2617.0000	84.955
2616.0000	84.7225
2615.0000	84.6732
2614.0000	84.699
2613.0000	84.7432
2612.0000	84.9069
2611.0000	85.2468
2610.0000	85.4502
2609.0000	85.5285
2608.0000	85.6994
2607.0000	85.8384
2606.0000	85.9406
2605.0000	85.9208
2604.0000	85.8018
2603.0000	85.6897
2602.0000	85.8145
2601.0000	85.8305
2600.0000	85.997
2599.0000	85.9919
2598.0000	85.9982
2597.0000	85.9895
2596.0000	85.8527
2595.0000	85.7145
2594.0000	85.4786
2593.0000	85.3146
2592.0000	85.4106
2591.0000	85.5182
2590.0000	85.7111
2589.0000	85.8742
2588.0000	85.9129
2587.0000	86.0322
2586.0000	85.9863
2585.0000	86.1917
2584.0000	86.2715
2583.0000	86.4419
2582.0000	86.4523
2581.0000	86.4714
2580.0000	86.3028
2579.0000	86.0835
2578.0000	85.9191
2577.0000	85.6959
2576.0000	85.4678
2575.0000	85.3607
2574.0000	85.2167
2573.0000	85.021
2572.0000	84.9601
2571.0000	84.7845
2570.0000	84.7188
2569.0000	84.7429
2568.0000	84.868
2567.0000	84.9396
2566.0000	84.982
2565.0000	85.0606
2564.0000	85.1244
2563.0000	85.2621
2562.0000	85.2993
2561.0000	85.2492
2560.0000	85.217
2559.0000	85.2749
2558.0000	85.3307
2557.0000	85.2939
2556.0000	85.3358
2555.0000	85.349
2554.0000	85.3849
2553.0000	85.386
2552.0000	85.416
2551.0000	85.4036
2550.0000	85.4455
2549.0000	85.3593
2548.0000	85.2854
2547.0000	85.257
2546.0000	85.2415
2545.0000	85.1858
2544.0000	85.1596
2543.0000	85.2542
2542.0000	85.3695
2541.0000	85.507
2540.0000	85.5438
2539.0000	85.572
2538.0000	85.5535
2537.0000	85.5236
2536.0000	85.4517
2535.0000	85.4418
2534.0000	85.4713
2533.0000	85.4779
2532.0000	85.4484
2531.0000	85.4591
2530.0000	85.5046
2529.0000	85.504
2528.0000	85.4835
2527.0000	85.4725
2526.0000	85.5007
2525.0000	85.5191
2524.0000	85.4987
2523.0000	85.4922
2522.0000	85.5337
2521.0000	85.5125
2520.0000	85.5059
2519.0000	85.4927
2518.0000	85.5504
2517.0000	85.593
2516.0000	85.5721
2515.0000	85.5626
2514.0000	85.5539
2513.0000	85.5692
2512.0000	85.5401
2511.0000	85.5057
2510.0000	85.5242
2509.0000	85.5288
2508.0000	85.5379
2507.0000	85.5105
2506.0000	85.5235
2505.0000	85.5522
2504.0000	85.5102
2503.0000	85.486
2502.0000	85.5114
2501.0000	85.5394
2500.0000	85.5409
2499.0000	85.4998
2498.0000	85.4998
2497.0000	85.515
2496.0000	85.5215
2495.0000	85.5086
2494.0000	85.5003
2493.0000	85.4956
2492.0000	85.486
2491.0000	85.4865
2490.0000	85.516
2489.0000	85.5269
2488.0000	85.5142
2487.0000	85.5134
2486.0000	85.5641
2485.0000	85.5735
2484.0000	85.5608
2483.0000	85.5387
2482.0000	85.544
2481.0000	85.5609
2480.0000	85.543
2479.0000	85.521
2478.0000	85.514
2477.0000	85.5303
2476.0000	85.5322
2475.0000	85.5393
2474.0000	85.5525
2473.0000	85.5607
2472.0000	85.5351
2471.0000	85.5414
2470.0000	85.5377
2469.0000	85.5412
2468.0000	85.4847
2467.0000	85.4622
2466.0000	85.4922
2465.0000	85.5104
2464.0000	85.4727
2463.0000	85.454
2462.0000	85.4896
2461.0000	85.479
2460.0000	85.4648
2459.0000	85.4234
2458.0000	85.4506
2457.0000	85.4318
2456.0000	85.3969
2455.0000	85.412
2454.0000	85.4459
2453.0000	85.4541
2452.0000	85.4208
2451.0000	85.4223
2450.0000	85.4708
2449.0000	85.4392
2448.0000	85.4143
2447.0000	85.4305
2446.0000	85.4647
2445.0000	85.4653
2444.0000	85.4528
2443.0000	85.4779
2442.0000	85.556
2441.0000	85.5249
2440.0000	85.5091
2439.0000	85.5264
2438.0000	85.5265
2437.0000	85.4861
2436.0000	85.4857
2435.0000	85.49
2434.0000	85.4738
2433.0000	85.4393
2432.0000	85.4404
2431.0000	85.468
2430.0000	85.4557
2429.0000	85.4154
2428.0000	85.4488
2427.0000	85.4556
2426.0000	85.4595
2425.0000	85.4328
2424.0000	85.4503
2423.0000	85.4754
2422.0000	85.4604
2421.0000	85.4568
2420.0000	85.4746
2419.0000	85.4905
2418.0000	85.4623
2417.0000	85.455
2416.0000	85.4466
2415.0000	85.4497
2414.0000	85.423
2413.0000	85.409
2412.0000	85.4368
2411.0000	85.4345
2410.0000	85.4204
2409.0000	85.4157
2408.0000	85.4194
2407.0000	85.4122
2406.0000	85.3998
2405.0000	85.4125
2404.0000	85.412
2403.0000	85.4072
2402.0000	85.3967
2401.0000	85.4106
2400.0000	85.4098
2399.0000	85.3873
2398.0000	85.3888
2397.0000	85.3983
2396.0000	85.4057
2395.0000	85.3925
2394.0000	85.4028
2393.0000	85.4282
2392.0000	85.4308
2391.0000	85.4117
2390.0000	85.436
2389.0000	85.4431
2388.0000	85.4317
2387.0000	85.4055
2386.0000	85.4159
2385.0000	85.4053
2384.0000	85.3812
2383.0000	85.356
2382.0000	85.3847
2381.0000	85.36
2380.0000	85.3452
2379.0000	85.3584
2378.0000	85.3501
2377.0000	85.3546
2376.0000	85.3377
2375.0000	85.3376
2374.0000	85.3483
2373.0000	85.3496
2372.0000	85.3599
2371.0000	85.3687
2370.0000	85.3537
2369.0000	85.3463
2368.0000	85.3653
2367.0000	85.3758
2366.0000	85.3462
2365.0000	85.3516
2364.0000	85.3559
2363.0000	85.3599
2362.0000	85.3317
2361.0000	85.3327
2360.0000	85.3146
2359.0000	85.3063
2358.0000	85.3053
2357.0000	85.3253
2356.0000	85.3231
2355.0000	85.3152
2354.0000	85.3247
2353.0000	85.3292
2352.0000	85.3201
2351.0000	85.3053
2350.0000	85.3209
2349.0000	85.3162
2348.0000	85.3237
2347.0000	85.3276
2346.0000	85.3223
2345.0000	85.3261
2344.0000	85.3205
2343.0000	85.3216
2342.0000	85.328
2341.0000	85.3204
2340.0000	85.328
2339.0000	85.3395
2338.0000	85.3485
2337.0000	85.3322
2336.0000	85.3365
2335.0000	85.3518
2334.0000	85.3399
2333.0000	85.3397
2332.0000	85.3358
2331.0000	85.3134
2330.0000	85.3111
2329.0000	85.3035
2328.0000	85.3086
2327.0000	85.2987
2326.0000	85.295
2325.0000	85.2989
2324.0000	85.2833
2323.0000	85.263
2322.0000	85.2722
2321.0000	85.2763
2320.0000	85.2552
2319.0000	85.2423
2318.0000	85.2563
2317.0000	85.2562
2316.0000	85.248
2315.0000	85.2323
2314.0000	85.2506
2313.0000	85.2539
2312.0000	85.258
2311.0000	85.2568
2310.0000	85.2683
2309.0000	85.2691
2308.0000	85.2819
2307.0000	85.2684
2306.0000	85.2633
2305.0000	85.2591
2304.0000	85.2507
2303.0000	85.2383
2302.0000	85.2293
2301.0000	85.2193
2300.0000	85.23
2299.0000	85.208
2298.0000	85.2101
2297.0000	85.2196
2296.0000	85.2134
2295.0000	85.2228
2294.0000	85.228
2293.0000	85.2332
2292.0000	85.2412
2291.0000	85.2469
2290.0000	85.2495
2289.0000	85.2416
2288.0000	85.2298
2287.0000	85.226
2286.0000	85.212
2285.0000	85.2195
2284.0000	85.2099
2283.0000	85.2097
2282.0000	85.1957
2281.0000	85.1956
2280.0000	85.2148
2279.0000	85.2086
2278.0000	85.2046
2277.0000	85.211
2276.0000	85.2219
2275.0000	85.2339
2274.0000	85.2128
2273.0000	85.2101
2272.0000	85.209
2271.0000	85.205
2270.0000	85.1882
2269.0000	85.193
2268.0000	85.216
2267.0000	85.2082
2266.0000	85.1991
2265.0000	85.2075
2264.0000	85.2062
2263.0000	85.2062
2262.0000	85.1936
2261.0000	85.2023
2260.0000	85.21
2259.0000	85.2159
2258.0000	85.2117
2257.0000	85.204
2256.0000	85.2089
2255.0000	85.2023
2254.0000	85.1942
2253.0000	85.1908
2252.0000	85.1914
2251.0000	85.1901
2250.0000	85.1823
2249.0000	85.1734
2248.0000	85.1732
2247.0000	85.1708
2246.0000	85.1514
2245.0000	85.1628
2244.0000	85.1598
2243.0000	85.1725
2242.0000	85.1687
2241.0000	85.18
2240.0000	85.1789
2239.0000	85.1785
2238.0000	85.1915
2237.0000	85.187
2236.0000	85.1814
2235.0000	85.1806
2234.0000	85.1712
2233.0000	85.1615
2232.0000	85.1552
2231.0000	85.1499
2230.0000	85.1516
2229.0000	85.1553
2228.0000	85.1621
2227.0000	85.1679
2226.0000	85.153
2225.0000	85.1388
2224.0000	85.1285
2223.0000	85.1311
2222.0000	85.125
2221.0000	85.1199
2220.0000	85.1266
2219.0000	85.1381
2218.0000	85.1333
2217.0000	85.1308
2216.0000	85.1174
2215.0000	85.1144
2214.0000	85.1094
2213.0000	85.097
2212.0000	85.1014
2211.0000	85.0965
2210.0000	85.099
2209.0000	85.1043
2208.0000	85.1113
2207.0000	85.1119
2206.0000	85.1164
2205.0000	85.1256
2204.0000	85.1234
2203.0000	85.1149
2202.0000	85.1234
2201.0000	85.1168
2200.0000	85.1158
2199.0000	85.1181
2198.0000	85.1157
2197.0000	85.1108
2196.0000	85.1101
2195.0000	85.1022
2194.0000	85.0918
2193.0000	85.0822
2192.0000	85.0794
2191.0000	85.0919
2190.0000	85.0865
2189.0000	85.0946
2188.0000	85.0918
2187.0000	85.0912
2186.0000	85.0883
2185.0000	85.0797
2184.0000	85.0705
2183.0000	85.076
2182.0000	85.0731
2181.0000	85.0701
2180.0000	85.0671
2179.0000	85.0643
2178.0000	85.0669
2177.0000	85.0669
2176.0000	85.0551
2175.0000	85.0719
2174.0000	85.0719
2173.0000	85.0704
2172.0000	85.0685
2171.0000	85.058
2170.0000	85.0536
2169.0000	85.056
2168.0000	85.0383
2167.0000	85.0386
2166.0000	85.0376
2165.0000	85.0361
2164.0000	85.0331
2163.0000	85.0309
2162.0000	85.0397
2161.0000	85.0248
2160.0000	85.0182
2159.0000	85.0223
2158.0000	85.0154
2157.0000	85.0145
2156.0000	85.0181
2155.0000	85.0103
2154.0000	85.0111
2153.0000	85.019
2152.0000	85.0147
2151.0000	85.0186
2150.0000	85.0126
2149.0000	85.0126
2148.0000	85.01
2147.0000	85.0102
2146.0000	84.9991
2145.0000	85.0061
2144.0000	84.998
2143.0000	84.9932
2142.0000	84.9974
2141.0000	84.991
2140.0000	85.0037
2139.0000	85.0054
2138.0000	85
2137.0000	84.9947
2136.0000	84.9954
2135.0000	84.9976
2134.0000	84.9841
2133.0000	84.9727
2132.0000	84.9756
2131.0000	84.9692
2130.0000	84.9705
2129.0000	84.9672
2128.0000	84.9648
2127.0000	84.9679
2126.0000	84.9646
2125.0000	84.9664
2124.0000	84.9703
2123.0000	84.9663
2122.0000	84.9611
2121.0000	84.9593
2120.0000	84.9496
2119.0000	84.9463
2118.0000	84.9363
2117.0000	84.9341
2116.0000	84.9275
2115.0000	84.9298
2114.0000	84.9257
2113.0000	84.9222
2112.0000	84.9303
2111.0000	84.9186
2110.0000	84.9075
2109.0000	84.9141
2108.0000	84.9081
2107.0000	84.9061
2106.0000	84.9087
2105.0000	84.9041
2104.0000	84.9104
2103.0000	84.9152
2102.0000	84.9156
2101.0000	84.9221
2100.0000	84.9158
2099.0000	84.9087
2098.0000	84.9143
2097.0000	84.9053
2096.0000	84.8989
2095.0000	84.9002
2094.0000	84.8922
2093.0000	84.8958
2092.0000	84.9009
2091.0000	84.8984
2090.0000	84.8994
2089.0000	84.8981
2088.0000	84.8959
2087.0000	84.8982
2086.0000	84.8945
2085.0000	84.8905
2084.0000	84.8864
2083.0000	84.8777
2082.0000	84.8582
2081.0000	84.8541
2080.0000	84.8484
2079.0000	84.8476
2078.0000	84.8421
2077.0000	84.8347
2076.0000	84.8459
2075.0000	84.8545
2074.0000	84.8494
2073.0000	84.8541
2072.0000	84.8568
2071.0000	84.8534
2070.0000	84.8515
2069.0000	84.8418
2068.0000	84.8408
2067.0000	84.8496
2066.0000	84.8388
2065.0000	84.8336
2064.0000	84.8265
2063.0000	84.8216
2062.0000	84.8203
2061.0000	84.8205
2060.0000	84.8187
2059.0000	84.8169
2058.0000	84.8235
2057.0000	84.8133
2056.0000	84.8144
2055.0000	84.8092
2054.0000	84.8072
2053.0000	84.8004
2052.0000	84.8001
2051.0000	84.7988
2050.0000	84.8075
2049.0000	84.7993
2048.0000	84.8001
2047.0000	84.8018
2046.0000	84.796
2045.0000	84.7956
2044.0000	84.7872
2043.0000	84.7789
2042.0000	84.7809
2041.0000	84.7702
2040.0000	84.7733
2039.0000	84.7728
2038.0000	84.7693
2037.0000	84.778
2036.0000	84.7771
2035.0000	84.7753
2034.0000	84.7814
2033.0000	84.7785
2032.0000	84.7779
2031.0000	84.7739
2030.0000	84.7631
2029.0000	84.7702
2028.0000	84.7626
2027.0000	84.762
2026.0000	84.7591
2025.0000	84.7549
2024.0000	84.7607
2023.0000	84.7523
2022.0000	84.74
2021.0000	84.7497
2020.0000	84.7473
2019.0000	84.7391
2018.0000	84.7394
2017.0000	84.7363
2016.0000	84.7337
2015.0000	84.7227
2014.0000	84.7184
2013.0000	84.7159
2012.0000	84.6916
2011.0000	84.6936
2010.0000	84.6882
2009.0000	84.6863
2008.0000	84.6833
2007.0000	84.6757
2006.0000	84.6924
2005.0000	84.6915
2004.0000	84.6832
2003.0000	84.6843
2002.0000	84.6911
2001.0000	84.6833
2000.0000	84.6786
1999.0000	84.6748
1998.0000	84.6738
1997.0000	84.6745
1996.0000	84.6688
1995.0000	84.6747
1994.0000	84.6685
1993.0000	84.669
1992.0000	84.6617
1991.0000	84.6557
1990.0000	84.6559
1989.0000	84.6494
1988.0000	84.6476
1987.0000	84.645
1986.0000	84.6455
1985.0000	84.6491
1984.0000	84.6395
1983.0000	84.6404
1982.0000	84.6356
1981.0000	84.6404
1980.0000	84.6343
1979.0000	84.6264
1978.0000	84.6187
1977.0000	84.6193
1976.0000	84.6199
1975.0000	84.6192
1974.0000	84.62
1973.0000	84.6118
1972.0000	84.6202
1971.0000	84.6144
1970.0000	84.6083
1969.0000	84.6101
1968.0000	84.6041
1967.0000	84.6038
1966.0000	84.603
1965.0000	84.5965
1964.0000	84.5973
1963.0000	84.5906
1962.0000	84.5863
1961.0000	84.5882
1960.0000	84.5825
1959.0000	84.5886
1958.0000	84.5767
1957.0000	84.5771
1956.0000	84.5826
1955.0000	84.5814
1954.0000	84.5816
1953.0000	84.5713
1952.0000	84.5855
1951.0000	84.5852
1950.0000	84.5835
1949.0000	84.5719
1948.0000	84.5678
1947.0000	84.5753
1946.0000	84.5597
1945.0000	84.5462
1944.0000	84.5487
1943.0000	84.5531
1942.0000	84.5544
1941.0000	84.5574
1940.0000	84.5564
1939.0000	84.5576
1938.0000	84.5612
1937.0000	84.5553
1936.0000	84.5487
1935.0000	84.5379
1934.0000	84.5236
1933.0000	84.528
1932.0000	84.523
1931.0000	84.5182
1930.0000	84.5153
1929.0000	84.5129
1928.0000	84.5259
1927.0000	84.5321
1926.0000	84.518
1925.0000	84.5193
1924.0000	84.5209
1923.0000	84.5233
1922.0000	84.5242
1921.0000	84.5237
1920.0000	84.5256
1919.0000	84.5327
1918.0000	84.5288
1917.0000	84.5221
1916.0000	84.507
1915.0000	84.4949
1914.0000	84.4862
1913.0000	84.4698
1912.0000	84.4692
1911.0000	84.4566
1910.0000	84.4481
1909.0000	84.4536
1908.0000	84.4557
1907.0000	84.4489
1906.0000	84.4459
1905.0000	84.452
1904.0000	84.4537
1903.0000	84.4491
1902.0000	84.4445
1901.0000	84.4558
1900.0000	84.4468
1899.0000	84.4466
1898.0000	84.4387
1897.0000	84.4427
1896.0000	84.457
1895.0000	84.4617
1894.0000	84.4641
1893.0000	84.4634
1892.0000	84.4611
1891.0000	84.4583
1890.0000	84.4514
1889.0000	84.4344
1888.0000	84.4358
1887.0000	84.434
1886.0000	84.4263
1885.0000	84.4329
1884.0000	84.4279
1883.0000	84.4277
1882.0000	84.4236
1881.0000	84.4173
1880.0000	84.4075
1879.0000	84.4002
1878.0000	84.4026
1877.0000	84.4045
1876.0000	84.4029
1875.0000	84.4071
1874.0000	84.4073
1873.0000	84.4127
1872.0000	84.4048
1871.0000	84.4005
1870.0000	84.3995
1869.0000	84.3907
1868.0000	84.3849
1867.0000	84.3842
1866.0000	84.3809
1865.0000	84.3704
1864.0000	84.3727
1863.0000	84.3614
1862.0000	84.3653
1861.0000	84.3647
1860.0000	84.3542
1859.0000	84.3484
1858.0000	84.3483
1857.0000	84.3369
1856.0000	84.3352
1855.0000	84.3267
1854.0000	84.3262
1853.0000	84.3319
1852.0000	84.3256
1851.0000	84.313
1850.0000	84.3134
1849.0000	84.3126
1848.0000	84.3178
1847.0000	84.3061
1846.0000	84.3086
1845.0000	84.3113
1844.0000	84.3086
1843.0000	84.3032
1842.0000	84.295
1841.0000	84.2919
1840.0000	84.2885
1839.0000	84.2885
1838.0000	84.2861
1837.0000	84.2877
1836.0000	84.287
1835.0000	84.2887
1834.0000	84.2807
1833.0000	84.28
1832.0000	84.2671
1831.0000	84.2676
1830.0000	84.2559
1829.0000	84.2579
1828.0000	84.261
1827.0000	84.2612
1826.0000	84.2615
1825.0000	84.2649
1824.0000	84.2666
1823.0000	84.2607
1822.0000	84.2488
1821.0000	84.2468
1820.0000	84.2398
1819.0000	84.231
1818.0000	84.2242
1817.0000	84.226
1816.0000	84.2282
1815.0000	84.2247
1814.0000	84.2242
1813.0000	84.2262
1812.0000	84.2252
1811.0000	84.2312
1810.0000	84.2227
1809.0000	84.2208
1808.0000	84.2199
1807.0000	84.2182
1806.0000	84.2121
1805.0000	84.2116
1804.0000	84.2063
1803.0000	84.2035
1802.0000	84.1989
1801.0000	84.1911
1800.0000	84.1849
1799.0000	84.1824
1798.0000	84.1815
1797.0000	84.1762
1796.0000	84.1737
1795.0000	84.1725
1794.0000	84.1657
1793.0000	84.1644
1792.0000	84.1579
1791.0000	84.1549
1790.0000	84.1536
1789.0000	84.1521
1788.0000	84.1544
1787.0000	84.1603
1786.0000	84.1543
1785.0000	84.1476
1784.0000	84.1455
1783.0000	84.1385
1782.0000	84.1309
1781.0000	84.1227
1780.0000	84.1199
1779.0000	84.1164
1778.0000	84.1129
1777.0000	84.1106
1776.0000	84.1142
1775.0000	84.1162
1774.0000	84.1136
1773.0000	84.1123
1772.0000	84.1103
1771.0000	84.106
1770.0000	84.1038
1769.0000	84.1012
1768.0000	84.0991
1767.0000	84.102
1766.0000	84.1025
1765.0000	84.1064
1764.0000	84.1012
1763.0000	84.1019
1762.0000	84.0976
1761.0000	84.0965
1760.0000	84.0869
1759.0000	84.0801
1758.0000	84.0785
1757.0000	84.0737
1756.0000	84.0738
1755.0000	84.0712
1754.0000	84.0719
1753.0000	84.0703
1752.0000	84.0686
1751.0000	84.0664
1750.0000	84.0672
1749.0000	84.0625
1748.0000	84.0552
1747.0000	84.05
1746.0000	84.0462
1745.0000	84.0387
1744.0000	84.0329
1743.0000	84.028
1742.0000	84.0234
1741.0000	84.0199
1740.0000	84.0141
1739.0000	84.017
1738.0000	84.0153
1737.0000	84.0149
1736.0000	84.013
1735.0000	84.0126
1734.0000	84.0139
1733.0000	84.0102
1732.0000	84.0045
1731.0000	84.0028
1730.0000	83.9969
1729.0000	83.9931
1728.0000	83.9916
1727.0000	83.9854
1726.0000	83.9837
1725.0000	83.9753
1724.0000	83.9706
1723.0000	83.9657
1722.0000	83.9663
1721.0000	83.9681
1720.0000	83.9607
1719.0000	83.9584
1718.0000	83.9562
1717.0000	83.9524
1716.0000	83.9465
1715.0000	83.9348
1714.0000	83.9276
1713.0000	83.9237
1712.0000	83.9177
1711.0000	83.9151
1710.0000	83.9085
1709.0000	83.9079
1708.0000	83.9072
1707.0000	83.908
1706.0000	83.9032
1705.0000	83.9011
1704.0000	83.9024
1703.0000	83.8999
1702.0000	83.8972
1701.0000	83.8881
1700.0000	83.8882
1699.0000	83.8832
1698.0000	83.8729
1697.0000	83.8685
1696.0000	83.8594
1695.0000	83.8533
1694.0000	83.8465
1693.0000	83.8481
1692.0000	83.8469
1691.0000	83.8433
1690.0000	83.8401
1689.0000	83.839
1688.0000	83.8377
1687.0000	83.832
1686.0000	83.8185
1685.0000	83.8078
1684.0000	83.8094
1683.0000	83.8077
1682.0000	83.8011
1681.0000	83.8
1680.0000	83.8028
1679.0000	83.8021
1678.0000	83.7934
1677.0000	83.7856
1676.0000	83.7784
1675.0000	83.7794
1674.0000	83.7746
1673.0000	83.7747
1672.0000	83.7708
1671.0000	83.7667
1670.0000	83.7648
1669.0000	83.7569
1668.0000	83.7482
1667.0000	83.7384
1666.0000	83.7386
1665.0000	83.7395
1664.0000	83.7361
1663.0000	83.7312
1662.0000	83.7292
1661.0000	83.7318
1660.0000	83.7275
1659.0000	83.7283
1658.0000	83.7239
1657.0000	83.7149
1656.0000	83.7115
1655.0000	83.707
1654.0000	83.7006
1653.0000	83.686
1652.0000	83.6796
1651.0000	83.6764
1650.0000	83.674
1649.0000	83.6675
1648.0000	83.66
1647.0000	83.6549
1646.0000	83.6575
1645.0000	83.6512
1644.0000	83.6468
1643.0000	83.6423
1642.0000	83.6378
1641.0000	83.6354
1640.0000	83.6272
1639.0000	83.6237
1638.0000	83.6188
1637.0000	83.6133
1636.0000	83.6067
1635.0000	83.6038
1634.0000	83.6006
1633.0000	83.5926
1632.0000	83.5931
1631.0000	83.5904
1630.0000	83.5872
1629.0000	83.5862
1628.0000	83.5788
1627.0000	83.5732
1626.0000	83.5624
1625.0000	83.5545
1624.0000	83.5509
1623.0000	83.5387
1622.0000	83.5343
1621.0000	83.5262
1620.0000	83.5235
1619.0000	83.5153
1618.0000	83.5141
1617.0000	83.5116
1616.0000	83.5071
1615.0000	83.506
1614.0000	83.5039
1613.0000	83.5007
1612.0000	83.4942
1611.0000	83.4884
1610.0000	83.4821
1609.0000	83.4767
1608.0000	83.4695
1607.0000	83.4716
1606.0000	83.4665
1605.0000	83.4658
1604.0000	83.4617
1603.0000	83.4561
1602.0000	83.4468
1601.0000	83.4416
1600.0000	83.4363
1599.0000	83.4268
1598.0000	83.4184
1597.0000	83.4163
1596.0000	83.4079
1595.0000	83.3987
1594.0000	83.3977
1593.0000	83.4077
1592.0000	83.4199
1591.0000	83.4426
1590.0000	83.4613
1589.0000	83.4712
1588.0000	83.4666
1587.0000	83.4544
1586.0000	83.4315
1585.0000	83.3988
1584.0000	83.3642
1583.0000	83.339
1582.0000	83.3259
1581.0000	83.3163
1580.0000	83.3058
1579.0000	83.2979
1578.0000	83.2899
1577.0000	83.2858
1576.0000	83.28
1575.0000	83.2736
1574.0000	83.2712
1573.0000	83.2632
1572.0000	83.2572
1571.0000	83.2545
1570.0000	83.2495
1569.0000	83.2456
1568.0000	83.2431
1567.0000	83.2355
1566.0000	83.2359
1565.0000	83.2314
1564.0000	83.2232
1563.0000	83.2118
1562.0000	83.2027
1561.0000	83.1957
1560.0000	83.1857
1559.0000	83.1768
1558.0000	83.169
1557.0000	83.171
1556.0000	83.1667
1555.0000	83.1624
1554.0000	83.1606
1553.0000	83.1549
1552.0000	83.1521
1551.0000	83.1434
1550.0000	83.1386
1549.0000	83.133
1548.0000	83.1219
1547.0000	83.1117
1546.0000	83.1009
1545.0000	83.089
1544.0000	83.0815
1543.0000	83.0698
1542.0000	83.0643
1541.0000	83.0597
1540.0000	83.0548
1539.0000	83.0482
1538.0000	83.0428
1537.0000	83.0375
1536.0000	83.0342
1535.0000	83.0227
1534.0000	83.0143
1533.0000	83.0074
1532.0000	83.004
1531.0000	82.9938
1530.0000	82.9853
1529.0000	82.9757
1528.0000	82.9691
1527.0000	82.96
1526.0000	82.9529
1525.0000	82.9465
1524.0000	82.9351
1523.0000	82.9262
1522.0000	82.9164
1521.0000	82.9111
1520.0000	82.9053
1519.0000	82.897
1518.0000	82.893
1517.0000	82.888
1516.0000	82.8761
1515.0000	82.8695
1514.0000	82.8604
1513.0000	82.8512
1512.0000	82.8436
1511.0000	82.8354
1510.0000	82.8309
1509.0000	82.8261
1508.0000	82.8156
1507.0000	82.8061
1506.0000	82.7938
1505.0000	82.785
1504.0000	82.7734
1503.0000	82.7655
1502.0000	82.7588
1501.0000	82.7522
1500.0000	82.741
1499.0000	82.7327
1498.0000	82.7263
1497.0000	82.719
1496.0000	82.7079
1495.0000	82.6955
1494.0000	82.6874
1493.0000	82.6811
1492.0000	82.6693
1491.0000	82.6587
1490.0000	82.6473
1489.0000	82.6357
1488.0000	82.6275
1487.0000	82.6168
1486.0000	82.6072
1485.0000	82.6036
1484.0000	82.5985
1483.0000	82.5913
1482.0000	82.5833
1481.0000	82.5752
1480.0000	82.5619
1479.0000	82.5482
1478.0000	82.537
1477.0000	82.5259
1476.0000	82.5165
1475.0000	82.5079
1474.0000	82.4974
1473.0000	82.4918
1472.0000	82.481
1471.0000	82.4717
1470.0000	82.4631
1469.0000	82.4512
1468.0000	82.4409
1467.0000	82.4347
1466.0000	82.4215
1465.0000	82.4136
1464.0000	82.4024
1463.0000	82.3902
1462.0000	82.3782
1461.0000	82.3623
1460.0000	82.3527
1459.0000	82.3438
1458.0000	82.3288
1457.0000	82.323
1456.0000	82.3129
1455.0000	82.3068
1454.0000	82.2996
1453.0000	82.2878
1452.0000	82.2828
1451.0000	82.2808
1450.0000	82.2743
1449.0000	82.2611
1448.0000	82.2496
1447.0000	82.2368
1446.0000	82.2232
1445.0000	82.203
1444.0000	82.185
1443.0000	82.1705
1442.0000	82.1621
1441.0000	82.1539
1440.0000	82.1429
1439.0000	82.1332
1438.0000	82.1225
1437.0000	82.1102
1436.0000	82.0982
1435.0000	82.0823
1434.0000	82.0678
1433.0000	82.052
1432.0000	82.0391
1431.0000	82.0315
1430.0000	82.0203
1429.0000	82.008
1428.0000	81.9963
1427.0000	81.9869
1426.0000	81.9783
1425.0000	81.9657
1424.0000	81.9521
1423.0000	81.9378
1422.0000	81.9233
1421.0000	81.9084
1420.0000	81.8863
1419.0000	81.8676
1418.0000	81.8501
1417.0000	81.8343
1416.0000	81.8181
1415.0000	81.805
1414.0000	81.7906
1413.0000	81.7798
1412.0000	81.7647
1411.0000	81.7497
1410.0000	81.7338
1409.0000	81.7157
1408.0000	81.6926
1407.0000	81.6744
1406.0000	81.6613
1405.0000	81.6462
1404.0000	81.634
1403.0000	81.6227
1402.0000	81.6126
1401.0000	81.5994
1400.0000	81.5802
1399.0000	81.5652
1398.0000	81.5485
1397.0000	81.5305
1396.0000	81.5143
1395.0000	81.4982
1394.0000	81.4768
1393.0000	81.4573
1392.0000	81.4329
1391.0000	81.4136
1390.0000	81.3877
1389.0000	81.3637
1388.0000	81.3488
1387.0000	81.3337
1386.0000	81.3184
1385.0000	81.3055
1384.0000	81.2852
1383.0000	81.2669
1382.0000	81.2376
1381.0000	81.2049
1380.0000	81.1701
1379.0000	81.1302
1378.0000	81.0947
1377.0000	81.0659
1376.0000	81.0386
1375.0000	81.0142
1374.0000	80.9853
1373.0000	80.954
1372.0000	80.9276
1371.0000	80.8961
1370.0000	80.8699
1369.0000	80.8499
1368.0000	80.8317
1367.0000	80.8105
1366.0000	80.7914
1365.0000	80.7674
1364.0000	80.7471
1363.0000	80.7185
1362.0000	80.691
1361.0000	80.6699
1360.0000	80.6551
1359.0000	80.6391
1358.0000	80.6272
1357.0000	80.6059
1356.0000	80.5823
1355.0000	80.5543
1354.0000	80.5245
1353.0000	80.4961
1352.0000	80.4622
1351.0000	80.4365
1350.0000	80.4138
1349.0000	80.3869
1348.0000	80.3659
1347.0000	80.3437
1346.0000	80.327
1345.0000	80.3031
1344.0000	80.2767
1343.0000	80.2537
1342.0000	80.2232
1341.0000	80.1966
1340.0000	80.1696
1339.0000	80.1398
1338.0000	80.1149
1337.0000	80.0844
1336.0000	80.0572
1335.0000	80.0242
1334.0000	79.9916
1333.0000	79.9529
1332.0000	79.9147
1331.0000	79.8752
1330.0000	79.8326
1329.0000	79.7903
1328.0000	79.7452
1327.0000	79.6992
1326.0000	79.6551
1325.0000	79.6013
1324.0000	79.5465
1323.0000	79.4918
1322.0000	79.4357
1321.0000	79.3771
1320.0000	79.3172
1319.0000	79.2564
1318.0000	79.2
1317.0000	79.1388
1316.0000	79.079
1315.0000	79.0147
1314.0000	78.9503
1313.0000	78.8871
1312.0000	78.8236
1311.0000	78.7597
1310.0000	78.7027
1309.0000	78.6447
1308.0000	78.5925
1307.0000	78.5407
1306.0000	78.4931
1305.0000	78.4529
1304.0000	78.4098
1303.0000	78.3731
1302.0000	78.3348
1301.0000	78.303
1300.0000	78.277
1299.0000	78.2484
1298.0000	78.2285
1297.0000	78.2133
1296.0000	78.1994
1295.0000	78.1912
1294.0000	78.1823
1293.0000	78.1729
1292.0000	78.1715
1291.0000	78.1657
1290.0000	78.1637
1289.0000	78.1648
1288.0000	78.1656
1287.0000	78.1664
1286.0000	78.1697
1285.0000	78.1745
1284.0000	78.1778
1283.0000	78.1822
1282.0000	78.1848
1281.0000	78.1949
1280.0000	78.1975
1279.0000	78.1985
1278.0000	78.1951
1277.0000	78.196
1276.0000	78.1945
1275.0000	78.1879
1274.0000	78.1787
1273.0000	78.1701
1272.0000	78.1603
1271.0000	78.1488
1270.0000	78.131
1269.0000	78.1079
1268.0000	78.0862
1267.0000	78.0636
1266.0000	78.0369
1265.0000	78.006
1264.0000	77.9783
1263.0000	77.9503
1262.0000	77.9201
1261.0000	77.8806
1260.0000	77.8416
1259.0000	77.7938
1258.0000	77.7468
1257.0000	77.6957
1256.0000	77.6385
1255.0000	77.5813
1254.0000	77.5245
1253.0000	77.4665
1252.0000	77.4062
1251.0000	77.3416
1250.0000	77.2734
1249.0000	77.2041
1248.0000	77.1294
1247.0000	77.0517
1246.0000	76.974
1245.0000	76.895
1244.0000	76.8099
1243.0000	76.727
1242.0000	76.6433
1241.0000	76.5527
1240.0000	76.4641
1239.0000	76.369
1238.0000	76.2701
1237.0000	76.172
1236.0000	76.0674
1235.0000	75.9613
1234.0000	75.8497
1233.0000	75.7325
1232.0000	75.6187
1231.0000	75.4984
1230.0000	75.377
1229.0000	75.2463
1228.0000	75.1161
1227.0000	74.9834
1226.0000	74.8436
1225.0000	74.7005
1224.0000	74.5573
1223.0000	74.4129
1222.0000	74.2672
1221.0000	74.1163
1220.0000	73.9669
1219.0000	73.8125
1218.0000	73.653
1217.0000	73.4971
1216.0000	73.3382
1215.0000	73.1768
1214.0000	73.0165
1213.0000	72.8543
1212.0000	72.6956
1211.0000	72.5348
1210.0000	72.3766
1209.0000	72.2233
1208.0000	72.0676
1207.0000	71.9186
1206.0000	71.7688
1205.0000	71.6234
1204.0000	71.4806
1203.0000	71.34
1202.0000	71.194
1201.0000	71.0506
1200.0000	70.9313
1199.0000	70.7909
1198.0000	70.6447
1197.0000	70.4937
1196.0000	70.338
1195.0000	70.1795
1194.0000	70.0118
1193.0000	69.8326
1192.0000	69.6413
1191.0000	69.4417
1190.0000	69.2275
1189.0000	68.9926
1188.0000	68.7382
1187.0000	68.4695
1186.0000	68.1816
1185.0000	67.871
1184.0000	67.5394
1183.0000	67.1859
1182.0000	66.8134
1181.0000	66.4202
1180.0000	66.0049
1179.0000	65.5717
1178.0000	65.1197
1177.0000	64.6519
1176.0000	64.1685
1175.0000	63.6673
1174.0000	63.1537
1173.0000	62.6281
1172.0000	62.0965
1171.0000	61.5552
1170.0000	61.0094
1169.0000	60.4619
1168.0000	59.9196
1167.0000	59.3841
1166.0000	58.856
1165.0000	58.344
1164.0000	57.8522
1163.0000	57.3864
1162.0000	56.9471
1161.0000	56.5395
1160.0000	56.1635
1159.0000	55.8283
1158.0000	55.5307
1157.0000	55.274
1156.0000	55.0641
1155.0000	54.9003
1154.0000	54.7826
1153.0000	54.7135
1152.0000	54.6922
1151.0000	54.7223
1150.0000	54.8014
1149.0000	54.9237
1148.0000	55.0956
1147.0000	55.3101
1146.0000	55.5704
1145.0000	55.869
1144.0000	56.202
1143.0000	56.57
1142.0000	56.9625
1141.0000	57.3784
1140.0000	57.8115
1139.0000	58.2596
1138.0000	58.7153
1137.0000	59.1854
1136.0000	59.66
1135.0000	60.1352
1134.0000	60.596
1133.0000	61.0473
1132.0000	61.482
1131.0000	61.8924
1130.0000	62.2802
1129.0000	62.6418
1128.0000	62.9777
1127.0000	63.287
1126.0000	63.5574
1125.0000	63.7967
1124.0000	64.0038
1123.0000	64.1762
1122.0000	64.3154
1121.0000	64.42
1120.0000	64.4864
1119.0000	64.52
1118.0000	64.5199
1117.0000	64.4816
1116.0000	64.4087
1115.0000	64.3
1114.0000	64.1608
1113.0000	63.994
1112.0000	63.7936
1111.0000	63.5648
1110.0000	63.3079
1109.0000	63.02
1108.0000	62.7074
1107.0000	62.3659
1106.0000	61.9945
1105.0000	61.5946
1104.0000	61.1723
1103.0000	60.7193
1102.0000	60.2475
1101.0000	59.7494
1100.0000	59.2311
1099.0000	58.6889
1098.0000	58.1252
1097.0000	57.5407
1096.0000	56.9359
1095.0000	56.3098
1094.0000	55.6612
1093.0000	54.9921
1092.0000	54.3058
1091.0000	53.5959
1090.0000	52.8627
1089.0000	52.1045
1088.0000	51.3259
1087.0000	50.5241
1086.0000	49.6949
1085.0000	48.8351
1084.0000	47.9525
1083.0000	47.0392
1082.0000	46.097
1081.0000	45.1201
1080.0000	44.109
1079.0000	43.0644
1078.0000	41.9927
1077.0000	40.885
1076.0000	39.7511
1075.0000	38.5818
1074.0000	37.3911
1073.0000	36.177
1072.0000	34.9373
1071.0000	33.6812
1070.0000	32.4149
1069.0000	31.1404
1068.0000	29.8668
1067.0000	28.5966
1066.0000	27.3382
1065.0000	26.0951
1064.0000	24.8732
1063.0000	23.6774
1062.0000	22.5133
1061.0000	21.3847
1060.0000	20.2925
1059.0000	19.2463
1058.0000	18.2492
1057.0000	17.3015
1056.0000	16.4095
1055.0000	15.5718
1054.0000	14.7973
1053.0000	14.0822
1052.0000	13.4332
1051.0000	12.8418
1050.0000	12.3165
1049.0000	11.8507
1048.0000	11.4529
1047.0000	11.1131
1046.0000	10.8368
1045.0000	10.6209
1044.0000	10.4667
1043.0000	10.3707
1042.0000	10.3324
1041.0000	10.3538
1040.0000	10.4353
1039.0000	10.5713
1038.0000	10.7736
1037.0000	11.0361
1036.0000	11.3607
1035.0000	11.7537
1034.0000	12.2127
1033.0000	12.741
1032.0000	13.3401
1031.0000	14.0095
1030.0000	14.7536
1029.0000	15.5678
1028.0000	16.4526
1027.0000	17.4101
1026.0000	18.4416
1025.0000	19.5376
1024.0000	20.6964
1023.0000	21.9148
1022.0000	23.1836
1021.0000	24.5038
1020.0000	25.8564
1019.0000	27.2442
1018.0000	28.6459
1017.0000	30.0625
1016.0000	31.4831
1015.0000	32.9047
1014.0000	34.312
1013.0000	35.6966
1012.0000	37.0569
1011.0000	38.3941
1010.0000	39.6921
1009.0000	40.9517
1008.0000	42.1734
1007.0000	43.3569
1006.0000	44.4992
1005.0000	45.6062
1004.0000	46.6743
1003.0000	47.7083
1002.0000	48.7102
1001.0000	49.6744
1000.0000	50.6106
999.0000	51.5137
998.0000	52.3852
997.0000	53.2352
996.0000	54.0492
995.0000	54.8409
994.0000	55.6041
993.0000	56.3411
992.0000	57.0488
991.0000	57.7315
990.0000	58.3848
989.0000	59.0041
988.0000	59.5935
987.0000	60.1521
986.0000	60.6869
985.0000	61.1842
984.0000	61.6545
983.0000	62.09
982.0000	62.5069
981.0000	62.8981
980.0000	63.2653
979.0000	63.6105
978.0000	63.9389
977.0000	64.2562
976.0000	64.5569
975.0000	64.8442
974.0000	65.1244
973.0000	65.3969
972.0000	65.6582
971.0000	65.9226
970.0000	66.187
969.0000	66.4541
968.0000	66.7248
967.0000	66.9993
966.0000	67.2855
965.0000	67.5741
964.0000	67.8557
963.0000	68.1579
962.0000	68.4573
961.0000	68.7593
960.0000	69.0605
959.0000	69.3656
958.0000	69.6728
957.0000	69.9739
956.0000	70.2793
955.0000	70.5801
954.0000	70.8797
953.0000	71.17
952.0000	71.4539
951.0000	71.7362
950.0000	72.0047
949.0000	72.2676
948.0000	72.5167
947.0000	72.7609
946.0000	72.9883
945.0000	73.198
944.0000	73.3982
943.0000	73.5827
942.0000	73.7529
941.0000	73.9079
940.0000	74.0433
939.0000	74.1704
938.0000	74.2741
937.0000	74.3631
936.0000	74.424
935.0000	74.4649
934.0000	74.4864
933.0000	74.4809
932.0000	74.4513
931.0000	74.3981
930.0000	74.3134
929.0000	74.2032
928.0000	74.0627
927.0000	73.8818
926.0000	73.6751
925.0000	73.4252
924.0000	73.1437
923.0000	72.8241
922.0000	72.4696
921.0000	72.0849
920.0000	71.6594
919.0000	71.2016
918.0000	70.7044
917.0000	70.1759
916.0000	69.6231
915.0000	69.051
914.0000	68.4319
913.0000	67.8072
912.0000	67.1693
911.0000	66.5314
910.0000	65.8891
909.0000	65.2321
908.0000	64.6127
907.0000	64.009
906.0000	63.4265
905.0000	62.8606
904.0000	62.3203
903.0000	61.8072
902.0000	61.3396
901.0000	60.9131
900.0000	60.5112
899.0000	60.1705
898.0000	59.8599
897.0000	59.6113
896.0000	59.4049
895.0000	59.242
894.0000	59.1352
893.0000	59.0605
892.0000	59.036
891.0000	59.0518
890.0000	59.1218
889.0000	59.2295
888.0000	59.3427
887.0000	59.4755
886.0000	59.6799
885.0000	59.8868
884.0000	60.1007
883.0000	60.3184
882.0000	60.5719
881.0000	60.8225
880.0000	61.0486
879.0000	61.2965
878.0000	61.559
877.0000	61.8072
876.0000	62.0755
875.0000	62.3189
874.0000	62.5952
873.0000	62.8558
872.0000	63.1293
871.0000	63.4052
870.0000	63.681
869.0000	63.9567
868.0000	64.2358
867.0000	64.5129
866.0000	64.7895
865.0000	65.0709
864.0000	65.3712
863.0000	65.6379
862.0000	65.9317
861.0000	66.2142
860.0000	66.5296
859.0000	66.8282
858.0000	67.1146
857.0000	67.4143
856.0000	67.7211
855.0000	68.0237
854.0000	68.3068
853.0000	68.5705
852.0000	68.8252
851.0000	69.0908
850.0000	69.3499
849.0000	69.5829
848.0000	69.8277
847.0000	70.0493
846.0000	70.2902
845.0000	70.4904
844.0000	70.6769
843.0000	70.8609
842.0000	70.9858
841.0000	71.1359
840.0000	71.2309
839.0000	71.3302
838.0000	71.4258
837.0000	71.4889
836.0000	71.5466
835.0000	71.5877
834.0000	71.6082
833.0000	71.6516
832.0000	71.6597
831.0000	71.6802
830.0000	71.7068
829.0000	71.705
828.0000	71.7095
827.0000	71.7013
826.0000	71.7159
825.0000	71.7244
824.0000	71.7185
823.0000	71.7001
822.0000	71.665
821.0000	71.6644
820.0000	71.6265
819.0000	71.5777
818.0000	71.5533
817.0000	71.5287
816.0000	71.5101
815.0000	71.4725
814.0000	71.5068
813.0000	71.481
812.0000	71.4769
811.0000	71.4783
810.0000	71.4729
809.0000	71.4603
808.0000	71.4523
807.0000	71.462
806.0000	71.4833
805.0000	71.4789
804.0000	71.4633
803.0000	71.4852
802.0000	71.4921
801.0000	71.4897
800.0000	71.4555
799.0000	71.4385
798.0000	71.426
797.0000	71.4185
796.0000	71.384
795.0000	71.3593
794.0000	71.3716
793.0000	71.3514
792.0000	71.3312
791.0000	71.324
790.0000	71.314
789.0000	71.3059
788.0000	71.3042
787.0000	71.2585
786.0000	71.2685
785.0000	71.2869
784.0000	71.279
783.0000	71.2514
782.0000	71.2425
781.0000	71.2434
780.0000	71.2525
779.0000	71.2319
778.0000	71.2033
777.0000	71.207
776.0000	71.1933
775.0000	71.1659
774.0000	71.1535
773.0000	71.1292
772.0000	71.0969
771.0000	71.0944
770.0000	71.075
769.0000	71.0323
768.0000	70.9971
767.0000	70.9439
766.0000	70.9503
765.0000	70.9299
764.0000	70.8984
763.0000	70.8889
762.0000	70.8501
761.0000	70.8496
760.0000	70.7963
759.0000	70.7224
758.0000	70.6648
757.0000	70.6015
756.0000	70.5033
755.0000	70.4057
754.0000	70.3364
753.0000	70.2129
752.0000	70.1408
751.0000	70.0301
750.0000	70.2368
749.0000	70.1383
748.0000	70.005
747.0000	69.9082
746.0000	69.8122
745.0000	69.6792
744.0000	69.5619
743.0000	69.464
742.0000	69.321
741.0000	69.1845
740.0000	69.0586
739.0000	68.9413
738.0000	68.7887
737.0000	68.6661
736.0000	68.5425
735.0000	68.4115
734.0000	68.2699
733.0000	68.127
732.0000	67.9611
731.0000	67.7866
730.0000	67.6176
729.0000	67.431
728.0000	67.2505
727.0000	67.0761
726.0000	66.871
725.0000	66.6973
724.0000	66.5388
723.0000	66.3265
722.0000	66.0969
721.0000	65.9162
720.0000	65.6715
719.0000	65.4232
718.0000	65.2051
717.0000	64.9758
716.0000	64.7624
715.0000	64.529
714.0000	64.2999
713.0000	64.0743
712.0000	63.8551
711.0000	63.6657
710.0000	63.4869
709.0000	63.3217
708.0000	63.1938
707.0000	63.1059
706.0000	63.0186
705.0000	62.9643
704.0000	62.9314
703.0000	62.9084
702.0000	62.8965
701.0000	62.8695
[truncated: 501 more rows]
