# Supplementary material for: Exciton thermal radiation from macroscale membranes composed of chirality-sorted carbon nanotubes and its control
Source: Nat Commun. 2026 Jul 29;17:6967. doi: 10.1038/s41467-026-75711-4 (PMC13421534; doi:10.1038/s41467-026-75711-4)
Supplement: Supplementary file 4 — Source Data [file 41467_2026_75711_MOESM4_ESM.zip › Source data/Supplementary_Data_8_heating_600K_bg.txt]

Data from AT069_NQ51B19821__14__14-12-36-646.txt Node

Date: Wed Sep 25 14:12:36 JST 2024
User: ymlab
Spectrometer: NQ51B1982
Trigger mode: 0
Integration Time (sec): 8.000000E-2
Scans to average: 100
Nonlinearity correction enabled: false
Boxcar width: 0
Storing dark spectrum: false
XAxis mode: Wavelengths
Number of Pixels in Spectrum: 512
>>>>>Begin Spectral Data<<<<<
899.399	2173.25
901.024	2146.17
902.648	2181.1
904.273	2158.06
905.897	2178.67
907.522	2167.9
909.146	2180.63
910.77	2153.78
912.394	2176.82
914.018	2161.56
915.642	2179.68
917.265	2157.58
918.889	2175.62
920.512	2163.89
922.136	2182.73
923.759	2157.08
925.382	2180.87
927.005	2160.52
928.628	2175.6
930.251	2165.94
931.873	2182.38
933.496	2161.16
935.118	2187.68
936.74	2161.78
938.363	2185.6
939.985	2166.26
941.607	2180.89
943.228	2172.34
944.85	2184.38
946.472	2157.04
948.093	2180.97
949.715	2156.79
951.336	2190.56
952.957	2164.03
954.578	2181.33
956.199	2153.84
957.82	2182.14
959.44	2159.31
961.061	2177.23
962.681	2163.94
964.302	2183.85
965.922	2162.42
967.542	2186.79
969.162	2187.42
970.782	2182.39
972.401	2163.22
974.021	2179.79
975.64	2162.14
977.26	2179.06
978.879	2153.01
980.498	2178.08
982.117	2158.33
983.736	2179.74
985.355	2168.17
986.973	2179.67
988.592	2160.02
990.21	2171.11
991.828	2159.93
993.446	2176.94
995.064	2160.37
996.682	2172.84
998.3	2159.81
999.917	2173.43
1001.535	2152.54
1003.152	2181.48
1004.769	2151.37
1006.387	2178.3
1008.003	2154
1009.62	2177.03
1011.237	2166.47
1012.854	2176.17
1014.47	2162.64
1016.086	2179.46
1017.703	2148.43
1019.319	2179.58
1020.935	2163.61
1022.55	2181.1
1024.166	2159.53
1025.782	2168.63
1027.397	2155.54
1029.012	2177.13
1030.627	2162.46
1032.243	2174.56
1033.857	2158.81
1035.472	2170.92
1037.087	2157.09
1038.701	2172.91
1040.316	2163.54
1041.93	2175.43
1043.544	2157.79
1045.158	2169.79
1046.772	2154.68
1048.386	2178.7
1049.999	2159.98
1051.613	2170.8
1053.226	2155.45
1054.839	2183.31
1056.452	2145.94
1058.065	2177.99
1059.678	2150.78
1061.29	2174.85
1062.903	2148.22
1064.515	2180.94
1066.127	2151.4
1067.74	2170.21
1069.351	2154.28
1070.963	2173.78
1072.575	2155.64
1074.186	2168.93
1075.798	2159.07
1077.409	2177.64
1079.02	2151.9
1080.631	2170.86
1082.242	2144.88
1083.853	2170.77
1085.463	2151.87
1087.074	2170.88
1088.684	2154.06
1090.294	2170.74
1091.904	2146.83
1093.514	2170.94
1095.124	2156.91
1096.733	2171.85
1098.343	2146.32
1099.952	2170.72
1101.561	2150.37
1103.17	2173.26
1104.779	2152.73
1106.388	2177.48
1107.996	2147.38
1109.605	2170.95
1111.213	2149.71
1112.821	2168.53
1114.429	2153.63
1116.037	2166.37
1117.645	2152.65
1119.252	2169.94
1120.86	2147.24
1122.467	2168.99
1124.074	2150.37
1125.681	2182.48
1127.288	2162.8
1128.895	2182.62
1130.501	2153.94
1132.108	2170.76
1133.714	2149.36
1135.32	2176.47
1136.926	2152.75
1138.532	2172.71
1140.138	2149.13
1141.743	2168.23
1143.349	2148.22
1144.954	2185.63
1146.559	2162.77
1148.164	2166.62
1149.768	2148.68
1151.373	2184.47
1152.978	2149.22
1154.582	2167.32
1156.186	2143.99
1157.79	2169.14
1159.394	2157.66
1160.998	2172.6
1162.601	2155.66
1164.205	2173.44
1165.808	2154.97
1167.411	2159.17
1169.014	2160.38
1170.617	2179.22
1172.219	2145.04
1173.822	2172.55
1175.424	2154.62
1177.026	2187.64
1178.628	2154.12
1180.23	2164.69
1181.832	2152.67
1183.433	2179.6
1185.035	2150.86
1186.636	2176.29
1188.237	2150.8
1189.838	2168.28
1191.439	2165.44
1193.04	2167.05
1194.64	2163.82
1196.24	2157.85
1197.84	2150.4
1199.44	2173.78
1201.04	2153
1202.64	2179.72
1204.239	2151.6
1205.839	2172.62
1207.438	2153.99
1209.037	2169.63
1210.636	2162.29
1212.235	2171.09
1213.833	2143.24
1215.432	2176.01
1217.03	2146.57
1218.628	2171.93
1220.226	2144.24
1221.823	2174.4
1223.421	2147.42
1225.018	2165.07
1226.616	2150.05
1228.213	2165.06
1229.81	2148.73
1231.407	2177.17
1233.003	2148.54
1234.6	2177.08
1236.196	2154.78
1237.792	2165.53
1239.388	2144.08
1240.984	2168.77
1242.579	2141.25
1244.175	2173.98
1245.77	2148.28
1247.365	2168.52
1248.96	2147.45
1250.555	2171.08
1252.149	2149.98
1253.744	2169.67
1255.338	2142.11
1256.932	2165.79
1258.526	2147.88
1260.12	2165.94
1261.714	2150.47
1263.307	2173.86
1264.9	2147.57
1266.494	2164.68
1268.086	2149.11
1269.679	2162.36
1271.272	2143.92
1272.864	2166.53
1274.456	2147
1276.049	2164.66
1277.64	2148.09
1279.232	2170.99
1280.824	2139
1282.415	2165.17
1284.006	2159.51
1285.597	2166.63
1287.188	2140.47
1288.779	2165.33
1290.37	2141.94
1291.96	2165.67
1293.55	2142.53
1295.14	2166.94
1296.73	2135.79
1298.32	2166.42
1299.909	2155.7
1301.499	2156.95
1303.088	2149.66
1304.677	2168.28
1306.265	2139.55
1307.854	2164.74
1309.442	2144.01
1311.031	2164.67
1312.619	2145.54
1314.207	2157.37
1315.794	2144.43
1317.382	2160.34
1318.969	2148.08
1320.557	2163.52
1322.144	2141.97
1323.73	2160.97
1325.317	2145.31
1326.904	2162.51
1328.49	2136.89
1330.076	2168.28
1331.662	2142.47
1333.248	2162.09
1334.833	2162.83
1336.419	2168.41
1338.004	2140
1339.589	2161.28
1341.174	2146.32
1342.758	2168.11
1344.343	2132.29
1345.927	2172.09
1347.511	2137.37
1349.095	2156.88
1350.679	2137.51
1352.263	2158.47
1353.846	2143.31
1355.429	2169.85
1357.012	2139.3
1358.595	2158.28
1360.178	2133.92
1361.76	2159.89
1363.343	2144.61
1364.925	2160.82
1366.507	2145.11
1368.088	2160.37
1369.67	2136.6
1371.251	2158.75
1372.832	2135.65
1374.413	2155.49
1375.994	2150
1377.575	2160.41
1379.155	2144.78
1380.735	2150.29
1382.316	2135.86
1383.895	2164.19
1385.475	2143.82
1387.055	2166.42
1388.634	2142.68
1390.213	2159.41
1391.792	2143.62
1393.371	2165.44
1394.949	2155.61
1396.527	2162.15
1398.106	2147.24
1399.684	2162.87
1401.261	2146.36
1402.839	2158.25
1404.416	2144.19
1405.993	2160.55
1407.57	2146.97
1409.147	2158.33
1410.724	2139.27
1412.3	2159.61
1413.876	2138.84
1415.452	2153.27
1417.028	2157.15
1418.604	2170.73
1420.179	2147.9
1421.755	2159.15
1423.33	2144.78
1424.905	2159.95
1426.479	2148.68
1428.054	2157.07
1429.628	2140.35
1431.202	2156.79
1432.776	2142.25
1434.35	2162.93
1435.923	2145.46
1437.496	2163.91
1439.069	2138.23
1440.642	2165.59
1442.215	2140.45
1443.788	2155.38
1445.36	2151.54
1446.932	2165.52
1448.504	2138.27
1450.076	2147.08
1451.647	2148.42
1453.218	2167.26
1454.789	2148.86
1456.36	2161.57
1457.931	2145.48
1459.502	2152.08
1461.072	2146.7
1462.642	2165.23
1464.212	2141.92
1465.781	2164.19
1467.351	2159.05
1468.92	2155.16
1470.489	2145.62
1472.058	2166.26
1473.627	2137.13
1475.195	2145.62
1476.764	2139.26
1478.332	2158.55
1479.9	2142.47
1481.467	2158.88
1483.035	2145.67
1484.602	2166.98
1486.169	2156.7
1487.736	2167.7
1489.302	2130.23
1490.869	2144.4
1492.435	2137.3
1494.001	2153.82
1495.567	2138.15
1497.132	2154.07
1498.698	2145.11
1500.263	2164.07
1501.828	2142.22
1503.393	2158.56
1504.957	2144.35
1506.521	2155.13
1508.086	2130.58
1509.65	2160.7
1511.213	2140.44
1512.777	2164.11
1514.34	2131.41
1515.903	2146.49
1517.466	2136.07
1519.029	2158.22
1520.591	2142.93
1522.153	2159.26
1523.715	2132.82
1525.277	2149.18
1526.839	2135.7
1528.4	2146.84
1529.961	2141.83
1531.522	2158.28
1533.083	2142.53
1534.643	2155.24
1536.204	2143.12
1537.764	2168.44
1539.324	2138.71
1540.883	2151.5
1542.443	2148.11
1544.002	2154.16
1545.561	2139.74
1547.12	2172.39
1548.679	2132.49
1550.237	2151.04
1551.795	2135.87
1553.353	2160.53
1554.911	2146.32
1556.468	2161.48
1558.026	2140.16
1559.583	2148.89
1561.139	2148
1562.696	2159.52
1564.252	2135.77
1565.809	2152.26
1567.365	2143.53
1568.92	2152.68
1570.476	2144.62
1572.031	2164.58
1573.586	2137.19
1575.141	2154.77
1576.696	2165.61
1578.25	2160.3
1579.805	2143.53
1581.359	2153.53
1582.912	2150.64
1584.466	2163.21
1586.019	2134.58
1587.572	2172.96
1589.125	2135.96
1590.678	2157.04
1592.23	2142.66
1593.782	2151.53
1595.334	2138.68
1596.886	2155.35
1598.438	2149.71
1599.989	2148.66
1601.54	2145.75
1603.091	2147.57
1604.642	2138.65
1606.192	2157.51
1607.742	2165.95
1609.292	2153.71
1610.842	2153.96
1612.391	2158.38
1613.941	2139.85
1615.49	2158.79
1617.038	2151.66
1618.587	2156.82
1620.135	2140.3
1621.684	2152.57
1623.231	2125.87
1624.779	2152.63
1626.327	2144.64
1627.874	2154.77
1629.421	2132.96
1630.968	2158.23
1632.514	2146.13
1634.06	2144.46
1635.606	2144.48
1637.152	2150.42
1638.698	2133.1
1640.243	2148.15
1641.788	2136.4
1643.333	2148.13
1644.878	2143.99
1646.422	2155.13
1647.967	2134.04
1649.511	2142.27
1651.054	2142.86
1652.598	2152.39
1654.141	2135.22
1655.684	2142.19
1657.227	2126.85
1658.77	2151.97
1660.312	2119.63
1661.854	2137.01
1663.396	2124.83
1664.937	2151.29
1666.479	2138.32
1668.02	2146.97
1669.561	2129.74
1671.102	2132.25
1672.642	2139.37
1674.182	2144.25
1675.722	2143.5
1677.262	2136.87
1678.801	2129.5
1680.341	2146.92
1681.88	2143.09
1683.418	2137.04
1684.957	2131.91
1686.495	2151.54
1688.033	2138.3
1689.571	2146.53
1691.109	2138.5
1692.646	2136.37
1694.183	2133.22
1695.72	2132.65
1697.257	2124.33
1698.793	2129.63
1700.329	2127.54
1701.865	2135.57
1703.401	2120.5
1704.936	2130.08
1706.471	2130.14
1708.006	2127.22
1709.541	2129.31
