# Supplementary material for: Exciton thermal radiation from macroscale membranes composed of chirality-sorted carbon nanotubes and its control
Source: Nat Commun. 2026 Jul 29;17:6967. doi: 10.1038/s41467-026-75711-4 (PMC13421534; doi:10.1038/s41467-026-75711-4)
Supplement: Supplementary file 4 — Source Data [file 41467_2026_75711_MOESM4_ESM.zip › Source data/Supplementary_Data_17_haeting_650K_bg.txt]

Data from MK75SS02_2_NIR_650K_sig_bg_NQ51B19821__0__66.txt Node

Date: Mon Nov 17 13:36:12 JST 2025
User: ymlab
Spectrometer: NQ51B1982
Trigger mode: 0
Integration Time (sec): 1.000000E-1
Scans to average: 1
Nonlinearity correction enabled: false
Boxcar width: 0
Storing dark spectrum: false
XAxis mode: Wavelengths
Number of Pixels in Spectrum: 512
>>>>>Begin Spectral Data<<<<<
899.399	2171
901.024	2140
902.648	2182
904.273	2151
905.897	2183
907.522	2159
909.146	2171
910.77	2153
912.394	2169
914.018	2159
915.642	2173
917.265	2143
918.889	2173
920.512	2158
922.136	2186
923.759	2150
925.382	2183
927.005	2155
928.628	2178
930.251	2161
931.873	2185
933.496	2152
935.118	2181
936.74	2149
938.363	2179
939.985	2158
941.607	2174
943.228	2165
944.85	2189
946.472	2149
948.093	2184
949.715	2149
951.336	2197
952.957	2154
954.578	2183
956.199	2150
957.82	2187
959.44	2149
961.061	2166
962.681	2159
964.302	2177
965.922	2165
967.542	2180
969.162	2178
970.782	2178
972.401	2156
974.021	2176
975.64	2157
977.26	2178
978.879	2143
980.498	2175
982.117	2156
983.736	2184
985.355	2159
986.973	2175
988.592	2146
990.21	2163
991.828	2156
993.446	2175
995.064	2154
996.682	2169
998.3	2155
999.917	2175
1001.535	2143
1003.152	2183
1004.769	2141
1006.387	2180
1008.003	2149
1009.62	2178
1011.237	2153
1012.854	2179
1014.47	2143
1016.086	2179
1017.703	2137
1019.319	2174
1020.935	2148
1022.55	2180
1024.166	2155
1025.782	2171
1027.397	2143
1029.012	2181
1030.627	2152
1032.243	2171
1033.857	2149
1035.472	2171
1037.087	2143
1038.701	2169
1040.316	2159
1041.93	2163
1043.544	2150
1045.158	2166
1046.772	2143
1048.386	2178
1049.999	2159
1051.613	2170
1053.226	2142
1054.839	2185
1056.452	2138
1058.065	2178
1059.678	2143
1061.29	2178
1062.903	2130
1064.515	2193
1066.127	2135
1067.74	2175
1069.351	2140
1070.963	2177
1072.575	2143
1074.186	2169
1075.798	2151
1077.409	2181
1079.02	2143
1080.631	2175
1082.242	2138
1083.853	2177
1085.463	2146
1087.074	2175
1088.684	2152
1090.294	2175
1091.904	2136
1093.514	2169
1095.124	2146
1096.733	2170
1098.343	2140
1099.952	2174
1101.561	2147
1103.17	2175
1104.779	2148
1106.388	2182
1107.996	2145
1109.605	2175
1111.213	2146
1112.821	2175
1114.429	2141
1116.037	2178
1117.645	2140
1119.252	2184
1120.86	2136
1122.467	2175
1124.074	2145
1125.681	2185
1127.288	2156
1128.895	2188
1130.501	2152
1132.108	2175
1133.714	2140
1135.32	2182
1136.926	2151
1138.532	2174
1140.138	2141
1141.743	2170
1143.349	2137
1144.954	2192
1146.559	2155
1148.164	2171
1149.768	2143
1151.373	2189
1152.978	2143
1154.582	2170
1156.186	2139
1157.79	2168
1159.394	2153
1160.998	2176
1162.601	2153
1164.205	2177
1165.808	2142
1167.411	2161
1169.014	2145
1170.617	2185
1172.219	2136
1173.822	2177
1175.424	2152
1177.026	2188
1178.628	2145
1180.23	2166
1181.832	2156
1183.433	2181
1185.035	2146
1186.636	2185
1188.237	2141
1189.838	2167
1191.439	2155
1193.04	2175
1194.64	2152
1196.24	2156
1197.84	2151
1199.44	2178
1201.04	2149
1202.64	2184
1204.239	2149
1205.839	2180
1207.438	2151
1209.037	2175
1210.636	2161
1212.235	2178
1213.833	2139
1215.432	2175
1217.03	2136
1218.628	2175
1220.226	2133
1221.823	2178
1223.421	2145
1225.018	2171
1226.616	2148
1228.213	2170
1229.81	2145
1231.407	2182
1233.003	2146
1234.6	2181
1236.196	2145
1237.792	2180
1239.388	2127
1240.984	2182
1242.579	2131
1244.175	2184
1245.77	2136
1247.365	2171
1248.96	2143
1250.555	2175
1252.149	2146
1253.744	2175
1255.338	2140
1256.932	2169
1258.526	2151
1260.12	2173
1261.714	2142
1263.307	2189
1264.9	2136
1266.494	2181
1268.086	2141
1269.679	2175
1271.272	2140
1272.864	2167
1274.456	2150
1276.049	2171
1277.64	2146
1279.232	2178
1280.824	2142
1282.415	2174
1284.006	2159
1285.597	2170
1287.188	2133
1288.779	2180
1290.37	2134
1291.96	2182
1293.55	2138
1295.14	2175
1296.73	2139
1298.32	2173
1299.909	2161
1301.499	2167
1303.088	2153
1304.677	2179
1306.265	2145
1307.854	2172
1309.442	2149
1311.031	2181
1312.619	2137
1314.207	2179
1315.794	2140
1317.382	2182
1318.969	2140
1320.557	2172
1322.144	2149
1323.73	2171
1325.317	2149
1326.904	2173
1328.49	2147
1330.076	2183
1331.662	2146
1333.248	2177
1334.833	2169
1336.419	2180
1338.004	2139
1339.589	2186
1341.174	2142
1342.758	2188
1344.343	2125
1345.927	2190
1347.511	2141
1349.095	2173
1350.679	2146
1352.263	2175
1353.846	2153
1355.429	2186
1357.012	2152
1358.595	2173
1360.178	2146
1361.76	2175
1363.343	2152
1364.925	2167
1366.507	2147
1368.088	2174
1369.67	2141
1371.251	2169
1372.832	2149
1374.413	2171
1375.994	2153
1377.575	2173
1379.155	2156
1380.735	2166
1382.316	2148
1383.895	2183
1385.475	2149
1387.055	2171
1388.634	2147
1390.213	2172
1391.792	2150
1393.371	2178
1394.949	2157
1396.527	2179
1398.106	2159
1399.684	2178
1401.261	2151
1402.839	2174
1404.416	2153
1405.993	2178
1407.57	2162
1409.147	2178
1410.724	2139
1412.3	2190
1413.876	2143
1415.452	2182
1417.028	2158
1418.604	2191
1420.179	2161
1421.755	2172
1423.33	2158
1424.905	2180
1426.479	2164
1428.054	2178
1429.628	2151
1431.202	2175
1432.776	2156
1434.35	2180
1435.923	2157
1437.496	2174
1439.069	2143
1440.642	2184
1442.215	2151
1443.788	2175
1445.36	2166
1446.932	2188
1448.504	2154
1450.076	2169
1451.647	2163
1453.218	2190
1454.789	2165
1456.36	2185
1457.931	2158
1459.502	2179
1461.072	2156
1462.642	2194
1464.212	2148
1465.781	2199
1467.351	2168
1468.92	2182
1470.489	2169
1472.058	2194
1473.627	2157
1475.195	2175
1476.764	2163
1478.332	2186
1479.9	2170
1481.467	2189
1483.035	2169
1484.602	2194
1486.169	2167
1487.736	2190
1489.302	2158
1490.869	2171
1492.435	2163
1494.001	2177
1495.567	2160
1497.132	2185
1498.698	2164
1500.263	2195
1501.828	2168
1503.393	2186
1504.957	2170
1506.521	2189
1508.086	2151
1509.65	2206
1511.213	2155
1512.777	2204
1514.34	2152
1515.903	2183
1517.466	2159
1519.029	2185
1520.591	2174
1522.153	2198
1523.715	2156
1525.277	2185
1526.839	2159
1528.4	2182
1529.961	2170
1531.522	2185
1533.083	2180
1534.643	2179
1536.204	2176
1537.764	2195
1539.324	2173
1540.883	2183
1542.443	2181
1544.002	2189
1545.561	2172
1547.12	2212
1548.679	2165
1550.237	2186
1551.795	2169
1553.353	2202
1554.911	2176
1556.468	2196
1558.026	2181
1559.583	2178
1561.139	2186
1562.696	2191
1564.252	2175
1565.809	2187
1567.365	2181
1568.92	2191
1570.476	2175
1572.031	2204
1573.586	2167
1575.141	2194
1576.696	2201
1578.25	2203
1579.805	2179
1581.359	2193
1582.912	2184
1584.466	2207
1586.019	2163
1587.572	2210
1589.125	2171
1590.678	2195
1592.23	2179
1593.782	2195
1595.334	2175
1596.886	2205
1598.438	2183
1599.989	2191
1601.54	2178
1603.091	2194
1604.642	2177
1606.192	2195
1607.742	2203
1609.292	2211
1610.842	2178
1612.391	2202
1613.941	2169
1615.49	2201
1617.038	2191
1618.587	2202
1620.135	2180
1621.684	2197
1623.231	2161
1624.779	2200
1626.327	2181
1627.874	2209
1629.421	2169
1630.968	2204
1632.514	2197
1634.06	2181
1635.606	2190
1637.152	2191
1638.698	2182
1640.243	2189
1641.788	2174
1643.333	2197
1644.878	2175
1646.422	2198
1647.967	2176
1649.511	2190
1651.054	2174
1652.598	2191
1654.141	2174
1655.684	2182
1657.227	2143
1658.77	2196
1660.312	2136
1661.854	2159
1663.396	2139
1664.937	2170
1666.479	2148
1668.02	2168
1669.561	2142
1671.102	2143
1672.642	2155
1674.182	2159
1675.722	2152
1677.262	2146
1678.801	2137
1680.341	2152
1681.88	2139
1683.418	2136
1684.957	2135
1686.495	2152
1688.033	2133
1689.571	2152
1691.109	2138
1692.646	2141
1694.183	2132
1695.72	2136
1697.257	2123
1698.793	2135
1700.329	2125
1701.865	2133
1703.401	2127
1704.936	2124
1706.471	2134
1708.006	2119
1709.541	2127
