# Supplementary material for: Exciton thermal radiation from macroscale membranes composed of chirality-sorted carbon nanotubes and its control
Source: Nat Commun. 2026 Jul 29;17:6967. doi: 10.1038/s41467-026-75711-4 (PMC13421534; doi:10.1038/s41467-026-75711-4)
Supplement: Supplementary file 4 — Source Data [file 41467_2026_75711_MOESM4_ESM.zip › Source data/Supplementary_Data_7_cooling_700K_bg.txt]

Data from AT069_NQ51B19821__27__18-20-50-170.txt Node

Date: Tue Sep 24 18:20:50 JST 2024
User: ymlab
Spectrometer: NQ51B1982
Trigger mode: 0
Integration Time (sec): 8.000000E-2
Scans to average: 100
Nonlinearity correction enabled: false
Boxcar width: 0
Storing dark spectrum: false
XAxis mode: Wavelengths
Number of Pixels in Spectrum: 512
>>>>>Begin Spectral Data<<<<<
899.399	2174.87
901.024	2147.68
902.648	2183.37
904.273	2160.47
905.897	2181.16
907.522	2170.52
909.146	2182
910.77	2155.97
912.394	2179.1
914.018	2163.07
915.642	2182.07
917.265	2159.23
918.889	2178.29
920.512	2164.6
922.136	2185.63
923.759	2158.32
925.382	2184.55
927.005	2162.7
928.628	2179.08
930.251	2167.66
931.873	2186.19
933.496	2163.89
935.118	2191.17
936.74	2164.76
938.363	2188.65
939.985	2168.52
941.607	2183.59
943.228	2175.1
944.85	2188.3
946.472	2159.58
948.093	2185.45
949.715	2159.31
951.336	2194.99
952.957	2167.7
954.578	2185.39
956.199	2157.43
957.82	2184.72
959.44	2162.28
961.061	2179.6
962.681	2167.62
964.302	2186.82
965.922	2166.3
967.542	2190.52
969.162	2190.9
970.782	2186.39
972.401	2167.3
974.021	2184.86
975.64	2166.73
977.26	2183.14
978.879	2158.09
980.498	2182.3
982.117	2162.9
983.736	2184.35
985.355	2171.68
986.973	2184.82
988.592	2163.74
990.21	2176.03
991.828	2164.2
993.446	2182.66
995.064	2164.45
996.682	2177.99
998.3	2164.38
999.917	2180.11
1001.535	2157.54
1003.152	2188.7
1004.769	2156.96
1006.387	2185.1
1008.003	2160.22
1009.62	2183.47
1011.237	2172.72
1012.854	2182.33
1014.47	2169.28
1016.086	2186.22
1017.703	2155.13
1019.319	2186.42
1020.935	2171.18
1022.55	2188.42
1024.166	2166.9
1025.782	2176.24
1027.397	2162.86
1029.012	2186.99
1030.627	2171.31
1032.243	2183.37
1033.857	2166.66
1035.472	2180.7
1037.087	2164.74
1038.701	2181.85
1040.316	2171.76
1041.93	2184.09
1043.544	2167.74
1045.158	2178.88
1046.772	2164.34
1048.386	2189.23
1049.999	2170.57
1051.613	2181.25
1053.226	2165.79
1054.839	2194.45
1056.452	2156.98
1058.065	2189.03
1059.678	2163.11
1061.29	2186.38
1062.903	2159.09
1064.515	2192.74
1066.127	2162.36
1067.74	2181.58
1069.351	2166.5
1070.963	2186.8
1072.575	2167.14
1074.186	2182.59
1075.798	2172.49
1077.409	2191.13
1079.02	2165.03
1080.631	2184.56
1082.242	2158.15
1083.853	2185.64
1085.463	2166.36
1087.074	2184.99
1088.684	2168.18
1090.294	2185.23
1091.904	2161.56
1093.514	2185.53
1095.124	2172.1
1096.733	2188.55
1098.343	2162.28
1099.952	2186.42
1101.561	2168.06
1103.17	2189.77
1104.779	2170.7
1106.388	2195.62
1107.996	2165.01
1109.605	2190.45
1111.213	2167.55
1112.821	2187.95
1114.429	2171.98
1116.037	2185.99
1117.645	2170.81
1119.252	2189.31
1120.86	2166.97
1122.467	2189.58
1124.074	2169.62
1125.681	2203.16
1127.288	2182.26
1128.895	2202.99
1130.501	2176.25
1132.108	2192.27
1133.714	2170.78
1135.32	2199.07
1136.926	2174.91
1138.532	2194.81
1140.138	2172.11
1141.743	2190.22
1143.349	2171.63
1144.954	2208.48
1146.559	2186.14
1148.164	2190.95
1149.768	2173.46
1151.373	2210.16
1152.978	2173.47
1154.582	2192.3
1156.186	2170.08
1157.79	2195.61
1159.394	2183.91
1160.998	2199.84
1162.601	2182.5
1164.205	2201.47
1165.808	2182.38
1167.411	2188
1169.014	2187.49
1170.617	2209.44
1172.219	2173.04
1173.822	2202.38
1175.424	2183.33
1177.026	2219.05
1178.628	2183.57
1180.23	2195.18
1181.832	2183.58
1183.433	2211.89
1185.035	2181.29
1186.636	2209.97
1188.237	2181.66
1189.838	2201.85
1191.439	2197.45
1193.04	2201.23
1194.64	2197.36
1196.24	2192.72
1197.84	2185.06
1199.44	2210.38
1201.04	2187.21
1202.64	2216.18
1204.239	2187.04
1205.839	2209.77
1207.438	2190.9
1209.037	2209.18
1210.636	2198.91
1212.235	2210.22
1213.833	2181.78
1215.432	2215.46
1217.03	2185.15
1218.628	2211.8
1220.226	2182.99
1221.823	2214
1223.421	2187.58
1225.018	2206.14
1226.616	2189.88
1228.213	2207.39
1229.81	2189.27
1231.407	2220.85
1233.003	2190.35
1234.6	2220.38
1236.196	2196.43
1237.792	2208.88
1239.388	2187.37
1240.984	2213.35
1242.579	2184.07
1244.175	2218.79
1245.77	2192.28
1247.365	2214.98
1248.96	2191.37
1250.555	2217.23
1252.149	2194.88
1253.744	2216.14
1255.338	2187.58
1256.932	2212.37
1258.526	2194.49
1260.12	2213.6
1261.714	2198.42
1263.307	2223.12
1264.9	2195.65
1266.494	2215.02
1268.086	2197.37
1269.679	2212.43
1271.272	2193.78
1272.864	2217.02
1274.456	2198.1
1276.049	2215.92
1277.64	2198.58
1279.232	2223.33
1280.824	2192.05
1282.415	2217.91
1284.006	2212.3
1285.597	2219.78
1287.188	2194.26
1288.779	2221.02
1290.37	2197.88
1291.96	2222.16
1293.55	2199.77
1295.14	2223.55
1296.73	2192.68
1298.32	2225.98
1299.909	2212.94
1301.499	2216.51
1303.088	2208.43
1304.677	2228.74
1306.265	2199.66
1307.854	2225.96
1309.442	2206.1
1311.031	2226.85
1312.619	2208.93
1314.207	2222.82
1315.794	2208.09
1317.382	2227.42
1318.969	2212.36
1320.557	2230.45
1322.144	2208.15
1323.73	2227.87
1325.317	2212.3
1326.904	2231.38
1328.49	2205.47
1330.076	2238.82
1331.662	2211.29
1333.248	2233.61
1334.833	2233.61
1336.419	2242.35
1338.004	2212.44
1339.589	2235.4
1341.174	2219.94
1342.758	2244.17
1344.343	2207.09
1345.927	2248.71
1347.511	2212.52
1349.095	2233.02
1350.679	2213.4
1352.263	2236.4
1353.846	2218.84
1355.429	2244.89
1357.012	2213.09
1358.595	2234.7
1360.178	2209.21
1361.76	2233.32
1363.343	2218.09
1364.925	2237.69
1366.507	2222.46
1368.088	2237.83
1369.67	2214.58
1371.251	2237.64
1372.832	2216.44
1374.413	2239.26
1375.994	2229.99
1377.575	2240.65
1379.155	2223.38
1380.735	2226.96
1382.316	2209.78
1383.895	2240.15
1385.475	2223.16
1387.055	2248.07
1388.634	2223.23
1390.213	2243.98
1391.792	2227.32
1393.371	2249.13
1394.949	2239.62
1396.527	2245.27
1398.106	2234.6
1399.684	2250.89
1401.261	2230.05
1402.839	2249.39
1404.416	2233.46
1405.993	2250.57
1407.57	2238.48
1409.147	2251.68
1410.724	2234.22
1412.3	2256.97
1413.876	2236.41
1415.452	2251.77
1417.028	2256.67
1418.604	2271.77
1420.179	2248.18
1421.755	2262.57
1423.33	2248.3
1424.905	2264.92
1426.479	2255.05
1428.054	2264.33
1429.628	2246.76
1431.202	2264.88
1432.776	2249.38
1434.35	2273.05
1435.923	2253.63
1437.496	2276.06
1439.069	2247.76
1440.642	2280.44
1442.215	2252.44
1443.788	2269.75
1445.36	2264.93
1446.932	2279.86
1448.504	2254.95
1450.076	2265.34
1451.647	2264.82
1453.218	2287.55
1454.789	2267.95
1456.36	2282.58
1457.931	2266.8
1459.502	2275.28
1461.072	2268.43
1462.642	2289.9
1464.212	2264.84
1465.781	2289.12
1467.351	2283.88
1468.92	2282.54
1470.489	2272.16
1472.058	2294.18
1473.627	2267.01
1475.195	2277.21
1476.764	2270.44
1478.332	2292.81
1479.9	2274.63
1481.467	2293.34
1483.035	2280.64
1484.602	2302.89
1486.169	2293.07
1487.736	2305.15
1489.302	2267.47
1490.869	2284.43
1492.435	2275.72
1494.001	2294.52
1495.567	2278.38
1497.132	2295.74
1498.698	2286.29
1500.263	2306.03
1501.828	2284.13
1503.393	2302.73
1504.957	2287.79
1506.521	2300.64
1508.086	2275.42
1509.65	2307.3
1511.213	2288.35
1512.777	2313.32
1514.34	2282.5
1515.903	2296.22
1517.466	2287.83
1519.029	2310.82
1520.591	2296.28
1522.153	2314.16
1523.715	2288.22
1525.277	2305.81
1526.839	2291.48
1528.4	2305.49
1529.961	2299.47
1531.522	2318.78
1533.083	2302.05
1534.643	2316.29
1536.204	2303.42
1537.764	2331.65
1539.324	2301.85
1540.883	2316.28
1542.443	2312.72
1544.002	2319.97
1545.561	2305.81
1547.12	2340.2
1548.679	2299.75
1550.237	2319.88
1551.795	2304.58
1553.353	2331.22
1554.911	2316.86
1556.468	2332.14
1558.026	2311.28
1559.583	2322.42
1561.139	2320.8
1562.696	2333.94
1564.252	2310.09
1565.809	2328.12
1567.365	2318.63
1568.92	2329.28
1570.476	2322.26
1572.031	2343.12
1573.586	2316.07
1575.141	2334.65
1576.696	2346.31
1578.25	2341.53
1579.805	2324.59
1581.359	2336.5
1582.912	2332.71
1584.466	2348.21
1586.019	2317.68
1587.572	2359.01
1589.125	2321.53
1590.678	2345.8
1592.23	2329.26
1593.782	2340.19
1595.334	2327.89
1596.886	2345.4
1598.438	2338.82
1599.989	2340.84
1601.54	2335.53
1603.091	2341.33
1604.642	2331.52
1606.192	2350.7
1607.742	2359.19
1609.292	2349.18
1610.842	2347.54
1612.391	2355.51
1613.941	2335.76
1615.49	2356.13
1617.038	2347.86
1618.587	2353.87
1620.135	2338.27
1621.684	2350.96
1623.231	2323.25
1624.779	2352.85
1626.327	2341.53
1627.874	2354.58
1629.421	2330.19
1630.968	2357.57
1632.514	2343.63
1634.06	2343.12
1635.606	2339.94
1637.152	2347.53
1638.698	2327.7
1640.243	2342.93
1641.788	2326.12
1643.333	2338.01
1644.878	2328.3
1646.422	2338.75
1647.967	2309.64
1649.511	2313.42
1651.054	2304.52
1652.598	2307.89
1654.141	2280.58
1655.684	2279.28
1657.227	2251.09
1658.77	2268.92
1660.312	2225.33
1661.854	2235.24
1663.396	2213.11
1664.937	2233.38
1666.479	2211.99
1668.02	2214.16
1669.561	2192.05
1671.102	2190.08
1672.642	2191.9
1674.182	2193.89
1675.722	2187.75
1677.262	2178.65
1678.801	2168.56
1680.341	2182.46
1681.88	2175
1683.418	2168.26
1684.957	2160.1
1686.495	2178.4
1688.033	2163.7
1689.571	2169.79
1691.109	2159.24
1692.646	2157.51
1694.183	2150.67
1695.72	2149.67
1697.257	2140.78
1698.793	2146.37
1700.329	2141.22
1701.865	2149.3
1703.401	2133.03
1704.936	2142.3
1706.471	2141.47
1708.006	2137.14
1709.541	2139.07
