# Supplementary material for: Exciton thermal radiation from macroscale membranes composed of chirality-sorted carbon nanotubes and its control
Source: Nat Commun. 2026 Jul 29;17:6967. doi: 10.1038/s41467-026-75711-4 (PMC13421534; doi:10.1038/s41467-026-75711-4)
Supplement: Supplementary file 4 — Source Data [file 41467_2026_75711_MOESM4_ESM.zip › Source data/Supplementary_Data_7_cooling_650K.txt]

Data from AT069_NQ51B19821__29__18-29-18-959.txt Node

Date: Tue Sep 24 18:29:18 JST 2024
User: ymlab
Spectrometer: NQ51B1982
Trigger mode: 0
Integration Time (sec): 8.000000E-2
Scans to average: 100
Nonlinearity correction enabled: false
Boxcar width: 0
Storing dark spectrum: false
XAxis mode: Wavelengths
Number of Pixels in Spectrum: 512
>>>>>Begin Spectral Data<<<<<
899.399	4362.78
901.024	4394.05
902.648	4498.82
904.273	4522.42
905.897	4598.84
907.522	4657.24
909.146	4743.62
910.77	4760.75
912.394	4879.87
914.018	4934.68
915.642	5106.32
917.265	5255.97
918.889	5537.78
920.512	5785.48
922.136	6068.13
923.759	6222.77
925.382	6444.45
927.005	6574.93
928.628	6715.72
930.251	6801.48
931.873	6961.44
933.496	6998.22
935.118	7136.03
936.74	7158.98
938.363	7309.2
939.985	7392.11
941.607	7510.66
943.228	7531.68
944.85	7621.48
946.472	7663.1
948.093	7785.89
949.715	7760.91
951.336	7885.91
952.957	7951.13
954.578	8045.86
956.199	8036.16
957.82	8147.32
959.44	8136.27
961.061	8307.94
962.681	8271.26
964.302	8400.63
965.922	8442.91
967.542	8532.5
969.162	8513.9
970.782	8634.26
972.401	8667.67
974.021	8813.4
975.64	8778.1
977.26	8831.77
978.879	8879.32
980.498	8996.8
982.117	8936.54
983.736	9045.84
985.355	9079.79
986.973	9198.35
988.592	9201.67
990.21	9277.03
991.828	9298.32
993.446	9341.44
995.064	9313.06
996.682	9429.6
998.3	9408.55
999.917	9514
1001.535	9483.18
1003.152	9587.94
1004.769	9540.51
1006.387	9608.88
1008.003	9588.41
1009.62	9606.36
1011.237	9540.41
1012.854	9648.72
1014.47	9660.54
1016.086	9673.18
1017.703	9502.5
1019.319	9608.92
1020.935	9539.08
1022.55	9614.85
1024.166	9555.74
1025.782	9510.5
1027.397	9413.18
1029.012	9391.21
1030.627	9280.4
1032.243	9285.27
1033.857	9194.52
1035.472	9182.71
1037.087	9129.1
1038.701	9133.32
1040.316	9025.31
1041.93	9000.8
1043.544	8843.58
1045.158	8834.41
1046.772	8683.45
1048.386	8664.63
1049.999	8545.34
1051.613	8525.1
1053.226	8338.02
1054.839	8398.06
1056.452	8223.58
1058.065	8214.62
1059.678	8046.77
1061.29	8031.24
1062.903	7901.69
1064.515	7945.83
1066.127	7819.18
1067.74	7825.92
1069.351	7759.6
1070.963	7755.65
1072.575	7631.79
1074.186	7666.33
1075.798	7663.05
1077.409	7689.34
1079.02	7618.56
1080.631	7646.29
1082.242	7626.94
1083.853	7736.64
1085.463	7655.6
1087.074	7678.48
1088.684	7708.2
1090.294	7818.47
1091.904	7815.96
1093.514	7947.05
1095.124	7936.7
1096.733	8020.82
1098.343	8058.99
1099.952	8183.79
1101.561	8244.78
1103.17	8356.01
1104.779	8378.81
1106.388	8548.59
1107.996	8559.73
1109.605	8798.06
1111.213	8829.91
1112.821	8969.58
1114.429	9084.02
1116.037	9203.93
1117.645	9205.47
1119.252	9335.3
1120.86	9422.35
1122.467	9664.67
1124.074	9706.13
1125.681	9853.79
1127.288	9877.35
1128.895	10033.11
1130.501	10199.77
1132.108	10497.61
1133.714	10492.62
1135.32	10584.3
1136.926	10752.53
1138.532	11127.4
1140.138	11064.7
1141.743	11153.2
1143.349	11267.98
1144.954	11527.25
1146.559	11604.89
1148.164	11710.45
1149.768	11708.43
1151.373	11908.16
1152.978	11874.86
1154.582	12185.52
1156.186	12259.44
1157.79	12404.98
1159.394	12358.79
1160.998	12652.43
1162.601	12752.02
1164.205	12902.8
1165.808	12765.89
1167.411	12939.34
1169.014	12837.58
1170.617	13104
1172.219	13094.51
1173.822	13097.3
1175.424	13004.81
1177.026	13201.19
1178.628	13205.58
1180.23	13352.34
1181.832	13386.66
1183.433	13280.11
1185.035	13324.28
1186.636	13426.6
1188.237	13262.21
1189.838	13388.99
1191.439	13399.8
1193.04	13555.89
1194.64	13698.94
1196.24	13762.15
1197.84	13537.66
1199.44	13750.12
1201.04	13708.83
1202.64	13854.4
1204.239	13768.06
1205.839	14020.92
1207.438	13835.17
1209.037	14045.51
1210.636	14066.48
1212.235	14198.76
1213.833	13862.15
1215.432	14030.31
1217.03	13984.37
1218.628	14223.07
1220.226	14217.16
1221.823	14303.25
1223.421	14085.9
1225.018	14303.53
1226.616	14483.86
1228.213	14553.32
1229.81	14346.86
1231.407	14316.08
1233.003	14185.38
1234.6	14447.53
1236.196	14228.09
1237.792	14227.01
1239.388	14407.25
1240.984	14523.93
1242.579	14515.88
1244.175	14652.2
1245.77	14584.54
1247.365	14746.45
1248.96	14649.8
1250.555	14851.78
1252.149	14708.62
1253.744	15168.19
1255.338	14846.27
1256.932	14873.21
1258.526	14927.73
1260.12	15194.53
1261.714	15384.5
1263.307	15353.78
1264.9	15341.87
1266.494	15366.49
1268.086	15347.79
1269.679	15355.32
1271.272	15302.07
1272.864	15554.4
1274.456	15584.9
1276.049	15948.01
1277.64	15683.53
1279.232	15847.21
1280.824	15653.5
1282.415	15611.61
1284.006	15746.56
1285.597	15940.19
1287.188	16014.72
1288.779	16185.8
1290.37	16149.94
1291.96	16117.12
1293.55	16080.73
1295.14	16222.48
1296.73	16122.21
1298.32	16383.36
1299.909	16164.91
1301.499	16248.66
1303.088	16370.76
1304.677	16557.51
1306.265	16423.81
1307.854	16869.74
1309.442	16788.39
1311.031	16946.54
1312.619	16798.74
1314.207	16948.16
1315.794	17071.51
1317.382	17096.95
1318.969	16850.92
1320.557	16785.42
1322.144	17048.4
1323.73	17063.83
1325.317	16933.19
1326.904	17156.23
1328.49	17159.78
1330.076	17275.49
1331.662	17239
1333.248	17154.09
1334.833	17019.93
1336.419	17020.61
1338.004	17276.7
1339.589	17267.28
1341.174	16946.04
1342.758	16937.58
1344.343	17362.07
1345.927	17430.02
1347.511	17113.2
1349.095	16984.73
1350.679	17124.42
1352.263	16667.24
1353.846	16459.62
1355.429	15859.63
1357.012	16039.5
1358.595	16239.14
1360.178	15736.67
1361.76	14895.71
1363.343	14862.54
1364.925	15150.3
1366.507	15737.21
1368.088	15286.86
1369.67	15267.44
1371.251	15418.57
1372.832	15595.8
1374.413	15857.51
1375.994	15398.95
1377.575	14906.13
1379.155	14480.48
1380.735	13277.85
1382.316	12900.58
1383.895	12811.18
1385.475	13794.05
1387.055	14175.52
1388.634	13912.3
1390.213	14490.06
1391.792	14480.18
1393.371	14283.25
1394.949	14410.51
1396.527	13939.83
1398.106	14861.27
1399.684	14917.58
1401.261	13872.06
1402.839	15129.37
1404.416	14855.48
1405.993	14888.21
1407.57	15089.21
1409.147	15625.95
1410.724	15382.19
1412.3	15896.87
1413.876	15501.73
1415.452	15517.28
1417.028	16260.43
1418.604	16200.35
1420.179	16000.94
1421.755	16301.49
1423.33	16585.91
1424.905	16523.84
1426.479	16671.64
1428.054	16607.51
1429.628	16536.73
1431.202	16739.17
1432.776	16247.17
1434.35	16659.58
1435.923	16499.88
1437.496	16581.53
1439.069	16218.82
1440.642	16745.33
1442.215	16678.4
1443.788	16580.93
1445.36	16284.57
1446.932	16297.39
1448.504	16620.25
1450.076	16426.01
1451.647	16471.64
1453.218	16800.3
1454.789	16679.71
1456.36	16798.79
1457.931	16648.38
1459.502	16770.13
1461.072	16412.75
1462.642	16792.83
1464.212	16461.68
1465.781	16470.6
1467.351	16470.85
1468.92	16473.53
1470.489	16633.17
1472.058	16763.66
1473.627	16987.45
1475.195	17052.5
1476.764	16969.76
1478.332	17157.55
1479.9	16622.75
1481.467	16905.35
1483.035	16528.96
1484.602	16560.53
1486.169	16265.14
1487.736	16139.48
1489.302	16509.92
1490.869	16330.05
1492.435	16304.69
1494.001	16506.23
1495.567	16127.54
1497.132	16503.47
1498.698	16160
1500.263	16300.64
1501.828	16189.59
1503.393	16179.13
1504.957	15997.54
1506.521	15843.23
1508.086	16273.01
1509.65	16425.02
1511.213	16190.81
1512.777	16378.14
1514.34	16001.74
1515.903	16305.64
1517.466	15949.37
1519.029	15790.51
1520.591	15847.11
1522.153	15790.91
1523.715	15689.01
1525.277	15951.54
1526.839	15704.77
1528.4	16209.66
1529.961	16221.93
1531.522	16508.47
1533.083	16644.58
1534.643	16404.66
1536.204	16337.33
1537.764	16060.54
1539.324	15774.36
1540.883	16243.77
1542.443	15665.85
1544.002	15735.86
1545.561	15755.81
1547.12	15609.8
1548.679	15654.29
1550.237	15687.98
1551.795	15279.13
1553.353	15679.02
1554.911	15454.82
1556.468	15355.01
1558.026	15262.13
1559.583	15229.1
1561.139	15429.96
1562.696	15408.6
1564.252	14910.99
1565.809	15260.31
1567.365	15015.18
1568.92	15246.62
1570.476	15365.45
1572.031	15431.48
1573.586	15508.96
1575.141	15298.95
1576.696	15126.1
1578.25	15726.45
1579.805	15344.86
1581.359	15244.5
1582.912	15032.32
1584.466	15046.97
1586.019	14916.83
1587.572	15225.85
1589.125	14549.03
1590.678	14735.1
1592.23	14853.06
1593.782	14793.82
1595.334	14984.86
1596.886	15078.17
1598.438	14576.49
1599.989	14749.01
1601.54	14724.64
1603.091	14758.67
1604.642	14605.02
1606.192	14301.41
1607.742	14188.75
1609.292	14427.96
1610.842	14039.37
1612.391	14108.78
1613.941	14193.11
1615.49	14231.05
1617.038	14289.74
1618.587	14451.74
1620.135	13787.57
1621.684	13623.9
1623.231	13701.3
1624.779	13661.07
1626.327	13761.04
1627.874	13789.71
1629.421	13413.1
1630.968	13682.99
1632.514	13858.72
1634.06	13581.4
1635.606	13335.63
1637.152	13532.97
1638.698	13275.85
1640.243	13210.4
1641.788	12803.19
1643.333	12624.31
1644.878	12319.44
1646.422	12316.9
1647.967	11764.81
1649.511	11461.93
1651.054	10986.97
1652.598	10333.13
1654.141	9753.08
1655.684	9477.26
1657.227	8791.47
1658.77	8386.42
1660.312	7786.69
1661.854	7214.02
1663.396	6787.31
1664.937	6429.59
1666.479	5956.61
1668.02	5644.71
1669.561	5307.95
1671.102	5070.88
1672.642	4833.48
1674.182	4670.05
1675.722	4426.95
1677.262	4236.03
1678.801	4054.1
1680.341	3959.25
1681.88	3809.41
1683.418	3696.42
1684.957	3572.37
1686.495	3474.37
1688.033	3381.79
1689.571	3306.95
1691.109	3207.99
1692.646	3152.53
1694.183	3084.76
1695.72	3018.99
1697.257	2955
1698.793	2926.46
1700.329	2871.15
1701.865	2826
1703.401	2780.55
1704.936	2756.76
1706.471	2716.19
1708.006	2695.7
1709.541	2673.25
