# Supplementary material for: Exciton thermal radiation from macroscale membranes composed of chirality-sorted carbon nanotubes and its control
Source: Nat Commun. 2026 Jul 29;17:6967. doi: 10.1038/s41467-026-75711-4 (PMC13421534; doi:10.1038/s41467-026-75711-4)
Supplement: Supplementary file 4 — Source Data [file 41467_2026_75711_MOESM4_ESM.zip › Source data/Supplementary_Data_17_haeting_500K_bg.txt]

Data from MK75SS02_2_NIR_500K_sig_bg_NQ51B19821__0__59.txt Node

Date: Mon Nov 17 13:15:50 JST 2025
User: ymlab
Spectrometer: NQ51B1982
Trigger mode: 0
Integration Time (sec): 1.000000E-1
Scans to average: 1
Nonlinearity correction enabled: false
Boxcar width: 0
Storing dark spectrum: false
XAxis mode: Wavelengths
Number of Pixels in Spectrum: 512
>>>>>Begin Spectral Data<<<<<
899.399	2173
901.024	2138
902.648	2165
904.273	2152
905.897	2163
907.522	2166
909.146	2175
910.77	2146
912.394	2171
914.018	2153
915.642	2175
917.265	2146
918.889	2175
920.512	2153
922.136	2179
923.759	2148
925.382	2188
927.005	2143
928.628	2182
930.251	2150
931.873	2189
933.496	2145
935.118	2188
936.74	2154
938.363	2188
939.985	2162
941.607	2173
943.228	2166
944.85	2183
946.472	2151
948.093	2183
949.715	2147
951.336	2181
952.957	2152
954.578	2194
956.199	2139
957.82	2188
959.44	2143
961.061	2170
962.681	2157
964.302	2190
965.922	2158
967.542	2184
969.162	2178
970.782	2180
972.401	2159
974.021	2183
975.64	2153
977.26	2170
978.879	2148
980.498	2170
982.117	2153
983.736	2173
985.355	2170
986.973	2177
988.592	2151
990.21	2171
991.828	2147
993.446	2175
995.064	2149
996.682	2171
998.3	2153
999.917	2175
1001.535	2145
1003.152	2174
1004.769	2139
1006.387	2185
1008.003	2141
1009.62	2184
1011.237	2152
1012.854	2175
1014.47	2147
1016.086	2181
1017.703	2145
1019.319	2180
1020.935	2158
1022.55	2180
1024.166	2148
1025.782	2172
1027.397	2145
1029.012	2179
1030.627	2159
1032.243	2159
1033.857	2154
1035.472	2159
1037.087	2161
1038.701	2162
1040.316	2158
1041.93	2173
1043.544	2152
1045.158	2165
1046.772	2143
1048.386	2180
1049.999	2152
1051.613	2175
1053.226	2147
1054.839	2178
1056.452	2136
1058.065	2173
1059.678	2147
1061.29	2159
1062.903	2141
1064.515	2172
1066.127	2137
1067.74	2164
1069.351	2146
1070.963	2171
1072.575	2147
1074.186	2168
1075.798	2148
1077.409	2174
1079.02	2143
1080.631	2169
1082.242	2127
1083.853	2166
1085.463	2149
1087.074	2159
1088.684	2144
1090.294	2169
1091.904	2125
1093.514	2165
1095.124	2143
1096.733	2168
1098.343	2132
1099.952	2167
1101.561	2135
1103.17	2167
1104.779	2153
1106.388	2179
1107.996	2138
1109.605	2165
1111.213	2143
1112.821	2153
1114.429	2142
1116.037	2154
1117.645	2151
1119.252	2159
1120.86	2137
1122.467	2163
1124.074	2140
1125.681	2179
1127.288	2151
1128.895	2176
1130.501	2152
1132.108	2167
1133.714	2141
1135.32	2170
1136.926	2135
1138.532	2159
1140.138	2146
1141.743	2154
1143.349	2142
1144.954	2177
1146.559	2149
1148.164	2166
1149.768	2136
1151.373	2185
1152.978	2137
1154.582	2164
1156.186	2127
1157.79	2171
1159.394	2143
1160.998	2175
1162.601	2144
1164.205	2165
1165.808	2143
1167.411	2150
1169.014	2152
1170.617	2174
1172.219	2135
1173.822	2175
1175.424	2140
1177.026	2188
1178.628	2145
1180.23	2169
1181.832	2146
1183.433	2177
1185.035	2143
1186.636	2169
1188.237	2151
1189.838	2157
1191.439	2161
1193.04	2157
1194.64	2153
1196.24	2153
1197.84	2140
1199.44	2173
1201.04	2143
1202.64	2178
1204.239	2145
1205.839	2172
1207.438	2145
1209.037	2167
1210.636	2152
1212.235	2157
1213.833	2137
1215.432	2166
1217.03	2142
1218.628	2167
1220.226	2125
1221.823	2170
1223.421	2140
1225.018	2158
1226.616	2138
1228.213	2159
1229.81	2141
1231.407	2183
1233.003	2140
1234.6	2171
1236.196	2152
1237.792	2157
1239.388	2138
1240.984	2158
1242.579	2129
1244.175	2164
1245.77	2137
1247.365	2166
1248.96	2137
1250.555	2169
1252.149	2137
1253.744	2165
1255.338	2135
1256.932	2168
1258.526	2139
1260.12	2169
1261.714	2135
1263.307	2170
1264.9	2133
1266.494	2159
1268.086	2134
1269.679	2156
1271.272	2134
1272.864	2165
1274.456	2134
1276.049	2159
1277.64	2138
1279.232	2167
1280.824	2133
1282.415	2163
1284.006	2146
1285.597	2159
1287.188	2136
1288.779	2152
1290.37	2133
1291.96	2159
1293.55	2130
1295.14	2159
1296.73	2124
1298.32	2167
1299.909	2143
1301.499	2155
1303.088	2139
1304.677	2164
1306.265	2127
1307.854	2163
1309.442	2130
1311.031	2156
1312.619	2125
1314.207	2165
1315.794	2124
1317.382	2163
1318.969	2127
1320.557	2158
1322.144	2127
1323.73	2159
1325.317	2136
1326.904	2147
1328.49	2127
1330.076	2167
1331.662	2135
1333.248	2158
1334.833	2152
1336.419	2159
1338.004	2120
1339.589	2165
1341.174	2131
1342.758	2163
1344.343	2112
1345.927	2164
1347.511	2125
1349.095	2153
1350.679	2127
1352.263	2154
1353.846	2129
1355.429	2170
1357.012	2127
1358.595	2159
1360.178	2124
1361.76	2154
1363.343	2120
1364.925	2168
1366.507	2124
1368.088	2158
1369.67	2125
1371.251	2150
1372.832	2123
1374.413	2157
1375.994	2143
1377.575	2157
1379.155	2127
1380.735	2147
1382.316	2125
1383.895	2162
1385.475	2135
1387.055	2168
1388.634	2123
1390.213	2156
1391.792	2127
1393.371	2168
1394.949	2141
1396.527	2161
1398.106	2129
1399.684	2159
1401.261	2140
1402.839	2157
1404.416	2127
1405.993	2155
1407.57	2139
1409.147	2159
1410.724	2133
1412.3	2152
1413.876	2127
1415.452	2138
1417.028	2147
1418.604	2159
1420.179	2138
1421.755	2153
1423.33	2132
1424.905	2159
1426.479	2136
1428.054	2151
1429.628	2127
1431.202	2157
1432.776	2136
1434.35	2157
1435.923	2127
1437.496	2170
1439.069	2111
1440.642	2171
1442.215	2125
1443.788	2159
1445.36	2132
1446.932	2165
1448.504	2127
1450.076	2143
1451.647	2134
1453.218	2167
1454.789	2139
1456.36	2155
1457.931	2138
1459.502	2154
1461.072	2139
1462.642	2166
1464.212	2124
1465.781	2167
1467.351	2140
1468.92	2159
1470.489	2129
1472.058	2159
1473.627	2129
1475.195	2143
1476.764	2125
1478.332	2155
1479.9	2135
1481.467	2159
1483.035	2137
1484.602	2165
1486.169	2143
1487.736	2171
1489.302	2111
1490.869	2143
1492.435	2117
1494.001	2159
1495.567	2121
1497.132	2151
1498.698	2132
1500.263	2163
1501.828	2123
1503.393	2150
1504.957	2127
1506.521	2154
1508.086	2120
1509.65	2159
1511.213	2131
1512.777	2159
1514.34	2116
1515.903	2145
1517.466	2116
1519.029	2159
1520.591	2127
1522.153	2159
1523.715	2119
1525.277	2147
1526.839	2127
1528.4	2143
1529.961	2126
1531.522	2159
1533.083	2127
1534.643	2153
1536.204	2136
1537.764	2159
1539.324	2123
1540.883	2138
1542.443	2137
1544.002	2140
1545.561	2127
1547.12	2159
1548.679	2116
1550.237	2149
1551.795	2129
1553.353	2156
1554.911	2127
1556.468	2158
1558.026	2127
1559.583	2143
1561.139	2138
1562.696	2163
1564.252	2121
1565.809	2139
1567.365	2124
1568.92	2139
1570.476	2135
1572.031	2154
1573.586	2128
1575.141	2149
1576.696	2156
1578.25	2151
1579.805	2127
1581.359	2145
1582.912	2141
1584.466	2159
1586.019	2125
1587.572	2165
1589.125	2125
1590.678	2141
1592.23	2140
1593.782	2134
1595.334	2130
1596.886	2138
1598.438	2135
1599.989	2143
1601.54	2132
1603.091	2142
1604.642	2123
1606.192	2149
1607.742	2151
1609.292	2143
1610.842	2143
1612.391	2158
1613.941	2127
1615.49	2153
1617.038	2126
1618.587	2146
1620.135	2125
1621.684	2152
1623.231	2104
1624.779	2143
1626.327	2136
1627.874	2147
1629.421	2119
1630.968	2150
1632.514	2137
1634.06	2143
1635.606	2133
1637.152	2142
1638.698	2129
1640.243	2127
1641.788	2125
1643.333	2136
1644.878	2122
1646.422	2141
1647.967	2117
1649.511	2142
1651.054	2132
1652.598	2148
1654.141	2124
1655.684	2139
1657.227	2120
1658.77	2143
1660.312	2108
1661.854	2136
1663.396	2107
1664.937	2159
1666.479	2120
1668.02	2151
1669.561	2111
1671.102	2133
1672.642	2127
1674.182	2142
1675.722	2140
1677.262	2139
1678.801	2122
1680.341	2141
1681.88	2136
1683.418	2136
1684.957	2123
1686.495	2151
1688.033	2118
1689.571	2148
1691.109	2121
1692.646	2147
1694.183	2114
1695.72	2127
1697.257	2120
1698.793	2132
1700.329	2120
1701.865	2133
1703.401	2117
1704.936	2127
1706.471	2126
1708.006	2127
1709.541	2123
