# Supplementary material for: Exciton thermal radiation from macroscale membranes composed of chirality-sorted carbon nanotubes and its control
Source: Nat Commun. 2026 Jul 29;17:6967. doi: 10.1038/s41467-026-75711-4 (PMC13421534; doi:10.1038/s41467-026-75711-4)
Supplement: Supplementary file 4 — Source Data [file 41467_2026_75711_MOESM4_ESM.zip › Source data/Supplementary_Data_8_heating_550K_bg.txt]

Data from AT069_NQ51B19821__12__14-05-45-084.txt Node

Date: Wed Sep 25 14:05:45 JST 2024
User: ymlab
Spectrometer: NQ51B1982
Trigger mode: 0
Integration Time (sec): 8.000000E-2
Scans to average: 100
Nonlinearity correction enabled: false
Boxcar width: 0
Storing dark spectrum: false
XAxis mode: Wavelengths
Number of Pixels in Spectrum: 512
>>>>>Begin Spectral Data<<<<<
899.399	2173.15
901.024	2145.13
902.648	2181.35
904.273	2158.03
905.897	2177.83
907.522	2169.32
909.146	2180.73
910.77	2154.52
912.394	2176.1
914.018	2161.98
915.642	2179.51
917.265	2157.34
918.889	2175.55
920.512	2163.05
922.136	2182.82
923.759	2155.74
925.382	2180.78
927.005	2160.12
928.628	2176
930.251	2165.78
931.873	2183.35
933.496	2160.64
935.118	2187.95
936.74	2161.78
938.363	2186.06
939.985	2165.82
941.607	2181.11
943.228	2172.49
944.85	2185.54
946.472	2156.06
948.093	2181.87
949.715	2155.83
951.336	2191.12
952.957	2164.12
954.578	2181.87
956.199	2153.53
957.82	2182.59
959.44	2158.84
961.061	2176.56
962.681	2163.79
964.302	2183.35
965.922	2161.86
967.542	2186.61
969.162	2187.58
970.782	2181.69
972.401	2163.76
974.021	2179.54
975.64	2163.82
977.26	2177.6
978.879	2154.19
980.498	2177.21
982.117	2159.5
983.736	2179.74
985.355	2167.64
986.973	2180.48
988.592	2159.57
990.21	2171.02
991.828	2159.09
993.446	2177.86
995.064	2160.15
996.682	2173.86
998.3	2159.49
999.917	2174.63
1001.535	2151.63
1003.152	2182.81
1004.769	2150.53
1006.387	2178.21
1008.003	2154.51
1009.62	2177.66
1011.237	2165.7
1012.854	2176.35
1014.47	2161.9
1016.086	2179.61
1017.703	2148.57
1019.319	2179.95
1020.935	2164.12
1022.55	2179.89
1024.166	2159.81
1025.782	2168.6
1027.397	2154.35
1029.012	2178.79
1030.627	2161.94
1032.243	2174.41
1033.857	2159.14
1035.472	2170.32
1037.087	2156.76
1038.701	2172.92
1040.316	2164.01
1041.93	2175.1
1043.544	2156.22
1045.158	2170.34
1046.772	2154.23
1048.386	2178.98
1049.999	2160.62
1051.613	2170.25
1053.226	2155.08
1054.839	2183.41
1056.452	2144.75
1058.065	2177.38
1059.678	2150.94
1061.29	2174.19
1062.903	2146.94
1064.515	2181.24
1066.127	2149.77
1067.74	2170.01
1069.351	2153.67
1070.963	2173.36
1072.575	2154.96
1074.186	2168.73
1075.798	2159.82
1077.409	2176.27
1079.02	2151.03
1080.631	2169.78
1082.242	2143.22
1083.853	2170.52
1085.463	2151.31
1087.074	2169.82
1088.684	2152.04
1090.294	2170.72
1091.904	2145.76
1093.514	2168.75
1095.124	2155.97
1096.733	2172.2
1098.343	2145.44
1099.952	2170.3
1101.561	2149.92
1103.17	2172.51
1104.779	2152.61
1106.388	2176.17
1107.996	2146.49
1109.605	2170.4
1111.213	2148.19
1112.821	2168.61
1114.429	2152.05
1116.037	2166.49
1117.645	2150.51
1119.252	2169.64
1120.86	2145.94
1122.467	2169.02
1124.074	2148.59
1125.681	2180.89
1127.288	2161.25
1128.895	2181.08
1130.501	2153.74
1132.108	2169.68
1133.714	2147.82
1135.32	2174.92
1136.926	2150.97
1138.532	2171.76
1140.138	2147.88
1141.743	2167.23
1143.349	2146.52
1144.954	2183.9
1146.559	2162.17
1148.164	2166.35
1149.768	2147.2
1151.373	2184.61
1152.978	2147.46
1154.582	2166.57
1156.186	2142.66
1157.79	2167.92
1159.394	2156.99
1160.998	2171.33
1162.601	2154.65
1164.205	2172.16
1165.808	2154.4
1167.411	2156.4
1169.014	2159.92
1170.617	2178.19
1172.219	2143.95
1173.822	2171.95
1175.424	2152.88
1177.026	2186.04
1178.628	2153.75
1180.23	2163.18
1181.832	2152.2
1183.433	2177.86
1185.035	2149.16
1186.636	2174.9
1188.237	2149.48
1189.838	2167.84
1191.439	2163.08
1193.04	2166.4
1194.64	2163.02
1196.24	2156.19
1197.84	2150.25
1199.44	2172.79
1201.04	2150.42
1202.64	2178.58
1204.239	2150.15
1205.839	2170.47
1207.438	2152.44
1209.037	2169.97
1210.636	2159.66
1212.235	2169.7
1213.833	2142.34
1215.432	2174.87
1217.03	2144.53
1218.628	2170.33
1220.226	2142.83
1221.823	2172.13
1223.421	2146.57
1225.018	2163.91
1226.616	2148.49
1228.213	2164.06
1229.81	2146.26
1231.407	2176.93
1233.003	2147.29
1234.6	2176
1236.196	2152.02
1237.792	2165.49
1239.388	2142.8
1240.984	2168.18
1242.579	2139.41
1244.175	2172.82
1245.77	2147.36
1247.365	2167
1248.96	2146.91
1250.555	2169.12
1252.149	2148.48
1253.744	2166.93
1255.338	2140.94
1256.932	2162.97
1258.526	2146.99
1260.12	2164.86
1261.714	2149.85
1263.307	2172.69
1264.9	2146.3
1266.494	2163.97
1268.086	2147.18
1269.679	2161.76
1271.272	2142.6
1272.864	2165.37
1274.456	2145.84
1276.049	2163.23
1277.64	2146.44
1279.232	2170.18
1280.824	2138.27
1282.415	2163.67
1284.006	2159.09
1285.597	2163.74
1287.188	2139.46
1288.779	2163.53
1290.37	2140.74
1291.96	2164.82
1293.55	2141.68
1295.14	2165.25
1296.73	2134.11
1298.32	2165.89
1299.909	2154.73
1301.499	2155.54
1303.088	2148.33
1304.677	2166.02
1306.265	2137.83
1307.854	2162.97
1309.442	2142.28
1311.031	2163.53
1312.619	2143.52
1314.207	2157.12
1315.794	2142.45
1317.382	2160.06
1318.969	2145.24
1320.557	2162.17
1322.144	2139.63
1323.73	2159.58
1325.317	2142.51
1326.904	2160.37
1328.49	2135.3
1330.076	2165.91
1331.662	2140.15
1333.248	2159.81
1334.833	2160.94
1336.419	2167.26
1338.004	2138.02
1339.589	2160.31
1341.174	2144.23
1342.758	2167.93
1344.343	2130.4
1345.927	2170.29
1347.511	2136.08
1349.095	2154.92
1350.679	2135.4
1352.263	2157.11
1353.846	2140.76
1355.429	2167.99
1357.012	2136.48
1358.595	2156.44
1360.178	2131.63
1361.76	2157.98
1363.343	2142.46
1364.925	2158.3
1366.507	2143.7
1368.088	2158.06
1369.67	2135.41
1371.251	2156.36
1372.832	2133.85
1374.413	2154.4
1375.994	2146.99
1377.575	2157.4
1379.155	2141.54
1380.735	2148.55
1382.316	2134.44
1383.895	2162.24
1385.475	2142.01
1387.055	2164.26
1388.634	2140.37
1390.213	2157.02
1391.792	2141.41
1393.371	2163.84
1394.949	2152.88
1396.527	2160.2
1398.106	2145.7
1399.684	2160.64
1401.261	2144.21
1402.839	2155.43
1404.416	2141.54
1405.993	2158.55
1407.57	2144.79
1409.147	2155.47
1410.724	2136.64
1412.3	2157.52
1413.876	2136
1415.452	2150.57
1417.028	2155.27
1418.604	2168.99
1420.179	2145.16
1421.755	2156.41
1423.33	2142.15
1424.905	2158
1426.479	2145.65
1428.054	2155.63
1429.628	2136.62
1431.202	2154.56
1432.776	2139.84
1434.35	2160.69
1435.923	2141.6
1437.496	2160.78
1439.069	2135.32
1440.642	2163.48
1442.215	2137.33
1443.788	2154.23
1445.36	2148.2
1446.932	2163.26
1448.504	2136.1
1450.076	2145.44
1451.647	2145.05
1453.218	2164.77
1454.789	2146
1456.36	2158.52
1457.931	2142.35
1459.502	2149.19
1461.072	2143.73
1462.642	2162.4
1464.212	2138.74
1465.781	2160.31
1467.351	2156.27
1468.92	2152.7
1470.489	2143.85
1472.058	2162.15
1473.627	2135.02
1475.195	2141.82
1476.764	2135.73
1478.332	2155.43
1479.9	2139.05
1481.467	2155.09
1483.035	2142.87
1484.602	2162.4
1486.169	2153.86
1487.736	2163.06
1489.302	2127.55
1490.869	2141.55
1492.435	2134.58
1494.001	2150.66
1495.567	2135.71
1497.132	2149.75
1498.698	2143.28
1500.263	2159.74
1501.828	2138.1
1503.393	2155.48
1504.957	2140.48
1506.521	2152.05
1508.086	2126.01
1509.65	2157.47
1511.213	2137.08
1512.777	2161.43
1514.34	2128.38
1515.903	2141.98
1517.466	2132.87
1519.029	2153.86
1520.591	2140.36
1522.153	2154.25
1523.715	2129.85
1525.277	2144.58
1526.839	2131.77
1528.4	2142.81
1529.961	2137.74
1531.522	2154.76
1533.083	2138.17
1534.643	2151.71
1536.204	2138.24
1537.764	2164.45
1539.324	2134.81
1540.883	2147.45
1542.443	2142.16
1544.002	2150.52
1545.561	2135.62
1547.12	2168.77
1548.679	2128.33
1550.237	2145.34
1551.795	2131.9
1553.353	2155.86
1554.911	2142.58
1556.468	2156.82
1558.026	2135.63
1559.583	2143.54
1561.139	2143.44
1562.696	2153.82
1564.252	2131.94
1565.809	2146.37
1567.365	2138.06
1568.92	2148
1570.476	2140.47
1572.031	2160.4
1573.586	2132
1575.141	2149.75
1576.696	2160.61
1578.25	2156.3
1579.805	2138.4
1581.359	2148.74
1582.912	2144.2
1584.466	2158.8
1586.019	2128.88
1587.572	2167.29
1589.125	2131.35
1590.678	2152.43
1592.23	2137.79
1593.782	2146.61
1595.334	2134.56
1596.886	2149.37
1598.438	2145.37
1599.989	2144.05
1601.54	2140.38
1603.091	2142.05
1604.642	2134.84
1606.192	2150.72
1607.742	2160.97
1609.292	2148.11
1610.842	2149.04
1612.391	2153.04
1613.941	2135.03
1615.49	2153.44
1617.038	2145.7
1618.587	2151.68
1620.135	2134.77
1621.684	2147.99
1623.231	2119.98
1624.779	2148.29
1626.327	2138.32
1627.874	2149.48
1629.421	2127.67
1630.968	2151.92
1632.514	2140.59
1634.06	2139.42
1635.606	2138.55
1637.152	2144.38
1638.698	2128.83
1640.243	2142.78
1641.788	2131.38
1643.333	2143.55
1644.878	2138.36
1646.422	2150.19
1647.967	2129.8
1649.511	2137.99
1651.054	2137.08
1652.598	2148.64
1654.141	2130.84
1655.684	2138.44
1657.227	2122.72
1658.77	2149.34
1660.312	2114.94
1661.854	2135.08
1663.396	2122.22
1664.937	2149.1
1666.479	2135.91
1668.02	2144.88
1669.561	2127.31
1671.102	2131.31
1672.642	2137.47
1674.182	2143.61
1675.722	2141.85
1677.262	2135.69
1678.801	2128.5
1680.341	2144.8
1681.88	2141.55
1683.418	2136.22
1684.957	2131.02
1686.495	2150.62
1688.033	2138.67
1689.571	2145.23
1691.109	2138
1692.646	2135.78
1694.183	2131.32
1695.72	2131.59
1697.257	2123.98
1698.793	2129.52
1700.329	2126.89
1701.865	2134.66
1703.401	2120.62
1704.936	2129.11
1706.471	2129.99
1708.006	2127.02
1709.541	2129.46
