# Supplementary material for: Exciton thermal radiation from macroscale membranes composed of chirality-sorted carbon nanotubes and its control
Source: Nat Commun. 2026 Jul 29;17:6967. doi: 10.1038/s41467-026-75711-4 (PMC13421534; doi:10.1038/s41467-026-75711-4)
Supplement: Supplementary file 4 — Source Data [file 41467_2026_75711_MOESM4_ESM.zip › Source data/Supplementary_Data_8_heating_400K.txt]

Data from AT069_NQ51B19821__4__13-36-34-904.txt Node

Date: Wed Sep 25 13:36:34 JST 2024
User: ymlab
Spectrometer: NQ51B1982
Trigger mode: 0
Integration Time (sec): 8.000000E-2
Scans to average: 100
Nonlinearity correction enabled: false
Boxcar width: 0
Storing dark spectrum: false
XAxis mode: Wavelengths
Number of Pixels in Spectrum: 512
>>>>>Begin Spectral Data<<<<<
899.399	7589.42
901.024	7656.44
902.648	7900.61
904.273	7989.61
905.897	8244.91
907.522	8338.46
909.146	8569.23
910.77	8694.81
912.394	8970.44
914.018	9162.44
915.642	9573.38
917.265	10009.04
918.889	10748.9
920.512	11409.22
922.136	12150.93
923.759	12592.08
925.382	13194.36
927.005	13596.65
928.628	14058.25
930.251	14331.32
931.873	14788.53
933.496	14967.24
935.118	15363.61
936.74	15487.65
938.363	15917.02
939.985	16105.91
941.607	16397.08
943.228	16472.97
944.85	16825.06
946.472	16925.36
948.093	17214.64
949.715	17305.23
951.336	17595.85
952.957	17663.3
954.578	17870.34
956.199	17892.77
957.82	18225.63
959.44	18195.93
961.061	18369.31
962.681	18373.48
964.302	18660.66
965.922	18623.11
967.542	18961.09
969.162	18976.87
970.782	19189.53
972.401	19111.65
974.021	19266.55
975.64	19219.22
977.26	19419.28
978.879	19446.34
980.498	19589.08
982.117	19607.45
983.736	19924.4
985.355	19846.51
986.973	19969.78
988.592	19904.15
990.21	20033.05
991.828	20023.03
993.446	20144.46
995.064	20020.07
996.682	20163.23
998.3	20043.83
999.917	20176.1
1001.535	20066.55
1003.152	20121.98
1004.769	19921.62
1006.387	20029.63
1008.003	19815.87
1009.62	19722.59
1011.237	19520.88
1012.854	19458.7
1014.47	19146.68
1016.086	18996.36
1017.703	18721.33
1019.319	18632.7
1020.935	18232.85
1022.55	18015.26
1024.166	17555.19
1025.782	17316.24
1027.397	16822.96
1029.012	16603.47
1030.627	16075.19
1032.243	15747.07
1033.857	15225.4
1035.472	14863.52
1037.087	14330.53
1038.701	14043.12
1040.316	13597.79
1041.93	13271.43
1043.544	12781.61
1045.158	12530.25
1046.772	12126.31
1048.386	11844.38
1049.999	11510.87
1051.613	11265.24
1053.226	10944.94
1054.839	10835.91
1056.452	10611.38
1058.065	10523.94
1059.678	10347.22
1061.29	10273.47
1062.903	10127.95
1064.515	10169.49
1066.127	10055.47
1067.74	10161.81
1069.351	10114.27
1070.963	10272.06
1072.575	10300.85
1074.186	10530.95
1075.798	10623.77
1077.409	10832.46
1079.02	10952.89
1080.631	11281.41
1082.242	11460.57
1083.853	11822.39
1085.463	11999.52
1087.074	12466.53
1088.684	12768.79
1090.294	13217.02
1091.904	13411.92
1093.514	13901.9
1095.124	14193
1096.733	14756.67
1098.343	15157.03
1099.952	15651.29
1101.561	16053.86
1103.17	16618.12
1104.779	17103.38
1106.388	17656.56
1107.996	17978.58
1109.605	18586.93
1111.213	19027.21
1112.821	19778.09
1114.429	20067.9
1116.037	20638.57
1117.645	20954.68
1119.252	21533.8
1120.86	21829.98
1122.467	22362.2
1124.074	22807.17
1125.681	23443.47
1127.288	23818.79
1128.895	24409.3
1130.501	24955.05
1132.108	25740.91
1133.714	25748.76
1135.32	26123.32
1136.926	26737.86
1138.532	27605.66
1140.138	27594.34
1141.743	28093.85
1143.349	28349.13
1144.954	28699.56
1146.559	28901.48
1148.164	29382.04
1149.768	29420.74
1151.373	29917.46
1152.978	29829.63
1154.582	30200.08
1156.186	30088.54
1157.79	30759.57
1159.394	30583.92
1160.998	30758.68
1162.601	30625.57
1164.205	30885.02
1165.808	30815.46
1167.411	31039.3
1169.014	30981.75
1170.617	31118.79
1172.219	30787.36
1173.822	30921.11
1175.424	30662.15
1177.026	30874.93
1178.628	30862.3
1180.23	31086.18
1181.832	30945.45
1183.433	30950.66
1185.035	30892.96
1186.636	31302.95
1188.237	31154.49
1189.838	31552.83
1191.439	31359.78
1193.04	31539.67
1194.64	31387.54
1196.24	32039.22
1197.84	31717.77
1199.44	32121.7
1201.04	32061.2
1202.64	32443.49
1204.239	32585.97
1205.839	33081.48
1207.438	32823.85
1209.037	33462.53
1210.636	33469.92
1212.235	33985.17
1213.833	33959.89
1215.432	34157.05
1217.03	34282.02
1218.628	34868.33
1220.226	34531.44
1221.823	35013.19
1223.421	34884.33
1225.018	35370.01
1226.616	35434.08
1228.213	35910.63
1229.81	35829.91
1231.407	36269.29
1233.003	35805.22
1234.6	36558.81
1236.196	36023.67
1237.792	36423.95
1239.388	36338.8
1240.984	36974.86
1242.579	36759.25
1244.175	36911.22
1245.77	36818.58
1247.365	37250.22
1248.96	37189.52
1250.555	37759.42
1252.149	37457.83
1253.744	37935.95
1255.338	37656.41
1256.932	38325.77
1258.526	38485.2
1260.12	38309.52
1261.714	38420.76
1263.307	38652.75
1264.9	38617.9
1266.494	38665.97
1268.086	39004.16
1269.679	39711.13
1271.272	39039.46
1272.864	39819.52
1274.456	39658.74
1276.049	40132.76
1277.64	39842.85
1279.232	40125.73
1280.824	40073.33
1282.415	40306.6
1284.006	40565.98
1285.597	40387.83
1287.188	40357.53
1288.779	40941.16
1290.37	40789.9
1291.96	41264.64
1293.55	41036.36
1295.14	41599.19
1296.73	41082.87
1298.32	41664.01
1299.909	41387.57
1301.499	41718.56
1303.088	41337.16
1304.677	42505.49
1306.265	41737.66
1307.854	41890.81
1309.442	41866.31
1311.031	41994.6
1312.619	42030.03
1314.207	42418.32
1315.794	42163.9
1317.382	42424.12
1318.969	42455.73
1320.557	42476.93
1322.144	42607.58
1323.73	42699.77
1325.317	43188.3
1326.904	43194.46
1328.49	43334.89
1330.076	43323.06
1331.662	43272.98
1333.248	43209.09
1334.833	43722.95
1336.419	43336.32
1338.004	43283.97
1339.589	43367.9
1341.174	43581.59
1342.758	43700.36
1344.343	43384.88
1345.927	43476.26
1347.511	42519.4
1349.095	41961.28
1350.679	41783.53
1352.263	41244.24
1353.846	41169.78
1355.429	39781.18
1357.012	40055.17
1358.595	40432.44
1360.178	39094.83
1361.76	36651.32
1363.343	37736.87
1364.925	37612
1366.507	39136.27
1368.088	37546.22
1369.67	38773.32
1371.251	37926.59
1372.832	38899.88
1374.413	39583.38
1375.994	38413.87
1377.575	37118.43
1379.155	35603.69
1380.735	33272.55
1382.316	31822.8
1383.895	31436.45
1385.475	33437.95
1387.055	34814.6
1388.634	33987.25
1390.213	35593.29
1391.792	35419.07
1393.371	34829.4
1394.949	34987.02
1396.527	34139.18
1398.106	37091.62
1399.684	36385.53
1401.261	34513.87
1402.839	38479.31
1404.416	36874.95
1405.993	36639.73
1407.57	36878.17
1409.147	37736.96
1410.724	38025.84
1412.3	39870.68
1413.876	38838.19
1415.452	38821.74
1417.028	40567.79
1418.604	40556.42
1420.179	40431.52
1421.755	41264.38
1423.33	40864.55
1424.905	40408.63
1426.479	41344.22
1428.054	41271.24
1429.628	41181.68
1431.202	41139.63
1432.776	40515.91
1434.35	40990.26
1435.923	40418.52
1437.496	41083.43
1439.069	40829.64
1440.642	41760.13
1442.215	41173.6
1443.788	41658.8
1445.36	41342.8
1446.932	42219.44
1448.504	42621.89
1450.076	42141.28
1451.647	41518.04
1453.218	41575.53
1454.789	41712.98
1456.36	42175.49
1457.931	41888.89
1459.502	42185.74
1461.072	40923.81
1462.642	41449.37
1464.212	41244.02
1465.781	41846.17
1467.351	40998.98
1468.92	41298.74
1470.489	41292.49
1472.058	41439.09
1473.627	41803.12
1475.195	42036.72
1476.764	41418.05
1478.332	42143.02
1479.9	41470.71
1481.467	41931.67
1483.035	41802.98
1484.602	41778.34
1486.169	41652.82
1487.736	41454.23
1489.302	41474.63
1490.869	40936.37
1492.435	40952.05
1494.001	41086.33
1495.567	40170.5
1497.132	40840.61
1498.698	40476.74
1500.263	41013.89
1501.828	40240.43
1503.393	40284.8
1504.957	39458.17
1506.521	39544.43
1508.086	39795.41
1509.65	39878.45
1511.213	39810.62
1512.777	40621.02
1514.34	39181.76
1515.903	39563.91
1517.466	40027.04
1519.029	39923.12
1520.591	40343.12
1522.153	39944.35
1523.715	40270.41
1525.277	39803.51
1526.839	39035.27
1528.4	40652.18
1529.961	40051.23
1531.522	39880.06
1533.083	39570.05
1534.643	39169.93
1536.204	39819.98
1537.764	39473.59
1539.324	39409.44
1540.883	40204.94
1542.443	39411.39
1544.002	39649.32
1545.561	38792.25
1547.12	38433.7
1548.679	38774.43
1550.237	38999.55
1551.795	39076.2
1553.353	39425.9
1554.911	38222.89
1556.468	38537.06
1558.026	38314.38
1559.583	38064.31
1561.139	38390.29
1562.696	38519.74
1564.252	37634.26
1565.809	38532.97
1567.365	37873.68
1568.92	38028.85
1570.476	38178.94
1572.031	37534.37
1573.586	37278.38
1575.141	37762.27
1576.696	37164.54
1578.25	38321.8
1579.805	37647.45
1581.359	37476.82
1582.912	37921.07
1584.466	37759.68
1586.019	37002.55
1587.572	37106.9
1589.125	36539.63
1590.678	37344.74
1592.23	37203.6
1593.782	36788.02
1595.334	36550.35
1596.886	36413.63
1598.438	35323.42
1599.989	35934.45
1601.54	35429.1
1603.091	35660.25
1604.642	35682.43
1606.192	34936.38
1607.742	34712.97
1609.292	35656.55
1610.842	35213.96
1612.391	35215.02
1613.941	34885.37
1615.49	34289.51
1617.038	34077.11
1618.587	34948.73
1620.135	33941.58
1621.684	33776.5
1623.231	34096.94
1624.779	34042.63
1626.327	34016.56
1627.874	33923.5
1629.421	32691.73
1630.968	33661.04
1632.514	33094.74
1634.06	32322.93
1635.606	32512.55
1637.152	32877.86
1638.698	31479.93
1640.243	31982.02
1641.788	31101.95
1643.333	30371.46
1644.878	29807.86
1646.422	29329.55
1647.967	27514.57
1649.511	27284.97
1651.054	26320.87
1652.598	24634.17
1654.141	23097.2
1655.684	21826.43
1657.227	19814.35
1658.77	18535.66
1660.312	17008.49
1661.854	15486.9
1663.396	14451.76
1664.937	13592.59
1666.479	12190.57
1668.02	11449.04
1669.561	10656.23
1671.102	9785.68
1672.642	9147.92
1674.182	8790.3
1675.722	8140.23
1677.262	7729.97
1678.801	7321.71
1680.341	6912.5
1681.88	6554.96
1683.418	6273.48
1684.957	5926.26
1686.495	5607.03
1688.033	5377.08
1689.571	5213.18
1691.109	4951.66
1692.646	4793.52
1694.183	4608.2
1695.72	4462.54
1697.257	4331.06
1698.793	4222.52
1700.329	4060.56
1701.865	3960.3
1703.401	3870.5
1704.936	3779.08
1706.471	3670.92
1708.006	3597.09
1709.541	3520.23
