# Supplementary material for: Exciton thermal radiation from macroscale membranes composed of chirality-sorted carbon nanotubes and its control
Source: Nat Commun. 2026 Jul 29;17:6967. doi: 10.1038/s41467-026-75711-4 (PMC13421534; doi:10.1038/s41467-026-75711-4)
Supplement: Supplementary file 4 — Source Data [file 41467_2026_75711_MOESM4_ESM.zip › Source data/Supplementary_Data_16_heating_350K.txt]

Data from MK75SS02_1_NIR_350K_sig_NQ51B19821__0__4.txt Node

Date: Mon Nov 17 09:58:35 JST 2025
User: ymlab
Spectrometer: NQ51B1982
Trigger mode: 0
Integration Time (sec): 1.000000E-1
Scans to average: 1
Nonlinearity correction enabled: false
Boxcar width: 0
Storing dark spectrum: false
XAxis mode: Wavelengths
Number of Pixels in Spectrum: 512
>>>>>Begin Spectral Data<<<<<
899.399	2873
901.024	2862
902.648	2932
904.273	2922
905.897	2966
907.522	2978
909.146	3030
910.77	3013
912.394	3088
914.018	3084
915.642	3170
917.265	3181
918.889	3291
920.512	3357
922.136	3518
923.759	3577
925.382	3711
927.005	3751
928.628	3854
930.251	3901
931.873	3971
933.496	4039
935.118	4109
936.74	4137
938.363	4214
939.985	4255
941.607	4311
943.228	4343
944.85	4435
946.472	4443
948.093	4479
949.715	4478
951.336	4531
952.957	4514
954.578	4631
956.199	4602
957.82	4648
959.44	4648
961.061	4684
962.681	4710
964.302	4738
965.922	4731
967.542	4809
969.162	4840
970.782	4852
972.401	4778
974.021	4881
975.64	4867
977.26	4902
978.879	4918
980.498	4992
982.117	4925
983.736	4971
985.355	4939
986.973	5015
988.592	4969
990.21	4990
991.828	4918
993.446	4951
995.064	4935
996.682	4991
998.3	4976
999.917	4968
1001.535	4905
1003.152	4942
1004.769	4875
1006.387	4904
1008.003	4821
1009.62	4834
1011.237	4759
1012.854	4726
1014.47	4650
1016.086	4675
1017.703	4596
1019.319	4561
1020.935	4436
1022.55	4374
1024.166	4261
1025.782	4219
1027.397	4149
1029.012	4107
1030.627	3969
1032.243	3888
1033.857	3761
1035.472	3719
1037.087	3641
1038.701	3607
1040.316	3528
1041.93	3485
1043.544	3408
1045.158	3367
1046.772	3276
1048.386	3275
1049.999	3199
1051.613	3170
1053.226	3130
1054.839	3130
1056.452	3049
1058.065	3067
1059.678	3005
1061.29	3034
1062.903	2979
1064.515	3020
1066.127	2976
1067.74	3016
1069.351	3000
1070.963	3049
1072.575	3046
1074.186	3105
1075.798	3100
1077.409	3134
1079.02	3130
1080.631	3212
1082.242	3165
1083.853	3236
1085.463	3291
1087.074	3372
1088.684	3402
1090.294	3477
1091.904	3504
1093.514	3600
1095.124	3643
1096.733	3756
1098.343	3789
1099.952	3881
1101.561	3947
1103.17	4106
1104.779	4148
1106.388	4226
1107.996	4244
1109.605	4391
1111.213	4404
1112.821	4569
1114.429	4578
1116.037	4734
1117.645	4786
1119.252	4841
1120.86	4965
1122.467	5079
1124.074	5189
1125.681	5297
1127.288	5306
1128.895	5440
1130.501	5428
1132.108	5522
1133.714	5626
1135.32	5787
1136.926	5766
1138.532	5946
1140.138	6028
1141.743	6100
1143.349	6109
1144.954	6130
1146.559	6176
1148.164	6239
1149.768	6212
1151.373	6332
1152.978	6287
1154.582	6403
1156.186	6377
1157.79	6413
1159.394	6352
1160.998	6440
1162.601	6387
1164.205	6636
1165.808	6409
1167.411	6488
1169.014	6363
1170.617	6416
1172.219	6425
1173.822	6613
1175.424	6582
1177.026	6514
1178.628	6435
1180.23	6493
1181.832	6528
1183.433	6536
1185.035	6536
1186.636	6650
1188.237	6582
1189.838	6634
1191.439	6427
1193.04	6580
1194.64	6759
1196.24	6625
1197.84	6493
1199.44	6682
1201.04	6651
1202.64	6659
1204.239	6716
1205.839	6955
1207.438	6796
1209.037	6918
1210.636	6859
1212.235	7132
1213.833	6997
1215.432	7173
1217.03	7069
1218.628	7199
1220.226	7200
1221.823	7322
1223.421	7337
1225.018	7149
1226.616	7006
1228.213	7236
1229.81	7406
1231.407	7692
1233.003	7644
1234.6	7669
1236.196	7510
1237.792	7709
1239.388	7526
1240.984	7418
1242.579	7493
1244.175	7665
1245.77	7503
1247.365	7549
1248.96	7495
1250.555	7837
1252.149	7808
1253.744	7887
1255.338	8001
1256.932	8136
1258.526	7690
1260.12	7826
1261.714	7930
1263.307	8073
1264.9	7836
1266.494	7902
1268.086	7898
1269.679	8015
1271.272	8046
1272.864	8233
1274.456	8012
1276.049	8263
1277.64	8193
1279.232	8145
1280.824	8204
1282.415	8254
1284.006	8109
1285.597	8200
1287.188	8344
1288.779	8462
1290.37	8488
1291.96	8395
1293.55	8235
1295.14	8411
1296.73	8209
1298.32	8339
1299.909	8333
1301.499	8560
1303.088	8419
1304.677	8515
1306.265	8561
1307.854	8472
1309.442	8509
1311.031	8679
1312.619	8740
1314.207	8699
1315.794	8525
1317.382	8523
1318.969	8643
1320.557	8722
1322.144	8853
1323.73	9035
1325.317	8739
1326.904	8717
1328.49	8665
1330.076	8876
1331.662	8704
1333.248	8911
1334.833	8925
1336.419	9085
1338.004	8767
1339.589	8855
1341.174	8809
1342.758	9020
1344.343	8959
1345.927	9020
1347.511	8715
1349.095	8629
1350.679	8362
1352.263	8514
1353.846	8643
1355.429	8655
1357.012	8054
1358.595	8381
1360.178	8100
1361.76	8104
1363.343	7637
1364.925	7383
1366.507	7902
1368.088	8176
1369.67	8240
1371.251	8038
1372.832	7931
1374.413	8215
1375.994	8144
1377.575	7939
1379.155	7654
1380.735	7638
1382.316	7337
1383.895	7248
1385.475	7034
1387.055	7537
1388.634	7725
1390.213	7667
1391.792	7962
1393.371	8252
1394.949	7918
1396.527	7769
1398.106	7294
1399.684	7717
1401.261	7947
1402.839	7714
1404.416	8201
1405.993	8275
1407.57	7548
1409.147	7853
1410.724	8143
1412.3	8076
1413.876	8217
1415.452	8404
1417.028	8450
1418.604	8407
1420.179	8270
1421.755	8135
1423.33	8415
1424.905	8433
1426.479	8332
1428.054	8088
1429.628	8069
1431.202	8340
1432.776	8298
1434.35	8327
1435.923	8374
1437.496	8529
1439.069	8339
1440.642	8133
1442.215	8018
1443.788	8232
1445.36	8484
1446.932	8480
1448.504	8110
1450.076	8478
1451.647	8521
1453.218	8290
1454.789	8282
1456.36	8498
1457.931	8501
1459.502	8720
1461.072	8678
1462.642	8728
1464.212	8628
1465.781	8464
1467.351	7991
1468.92	8274
1470.489	8409
1472.058	8544
1473.627	8132
1475.195	7795
1476.764	7931
1478.332	7893
1479.9	7924
1481.467	8033
1483.035	8019
1484.602	8206
1486.169	8382
1487.736	8544
1489.302	8346
1490.869	8119
1492.435	7883
1494.001	8176
1495.567	8070
1497.132	7746
1498.698	7701
1500.263	8007
1501.828	8343
1503.393	8512
1504.957	8103
1506.521	7861
1508.086	7806
1509.65	7767
1511.213	7467
1512.777	7761
1514.34	7904
1515.903	7902
1517.466	7849
1519.029	8009
1520.591	8059
1522.153	7992
1523.715	7953
1525.277	8026
1526.839	7743
1528.4	7907
1529.961	8015
1531.522	8176
1533.083	8308
1534.643	8079
1536.204	7806
1537.764	7969
1539.324	8045
1540.883	7820
1542.443	7831
1544.002	7999
1545.561	7840
1547.12	7831
1548.679	7963
1550.237	8237
1551.795	8093
1553.353	8082
1554.911	7994
1556.468	7599
1558.026	7320
1559.583	7486
1561.139	7679
1562.696	7909
1564.252	7811
1565.809	7344
1567.365	7571
1568.92	7754
1570.476	7474
1572.031	7713
1573.586	7644
1575.141	7491
1576.696	7431
1578.25	7498
1579.805	7596
1581.359	7816
1582.912	7277
1584.466	7357
1586.019	7427
1587.572	7475
1589.125	7459
1590.678	7550
1592.23	7251
1593.782	7302
1595.334	7227
1596.886	7426
1598.438	7618
1599.989	7533
1601.54	7544
1603.091	7436
1604.642	7209
1606.192	7173
1607.742	7328
1609.292	6934
1610.842	7027
1612.391	7172
1613.941	7108
1615.49	7243
1617.038	7147
1618.587	7021
1620.135	7015
1621.684	6870
1623.231	6877
1624.779	6944
1626.327	6672
1627.874	6820
1629.421	6726
1630.968	6893
1632.514	6897
1634.06	6942
1635.606	6983
1637.152	6929
1638.698	6807
1640.243	6650
1641.788	6197
1643.333	6389
1644.878	6196
1646.422	6096
1647.967	5915
1649.511	5831
1651.054	5923
1652.598	5911
1654.141	5714
1655.684	5539
1657.227	5217
1658.77	5014
1660.312	4648
1661.854	4452
1663.396	4236
1664.937	3994
1666.479	3903
1668.02	3822
1669.561	3745
1671.102	3605
1672.642	3441
1674.182	3392
1675.722	3186
1677.262	3118
1678.801	3002
1680.341	2974
1681.88	2869
1683.418	2806
1684.957	2744
1686.495	2714
1688.033	2656
1689.571	2628
1691.109	2586
1692.646	2552
1694.183	2518
1695.72	2500
1697.257	2457
1698.793	2430
1700.329	2400
1701.865	2409
1703.401	2370
1704.936	2390
1706.471	2357
1708.006	2348
1709.541	2330
