# Supplementary material for: Exciton thermal radiation from macroscale membranes composed of chirality-sorted carbon nanotubes and its control
Source: Nat Commun. 2026 Jul 29;17:6967. doi: 10.1038/s41467-026-75711-4 (PMC13421534; doi:10.1038/s41467-026-75711-4)
Supplement: Supplementary file 4 — Source Data [file 41467_2026_75711_MOESM4_ESM.zip › Source data/Supplementary_Data_16_heating_700K.txt]

Data from MK75SS02_1_NIR_700K_sig_NQ51B19821__0__18.txt Node

Date: Mon Nov 17 10:46:28 JST 2025
User: ymlab
Spectrometer: NQ51B1982
Trigger mode: 0
Integration Time (sec): 1.000000E-1
Scans to average: 1
Nonlinearity correction enabled: false
Boxcar width: 0
Storing dark spectrum: false
XAxis mode: Wavelengths
Number of Pixels in Spectrum: 512
>>>>>Begin Spectral Data<<<<<
899.399	2886
901.024	2860
902.648	2938
904.273	2918
905.897	2973
907.522	2988
909.146	3025
910.77	3010
912.394	3076
914.018	3058
915.642	3137
917.265	3154
918.889	3264
920.512	3320
922.136	3445
923.759	3509
925.382	3636
927.005	3678
928.628	3770
930.251	3794
931.873	3876
933.496	3884
935.118	3928
936.74	3920
938.363	4068
939.985	4051
941.607	4128
943.228	4118
944.85	4192
946.472	4174
948.093	4276
949.715	4223
951.336	4338
952.957	4302
954.578	4372
956.199	4353
957.82	4440
959.44	4426
961.061	4499
962.681	4516
964.302	4549
965.922	4520
967.542	4574
969.162	4612
970.782	4636
972.401	4602
974.021	4708
975.64	4669
977.26	4696
978.879	4702
980.498	4754
982.117	4747
983.736	4800
985.355	4784
986.973	4855
988.592	4823
990.21	4916
991.828	4903
993.446	4921
995.064	4845
996.682	4914
998.3	4921
999.917	4978
1001.535	4920
1003.152	4962
1004.769	4909
1006.387	4951
1008.003	4884
1009.62	4934
1011.237	4896
1012.854	4872
1014.47	4865
1016.086	4815
1017.703	4709
1019.319	4726
1020.935	4724
1022.55	4746
1024.166	4657
1025.782	4666
1027.397	4582
1029.012	4618
1030.627	4529
1032.243	4487
1033.857	4416
1035.472	4404
1037.087	4392
1038.701	4396
1040.316	4277
1041.93	4200
1043.544	4132
1045.158	4079
1046.772	4012
1048.386	4000
1049.999	3901
1051.613	3920
1053.226	3812
1054.839	3808
1056.452	3749
1058.065	3748
1059.678	3626
1061.29	3629
1062.903	3586
1064.515	3572
1066.127	3528
1067.74	3516
1069.351	3472
1070.963	3496
1072.575	3438
1074.186	3424
1075.798	3395
1077.409	3408
1079.02	3347
1080.631	3355
1082.242	3344
1083.853	3399
1085.463	3334
1087.074	3406
1088.684	3377
1090.294	3425
1091.904	3387
1093.514	3431
1095.124	3416
1096.733	3471
1098.343	3474
1099.952	3567
1101.561	3522
1103.17	3586
1104.779	3606
1106.388	3693
1107.996	3686
1109.605	3725
1111.213	3709
1112.821	3795
1114.429	3821
1116.037	3916
1117.645	3952
1119.252	4031
1120.86	4042
1122.467	4128
1124.074	4111
1125.681	4181
1127.288	4244
1128.895	4370
1130.501	4388
1132.108	4469
1133.714	4589
1135.32	4638
1136.926	4614
1138.532	4792
1140.138	4800
1141.743	4856
1143.349	4829
1144.954	4950
1146.559	5002
1148.164	5106
1149.768	5134
1151.373	5234
1152.978	5222
1154.582	5349
1156.186	5289
1157.79	5442
1159.394	5668
1160.998	5738
1162.601	5661
1164.205	5730
1165.808	5651
1167.411	5746
1169.014	5885
1170.617	5952
1172.219	5927
1173.822	5964
1175.424	5984
1177.026	6065
1178.628	6042
1180.23	6221
1181.832	6118
1183.433	6196
1185.035	6130
1186.636	6170
1188.237	6131
1189.838	6222
1191.439	6146
1193.04	6210
1194.64	6133
1196.24	6147
1197.84	6263
1199.44	6475
1201.04	6389
1202.64	6383
1204.239	6512
1205.839	6518
1207.438	6442
1209.037	6589
1210.636	6520
1212.235	6694
1213.833	6618
1215.432	6748
1217.03	6788
1218.628	6855
1220.226	6692
1221.823	6741
1223.421	6720
1225.018	6669
1226.616	6586
1228.213	6664
1229.81	6768
1231.407	7026
1233.003	7000
1234.6	6909
1236.196	6878
1237.792	7035
1239.388	7163
1240.984	7244
1242.579	7150
1244.175	7197
1245.77	7139
1247.365	7198
1248.96	6966
1250.555	7102
1252.149	7143
1253.744	7189
1255.338	7172
1256.932	7271
1258.526	7230
1260.12	7170
1261.714	7215
1263.307	7360
1264.9	7371
1266.494	7318
1268.086	7379
1269.679	7348
1271.272	7146
1272.864	7384
1274.456	7368
1276.049	7544
1277.64	7551
1279.232	7644
1280.824	7649
1282.415	7836
1284.006	7839
1285.597	7564
1287.188	7476
1288.779	7489
1290.37	7758
1291.96	7980
1293.55	8006
1295.14	8012
1296.73	7697
1298.32	7817
1299.909	7919
1301.499	8060
1303.088	8176
1304.677	8341
1306.265	8218
1307.854	8312
1309.442	8140
1311.031	8212
1312.619	8081
1314.207	8082
1315.794	8074
1317.382	8140
1318.969	8376
1320.557	8377
1322.144	8409
1323.73	8368
1325.317	8487
1326.904	8204
1328.49	8176
1330.076	8414
1331.662	8348
1333.248	8562
1334.833	8456
1336.419	8342
1338.004	8324
1339.589	8462
1341.174	8455
1342.758	8502
1344.343	8321
1345.927	8628
1347.511	8648
1349.095	8544
1350.679	8270
1352.263	8060
1353.846	8100
1355.429	8226
1357.012	8006
1358.595	8124
1360.178	7993
1361.76	7788
1363.343	7395
1364.925	7536
1366.507	7756
1368.088	7894
1369.67	7927
1371.251	7745
1372.832	7564
1374.413	7658
1375.994	7676
1377.575	7729
1379.155	7984
1380.735	7818
1382.316	7412
1383.895	7187
1385.475	6870
1387.055	7353
1388.634	7617
1390.213	7488
1391.792	7733
1393.371	7880
1394.949	7485
1396.527	7496
1398.106	7256
1399.684	7964
1401.261	7892
1402.839	7349
1404.416	7768
1405.993	8028
1407.57	7756
1409.147	7990
1410.724	7920
1412.3	7815
1413.876	8036
1415.452	8050
1417.028	7924
1418.604	8346
1420.179	8142
1421.755	8092
1423.33	8076
1424.905	8330
1426.479	8272
1428.054	8139
1429.628	8052
1431.202	8286
1432.776	8298
1434.35	8133
1435.923	8076
1437.496	7956
1439.069	7979
1440.642	8256
1442.215	8128
1443.788	8437
1445.36	8338
1446.932	8284
1448.504	8242
1450.076	8141
1451.647	8230
1453.218	8360
1454.789	8302
1456.36	8272
1457.931	8206
1459.502	8142
1461.072	8084
1462.642	8214
1464.212	8238
1465.781	8546
1467.351	8396
1468.92	8134
1470.489	7769
1472.058	7848
1473.627	7989
1475.195	8042
1476.764	8272
1478.332	8548
1479.9	8089
1481.467	8337
1483.035	8224
1484.602	8099
1486.169	7884
1487.736	8240
1489.302	8384
1490.869	8511
1492.435	8391
1494.001	8363
1495.567	7988
1497.132	7979
1498.698	7903
1500.263	8176
1501.828	8253
1503.393	8418
1504.957	8046
1506.521	7874
1508.086	7964
1509.65	7952
1511.213	7663
1512.777	7729
1514.34	7794
1515.903	8014
1517.466	8042
1519.029	7919
1520.591	7794
1522.153	7872
1523.715	7898
1525.277	8006
1526.839	7752
1528.4	7873
1529.961	7814
1531.522	7996
1533.083	8071
1534.643	8300
1536.204	8195
1537.764	8100
1539.324	8050
1540.883	7952
1542.443	7782
1544.002	7530
1545.561	7667
1547.12	7790
1548.679	7418
1550.237	7517
1551.795	7726
1553.353	7966
1554.911	7652
1556.468	7551
1558.026	7627
1559.583	7988
1561.139	7912
1562.696	7723
1564.252	7572
1565.809	7676
1567.365	7451
1568.92	7500
1570.476	7399
1572.031	7440
1573.586	7301
1575.141	7542
1576.696	7180
1578.25	7300
1579.805	7328
1581.359	7190
1582.912	7058
1584.466	7192
1586.019	7410
1587.572	7425
1589.125	7402
1590.678	7732
1592.23	7893
1593.782	7608
1595.334	7489
1596.886	7879
1598.438	7657
1599.989	7410
1601.54	7576
1603.091	7498
1604.642	7557
1606.192	7660
1607.742	7447
1609.292	7276
1610.842	7092
1612.391	6842
1613.941	6968
1615.49	7129
1617.038	6810
1618.587	7034
1620.135	6871
1621.684	7031
1623.231	7108
1624.779	6934
1626.327	6906
1627.874	6985
1629.421	6905
1630.968	6866
1632.514	6704
1634.06	6586
1635.606	6498
1637.152	6726
1638.698	6698
1640.243	6572
1641.788	6449
1643.333	6474
1644.878	6260
1646.422	6250
1647.967	6046
1649.511	6127
1651.054	6031
1652.598	5882
1654.141	5660
1655.684	5313
1657.227	4991
1658.77	4793
1660.312	4509
1661.854	4474
1663.396	4237
1664.937	4134
1666.479	3884
1668.02	3779
1669.561	3654
1671.102	3459
1672.642	3353
1674.182	3240
1675.722	3105
1677.262	3041
1678.801	2974
1680.341	2962
1681.88	2873
1683.418	2813
1684.957	2763
1686.495	2718
1688.033	2654
1689.571	2630
1691.109	2580
1692.646	2551
1694.183	2522
1695.72	2519
1697.257	2490
1698.793	2474
1700.329	2428
1701.865	2428
1703.401	2390
1704.936	2389
1706.471	2360
1708.006	2334
1709.541	2334
