# Supplementary material for: Exciton thermal radiation from macroscale membranes composed of chirality-sorted carbon nanotubes and its control
Source: Nat Commun. 2026 Jul 29;17:6967. doi: 10.1038/s41467-026-75711-4 (PMC13421534; doi:10.1038/s41467-026-75711-4)
Supplement: Supplementary file 4 — Source Data [file 41467_2026_75711_MOESM4_ESM.zip › Source data/Supplementary_Data_6_TR_bg.txt]

Data from NQ51B19821__6__13-30-13-548.txt Node

Date: Thu Oct 31 13:30:13 JST 2024
User: ymlab
Spectrometer: NQ51B1982
Trigger mode: 0
Integration Time (sec): 1.000000E0
Scans to average: 10
Nonlinearity correction enabled: false
Boxcar width: 0
Storing dark spectrum: false
XAxis mode: Wavelengths
Number of Pixels in Spectrum: 512
>>>>>Begin Spectral Data<<<<<
899.399	2218.7
901.024	2171.1
902.648	2221.4
904.273	2207
905.897	2202.2
907.522	2213.3
909.146	2211.8
910.77	2186.7
912.394	2194.2
914.018	2207.9
915.642	2199.2
917.265	2199.9
918.889	2209.4
920.512	2203.5
922.136	2220.4
923.759	2198.9
925.382	2207.3
927.005	2207.2
928.628	2199.9
930.251	2207.6
931.873	2226.2
933.496	2187.6
935.118	2233
936.74	2203.8
938.363	2219.2
939.985	2210.4
941.607	2220.8
943.228	2213.5
944.85	2219.1
946.472	2188.2
948.093	2220
949.715	2195.8
951.336	2229.6
952.957	2191.6
954.578	2230.2
956.199	2187.1
957.82	2218.1
959.44	2192.8
961.061	2214.2
962.681	2192.1
964.302	2227.3
965.922	2208.7
967.542	2225.5
969.162	2221.7
970.782	2218
972.401	2200.4
974.021	2212.4
975.64	2206.6
977.26	2206.7
978.879	2196.3
980.498	2211.3
982.117	2194.4
983.736	2211.6
985.355	2201.9
986.973	2212.8
988.592	2194.3
990.21	2206.8
991.828	2191.3
993.446	2216.2
995.064	2203.4
996.682	2201.2
998.3	2202.1
999.917	2220.3
1001.535	2191.2
1003.152	2224.4
1004.769	2178.7
1006.387	2210.4
1008.003	2205.7
1009.62	2212
1011.237	2198
1012.854	2214.3
1014.47	2199.6
1016.086	2213.4
1017.703	2190.4
1019.319	2210.1
1020.935	2208.3
1022.55	2213.1
1024.166	2204.1
1025.782	2195.8
1027.397	2208.4
1029.012	2210.7
1030.627	2201.1
1032.243	2213.7
1033.857	2199.9
1035.472	2202.3
1037.087	2194.8
1038.701	2196.4
1040.316	2207.5
1041.93	2211.4
1043.544	2204.8
1045.158	2196.4
1046.772	2192.6
1048.386	2212.5
1049.999	2197.2
1051.613	2199.7
1053.226	2189.3
1054.839	2225.4
1056.452	2172
1058.065	2218.8
1059.678	2175.7
1061.29	2212.9
1062.903	2189.3
1064.515	2220.6
1066.127	2178.7
1067.74	2201.8
1069.351	2183.2
1070.963	2206.2
1072.575	2195.9
1074.186	2201.1
1075.798	2198.3
1077.409	2215.8
1079.02	2182.9
1080.631	2198.3
1082.242	2190
1083.853	2203
1085.463	2191.2
1087.074	2202.5
1088.684	2181.5
1090.294	2203.8
1091.904	2187.9
1093.514	2198.5
1095.124	2195.5
1096.733	2205.4
1098.343	2190.7
1099.952	2210
1101.561	2172.5
1103.17	2214
1104.779	2189.1
1106.388	2212.5
1107.996	2186.8
1109.605	2192.4
1111.213	2193.2
1112.821	2194.6
1114.429	2189.2
1116.037	2187.3
1117.645	2195.9
1119.252	2215.4
1120.86	2185.7
1122.467	2198.6
1124.074	2182.3
1125.681	2215.6
1127.288	2204.7
1128.895	2225.2
1130.501	2191.1
1132.108	2202.6
1133.714	2192.6
1135.32	2213.4
1136.926	2188
1138.532	2201.5
1140.138	2195.3
1141.743	2211
1143.349	2188.6
1144.954	2211.8
1146.559	2210.9
1148.164	2196.4
1149.768	2201.4
1151.373	2221.2
1152.978	2185.1
1154.582	2206.7
1156.186	2183.3
1157.79	2208.2
1159.394	2193.5
1160.998	2206.5
1162.601	2196.4
1164.205	2201.1
1165.808	2199.6
1167.411	2185.5
1169.014	2209.2
1170.617	2214.1
1172.219	2185
1173.822	2204.3
1175.424	2207
1177.026	2217.4
1178.628	2179.8
1180.23	2206.8
1181.832	2195
1183.433	2208.8
1185.035	2194.2
1186.636	2207.6
1188.237	2196.9
1189.838	2179.7
1191.439	2209
1193.04	2203.6
1194.64	2202.9
1196.24	2191.4
1197.84	2189.8
1199.44	2211.5
1201.04	2190.2
1202.64	2213.2
1204.239	2184.7
1205.839	2206
1207.438	2184.4
1209.037	2204.4
1210.636	2194.4
1212.235	2206.4
1213.833	2167.7
1215.432	2216
1217.03	2176.2
1218.628	2203.8
1220.226	2178
1221.823	2209.5
1223.421	2180.9
1225.018	2201.4
1226.616	2192
1228.213	2189.6
1229.81	2190.4
1231.407	2207.3
1233.003	2191.5
1234.6	2208.6
1236.196	2190.8
1237.792	2197.2
1239.388	2176.5
1240.984	2201.1
1242.579	2173.4
1244.175	2219.2
1245.77	2173.2
1247.365	2202.4
1248.96	2183.4
1250.555	2200.9
1252.149	2190.3
1253.744	2199.4
1255.338	2179.4
1256.932	2184.4
1258.526	2198.9
1260.12	2197.6
1261.714	2177.6
1263.307	2211.7
1264.9	2188.3
1266.494	2184.2
1268.086	2186.4
1269.679	2192.1
1271.272	2196
1272.864	2196.4
1274.456	2190.3
1276.049	2182.1
1277.64	2190
1279.232	2202.4
1280.824	2170.2
1282.415	2201.8
1284.006	2197.1
1285.597	2200.5
1287.188	2170.7
1288.779	2194.4
1290.37	2184.4
1291.96	2202.5
1293.55	2189.1
1295.14	2186.4
1296.73	2177.8
1298.32	2203
1299.909	2198.3
1301.499	2169.1
1303.088	2198.7
1304.677	2185.7
1306.265	2181.5
1307.854	2193.2
1309.442	2176.9
1311.031	2192.5
1312.619	2193.8
1314.207	2193
1315.794	2175.7
1317.382	2193.8
1318.969	2168.9
1320.557	2205.6
1322.144	2173.9
1323.73	2199.6
1325.317	2177.7
1326.904	2197.2
1328.49	2167.2
1330.076	2200.8
1331.662	2176.2
1333.248	2185.2
1334.833	2200
1336.419	2201.8
1338.004	2182.8
1339.589	2180.9
1341.174	2185.4
1342.758	2201.5
1344.343	2168
1345.927	2205.7
1347.511	2182.3
1349.095	2178.2
1350.679	2165.7
1352.263	2200.5
1353.846	2176.7
1355.429	2207.6
1357.012	2165.2
1358.595	2192
1360.178	2167.7
1361.76	2189.9
1363.343	2180.8
1364.925	2195.4
1366.507	2180.3
1368.088	2176.7
1369.67	2185.3
1371.251	2178.1
1372.832	2179.4
1374.413	2177.1
1375.994	2182.8
1377.575	2204.4
1379.155	2176.6
1380.735	2180.9
1382.316	2173.4
1383.895	2201.3
1385.475	2186.2
1387.055	2195.1
1388.634	2174.1
1390.213	2191.1
1391.792	2170.2
1393.371	2203.4
1394.949	2183.1
1396.527	2203.9
1398.106	2177.1
1399.684	2195.2
1401.261	2185.6
1402.839	2179
1404.416	2179.2
1405.993	2178.2
1407.57	2196.3
1409.147	2184.7
1410.724	2171.8
1412.3	2201.9
1413.876	2175.6
1415.452	2188.3
1417.028	2189
1418.604	2202.7
1420.179	2189.6
1421.755	2196.1
1423.33	2187.2
1424.905	2189.2
1426.479	2182.6
1428.054	2197.2
1429.628	2171
1431.202	2187.6
1432.776	2177.5
1434.35	2190.4
1435.923	2185.2
1437.496	2193.7
1439.069	2177.3
1440.642	2193.8
1442.215	2175.7
1443.788	2177.5
1445.36	2192.4
1446.932	2201.6
1448.504	2185.5
1450.076	2172.9
1451.647	2173.1
1453.218	2202.7
1454.789	2174.2
1456.36	2197
1457.931	2169.2
1459.502	2196.9
1461.072	2171.1
1462.642	2201.5
1464.212	2171
1465.781	2194.3
1467.351	2186.1
1468.92	2186.2
1470.489	2178.6
1472.058	2194.7
1473.627	2170.3
1475.195	2173.2
1476.764	2173.2
1478.332	2195.7
1479.9	2171.4
1481.467	2200.4
1483.035	2172.5
1484.602	2193.9
1486.169	2191.8
1487.736	2210.1
1489.302	2152.9
1490.869	2176.5
1492.435	2159.8
1494.001	2189.5
1495.567	2168.6
1497.132	2187.4
1498.698	2178.5
1500.263	2186.3
1501.828	2166
1503.393	2189.5
1504.957	2176.1
1506.521	2177.9
1508.086	2171.9
1509.65	2179.1
1511.213	2171.5
1512.777	2189.2
1514.34	2168.2
1515.903	2172.3
1517.466	2169.7
1519.029	2189.5
1520.591	2153.9
1522.153	2211.2
1523.715	2167.3
1525.277	2179
1526.839	2169.8
1528.4	2184.9
1529.961	2172.3
1531.522	2187.2
1533.083	2174.7
1534.643	2185.9
1536.204	2171.5
1537.764	2207.4
1539.324	2179.1
1540.883	2169.3
1542.443	2183.9
1544.002	2172.5
1545.561	2180
1547.12	2210.2
1548.679	2155.9
1550.237	2178.9
1551.795	2161.1
1553.353	2195.8
1554.911	2178.7
1556.468	2194.7
1558.026	2174.6
1559.583	2164.1
1561.139	2194.5
1562.696	2188.5
1564.252	2181.8
1565.809	2178.1
1567.365	2175.8
1568.92	2182.8
1570.476	2168.1
1572.031	2203.6
1573.586	2170.2
1575.141	2184.1
1576.696	2195.5
1578.25	2202.6
1579.805	2168.9
1581.359	2188.2
1582.912	2184.7
1584.466	2195.7
1586.019	2167.8
1587.572	2200.4
1589.125	2168.4
1590.678	2183.1
1592.23	2177.7
1593.782	2172.9
1595.334	2174.7
1596.886	2187.1
1598.438	2180.7
1599.989	2177.3
1601.54	2182.3
1603.091	2162.5
1604.642	2164.1
1606.192	2188.6
1607.742	2203.6
1609.292	2168.4
1610.842	2183.9
1612.391	2175.1
1613.941	2177.2
1615.49	2184.3
1617.038	2181.2
1618.587	2177
1620.135	2179.6
1621.684	2176
1623.231	2152.1
1624.779	2178.1
1626.327	2182.3
1627.874	2176.1
1629.421	2168.3
1630.968	2180.3
1632.514	2168.4
1634.06	2184.6
1635.606	2168
1637.152	2174
1638.698	2174.2
1640.243	2164.1
1641.788	2178.3
1643.333	2171
1644.878	2185.9
1646.422	2167.8
1647.967	2177
1649.511	2157.1
1651.054	2175.7
1652.598	2183.3
1654.141	2165
1655.684	2169.9
1657.227	2156.5
1658.77	2175.6
1660.312	2154.4
1661.854	2160.1
1663.396	2160.2
1664.937	2183.1
1666.479	2171.6
1668.02	2174.9
1669.561	2177
1671.102	2160.6
1672.642	2180.3
1674.182	2171.7
1675.722	2172.9
1677.262	2162.5
1678.801	2175.8
1680.341	2169.2
1681.88	2172.6
1683.418	2167.6
1684.957	2175.5
1686.495	2173.9
1688.033	2192.5
1689.571	2170.7
1691.109	2174.5
1692.646	2165.5
1694.183	2167.7
1695.72	2175.4
1697.257	2157.5
1698.793	2177.7
1700.329	2150.3
1701.865	2172.9
1703.401	2167.3
1704.936	2159.4
1706.471	2169.8
1708.006	2147.1
1709.541	2176.9
