# Supplementary material for: Exciton thermal radiation from macroscale membranes composed of chirality-sorted carbon nanotubes and its control
Source: Nat Commun. 2026 Jul 29;17:6967. doi: 10.1038/s41467-026-75711-4 (PMC13421534; doi:10.1038/s41467-026-75711-4)
Supplement: Supplementary file 4 — Source Data [file 41467_2026_75711_MOESM4_ESM.zip › Source data/Supplementary_Data_16_cooling_450K_bg.txt]

Data from MK75SS02_1_cool_NIR_450K_sig_bg_NQ51B19821__1__43.txt Node

Date: Mon Nov 17 12:00:16 JST 2025
User: ymlab
Spectrometer: NQ51B1982
Trigger mode: 0
Integration Time (sec): 1.000000E-1
Scans to average: 1
Nonlinearity correction enabled: false
Boxcar width: 0
Storing dark spectrum: false
XAxis mode: Wavelengths
Number of Pixels in Spectrum: 512
>>>>>Begin Spectral Data<<<<<
899.399	2175
901.024	2135
902.648	2178
904.273	2157
905.897	2178
907.522	2160
909.146	2176
910.77	2146
912.394	2181
914.018	2146
915.642	2182
917.265	2137
918.889	2182
920.512	2146
922.136	2181
923.759	2150
925.382	2183
927.005	2152
928.628	2173
930.251	2157
931.873	2180
933.496	2154
935.118	2181
936.74	2145
938.363	2176
939.985	2166
941.607	2173
943.228	2168
944.85	2176
946.472	2150
948.093	2182
949.715	2154
951.336	2194
952.957	2158
954.578	2180
956.199	2144
957.82	2182
959.44	2154
961.061	2177
962.681	2156
964.302	2184
965.922	2140
967.542	2187
969.162	2174
970.782	2180
972.401	2147
974.021	2182
975.64	2156
977.26	2181
978.879	2142
980.498	2180
982.117	2153
983.736	2182
985.355	2160
986.973	2176
988.592	2148
990.21	2172
991.828	2141
993.446	2174
995.064	2148
996.682	2167
998.3	2146
999.917	2173
1001.535	2147
1003.152	2181
1004.769	2136
1006.387	2180
1008.003	2144
1009.62	2183
1011.237	2153
1012.854	2170
1014.47	2150
1016.086	2181
1017.703	2131
1019.319	2172
1020.935	2156
1022.55	2177
1024.166	2147
1025.782	2174
1027.397	2147
1029.012	2175
1030.627	2154
1032.243	2176
1033.857	2154
1035.472	2172
1037.087	2150
1038.701	2178
1040.316	2160
1041.93	2170
1043.544	2150
1045.158	2160
1046.772	2156
1048.386	2175
1049.999	2153
1051.613	2168
1053.226	2148
1054.839	2181
1056.452	2134
1058.065	2176
1059.678	2140
1061.29	2176
1062.903	2141
1064.515	2182
1066.127	2144
1067.74	2160
1069.351	2145
1070.963	2168
1072.575	2150
1074.186	2164
1075.798	2157
1077.409	2174
1079.02	2152
1080.631	2174
1082.242	2138
1083.853	2168
1085.463	2146
1087.074	2172
1088.684	2142
1090.294	2172
1091.904	2134
1093.514	2169
1095.124	2148
1096.733	2164
1098.343	2132
1099.952	2170
1101.561	2136
1103.17	2176
1104.779	2147
1106.388	2172
1107.996	2138
1109.605	2168
1111.213	2144
1112.821	2170
1114.429	2144
1116.037	2165
1117.645	2144
1119.252	2175
1120.86	2127
1122.467	2175
1124.074	2130
1125.681	2191
1127.288	2147
1128.895	2185
1130.501	2144
1132.108	2171
1133.714	2139
1135.32	2176
1136.926	2145
1138.532	2168
1140.138	2141
1141.743	2171
1143.349	2148
1144.954	2184
1146.559	2146
1148.164	2178
1149.768	2130
1151.373	2194
1152.978	2139
1154.582	2168
1156.186	2138
1157.79	2172
1159.394	2150
1160.998	2169
1162.601	2144
1164.205	2176
1165.808	2153
1167.411	2155
1169.014	2152
1170.617	2173
1172.219	2140
1173.822	2160
1175.424	2150
1177.026	2179
1178.628	2140
1180.23	2163
1181.832	2144
1183.433	2174
1185.035	2149
1186.636	2179
1188.237	2144
1189.838	2165
1191.439	2164
1193.04	2170
1194.64	2157
1196.24	2139
1197.84	2146
1199.44	2165
1201.04	2151
1202.64	2174
1204.239	2138
1205.839	2176
1207.438	2144
1209.037	2166
1210.636	2152
1212.235	2174
1213.833	2133
1215.432	2180
1217.03	2145
1218.628	2170
1220.226	2124
1221.823	2176
1223.421	2134
1225.018	2165
1226.616	2140
1228.213	2161
1229.81	2140
1231.407	2171
1233.003	2140
1234.6	2180
1236.196	2148
1237.792	2168
1239.388	2137
1240.984	2175
1242.579	2118
1244.175	2174
1245.77	2131
1247.365	2166
1248.96	2134
1250.555	2172
1252.149	2140
1253.744	2165
1255.338	2134
1256.932	2160
1258.526	2142
1260.12	2164
1261.714	2146
1263.307	2178
1264.9	2142
1266.494	2157
1268.086	2136
1269.679	2155
1271.272	2139
1272.864	2157
1274.456	2140
1276.049	2160
1277.64	2140
1279.232	2166
1280.824	2135
1282.415	2164
1284.006	2150
1285.597	2164
1287.188	2126
1288.779	2162
1290.37	2129
1291.96	2174
1293.55	2124
1295.14	2169
1296.73	2116
1298.32	2169
1299.909	2142
1301.499	2153
1303.088	2138
1304.677	2168
1306.265	2128
1307.854	2163
1309.442	2133
1311.031	2163
1312.619	2135
1314.207	2160
1315.794	2129
1317.382	2166
1318.969	2128
1320.557	2165
1322.144	2129
1323.73	2156
1325.317	2133
1326.904	2157
1328.49	2130
1330.076	2166
1331.662	2129
1333.248	2162
1334.833	2154
1336.419	2168
1338.004	2133
1339.589	2153
1341.174	2126
1342.758	2169
1344.343	2113
1345.927	2168
1347.511	2116
1349.095	2154
1350.679	2124
1352.263	2162
1353.846	2136
1355.429	2165
1357.012	2122
1358.595	2154
1360.178	2127
1361.76	2160
1363.343	2138
1364.925	2158
1366.507	2141
1368.088	2146
1369.67	2135
1371.251	2144
1372.832	2123
1374.413	2153
1375.994	2136
1377.575	2160
1379.155	2138
1380.735	2144
1382.316	2124
1383.895	2162
1385.475	2137
1387.055	2167
1388.634	2128
1390.213	2152
1391.792	2144
1393.371	2155
1394.949	2145
1396.527	2150
1398.106	2129
1399.684	2162
1401.261	2139
1402.839	2145
1404.416	2134
1405.993	2158
1407.57	2140
1409.147	2154
1410.724	2126
1412.3	2159
1413.876	2136
1415.452	2146
1417.028	2142
1418.604	2162
1420.179	2137
1421.755	2154
1423.33	2126
1424.905	2150
1426.479	2141
1428.054	2150
1429.628	2129
1431.202	2156
1432.776	2135
1434.35	2166
1435.923	2132
1437.496	2160
1439.069	2124
1440.642	2154
1442.215	2124
1443.788	2158
1445.36	2132
1446.932	2162
1448.504	2123
1450.076	2140
1451.647	2138
1453.218	2163
1454.789	2139
1456.36	2155
1457.931	2132
1459.502	2150
1461.072	2135
1462.642	2163
1464.212	2137
1465.781	2149
1467.351	2148
1468.92	2146
1470.489	2126
1472.058	2160
1473.627	2127
1475.195	2144
1476.764	2127
1478.332	2153
1479.9	2130
1481.467	2155
1483.035	2132
1484.602	2167
1486.169	2146
1487.736	2161
1489.302	2120
1490.869	2127
1492.435	2129
1494.001	2141
1495.567	2129
1497.132	2155
1498.698	2133
1500.263	2160
1501.828	2128
1503.393	2158
1504.957	2137
1506.521	2150
1508.086	2126
1509.65	2156
1511.213	2134
1512.777	2151
1514.34	2115
1515.903	2144
1517.466	2114
1519.029	2148
1520.591	2131
1522.153	2148
1523.715	2123
1525.277	2144
1526.839	2123
1528.4	2141
1529.961	2136
1531.522	2160
1533.083	2129
1534.643	2150
1536.204	2126
1537.764	2160
1539.324	2121
1540.883	2154
1542.443	2131
1544.002	2153
1545.561	2133
1547.12	2169
1548.679	2119
1550.237	2147
1551.795	2131
1553.353	2156
1554.911	2137
1556.468	2157
1558.026	2126
1559.583	2139
1561.139	2146
1562.696	2147
1564.252	2125
1565.809	2146
1567.365	2127
1568.92	2149
1570.476	2135
1572.031	2155
1573.586	2124
1575.141	2150
1576.696	2156
1578.25	2158
1579.805	2132
1581.359	2150
1582.912	2145
1584.466	2151
1586.019	2123
1587.572	2153
1589.125	2128
1590.678	2148
1592.23	2136
1593.782	2141
1595.334	2125
1596.886	2146
1598.438	2134
1599.989	2146
1601.54	2132
1603.091	2141
1604.642	2128
1606.192	2154
1607.742	2154
1609.292	2137
1610.842	2148
1612.391	2145
1613.941	2129
1615.49	2143
1617.038	2137
1618.587	2147
1620.135	2128
1621.684	2148
1623.231	2109
1624.779	2144
1626.327	2133
1627.874	2146
1629.421	2116
1630.968	2148
1632.514	2129
1634.06	2141
1635.606	2120
1637.152	2146
1638.698	2110
1640.243	2134
1641.788	2120
1643.333	2134
1644.878	2130
1646.422	2146
1647.967	2120
1649.511	2131
1651.054	2130
1652.598	2149
1654.141	2126
1655.684	2137
1657.227	2110
1658.77	2144
1660.312	2117
1661.854	2123
1663.396	2118
1664.937	2140
1666.479	2128
1668.02	2139
1669.561	2121
1671.102	2127
1672.642	2130
1674.182	2145
1675.722	2136
1677.262	2140
1678.801	2124
1680.341	2135
1681.88	2119
1683.418	2142
1684.957	2112
1686.495	2150
1688.033	2120
1689.571	2141
1691.109	2132
1692.646	2136
1694.183	2124
1695.72	2129
1697.257	2119
1698.793	2133
1700.329	2118
1701.865	2136
1703.401	2115
1704.936	2125
1706.471	2124
1708.006	2118
1709.541	2130
