# Supplementary material for: Exciton thermal radiation from macroscale membranes composed of chirality-sorted carbon nanotubes and its control
Source: Nat Commun. 2026 Jul 29;17:6967. doi: 10.1038/s41467-026-75711-4 (PMC13421534; doi:10.1038/s41467-026-75711-4)
Supplement: Supplementary file 4 — Source Data [file 41467_2026_75711_MOESM4_ESM.zip › Source data/Supplementary_Data_8_heating_800K.txt]

Data from AT069_NQ51B19821__24__15-09-57-433.txt Node

Date: Wed Sep 25 15:09:57 JST 2024
User: ymlab
Spectrometer: NQ51B1982
Trigger mode: 0
Integration Time (sec): 8.000000E-2
Scans to average: 100
Nonlinearity correction enabled: false
Boxcar width: 0
Storing dark spectrum: false
XAxis mode: Wavelengths
Number of Pixels in Spectrum: 512
>>>>>Begin Spectral Data<<<<<
899.399	7990.94
901.024	8101.12
902.648	8366.32
904.273	8449.11
905.897	8660.48
907.522	8790.39
909.146	8985.74
910.77	9102.69
912.394	9377.67
914.018	9560.12
915.642	9975.73
917.265	10408.52
918.889	11135.94
920.512	11797.79
922.136	12510.2
923.759	12918.95
925.382	13429.56
927.005	13712.81
928.628	14132.61
930.251	14298.73
931.873	14698.47
933.496	14778.45
935.118	15045.98
936.74	15194.39
938.363	15555.1
939.985	15633.09
941.607	15903.88
943.228	15970.64
944.85	16229.43
946.472	16275.56
948.093	16558.13
949.715	16569.12
951.336	16902.25
952.957	16952.13
954.578	17132.69
956.199	17070.86
957.82	17364.27
959.44	17423.24
961.061	17701.29
962.681	17782.85
964.302	18053.79
965.922	18120.9
967.542	18385.78
969.162	18468.93
970.782	18809.92
972.401	18826.73
974.021	19093.88
975.64	19105.24
977.26	19461.03
978.879	19529.59
980.498	19784.44
982.117	19786.33
983.736	20131.53
985.355	20253.11
986.973	20456.45
988.592	20482.95
990.21	20729.2
991.828	20727.77
993.446	21118.15
995.064	21093.46
996.682	21232.94
998.3	21302.38
999.917	21557.81
1001.535	21481.7
1003.152	21856.44
1004.769	21813.61
1006.387	21907.3
1008.003	21845.22
1009.62	22037.89
1011.237	21999.39
1012.854	22335.49
1014.47	22176.01
1016.086	22359.54
1017.703	22158.25
1019.319	22368.71
1020.935	22255.95
1022.55	22294.17
1024.166	22200.69
1025.782	22270.69
1027.397	22091.07
1029.012	22111.73
1030.627	21985.32
1032.243	21957.64
1033.857	21770.46
1035.472	21788.54
1037.087	21562.39
1038.701	21517.31
1040.316	21338.53
1041.93	21284.59
1043.544	20934.83
1045.158	20919.68
1046.772	20666.99
1048.386	20722.03
1049.999	20327.68
1051.613	20248.14
1053.226	19834.39
1054.839	19852.5
1056.452	19568.94
1058.065	19469.85
1059.678	19194.21
1061.29	19080.67
1062.903	18770.78
1064.515	18712.63
1066.127	18402.02
1067.74	18296.48
1069.351	18072.31
1070.963	18015.94
1072.575	17770.69
1074.186	17689.78
1075.798	17398.47
1077.409	17452.13
1079.02	17303.18
1080.631	17153.45
1082.242	16969.88
1083.853	17030.69
1085.463	16683.09
1087.074	16854.82
1088.684	16759.44
1090.294	16828.73
1091.904	16674.19
1093.514	16848.49
1095.124	16723.05
1096.733	16757.27
1098.343	16680.37
1099.952	16926.01
1101.561	16885.84
1103.17	17034.6
1104.779	16926.89
1106.388	17152.91
1107.996	17247.4
1109.605	17455.83
1111.213	17464.5
1112.821	17747.24
1114.429	17732.85
1116.037	18020.28
1117.645	18197.29
1119.252	18584.03
1120.86	18536.09
1122.467	18767.95
1124.074	18857.22
1125.681	19247.05
1127.288	19441.19
1128.895	19895.37
1130.501	20062.81
1132.108	20626.5
1133.714	20605.77
1135.32	20831.35
1136.926	21095.71
1138.532	21601.97
1140.138	21840.69
1141.743	22450.48
1143.349	22516.91
1144.954	22743.18
1146.559	22947.7
1148.164	23501.16
1149.768	23650.55
1151.373	24277.6
1152.978	24367.57
1154.582	24809.27
1156.186	25117.94
1157.79	25618.41
1159.394	25721.31
1160.998	26159.09
1162.601	26302.93
1164.205	26873.6
1165.808	27048.96
1167.411	27443.17
1169.014	27491.45
1170.617	27918.87
1172.219	28209.35
1173.822	28379.57
1175.424	28416.55
1177.026	28985.72
1178.628	28921.1
1180.23	29307.15
1181.832	29309.53
1183.433	29384.68
1185.035	29453.41
1186.636	29955.04
1188.237	29921.68
1189.838	30228.67
1191.439	30205.78
1193.04	30590.5
1194.64	30920.77
1196.24	31197.69
1197.84	30945.67
1199.44	31390.82
1201.04	31330.48
1202.64	31608.34
1204.239	31657.67
1205.839	31799.68
1207.438	31853.85
1209.037	32360.09
1210.636	32190.79
1212.235	32422.31
1213.833	32356.46
1215.432	32825.6
1217.03	32536.55
1218.628	32762.53
1220.226	32561.47
1221.823	33179.72
1223.421	32802.38
1225.018	33109.66
1226.616	33188.19
1228.213	33043.9
1229.81	33195.22
1231.407	33633.93
1233.003	33174.99
1234.6	33513.24
1236.196	33068.56
1237.792	33333.18
1239.388	33227.46
1240.984	33490.72
1242.579	33686.01
1244.175	33892.57
1245.77	33966.84
1247.365	34354.05
1248.96	34112.31
1250.555	34618.44
1252.149	34220.06
1253.744	34676.95
1255.338	34733.99
1256.932	35350.9
1258.526	35194.24
1260.12	35343.01
1261.714	35990.27
1263.307	35995.88
1264.9	36046.14
1266.494	36102.22
1268.086	35793.89
1269.679	36393.24
1271.272	36677.79
1272.864	36973.1
1274.456	36520.61
1276.049	36931.36
1277.64	37030.38
1279.232	37417.16
1280.824	37560.1
1282.415	37684.73
1284.006	37727.83
1285.597	37996.31
1287.188	38235.19
1288.779	38364.42
1290.37	38476.87
1291.96	39237.01
1293.55	39075.68
1295.14	39609.29
1296.73	39101.58
1298.32	39472.57
1299.909	39044.12
1301.499	39737.8
1303.088	39400.83
1304.677	40172.6
1306.265	39800.94
1307.854	40267.01
1309.442	40273
1311.031	40577.48
1312.619	40148.8
1314.207	40480.01
1315.794	41137.25
1317.382	41283.16
1318.969	41490.98
1320.557	41631.24
1322.144	41502.56
1323.73	41397.82
1325.317	41848.39
1326.904	41774.93
1328.49	41894.2
1330.076	42099.6
1331.662	42306.72
1333.248	42012.49
1334.833	41988.02
1336.419	42363.74
1338.004	42496.22
1339.589	42472.39
1341.174	42352.51
1342.758	42535.92
1344.343	42380.81
1345.927	42401.14
1347.511	42330.29
1349.095	42135.52
1350.679	41814.44
1352.263	41478.97
1353.846	41122.83
1355.429	39407.27
1357.012	39592.77
1358.595	39769.63
1360.178	39319.32
1361.76	37056.05
1363.343	37685.05
1364.925	37932.31
1366.507	39634.25
1368.088	38548.22
1369.67	38971.32
1371.251	38362.19
1372.832	38812.57
1374.413	38894.68
1375.994	37766.61
1377.575	36361.75
1379.155	35468.52
1380.735	32845.09
1382.316	32308.84
1383.895	32180.17
1385.475	33974.2
1387.055	34698.31
1388.634	33745.81
1390.213	35954.66
1391.792	35500.65
1393.371	34667.48
1394.949	34780.02
1396.527	34146.78
1398.106	36634.41
1399.684	36535.26
1401.261	34464.65
1402.839	38497.13
1404.416	37410.08
1405.993	37649.25
1407.57	37634.18
1409.147	38724.81
1410.724	38493.78
1412.3	40248.21
1413.876	39626.22
1415.452	39663.8
1417.028	40651.44
1418.604	40057.5
1420.179	40138.38
1421.755	40928.06
1423.33	41189.98
1424.905	40538.54
1426.479	41091.95
1428.054	40781.6
1429.628	40626.24
1431.202	41417.31
1432.776	40847.13
1434.35	41827.69
1435.923	41474.71
1437.496	41994.37
1439.069	41325.14
1440.642	41707.05
1442.215	41333.34
1443.788	41938.56
1445.36	40924.59
1446.932	41150.92
1448.504	41989.36
1450.076	41457.96
1451.647	41476.42
1453.218	42204.64
1454.789	41531.48
1456.36	41839.17
1457.931	41760.97
1459.502	42789.54
1461.072	42000.28
1462.642	42450.39
1464.212	42011.35
1465.781	42376.57
1467.351	42084.42
1468.92	41957.78
1470.489	41433.27
1472.058	40947.22
1473.627	41184.42
1475.195	42088.7
1476.764	41923.66
1478.332	42481.6
1479.9	41360.66
1481.467	42030.1
1483.035	41075.08
1484.602	41877.7
1486.169	41679.48
1487.736	41181.19
1489.302	42151.05
1490.869	41605.53
1492.435	42000.55
1494.001	42278.71
1495.567	41603.51
1497.132	42399.38
1498.698	40994.94
1500.263	40939.72
1501.828	40480.41
1503.393	40590.6
1504.957	41102.65
1506.521	40466.18
1508.086	40329.5
1509.65	40115.75
1511.213	39755.77
1512.777	40380.72
1514.34	40207.07
1515.903	41133.31
1517.466	40953.11
1519.029	40670.92
1520.591	41066.69
1522.153	40729.07
1523.715	40021.82
1525.277	40680.05
1526.839	39787
1528.4	40373.52
1529.961	39651.16
1531.522	40737.2
1533.083	40543.17
1534.643	40992.49
1536.204	40968.95
1537.764	41007.36
1539.324	40103.73
1540.883	40684.7
1542.443	39901.29
1544.002	40029.52
1545.561	39861.37
1547.12	39835.95
1548.679	40597.04
1550.237	40596.7
1551.795	39849.92
1553.353	39577.49
1554.911	39310.81
1556.468	39620.29
1558.026	39433.04
1559.583	39304.41
1561.139	39792.14
1562.696	39757.21
1564.252	38828.16
1565.809	39229.88
1567.365	39013.74
1568.92	38994.03
1570.476	39046.13
1572.031	38721.96
1573.586	38384.16
1575.141	38449.56
1576.696	37925.61
1578.25	38914.71
1579.805	38360.16
1581.359	37912.99
1582.912	37935.96
1584.466	37883.17
1586.019	37945.48
1587.572	38635.83
1589.125	36555.7
1590.678	37298.99
1592.23	37834.16
1593.782	37731.44
1595.334	37372.54
1596.886	37206.83
1598.438	36341.58
1599.989	37197.32
1601.54	36831.88
1603.091	36571.22
1604.642	36972.55
1606.192	36469.84
1607.742	36210.93
1609.292	36984.98
1610.842	35719.4
1612.391	35902.72
1613.941	35971.17
1615.49	35273.49
1617.038	35734.49
1618.587	36092.28
1620.135	35042.68
1621.684	35275.09
1623.231	35532
1624.779	34705.46
1626.327	34563.45
1627.874	34603.91
1629.421	33796.55
1630.968	34146.67
1632.514	33791.95
1634.06	33685.06
1635.606	33615.51
1637.152	33529.11
1638.698	32189.48
1640.243	32206.52
1641.788	31593.75
1643.333	31124.42
1644.878	30393.6
1646.422	30156.61
1647.967	28315.05
1649.511	27689.36
1651.054	26573.03
1652.598	24963.72
1654.141	23538.17
1655.684	22166.45
1657.227	20070.73
1658.77	19023.68
1660.312	17488.28
1661.854	15926.84
1663.396	14689.24
1664.937	13970.26
1666.479	12649.62
1668.02	11873.41
1669.561	10917.11
1671.102	10061.04
1672.642	9411.68
1674.182	8987.38
1675.722	8330.01
1677.262	7870.07
1678.801	7467.15
1680.341	7069.29
1681.88	6642.16
1683.418	6378.11
1684.957	6070.94
1686.495	5804.68
1688.033	5534.55
1689.571	5321.88
1691.109	5032.38
1692.646	4864.97
1694.183	4704.05
1695.72	4559.1
1697.257	4382.13
1698.793	4290.43
1700.329	4129.69
1701.865	4035.75
1703.401	3918.82
1704.936	3828.78
1706.471	3714.17
1708.006	3661.82
1709.541	3576.39
