# Supplementary material for: Exciton thermal radiation from macroscale membranes composed of chirality-sorted carbon nanotubes and its control
Source: Nat Commun. 2026 Jul 29;17:6967. doi: 10.1038/s41467-026-75711-4 (PMC13421534; doi:10.1038/s41467-026-75711-4)
Supplement: Supplementary file 4 — Source Data [file 41467_2026_75711_MOESM4_ESM.zip › Source data/Supplementary_Data_8_heating_500K_ref.txt]

Data from AT069_NQ51B19821__9__13-53-17-932.txt Node

Date: Wed Sep 25 13:53:17 JST 2024
User: ymlab
Spectrometer: NQ51B1982
Trigger mode: 0
Integration Time (sec): 8.000000E-2
Scans to average: 100
Nonlinearity correction enabled: false
Boxcar width: 0
Storing dark spectrum: false
XAxis mode: Wavelengths
Number of Pixels in Spectrum: 512
>>>>>Begin Spectral Data<<<<<
899.399	11119.63
901.024	11247.96
902.648	11625.71
904.273	11797.38
905.897	12168.11
907.522	12296.67
909.146	12650.09
910.77	12875.54
912.394	13283.26
914.018	13602.63
915.642	14262.81
917.265	14921.04
918.889	16153.18
920.512	17213.27
922.136	18289.15
923.759	18985.51
925.382	19774.91
927.005	20320.52
928.628	20945.4
930.251	21316.79
931.873	21831.34
933.496	22041.99
935.118	22529.24
936.74	22729.22
938.363	23152.01
939.985	23347.66
941.607	23715.24
943.228	23787.71
944.85	24171.04
946.472	24313.7
948.093	24700.96
949.715	24762.09
951.336	25206.93
952.957	25215.08
954.578	25523.2
956.199	25586.9
957.82	26004.01
959.44	26027.45
961.061	26389.46
962.681	26418.26
964.302	26907.06
965.922	26908.36
967.542	27357.68
969.162	27411.46
970.782	27729.55
972.401	27867.02
974.021	28348.93
975.64	28416.09
977.26	28758.66
978.879	29024.76
980.498	29533.47
982.117	29602.08
983.736	29954.56
985.355	30144.43
986.973	30553.99
988.592	30755.14
990.21	31340.46
991.828	31294.41
993.446	31735.58
995.064	31827.7
996.682	32419.52
998.3	32558.5
999.917	33165.24
1001.535	33191.81
1003.152	33701.12
1004.769	33784.58
1006.387	34181.61
1008.003	34431.54
1009.62	34768.93
1011.237	34719.71
1012.854	35195.91
1014.47	35315.12
1016.086	35909.83
1017.703	35806.69
1019.319	36340.66
1020.935	36236.5
1022.55	36801.27
1024.166	36710.06
1025.782	37110.03
1027.397	36984.2
1029.012	37563.89
1030.627	37301.16
1032.243	37679.1
1033.857	37578.55
1035.472	37852.08
1037.087	37776.06
1038.701	38196.13
1040.316	38250.99
1041.93	38617.18
1043.544	38239.43
1045.158	38581.32
1046.772	38571.26
1048.386	38944.11
1049.999	38706.55
1051.613	39073.36
1053.226	38826.7
1054.839	39165.14
1056.452	38760.79
1058.065	39341.52
1059.678	39343.29
1061.29	39493.58
1062.903	39185.29
1064.515	39452.34
1066.127	39350.21
1067.74	39669.57
1069.351	39572.61
1070.963	39727.69
1072.575	39622.84
1074.186	39750.59
1075.798	39817.33
1077.409	39983.27
1079.02	39995.06
1080.631	40329.39
1082.242	40297.15
1083.853	40759.47
1085.463	40657.01
1087.074	40874.19
1088.684	40779.46
1090.294	41235.45
1091.904	41260.36
1093.514	41487.41
1095.124	41145.8
1096.733	41642.15
1098.343	41334.61
1099.952	42047.87
1101.561	41861.92
1103.17	42235.19
1104.779	42107.05
1106.388	42938.73
1107.996	42851.04
1109.605	43358.6
1111.213	43193.08
1112.821	43675.07
1114.429	43338.3
1116.037	43711.16
1117.645	43538.16
1119.252	44051.01
1120.86	43943.55
1122.467	44379.36
1124.074	44136.31
1125.681	44605.86
1127.288	44861.95
1128.895	45451.9
1130.501	45272.42
1132.108	46323.9
1133.714	45821.97
1135.32	45663.82
1136.926	45992.01
1138.532	46946.92
1140.138	47095.51
1141.743	47384.34
1143.349	47191.03
1144.954	47491.72
1146.559	47586.98
1148.164	48031.31
1149.768	48140.45
1151.373	48456.4
1152.978	48494.91
1154.582	49379.19
1156.186	49170.09
1157.79	49312
1159.394	49237.21
1160.998	49912.92
1162.601	49649.55
1164.205	50031.55
1165.808	49900.21
1167.411	50375.93
1169.014	50223.75
1170.617	50456.91
1172.219	50343.76
1173.822	50611.7
1175.424	50659.92
1177.026	51137.44
1178.628	50994.55
1180.23	50830.42
1181.832	50886.82
1183.433	51170.34
1185.035	51054.14
1186.636	51566.67
1188.237	51085.57
1189.838	51135.26
1191.439	51099.48
1193.04	51180.14
1194.64	50559.59
1196.24	51453.92
1197.84	51464.45
1199.44	51861.4
1201.04	51484.38
1202.64	51500.24
1204.239	51220.93
1205.839	51752.55
1207.438	51470.21
1209.037	52078.44
1210.636	51666.6
1212.235	52177.44
1213.833	51376.47
1215.432	51608.12
1217.03	51763.56
1218.628	51955.62
1220.226	51212
1221.823	51470.59
1223.421	51187.38
1225.018	51644.16
1226.616	51043.05
1228.213	51400.21
1229.81	51008.9
1231.407	51598.28
1233.003	50809.25
1234.6	51595.54
1236.196	51042.93
1237.792	51118.87
1239.388	50653.95
1240.984	50931.28
1242.579	50670.8
1244.175	50434.13
1245.77	50483.76
1247.365	51093.89
1248.96	50716.17
1250.555	50785.1
1252.149	50387.54
1253.744	51349.72
1255.338	50568.26
1256.932	51022.92
1258.526	50971.27
1260.12	51008.36
1261.714	50964.37
1263.307	51247.65
1264.9	51010.2
1266.494	51500.45
1268.086	51284.48
1269.679	51919.66
1271.272	51556.18
1272.864	51964.05
1274.456	51608.8
1276.049	52418.2
1277.64	52177.42
1279.232	51924.27
1280.824	51739.92
1282.415	51944.11
1284.006	52247.6
1285.597	52394.68
1287.188	52132.22
1288.779	51707.74
1290.37	51973.98
1291.96	52778.67
1293.55	52446.07
1295.14	52558.45
1296.73	52016.55
1298.32	52858.88
1299.909	53060.6
1301.499	53209.71
1303.088	52906.31
1304.677	53866.61
1306.265	53170.34
1307.854	53801.3
1309.442	53427.3
1311.031	53892.13
1312.619	52898.78
1314.207	53233.65
1315.794	53334.2
1317.382	53511.3
1318.969	53496.52
1320.557	53755.84
1322.144	53562.33
1323.73	53432.61
1325.317	53913.22
1326.904	53998.67
1328.49	54136.17
1330.076	54090.17
1331.662	54352.57
1333.248	54043.45
1334.833	54178.12
1336.419	54508.9
1338.004	53837.29
1339.589	53918.56
1341.174	54064.86
1342.758	54313.63
1344.343	53960.1
1345.927	53438.38
1347.511	53559.76
1349.095	52874.44
1350.679	52407.38
1352.263	52359.31
1353.846	51408.82
1355.429	49332.44
1357.012	49758.82
1358.595	50164.82
1360.178	48785.49
1361.76	45779.03
1363.343	46913.07
1364.925	46724.15
1366.507	48534.51
1368.088	46977.56
1369.67	47695.87
1371.251	46087.66
1372.832	47755.34
1374.413	48885.71
1375.994	47616.71
1377.575	45585.71
1379.155	43859.27
1380.735	40447.43
1382.316	39324.26
1383.895	38544.08
1385.475	41130.09
1387.055	42838.52
1388.634	41985.35
1390.213	43991.07
1391.792	43766.16
1393.371	42726.74
1394.949	42820.5
1396.527	41639.57
1398.106	45222.81
1399.684	44687.61
1401.261	42262.43
1402.839	46712.34
1404.416	45294.58
1405.993	45250.53
1407.57	45747.99
1409.147	46734.17
1410.724	46468.4
1412.3	48589.83
1413.876	47491.77
1415.452	47515.52
1417.028	48684.72
1418.604	48347.49
1420.179	48793.55
1421.755	49761.44
1423.33	49268.82
1424.905	49007.44
1426.479	49667.31
1428.054	49473.64
1429.628	49309.03
1431.202	49661.33
1432.776	48893.8
1434.35	49706.43
1435.923	49598.14
1437.496	50147.92
1439.069	49519.41
1440.642	50778
1442.215	49994.05
1443.788	50685.3
1445.36	49359.33
1446.932	49846.64
1448.504	50291.55
1450.076	49663.09
1451.647	50222.65
1453.218	50706.88
1454.789	50417.09
1456.36	50324.22
1457.931	49789.03
1459.502	50464.95
1461.072	49351.53
1462.642	50193.69
1464.212	50156.58
1465.781	50425.7
1467.351	49388.1
1468.92	48956.32
1470.489	49707.73
1472.058	49002.27
1473.627	49443.17
1475.195	50527.31
1476.764	50130.67
1478.332	50790.05
1479.9	49214.71
1481.467	49759.34
1483.035	49606
1484.602	50035.97
1486.169	49621.8
1487.736	49043.11
1489.302	49468.36
1490.869	48908.92
1492.435	48440.5
1494.001	48896.09
1495.567	48015.24
1497.132	48516.41
1498.698	48275.77
1500.263	48975.51
1501.828	48160.32
1503.393	48272.7
1504.957	47944.91
1506.521	47823.35
1508.086	48030.59
1509.65	48165.07
1511.213	47524.98
1512.777	48221.22
1514.34	46786.51
1515.903	48073.98
1517.466	48159.06
1519.029	47926.9
1520.591	47946.64
1522.153	47222.06
1523.715	47424
1525.277	47427.59
1526.839	46719.36
1528.4	48288.62
1529.961	47151.42
1531.522	47677.34
1533.083	47375.98
1534.643	46926.31
1536.204	47165.11
1537.764	47413.04
1539.324	46938.18
1540.883	48053.5
1542.443	47139.69
1544.002	47318.95
1545.561	46511.15
1547.12	46520.54
1548.679	46529.41
1550.237	46233.18
1551.795	46103.6
1553.353	46707.4
1554.911	45374.47
1556.468	46062.21
1558.026	46675.55
1559.583	46251.46
1561.139	46026.86
1562.696	45666.86
1564.252	45413.27
1565.809	45622.03
1567.365	45063.12
1568.92	45667.86
1570.476	45496.83
1572.031	44522.82
1573.586	44504.78
1575.141	44629.72
1576.696	43590.84
1578.25	45089.45
1579.805	44182.61
1581.359	44108.47
1582.912	44471.78
1584.466	44016.59
1586.019	43222.43
1587.572	44203.57
1589.125	43951.61
1590.678	45121.62
1592.23	44335.81
1593.782	43673.9
1595.334	43194.8
1596.886	43234.46
1598.438	42154.28
1599.989	42758.51
1601.54	42391.92
1603.091	42532.75
1604.642	42831.65
1606.192	41742.92
1607.742	40878.79
1609.292	41955.33
1610.842	41698.15
1612.391	41787.87
1613.941	41671.93
1615.49	40927.63
1617.038	40096.44
1618.587	40746.31
1620.135	39390.97
1621.684	39974.93
1623.231	40211.86
1624.779	39858.09
1626.327	39612.28
1627.874	39906.84
1629.421	38762.52
1630.968	39404.99
1632.514	39296.4
1634.06	38324.81
1635.606	38932.47
1637.152	38909.26
1638.698	36943.95
1640.243	37019.82
1641.788	36085.19
1643.333	35487.2
1644.878	34981.55
1646.422	34493.67
1647.967	32473.57
1649.511	32061.92
1651.054	30854.2
1652.598	28664.45
1654.141	27265.79
1655.684	25759.65
1657.227	23413.53
1658.77	21760.97
1660.312	20037.87
1661.854	18194.12
1663.396	16830.38
1664.937	15803.43
1666.479	14410.84
1668.02	13505.76
1669.561	12526.57
1671.102	11484.59
1672.642	10628.13
1674.182	10019.24
1675.722	9262.23
1677.262	8838.02
1678.801	8405.87
1680.341	7954.62
1681.88	7483.37
1683.418	7115.68
1684.957	6691.74
1686.495	6331.76
1688.033	6039.42
1689.571	5873.01
1691.109	5594.32
1692.646	5391.11
1694.183	5172.63
1695.72	4980.53
1697.257	4809.61
1698.793	4699.12
1700.329	4520.83
1701.865	4427.97
1703.401	4313.54
1704.936	4216.38
1706.471	4081.73
1708.006	4002.52
1709.541	3907.17
