# Supplementary material for: Exciton thermal radiation from macroscale membranes composed of chirality-sorted carbon nanotubes and its control
Source: Nat Commun. 2026 Jul 29;17:6967. doi: 10.1038/s41467-026-75711-4 (PMC13421534; doi:10.1038/s41467-026-75711-4)
Supplement: Supplementary file 4 — Source Data [file 41467_2026_75711_MOESM4_ESM.zip › Source data/Supplementary_Data_9_heating_550K_bg.txt]

Data from AT069_NQ51B19821__17__14-45-59-918.txt Node

Date: Mon Sep 30 14:45:59 JST 2024
User: ymlab
Spectrometer: NQ51B1982
Trigger mode: 0
Integration Time (sec): 8.000000E-2
Scans to average: 100
Nonlinearity correction enabled: false
Boxcar width: 0
Storing dark spectrum: false
XAxis mode: Wavelengths
Number of Pixels in Spectrum: 512
>>>>>Begin Spectral Data<<<<<
899.399	2168.83
901.024	2135.71
902.648	2177.71
904.273	2149.29
905.897	2173.91
907.522	2159.58
909.146	2176.62
910.77	2144.83
912.394	2172.79
914.018	2151.73
915.642	2176.9
917.265	2146.98
918.889	2172.61
920.512	2152.25
922.136	2179.68
923.759	2146.25
925.382	2177.89
927.005	2150.67
928.628	2173.03
930.251	2156.02
931.873	2179.03
933.496	2151.46
935.118	2183.59
936.74	2152.46
938.363	2181.67
939.985	2156.03
941.607	2177.5
943.228	2161.79
944.85	2181.58
946.472	2145.45
948.093	2178.68
949.715	2145.74
951.336	2187.9
952.957	2153.85
954.578	2178.12
956.199	2143.75
957.82	2178.86
959.44	2148.26
961.061	2173.34
962.681	2153.45
964.302	2179.28
965.922	2152.15
967.542	2182.23
969.162	2177.84
970.782	2177.84
972.401	2153.11
974.021	2176.27
975.64	2153.14
977.26	2175.13
978.879	2142.53
980.498	2174.32
982.117	2149.05
983.736	2176.13
985.355	2156.67
986.973	2175.88
988.592	2148.65
990.21	2166.82
991.828	2148.3
993.446	2173.47
995.064	2149.51
996.682	2168.82
998.3	2148.47
999.917	2169.23
1001.535	2141.66
1003.152	2178.68
1004.769	2140.2
1006.387	2174.33
1008.003	2143.23
1009.62	2173.33
1011.237	2155.49
1012.854	2172.47
1014.47	2150.76
1016.086	2175.18
1017.703	2138.15
1019.319	2175.28
1020.935	2154.11
1022.55	2175.03
1024.166	2148.32
1025.782	2164.95
1027.397	2144.34
1029.012	2174.69
1030.627	2151.8
1032.243	2171.53
1033.857	2148.16
1035.472	2166.41
1037.087	2145.75
1038.701	2168.25
1040.316	2152.68
1041.93	2171.11
1043.544	2146.71
1045.158	2165.37
1046.772	2143.41
1048.386	2174.92
1049.999	2148.65
1051.613	2166.46
1053.226	2144.16
1054.839	2178.62
1056.452	2135.08
1058.065	2173.49
1059.678	2140.34
1061.29	2170.56
1062.903	2136.89
1064.515	2177
1066.127	2140.07
1067.74	2164.69
1069.351	2143.65
1070.963	2169.73
1072.575	2144.43
1074.186	2165.07
1075.798	2148.34
1077.409	2172.45
1079.02	2141.12
1080.631	2165.75
1082.242	2133.41
1083.853	2166.57
1085.463	2141.66
1087.074	2165.01
1088.684	2142.26
1090.294	2166.75
1091.904	2134.57
1093.514	2165.84
1095.124	2145.25
1096.733	2168.94
1098.343	2133.94
1099.952	2166.01
1101.561	2139.15
1103.17	2168.89
1104.779	2142.95
1106.388	2173.1
1107.996	2137.48
1109.605	2167.09
1111.213	2137.97
1112.821	2164.45
1114.429	2143.7
1116.037	2161.92
1117.645	2140.94
1119.252	2164.18
1120.86	2137.06
1122.467	2165.1
1124.074	2138.46
1125.681	2177.87
1127.288	2152.07
1128.895	2178.29
1130.501	2143.98
1132.108	2167.05
1133.714	2137.53
1135.32	2173.29
1136.926	2140.62
1138.532	2168.92
1140.138	2138.03
1141.743	2162.85
1143.349	2136.54
1144.954	2180.66
1146.559	2152.08
1148.164	2162.52
1149.768	2137.04
1151.373	2180.88
1152.978	2138.55
1154.582	2162.26
1156.186	2133.91
1157.79	2164.54
1159.394	2146.54
1160.998	2168.64
1162.601	2144.29
1164.205	2169.84
1165.808	2143.46
1167.411	2154.29
1169.014	2149
1170.617	2175.08
1172.219	2133.61
1173.822	2169.36
1175.424	2142.52
1177.026	2183.51
1178.628	2142.82
1180.23	2159.45
1181.832	2141.45
1183.433	2174.14
1185.035	2139.32
1186.636	2171.22
1188.237	2138.97
1189.838	2163.35
1191.439	2153.48
1193.04	2162.3
1194.64	2152.45
1196.24	2153.31
1197.84	2139.51
1199.44	2169.5
1201.04	2140.52
1202.64	2174.95
1204.239	2139.8
1205.839	2166.43
1207.438	2142.6
1209.037	2165.2
1210.636	2149.2
1212.235	2166.39
1213.833	2131.56
1215.432	2171.6
1217.03	2133.8
1218.628	2166.45
1220.226	2132.55
1221.823	2168.02
1223.421	2135.79
1225.018	2159.44
1226.616	2137.24
1228.213	2160.6
1229.81	2136.4
1231.407	2172.99
1233.003	2136.85
1234.6	2171.99
1236.196	2142.71
1237.792	2160.67
1239.388	2132.61
1240.984	2164.65
1242.579	2127.47
1244.175	2169.9
1245.77	2135.76
1247.365	2164.49
1248.96	2134.92
1250.555	2166.21
1252.149	2137.44
1253.744	2163.83
1255.338	2129.95
1256.932	2159.93
1258.526	2136.92
1260.12	2159.98
1261.714	2139.39
1263.307	2168.79
1264.9	2136.62
1266.494	2158.74
1268.086	2137.58
1269.679	2156.48
1271.272	2131.69
1272.864	2161
1274.456	2135.23
1276.049	2160.1
1277.64	2134.96
1279.232	2165.78
1280.824	2128.35
1282.415	2158.38
1284.006	2149.41
1285.597	2159.21
1287.188	2129.48
1288.779	2159.05
1290.37	2131.04
1291.96	2160.54
1293.55	2131.71
1295.14	2161.45
1296.73	2123.81
1298.32	2162.67
1299.909	2144.14
1301.499	2152
1303.088	2137.79
1304.677	2163.42
1306.265	2127.42
1307.854	2159.56
1309.442	2132.32
1311.031	2159.24
1312.619	2134.15
1314.207	2153.24
1315.794	2132.74
1317.382	2155.31
1318.969	2136.7
1320.557	2157.65
1322.144	2130.78
1323.73	2154.75
1325.317	2133.99
1326.904	2156.5
1328.49	2125.01
1330.076	2163.14
1331.662	2130.73
1333.248	2157.11
1334.833	2150.98
1336.419	2164.06
1338.004	2128.6
1339.589	2155.61
1341.174	2134.74
1342.758	2161.84
1344.343	2121.05
1345.927	2165.52
1347.511	2125.47
1349.095	2151.47
1350.679	2125.47
1352.263	2153.53
1353.846	2130.7
1355.429	2164.5
1357.012	2127.61
1358.595	2151.97
1360.178	2123.18
1361.76	2153.2
1363.343	2133.09
1364.925	2154.25
1366.507	2133.22
1368.088	2154.32
1369.67	2125.17
1371.251	2151.85
1372.832	2123.42
1374.413	2149.84
1375.994	2137.66
1377.575	2153.35
1379.155	2132.18
1380.735	2145.67
1382.316	2123.92
1383.895	2158.31
1385.475	2132.39
1387.055	2159.99
1388.634	2130.59
1390.213	2152.79
1391.792	2131.45
1393.371	2159.6
1394.949	2143.86
1396.527	2156.56
1398.106	2135.91
1399.684	2156.96
1401.261	2134.4
1402.839	2151.8
1404.416	2132.66
1405.993	2154.74
1407.57	2134.71
1409.147	2152.11
1410.724	2127.17
1412.3	2153.05
1413.876	2126.1
1415.452	2147.46
1417.028	2143.96
1418.604	2165.5
1420.179	2134
1421.755	2153.54
1423.33	2131.8
1424.905	2154.53
1426.479	2136.09
1428.054	2152.16
1429.628	2127.45
1431.202	2150.73
1432.776	2130.53
1434.35	2155.95
1435.923	2133.91
1437.496	2156.87
1439.069	2125.86
1440.642	2159.46
1442.215	2128.51
1443.788	2149.2
1445.36	2138.92
1446.932	2158.68
1448.504	2126.38
1450.076	2140.88
1451.647	2135.66
1453.218	2160.97
1454.789	2135.59
1456.36	2154.7
1457.931	2132.96
1459.502	2145.69
1461.072	2133.44
1462.642	2158.7
1464.212	2129.44
1465.781	2157.22
1467.351	2146.91
1468.92	2148.9
1470.489	2133.4
1472.058	2158.18
1473.627	2124.45
1475.195	2138.59
1476.764	2126.78
1478.332	2152.05
1479.9	2128.85
1481.467	2151.88
1483.035	2133.88
1484.602	2159.96
1486.169	2144.12
1487.736	2158.78
1489.302	2117.7
1490.869	2137.61
1492.435	2124.44
1494.001	2146.19
1495.567	2125.08
1497.132	2147.65
1498.698	2131.39
1500.263	2155.62
1501.828	2129.26
1503.393	2151.09
1504.957	2131.09
1506.521	2147.75
1508.086	2117.45
1509.65	2153.02
1511.213	2127.25
1512.777	2157.22
1514.34	2118.32
1515.903	2139.03
1517.466	2121.22
1519.029	2150.85
1520.591	2129.37
1522.153	2150.72
1523.715	2119.96
1525.277	2141.88
1526.839	2121.58
1528.4	2139.09
1529.961	2128.06
1531.522	2150.62
1533.083	2129.1
1534.643	2147.48
1536.204	2129.29
1537.764	2160.2
1539.324	2125.47
1540.883	2143.31
1542.443	2134.16
1544.002	2146.2
1545.561	2126.21
1547.12	2165.14
1548.679	2118.09
1550.237	2142.99
1551.795	2121.42
1553.353	2152.3
1554.911	2132.64
1556.468	2152.39
1558.026	2126.45
1559.583	2140.69
1561.139	2133.75
1562.696	2151.74
1564.252	2122.22
1565.809	2143.54
1567.365	2128.99
1568.92	2144.06
1570.476	2131
1572.031	2155.86
1573.586	2123.68
1575.141	2146.19
1576.696	2151.16
1578.25	2151.99
1579.805	2130.14
1581.359	2144.2
1582.912	2136.33
1584.466	2155.46
1586.019	2119.23
1587.572	2163.82
1589.125	2123.23
1590.678	2148.24
1592.23	2129.67
1593.782	2142.08
1595.334	2126.65
1596.886	2144.43
1598.438	2136.22
1599.989	2140.08
1601.54	2131.23
1603.091	2138.09
1604.642	2124.97
1606.192	2148.29
1607.742	2150.75
1609.292	2145.76
1610.842	2138.73
1612.391	2150.22
1613.941	2125.01
1615.49	2150.69
1617.038	2137.85
1618.587	2147
1620.135	2126.16
1621.684	2142.88
1623.231	2111
1624.779	2144.11
1626.327	2130.09
1627.874	2145.09
1629.421	2118.61
1630.968	2149.68
1632.514	2131.55
1634.06	2135.56
1635.606	2130.66
1637.152	2141.56
1638.698	2119.85
1640.243	2138.84
1641.788	2122.81
1643.333	2139.23
1644.878	2129.29
1646.422	2146.74
1647.967	2120.43
1649.511	2134.08
1651.054	2128.78
1652.598	2144.79
1654.141	2122.57
1655.684	2135.52
1657.227	2113.75
1658.77	2145.45
1660.312	2107.24
1661.854	2131.2
1663.396	2112.59
1664.937	2145.89
1666.479	2127.11
1668.02	2141.55
1669.561	2117.49
1671.102	2126.76
1672.642	2129.52
1674.182	2140.9
1675.722	2132.84
1677.262	2132.82
1678.801	2119.1
1680.341	2143.39
1681.88	2133.29
1683.418	2133.5
1684.957	2121.6
1686.495	2148.4
1688.033	2128.94
1689.571	2143.39
1691.109	2128.83
1692.646	2133.17
1694.183	2121.89
1695.72	2129.05
1697.257	2114.28
1698.793	2127.61
1700.329	2117.23
1701.865	2132.18
1703.401	2111.01
1704.936	2126.28
1706.471	2121.91
1708.006	2124.11
1709.541	2120.3
