# Supplementary material for: Exciton thermal radiation from macroscale membranes composed of chirality-sorted carbon nanotubes and its control
Source: Nat Commun. 2026 Jul 29;17:6967. doi: 10.1038/s41467-026-75711-4 (PMC13421534; doi:10.1038/s41467-026-75711-4)
Supplement: Supplementary file 4 — Source Data [file 41467_2026_75711_MOESM4_ESM.zip › Source data/Supplementary_Data_9_cooling_600K.txt]

Data from AT069_NQ51B19821__35__16-43-30-739.txt Node

Date: Mon Sep 30 16:43:30 JST 2024
User: ymlab
Spectrometer: NQ51B1982
Trigger mode: 0
Integration Time (sec): 8.000000E-2
Scans to average: 100
Nonlinearity correction enabled: false
Boxcar width: 0
Storing dark spectrum: false
XAxis mode: Wavelengths
Number of Pixels in Spectrum: 512
>>>>>Begin Spectral Data<<<<<
899.399	7637.29
901.024	7736.29
902.648	7957.98
904.273	8032.22
905.897	8299.91
907.522	8387.05
909.146	8598
910.77	8703.54
912.394	8980.37
914.018	9155.18
915.642	9581.85
917.265	9976.86
918.889	10727.54
920.512	11331.93
922.136	12004.68
923.759	12394.56
925.382	12936.94
927.005	13226.02
928.628	13652.9
930.251	13864.86
931.873	14198.75
933.496	14293.28
935.118	14667.05
936.74	14850.03
938.363	15142.27
939.985	15228.28
941.607	15609.69
943.228	15708.71
944.85	15941.19
946.472	15974.2
948.093	16359.83
949.715	16390.92
951.336	16648.25
952.957	16674.71
954.578	16949.23
956.199	16965.49
957.82	17328.39
959.44	17393.78
961.061	17633.15
962.681	17627.83
964.302	17947.12
965.922	17971.35
967.542	18158.01
969.162	18265.71
970.782	18447.61
972.401	18429.19
974.021	18696.75
975.64	18761
977.26	19023.87
978.879	18987.32
980.498	19215.94
982.117	19241.53
983.736	19452.62
985.355	19427
986.973	19533.12
988.592	19486.49
990.21	19722.34
991.828	19748.7
993.446	19929.5
995.064	19851.4
996.682	19949.43
998.3	19921.03
999.917	20075.94
1001.535	20059.07
1003.152	20293.63
1004.769	20097.73
1006.387	20195.15
1008.003	20080.04
1009.62	20155.04
1011.237	19952.29
1012.854	20021.14
1014.47	19872.21
1016.086	19910.31
1017.703	19684.89
1019.319	19680.41
1020.935	19392.29
1022.55	19455.79
1024.166	19087.28
1025.782	19009.55
1027.397	18757.62
1029.012	18720.39
1030.627	18378.14
1032.243	18173.83
1033.857	17780.21
1035.472	17608.35
1037.087	17301.54
1038.701	17147.52
1040.316	16722.01
1041.93	16497.62
1043.544	16097.9
1045.158	15964.56
1046.772	15545.74
1048.386	15310.43
1049.999	14883.77
1051.613	14669.15
1053.226	14316.98
1054.839	14167.58
1056.452	13823.4
1058.065	13639.23
1059.678	13289.99
1061.29	13170.91
1062.903	12874.94
1064.515	12800.96
1066.127	12557.17
1067.74	12436.96
1069.351	12281.15
1070.963	12242.95
1072.575	12075.87
1074.186	12034.12
1075.798	11940.11
1077.409	12039.43
1079.02	11878.2
1080.631	11984.78
1082.242	11928.88
1083.853	12056.79
1085.463	12027.84
1087.074	12224.92
1088.684	12266.03
1090.294	12509.02
1091.904	12563.98
1093.514	12786.65
1095.124	12946.69
1096.733	13197.95
1098.343	13406.25
1099.952	13769.38
1101.561	13979.74
1103.17	14253.6
1104.779	14490.61
1106.388	14975.22
1107.996	15126.28
1109.605	15630.87
1111.213	15820.79
1112.821	16270.96
1114.429	16489.24
1116.037	17001.97
1117.645	17266.03
1119.252	17839.48
1120.86	18056.89
1122.467	18445.67
1124.074	18755.39
1125.681	19245.01
1127.288	19648.22
1128.895	20315.8
1130.501	20708.07
1132.108	21272.41
1133.714	21394.18
1135.32	21711.45
1136.926	22218.6
1138.532	22890.61
1140.138	23094.22
1141.743	23709.87
1143.349	24105.62
1144.954	24431.46
1146.559	24515.21
1148.164	25301.03
1149.768	25411.89
1151.373	26052.83
1152.978	26296.6
1154.582	26793.62
1156.186	27132.32
1157.79	27643.46
1159.394	27425.14
1160.998	27873.53
1162.601	28167.26
1164.205	28515.8
1165.808	28535.39
1167.411	29067.34
1169.014	29075.91
1170.617	29319.9
1172.219	29102.54
1173.822	29386.87
1175.424	29475.17
1177.026	30017.52
1178.628	29915.51
1180.23	30188.12
1181.832	30192.58
1183.433	30452.46
1185.035	30275.34
1186.636	30681.11
1188.237	30332.9
1189.838	30736.27
1191.439	30621.73
1193.04	30848.74
1194.64	30743.09
1196.24	31129.77
1197.84	30947.36
1199.44	31179.3
1201.04	31031.67
1202.64	31238.1
1204.239	31476.97
1205.839	31831.12
1207.438	31397.2
1209.037	31801.26
1210.636	31718.17
1212.235	32229.11
1213.833	32048.02
1215.432	32246.76
1217.03	32399.37
1218.628	32932.17
1220.226	32588.45
1221.823	33187.68
1223.421	32951.74
1225.018	33184.55
1226.616	33310.89
1228.213	33438.94
1229.81	33643.82
1231.407	34091.87
1233.003	33626.99
1234.6	33989.78
1236.196	33757.68
1237.792	34334.82
1239.388	34280.03
1240.984	34400.22
1242.579	34636.47
1244.175	34904.74
1245.77	34792.73
1247.365	35255.22
1248.96	34763.84
1250.555	35271.77
1252.149	34956.69
1253.744	35596.98
1255.338	35399.61
1256.932	36116.41
1258.526	36132.82
1260.12	36221.46
1261.714	36312.07
1263.307	36153.67
1264.9	36637.25
1266.494	37115.26
1268.086	36953.44
1269.679	37448.91
1271.272	37139.78
1272.864	37760.6
1274.456	37640.18
1276.049	38096.18
1277.64	38175.57
1279.232	38268.65
1280.824	38340.63
1282.415	38946.31
1284.006	38956.77
1285.597	39016.97
1287.188	38735.6
1288.779	39235.03
1290.37	39138.34
1291.96	39520.64
1293.55	39362.27
1295.14	40006.36
1296.73	39549.28
1298.32	40141.68
1299.909	39862.7
1301.499	40678.51
1303.088	40272.67
1304.677	40775.62
1306.265	40576.59
1307.854	41390.75
1309.442	41114.13
1311.031	41254.3
1312.619	40762.2
1314.207	41411.26
1315.794	41438.32
1317.382	41811.51
1318.969	41578.97
1320.557	41605.33
1322.144	41666.87
1323.73	42261.37
1325.317	42200.42
1326.904	41789.28
1328.49	41980.73
1330.076	42275.02
1331.662	42361.32
1333.248	42413.59
1334.833	42450.01
1336.419	42358.95
1338.004	42270.2
1339.589	42677.14
1341.174	42726.89
1342.758	42437.69
1344.343	42105.81
1345.927	42468.48
1347.511	41565.48
1349.095	41767.98
1350.679	41122.63
1352.263	40665.43
1353.846	39983.41
1355.429	38411.69
1357.012	38875.43
1358.595	39689.4
1360.178	38358.47
1361.76	35537.09
1363.343	37272.34
1364.925	36309.12
1366.507	38345.41
1368.088	36866.71
1369.67	37934.64
1371.251	36593.48
1372.832	37803.29
1374.413	38159.95
1375.994	37534.35
1377.575	36109.4
1379.155	34390.14
1380.735	31756.48
1382.316	31035.11
1383.895	31246.71
1385.475	33040.44
1387.055	34531.22
1388.634	33354.09
1390.213	35587.82
1391.792	34989.48
1393.371	34511.16
1394.949	34129.96
1396.527	33323.84
1398.106	36198.13
1399.684	34939.87
1401.261	33794.15
1402.839	37523.24
1404.416	36166.08
1405.993	36814.23
1407.57	36408.59
1409.147	37542.55
1410.724	37689.26
1412.3	38998.02
1413.876	37471.19
1415.452	38300.59
1417.028	39755.62
1418.604	39374.63
1420.179	39040.94
1421.755	39808.27
1423.33	39892.54
1424.905	40012.86
1426.479	40451.85
1428.054	39481.3
1429.628	39866.22
1431.202	40333.78
1432.776	40087.73
1434.35	40893.44
1435.923	40621.99
1437.496	40918.77
1439.069	40199.23
1440.642	41118.95
1442.215	40427.89
1443.788	41033.5
1445.36	40063.35
1446.932	40428.76
1448.504	40520.62
1450.076	40531.76
1451.647	40674.24
1453.218	40792.68
1454.789	40723.89
1456.36	40574.12
1457.931	40282.37
1459.502	41447.52
1461.072	40907.43
1462.642	41420.83
1464.212	40776.67
1465.781	41528.19
1467.351	41168.15
1468.92	40926.67
1470.489	40444.45
1472.058	40545.74
1473.627	40509.47
1475.195	40865.01
1476.764	40809.88
1478.332	41519.75
1479.9	41121.95
1481.467	41809.95
1483.035	40857.41
1484.602	41244.26
1486.169	40683.2
1487.736	40494.93
1489.302	40514.01
1490.869	40127.73
1492.435	40434.66
1494.001	40433.44
1495.567	39733
1497.132	39831.22
1498.698	39120.27
1500.263	39922.47
1501.828	39439.79
1503.393	39178.57
1504.957	38979.15
1506.521	38901.02
1508.086	39003.66
1509.65	38897.68
1511.213	39057.16
1512.777	39814.51
1514.34	38898.03
1515.903	39578.67
1517.466	39104.45
1519.029	39097.73
1520.591	38954.27
1522.153	39265.13
1523.715	39843.33
1525.277	40205.66
1526.839	39243.15
1528.4	39238.16
1529.961	38591.86
1531.522	39032.19
1533.083	39204.74
1534.643	39250.93
1536.204	39297.97
1537.764	39031.88
1539.324	38385.15
1540.883	39197.79
1542.443	38646.78
1544.002	39454.01
1545.561	38902.03
1547.12	38519.03
1548.679	38423.86
1550.237	38519.75
1551.795	38449.23
1553.353	38828.9
1554.911	37904.66
1556.468	38526.85
1558.026	37972.52
1559.583	37469.72
1561.139	37418.09
1562.696	37669.88
1564.252	37362.92
1565.809	38327.68
1567.365	37462.11
1568.92	38106.04
1570.476	37511.04
1572.031	37350.68
1573.586	37486.18
1575.141	37384.16
1576.696	36131.63
1578.25	37309.93
1579.805	36566.37
1581.359	36496.16
1582.912	37151.15
1584.466	36420.08
1586.019	36041.5
1587.572	36462.38
1589.125	35720.67
1590.678	36621.07
1592.23	36292.76
1593.782	36024.87
1595.334	35718.81
1596.886	36006.21
1598.438	35741.7
1599.989	36182.74
1601.54	35327.36
1603.091	35258.78
1604.642	35362.05
1606.192	35071.18
1607.742	34786.07
1609.292	35362.97
1610.842	34272.96
1612.391	34823.62
1613.941	34887.78
1615.49	34464.66
1617.038	34293.54
1618.587	34682.43
1620.135	33828.13
1621.684	33979.22
1623.231	33499.93
1624.779	33255.02
1626.327	33308.53
1627.874	33675.74
1629.421	32512.01
1630.968	32972.12
1632.514	32416.29
1634.06	31680.49
1635.606	31900.65
1637.152	32087.93
1638.698	31329.71
1640.243	31693.83
1641.788	30563.34
1643.333	29534.65
1644.878	28770.83
1646.422	28430.39
1647.967	26984.39
1649.511	26254.13
1651.054	25069.24
1652.598	23772.09
1654.141	22372.89
1655.684	21119.89
1657.227	19207.56
1658.77	18072.58
1660.312	16713.03
1661.854	15338.72
1663.396	14216.6
1664.937	13239.05
1666.479	11892
1668.02	11160.44
1669.561	10477.77
1671.102	9788.9
1672.642	9065.62
1674.182	8548.06
1675.722	7972.07
1677.262	7592.86
1678.801	7230.57
1680.341	6850.73
1681.88	6431.98
1683.418	6198.52
1684.957	5820.12
1686.495	5595.52
1688.033	5351.5
1689.571	5115.3
1691.109	4860.62
1692.646	4726.27
1694.183	4577.23
1695.72	4417.29
1697.257	4260.74
1698.793	4154.33
1700.329	4014.5
1701.865	3941.02
1703.401	3823.9
1704.936	3744.32
1706.471	3639.28
1708.006	3577.05
1709.541	3487.38
