# Supplementary material for: Exciton thermal radiation from macroscale membranes composed of chirality-sorted carbon nanotubes and its control
Source: Nat Commun. 2026 Jul 29;17:6967. doi: 10.1038/s41467-026-75711-4 (PMC13421534; doi:10.1038/s41467-026-75711-4)
Supplement: Supplementary file 4 — Source Data [file 41467_2026_75711_MOESM4_ESM.zip › Source data/Supplementary_Data_17_cooling_500K.txt]

Data from MK75SS02_2_cool_NIR_500K_sig_NQ51B19821__0__10.txt Node

Date: Mon Nov 17 15:08:29 JST 2025
User: ymlab
Spectrometer: NQ51B1982
Trigger mode: 0
Integration Time (sec): 1.000000E-1
Scans to average: 1
Nonlinearity correction enabled: false
Boxcar width: 0
Storing dark spectrum: false
XAxis mode: Wavelengths
Number of Pixels in Spectrum: 512
>>>>>Begin Spectral Data<<<<<
899.399	2848
901.024	2835
902.648	2899
904.273	2889
905.897	2943
907.522	2954
909.146	3009
910.77	2986
912.394	3049
914.018	3045
915.642	3135
917.265	3132
918.889	3222
920.512	3292
922.136	3438
923.759	3466
925.382	3628
927.005	3660
928.628	3734
930.251	3801
931.873	3887
933.496	3897
935.118	3967
936.74	3953
938.363	3993
939.985	4008
941.607	4109
943.228	4121
944.85	4172
946.472	4131
948.093	4238
949.715	4246
951.336	4280
952.957	4298
954.578	4323
956.199	4292
957.82	4345
959.44	4347
961.061	4397
962.681	4369
964.302	4473
965.922	4455
967.542	4533
969.162	4533
970.782	4606
972.401	4513
974.021	4558
975.64	4533
977.26	4606
978.879	4583
980.498	4582
982.117	4590
983.736	4652
985.355	4634
986.973	4623
988.592	4581
990.21	4645
991.828	4620
993.446	4617
995.064	4617
996.682	4629
998.3	4578
999.917	4635
1001.535	4605
1003.152	4574
1004.769	4490
1006.387	4533
1008.003	4515
1009.62	4485
1011.237	4436
1012.854	4447
1014.47	4410
1016.086	4402
1017.703	4303
1019.319	4248
1020.935	4203
1022.55	4239
1024.166	4146
1025.782	4111
1027.397	4079
1029.012	4026
1030.627	3963
1032.243	3935
1033.857	3843
1035.472	3827
1037.087	3759
1038.701	3735
1040.316	3679
1041.93	3689
1043.544	3587
1045.158	3607
1046.772	3533
1048.386	3543
1049.999	3482
1051.613	3447
1053.226	3412
1054.839	3443
1056.452	3382
1058.065	3398
1059.678	3379
1061.29	3401
1062.903	3377
1064.515	3414
1066.127	3333
1067.74	3391
1069.351	3389
1070.963	3413
1072.575	3383
1074.186	3418
1075.798	3413
1077.409	3463
1079.02	3443
1080.631	3485
1082.242	3481
1083.853	3554
1085.463	3503
1087.074	3565
1088.684	3625
1090.294	3674
1091.904	3661
1093.514	3790
1095.124	3841
1096.733	3908
1098.343	3957
1099.952	4031
1101.561	4026
1103.17	4114
1104.779	4136
1106.388	4233
1107.996	4243
1109.605	4347
1111.213	4420
1112.821	4552
1114.429	4591
1116.037	4634
1117.645	4686
1119.252	4923
1120.86	4951
1122.467	5046
1124.074	5023
1125.681	5092
1127.288	5018
1128.895	5167
1130.501	5325
1132.108	5381
1133.714	5364
1135.32	5577
1136.926	5615
1138.532	5759
1140.138	5757
1141.743	5928
1143.349	5809
1144.954	5963
1146.559	5922
1148.164	6009
1149.768	5870
1151.373	5991
1152.978	6044
1154.582	6181
1156.186	6302
1157.79	6198
1159.394	6130
1160.998	6373
1162.601	6294
1164.205	6383
1165.808	6379
1167.411	6365
1169.014	6248
1170.617	6391
1172.219	6455
1173.822	6479
1175.424	6432
1177.026	6516
1178.628	6550
1180.23	6650
1181.832	6452
1183.433	6615
1185.035	6629
1186.636	6665
1188.237	6568
1189.838	6517
1191.439	6460
1193.04	6611
1194.64	6724
1196.24	6671
1197.84	6619
1199.44	6810
1201.04	6781
1202.64	6843
1204.239	6819
1205.839	6870
1207.438	6930
1209.037	7038
1210.636	6914
1212.235	6968
1213.833	6890
1215.432	6969
1217.03	7015
1218.628	7199
1220.226	7070
1221.823	7067
1223.421	7221
1225.018	7332
1226.616	7184
1228.213	7274
1229.81	7154
1231.407	7222
1233.003	7247
1234.6	7285
1236.196	7023
1237.792	7053
1239.388	7203
1240.984	7294
1242.579	7277
1244.175	7276
1245.77	7284
1247.365	7413
1248.96	7247
1250.555	7409
1252.149	7424
1253.744	7583
1255.338	7479
1256.932	7706
1258.526	7725
1260.12	7775
1261.714	7642
1263.307	7735
1264.9	7553
1266.494	7298
1268.086	7610
1269.679	7832
1271.272	7796
1272.864	7832
1274.456	7868
1276.049	7751
1277.64	7682
1279.232	7881
1280.824	7850
1282.415	8005
1284.006	8060
1285.597	8059
1287.188	7765
1288.779	7855
1290.37	8093
1291.96	8041
1293.55	7791
1295.14	7720
1296.73	7827
1298.32	8021
1299.909	7943
1301.499	8047
1303.088	8012
1304.677	8239
1306.265	8064
1307.854	8176
1309.442	8421
1311.031	8623
1312.619	8647
1314.207	8574
1315.794	8503
1317.382	8508
1318.969	8176
1320.557	8330
1322.144	8248
1323.73	8709
1325.317	8732
1326.904	8408
1328.49	8146
1330.076	8061
1331.662	7967
1333.248	8649
1334.833	8622
1336.419	8596
1338.004	8316
1339.589	8350
1341.174	8494
1342.758	8605
1344.343	8703
1345.927	8601
1347.511	8709
1349.095	8418
1350.679	8063
1352.263	8205
1353.846	8024
1355.429	8204
1357.012	8031
1358.595	8068
1360.178	7997
1361.76	8143
1363.343	8002
1364.925	7693
1366.507	7837
1368.088	7919
1369.67	7992
1371.251	8010
1372.832	8104
1374.413	8062
1375.994	8360
1377.575	8176
1379.155	8235
1380.735	7997
1382.316	7629
1383.895	7192
1385.475	6680
1387.055	7134
1388.634	7445
1390.213	7306
1391.792	7257
1393.371	7565
1394.949	7094
1396.527	7641
1398.106	7399
1399.684	7605
1401.261	7838
1402.839	7375
1404.416	7851
1405.993	8146
1407.57	7888
1409.147	8227
1410.724	7768
1412.3	7572
1413.876	8018
1415.452	8287
1417.028	7906
1418.604	7967
1420.179	7831
1421.755	8060
1423.33	8176
1424.905	8473
1426.479	8103
1428.054	8200
1429.628	8458
1431.202	8335
1432.776	8176
1434.35	8027
1435.923	8099
1437.496	8317
1439.069	8415
1440.642	8413
1442.215	8275
1443.788	8237
1445.36	8212
1446.932	8087
1448.504	7809
1450.076	8009
1451.647	8176
1453.218	8237
1454.789	8066
1456.36	8054
1457.931	8053
1459.502	8430
1461.072	8241
1462.642	8750
1464.212	8746
1465.781	8537
1467.351	8357
1468.92	8539
1470.489	8485
1472.058	8393
1473.627	8066
1475.195	8094
1476.764	8015
1478.332	8430
1479.9	8264
1481.467	8066
1483.035	7958
1484.602	8245
1486.169	8141
1487.736	8118
1489.302	8095
1490.869	7950
1492.435	7946
1494.001	7893
1495.567	7947
1497.132	8088
1498.698	7794
1500.263	7695
1501.828	7649
1503.393	8028
1504.957	7994
1506.521	7679
1508.086	7771
1509.65	8083
1511.213	7944
1512.777	7733
1514.34	7722
1515.903	7743
1517.466	7545
1519.029	7797
1520.591	7883
1522.153	7753
1523.715	7720
1525.277	8002
1526.839	8066
1528.4	8021
1529.961	7684
1531.522	7625
1533.083	8060
1534.643	8415
1536.204	7946
1537.764	7549
1539.324	7335
1540.883	7528
1542.443	7629
1544.002	7796
1545.561	7917
1547.12	8114
1548.679	7867
1550.237	7643
1551.795	7633
1553.353	7805
1554.911	7380
1556.468	7908
1558.026	7659
1559.583	7708
1561.139	7605
1562.696	7877
1564.252	7729
1565.809	7501
1567.365	7437
1568.92	7254
1570.476	7190
1572.031	7261
1573.586	7460
1575.141	7812
1576.696	7654
1578.25	7251
1579.805	7007
1581.359	7290
1582.912	7235
1584.466	7589
1586.019	7319
1587.572	7293
1589.125	7178
1590.678	7333
1592.23	7186
1593.782	7135
1595.334	6935
1596.886	6951
1598.438	6833
1599.989	6772
1601.54	6902
1603.091	6699
1604.642	6649
1606.192	6947
1607.742	7103
1609.292	7199
1610.842	7116
1612.391	6801
1613.941	6771
1615.49	6951
1617.038	6985
1618.587	7355
1620.135	7191
1621.684	7197
1623.231	7047
1624.779	6947
1626.327	6926
1627.874	6899
1629.421	6731
1630.968	6786
1632.514	6515
1634.06	6786
1635.606	6517
1637.152	6131
1638.698	6356
1640.243	6397
1641.788	6408
1643.333	6522
1644.878	6311
1646.422	6479
1647.967	6095
1649.511	5999
1651.054	5762
1652.598	5503
1654.141	5376
1655.684	5065
1657.227	4838
1658.77	4681
1660.312	4460
1661.854	4339
1663.396	4109
1664.937	4044
1666.479	3793
1668.02	3629
1669.561	3488
1671.102	3338
1672.642	3269
1674.182	3162
1675.722	3102
1677.262	2979
1678.801	2926
1680.341	2895
1681.88	2824
1683.418	2811
1684.957	2737
1686.495	2713
1688.033	2637
1689.571	2616
1691.109	2572
1692.646	2538
1694.183	2515
1695.72	2492
1697.257	2462
1698.793	2452
1700.329	2409
1701.865	2420
1703.401	2362
1704.936	2370
1706.471	2348
1708.006	2346
1709.541	2334
