# Supplementary material for: Exciton thermal radiation from macroscale membranes composed of chirality-sorted carbon nanotubes and its control
Source: Nat Commun. 2026 Jul 29;17:6967. doi: 10.1038/s41467-026-75711-4 (PMC13421534; doi:10.1038/s41467-026-75711-4)
Supplement: Supplementary file 4 — Source Data [file 41467_2026_75711_MOESM4_ESM.zip › Source data/Supplementary_Data_17_cooling_450K_bg.txt]

Data from MK75SS02_2_cool_NIR_450K_sig_bg_NQ51B19821__0__12.txt Node

Date: Mon Nov 17 15:22:16 JST 2025
User: ymlab
Spectrometer: NQ51B1982
Trigger mode: 0
Integration Time (sec): 1.000000E-1
Scans to average: 1
Nonlinearity correction enabled: false
Boxcar width: 0
Storing dark spectrum: false
XAxis mode: Wavelengths
Number of Pixels in Spectrum: 512
>>>>>Begin Spectral Data<<<<<
899.399	2171
901.024	2140
902.648	2181
904.273	2150
905.897	2175
907.522	2163
909.146	2177
910.77	2146
912.394	2175
914.018	2149
915.642	2171
917.265	2158
918.889	2167
920.512	2157
922.136	2175
923.759	2150
925.382	2187
927.005	2154
928.628	2172
930.251	2159
931.873	2188
933.496	2155
935.118	2187
936.74	2154
938.363	2183
939.985	2163
941.607	2168
943.228	2167
944.85	2178
946.472	2153
948.093	2180
949.715	2149
951.336	2197
952.957	2156
954.578	2181
956.199	2151
957.82	2184
959.44	2149
961.061	2181
962.681	2156
964.302	2175
965.922	2159
967.542	2179
969.162	2184
970.782	2169
972.401	2155
974.021	2177
975.64	2153
977.26	2179
978.879	2145
980.498	2175
982.117	2153
983.736	2179
985.355	2162
986.973	2180
988.592	2153
990.21	2165
991.828	2159
993.446	2166
995.064	2159
996.682	2159
998.3	2155
999.917	2173
1001.535	2142
1003.152	2177
1004.769	2141
1006.387	2175
1008.003	2147
1009.62	2180
1011.237	2157
1012.854	2175
1014.47	2143
1016.086	2175
1017.703	2137
1019.319	2167
1020.935	2153
1022.55	2172
1024.166	2152
1025.782	2167
1027.397	2150
1029.012	2175
1030.627	2154
1032.243	2171
1033.857	2149
1035.472	2164
1037.087	2145
1038.701	2170
1040.316	2155
1041.93	2167
1043.544	2140
1045.158	2165
1046.772	2141
1048.386	2173
1049.999	2148
1051.613	2173
1053.226	2141
1054.839	2175
1056.452	2135
1058.065	2175
1059.678	2139
1061.29	2169
1062.903	2140
1064.515	2169
1066.127	2154
1067.74	2156
1069.351	2156
1070.963	2169
1072.575	2150
1074.186	2159
1075.798	2148
1077.409	2180
1079.02	2148
1080.631	2169
1082.242	2136
1083.853	2171
1085.463	2143
1087.074	2171
1088.684	2147
1090.294	2170
1091.904	2130
1093.514	2166
1095.124	2137
1096.733	2179
1098.343	2137
1099.952	2173
1101.561	2140
1103.17	2175
1104.779	2146
1106.388	2177
1107.996	2135
1109.605	2173
1111.213	2140
1112.821	2168
1114.429	2149
1116.037	2169
1117.645	2135
1119.252	2163
1120.86	2134
1122.467	2167
1124.074	2139
1125.681	2186
1127.288	2154
1128.895	2175
1130.501	2152
1132.108	2168
1133.714	2136
1135.32	2175
1136.926	2147
1138.532	2172
1140.138	2138
1141.743	2169
1143.349	2138
1144.954	2175
1146.559	2147
1148.164	2167
1149.768	2139
1151.373	2182
1152.978	2144
1154.582	2159
1156.186	2140
1157.79	2168
1159.394	2153
1160.998	2175
1162.601	2149
1164.205	2172
1165.808	2147
1167.411	2158
1169.014	2147
1170.617	2190
1172.219	2127
1173.822	2177
1175.424	2137
1177.026	2185
1178.628	2141
1180.23	2165
1181.832	2151
1183.433	2174
1185.035	2141
1186.636	2173
1188.237	2140
1189.838	2168
1191.439	2153
1193.04	2166
1194.64	2162
1196.24	2143
1197.84	2152
1199.44	2164
1201.04	2138
1202.64	2174
1204.239	2139
1205.839	2164
1207.438	2149
1209.037	2168
1210.636	2152
1212.235	2163
1213.833	2134
1215.432	2174
1217.03	2136
1218.628	2163
1220.226	2139
1221.823	2165
1223.421	2147
1225.018	2153
1226.616	2145
1228.213	2157
1229.81	2140
1231.407	2173
1233.003	2135
1234.6	2175
1236.196	2142
1237.792	2159
1239.388	2135
1240.984	2171
1242.579	2129
1244.175	2171
1245.77	2148
1247.365	2165
1248.96	2129
1250.555	2169
1252.149	2132
1253.744	2169
1255.338	2123
1256.932	2164
1258.526	2141
1260.12	2164
1261.714	2148
1263.307	2174
1264.9	2140
1266.494	2163
1268.086	2147
1269.679	2156
1271.272	2124
1272.864	2169
1274.456	2133
1276.049	2165
1277.64	2135
1279.232	2159
1280.824	2137
1282.415	2164
1284.006	2157
1285.597	2163
1287.188	2134
1288.779	2165
1290.37	2138
1291.96	2168
1293.55	2138
1295.14	2156
1296.73	2125
1298.32	2163
1299.909	2143
1301.499	2143
1303.088	2143
1304.677	2157
1306.265	2132
1307.854	2159
1309.442	2139
1311.031	2156
1312.619	2135
1314.207	2159
1315.794	2137
1317.382	2159
1318.969	2141
1320.557	2159
1322.144	2141
1323.73	2151
1325.317	2143
1326.904	2152
1328.49	2137
1330.076	2159
1331.662	2127
1333.248	2157
1334.833	2164
1336.419	2165
1338.004	2133
1339.589	2158
1341.174	2141
1342.758	2171
1344.343	2125
1345.927	2173
1347.511	2131
1349.095	2143
1350.679	2138
1352.263	2147
1353.846	2142
1355.429	2159
1357.012	2126
1358.595	2153
1360.178	2125
1361.76	2157
1363.343	2135
1364.925	2158
1366.507	2133
1368.088	2156
1369.67	2130
1371.251	2148
1372.832	2123
1374.413	2159
1375.994	2131
1377.575	2159
1379.155	2132
1380.735	2143
1382.316	2121
1383.895	2157
1385.475	2139
1387.055	2162
1388.634	2133
1390.213	2155
1391.792	2140
1393.371	2163
1394.949	2146
1396.527	2153
1398.106	2149
1399.684	2142
1401.261	2145
1402.839	2142
1404.416	2143
1405.993	2153
1407.57	2135
1409.147	2155
1410.724	2129
1412.3	2159
1413.876	2127
1415.452	2149
1417.028	2149
1418.604	2170
1420.179	2139
1421.755	2149
1423.33	2149
1424.905	2148
1426.479	2149
1428.054	2148
1429.628	2130
1431.202	2147
1432.776	2127
1434.35	2159
1435.923	2137
1437.496	2157
1439.069	2127
1440.642	2163
1442.215	2135
1443.788	2155
1445.36	2133
1446.932	2167
1448.504	2121
1450.076	2137
1451.647	2135
1453.218	2165
1454.789	2135
1456.36	2159
1457.931	2136
1459.502	2149
1461.072	2133
1462.642	2161
1464.212	2137
1465.781	2159
1467.351	2152
1468.92	2155
1470.489	2140
1472.058	2165
1473.627	2120
1475.195	2143
1476.764	2118
1478.332	2156
1479.9	2127
1481.467	2143
1483.035	2140
1484.602	2159
1486.169	2143
1487.736	2168
1489.302	2123
1490.869	2139
1492.435	2130
1494.001	2153
1495.567	2127
1497.132	2143
1498.698	2127
1500.263	2159
1501.828	2130
1503.393	2153
1504.957	2133
1506.521	2150
1508.086	2122
1509.65	2152
1511.213	2127
1512.777	2159
1514.34	2125
1515.903	2137
1517.466	2126
1519.029	2150
1520.591	2129
1522.153	2159
1523.715	2111
1525.277	2148
1526.839	2119
1528.4	2139
1529.961	2132
1531.522	2152
1533.083	2127
1534.643	2146
1536.204	2136
1537.764	2163
1539.324	2131
1540.883	2143
1542.443	2136
1544.002	2155
1545.561	2119
1547.12	2171
1548.679	2108
1550.237	2151
1551.795	2116
1553.353	2157
1554.911	2135
1556.468	2148
1558.026	2138
1559.583	2140
1561.139	2137
1562.696	2151
1564.252	2127
1565.809	2149
1567.365	2127
1568.92	2149
1570.476	2126
1572.031	2166
1573.586	2119
1575.141	2152
1576.696	2146
1578.25	2152
1579.805	2127
1581.359	2143
1582.912	2132
1584.466	2157
1586.019	2124
1587.572	2167
1589.125	2125
1590.678	2151
1592.23	2133
1593.782	2139
1595.334	2117
1596.886	2153
1598.438	2129
1599.989	2139
1601.54	2126
1603.091	2137
1604.642	2124
1606.192	2149
1607.742	2157
1609.292	2150
1610.842	2140
1612.391	2149
1613.941	2127
1615.49	2151
1617.038	2147
1618.587	2152
1620.135	2123
1621.684	2143
1623.231	2103
1624.779	2149
1626.327	2122
1627.874	2143
1629.421	2119
1630.968	2154
1632.514	2129
1634.06	2127
1635.606	2133
1637.152	2141
1638.698	2120
1640.243	2142
1641.788	2116
1643.333	2146
1644.878	2131
1646.422	2143
1647.967	2111
1649.511	2138
1651.054	2126
1652.598	2143
1654.141	2124
1655.684	2142
1657.227	2111
1658.77	2148
1660.312	2110
1661.854	2134
1663.396	2118
1664.937	2146
1666.479	2125
1668.02	2132
1669.561	2121
1671.102	2125
1672.642	2137
1674.182	2138
1675.722	2131
1677.262	2136
1678.801	2118
1680.341	2147
1681.88	2133
1683.418	2136
1684.957	2126
1686.495	2151
1688.033	2130
1689.571	2143
1691.109	2123
1692.646	2126
1694.183	2122
1695.72	2124
1697.257	2114
1698.793	2126
1700.329	2119
1701.865	2135
1703.401	2111
1704.936	2129
1706.471	2124
1708.006	2127
1709.541	2126
