# Supplementary material for: Exciton thermal radiation from macroscale membranes composed of chirality-sorted carbon nanotubes and its control
Source: Nat Commun. 2026 Jul 29;17:6967. doi: 10.1038/s41467-026-75711-4 (PMC13421534; doi:10.1038/s41467-026-75711-4)
Supplement: Supplementary file 4 — Source Data [file 41467_2026_75711_MOESM4_ESM.zip › Source data/Supplementary_Data_16_heating_550K_bg.txt]

Data from MK75SS02_1_NIR_550K_sig_bg_NQ51B19821__0__12.txt Node

Date: Mon Nov 17 10:26:19 JST 2025
User: ymlab
Spectrometer: NQ51B1982
Trigger mode: 0
Integration Time (sec): 1.000000E-1
Scans to average: 1
Nonlinearity correction enabled: false
Boxcar width: 0
Storing dark spectrum: false
XAxis mode: Wavelengths
Number of Pixels in Spectrum: 512
>>>>>Begin Spectral Data<<<<<
899.399	2164
901.024	2133
902.648	2179
904.273	2150
905.897	2178
907.522	2158
909.146	2181
910.77	2144
912.394	2172
914.018	2153
915.642	2182
917.265	2138
918.889	2172
920.512	2147
922.136	2185
923.759	2138
925.382	2178
927.005	2154
928.628	2170
930.251	2153
931.873	2177
933.496	2151
935.118	2192
936.74	2154
938.363	2186
939.985	2161
941.607	2182
943.228	2167
944.85	2170
946.472	2154
948.093	2170
949.715	2152
951.336	2186
952.957	2156
954.578	2181
956.199	2146
957.82	2182
959.44	2151
961.061	2180
962.681	2156
964.302	2182
965.922	2155
967.542	2171
969.162	2185
970.782	2171
972.401	2164
974.021	2170
975.64	2152
977.26	2171
978.879	2148
980.498	2176
982.117	2150
983.736	2182
985.355	2158
986.973	2180
988.592	2148
990.21	2169
991.828	2145
993.446	2182
995.064	2141
996.682	2172
998.3	2147
999.917	2171
1001.535	2139
1003.152	2183
1004.769	2146
1006.387	2176
1008.003	2142
1009.62	2178
1011.237	2160
1012.854	2175
1014.47	2148
1016.086	2172
1017.703	2136
1019.319	2183
1020.935	2150
1022.55	2175
1024.166	2146
1025.782	2158
1027.397	2138
1029.012	2174
1030.627	2156
1032.243	2172
1033.857	2142
1035.472	2167
1037.087	2144
1038.701	2173
1040.316	2154
1041.93	2176
1043.544	2135
1045.158	2167
1046.772	2135
1048.386	2181
1049.999	2144
1051.613	2166
1053.226	2153
1054.839	2181
1056.452	2128
1058.065	2173
1059.678	2144
1061.29	2174
1062.903	2141
1064.515	2180
1066.127	2138
1067.74	2154
1069.351	2154
1070.963	2163
1072.575	2151
1074.186	2156
1075.798	2144
1077.409	2173
1079.02	2140
1080.631	2168
1082.242	2131
1083.853	2171
1085.463	2142
1087.074	2168
1088.684	2142
1090.294	2164
1091.904	2138
1093.514	2158
1095.124	2143
1096.733	2164
1098.343	2132
1099.952	2161
1101.561	2137
1103.17	2173
1104.779	2135
1106.388	2176
1107.996	2136
1109.605	2170
1111.213	2134
1112.821	2167
1114.429	2148
1116.037	2165
1117.645	2134
1119.252	2175
1120.86	2126
1122.467	2174
1124.074	2130
1125.681	2182
1127.288	2144
1128.895	2180
1130.501	2149
1132.108	2168
1133.714	2137
1135.32	2178
1136.926	2140
1138.532	2172
1140.138	2146
1141.743	2166
1143.349	2131
1144.954	2192
1146.559	2146
1148.164	2175
1149.768	2136
1151.373	2178
1152.978	2135
1154.582	2169
1156.186	2132
1157.79	2170
1159.394	2152
1160.998	2180
1162.601	2148
1164.205	2173
1165.808	2143
1167.411	2152
1169.014	2156
1170.617	2172
1172.219	2140
1173.822	2166
1175.424	2142
1177.026	2186
1178.628	2141
1180.23	2160
1181.832	2144
1183.433	2177
1185.035	2142
1186.636	2179
1188.237	2142
1189.838	2164
1191.439	2150
1193.04	2164
1194.64	2146
1196.24	2149
1197.84	2139
1199.44	2170
1201.04	2138
1202.64	2174
1204.239	2144
1205.839	2173
1207.438	2140
1209.037	2166
1210.636	2154
1212.235	2165
1213.833	2130
1215.432	2174
1217.03	2132
1218.628	2161
1220.226	2140
1221.823	2162
1223.421	2139
1225.018	2152
1226.616	2140
1228.213	2162
1229.81	2138
1231.407	2176
1233.003	2134
1234.6	2175
1236.196	2146
1237.792	2166
1239.388	2132
1240.984	2170
1242.579	2132
1244.175	2161
1245.77	2134
1247.365	2158
1248.96	2140
1250.555	2166
1252.149	2138
1253.744	2164
1255.338	2131
1256.932	2163
1258.526	2141
1260.12	2163
1261.714	2136
1263.307	2173
1264.9	2140
1266.494	2164
1268.086	2130
1269.679	2158
1271.272	2130
1272.864	2172
1274.456	2132
1276.049	2168
1277.64	2134
1279.232	2168
1280.824	2126
1282.415	2162
1284.006	2146
1285.597	2165
1287.188	2128
1288.779	2161
1290.37	2134
1291.96	2157
1293.55	2122
1295.14	2169
1296.73	2118
1298.32	2172
1299.909	2137
1301.499	2151
1303.088	2138
1304.677	2164
1306.265	2124
1307.854	2163
1309.442	2133
1311.031	2164
1312.619	2138
1314.207	2156
1315.794	2134
1317.382	2169
1318.969	2126
1320.557	2164
1322.144	2124
1323.73	2163
1325.317	2128
1326.904	2153
1328.49	2123
1330.076	2163
1331.662	2130
1333.248	2153
1334.833	2156
1336.419	2162
1338.004	2128
1339.589	2160
1341.174	2137
1342.758	2168
1344.343	2112
1345.927	2169
1347.511	2114
1349.095	2164
1350.679	2116
1352.263	2156
1353.846	2130
1355.429	2170
1357.012	2128
1358.595	2155
1360.178	2122
1361.76	2159
1363.343	2135
1364.925	2156
1366.507	2132
1368.088	2151
1369.67	2127
1371.251	2148
1372.832	2119
1374.413	2148
1375.994	2137
1377.575	2151
1379.155	2134
1380.735	2152
1382.316	2128
1383.895	2158
1385.475	2128
1387.055	2164
1388.634	2130
1390.213	2156
1391.792	2133
1393.371	2161
1394.949	2137
1396.527	2168
1398.106	2128
1399.684	2158
1401.261	2126
1402.839	2154
1404.416	2127
1405.993	2150
1407.57	2138
1409.147	2158
1410.724	2128
1412.3	2158
1413.876	2128
1415.452	2150
1417.028	2142
1418.604	2160
1420.179	2131
1421.755	2166
1423.33	2125
1424.905	2154
1426.479	2126
1428.054	2150
1429.628	2124
1431.202	2149
1432.776	2134
1434.35	2156
1435.923	2136
1437.496	2162
1439.069	2125
1440.642	2168
1442.215	2131
1443.788	2158
1445.36	2142
1446.932	2164
1448.504	2118
1450.076	2151
1451.647	2132
1453.218	2161
1454.789	2138
1456.36	2160
1457.931	2134
1459.502	2153
1461.072	2138
1462.642	2164
1464.212	2132
1465.781	2162
1467.351	2143
1468.92	2145
1470.489	2146
1472.058	2152
1473.627	2130
1475.195	2137
1476.764	2122
1478.332	2152
1479.9	2129
1481.467	2161
1483.035	2134
1484.602	2160
1486.169	2144
1487.736	2166
1489.302	2118
1490.869	2147
1492.435	2134
1494.001	2137
1495.567	2130
1497.132	2144
1498.698	2140
1500.263	2148
1501.828	2132
1503.393	2152
1504.957	2130
1506.521	2150
1508.086	2114
1509.65	2160
1511.213	2130
1512.777	2159
1514.34	2118
1515.903	2137
1517.466	2127
1519.029	2142
1520.591	2138
1522.153	2146
1523.715	2125
1525.277	2140
1526.839	2118
1528.4	2144
1529.961	2130
1531.522	2146
1533.083	2130
1534.643	2153
1536.204	2132
1537.764	2164
1539.324	2125
1540.883	2149
1542.443	2130
1544.002	2144
1545.561	2118
1547.12	2168
1548.679	2114
1550.237	2141
1551.795	2125
1553.353	2156
1554.911	2137
1556.468	2156
1558.026	2124
1559.583	2147
1561.139	2136
1562.696	2151
1564.252	2122
1565.809	2148
1567.365	2127
1568.92	2140
1570.476	2128
1572.031	2151
1573.586	2117
1575.141	2142
1576.696	2153
1578.25	2154
1579.805	2132
1581.359	2143
1582.912	2140
1584.466	2159
1586.019	2122
1587.572	2167
1589.125	2116
1590.678	2145
1592.23	2136
1593.782	2139
1595.334	2132
1596.886	2138
1598.438	2132
1599.989	2144
1601.54	2132
1603.091	2136
1604.642	2124
1606.192	2146
1607.742	2153
1609.292	2145
1610.842	2136
1612.391	2154
1613.941	2128
1615.49	2156
1617.038	2132
1618.587	2145
1620.135	2130
1621.684	2142
1623.231	2108
1624.779	2145
1626.327	2129
1627.874	2148
1629.421	2120
1630.968	2146
1632.514	2134
1634.06	2140
1635.606	2129
1637.152	2144
1638.698	2120
1640.243	2138
1641.788	2124
1643.333	2136
1644.878	2128
1646.422	2139
1647.967	2122
1649.511	2134
1651.054	2131
1652.598	2150
1654.141	2124
1655.684	2142
1657.227	2113
1658.77	2150
1660.312	2106
1661.854	2137
1663.396	2114
1664.937	2147
1666.479	2128
1668.02	2138
1669.561	2130
1671.102	2121
1672.642	2136
1674.182	2133
1675.722	2130
1677.262	2128
1678.801	2122
1680.341	2149
1681.88	2135
1683.418	2139
1684.957	2125
1686.495	2146
1688.033	2128
1689.571	2148
1691.109	2127
1692.646	2134
1694.183	2116
1695.72	2123
1697.257	2110
1698.793	2128
1700.329	2115
1701.865	2135
1703.401	2113
1704.936	2128
1706.471	2124
1708.006	2126
1709.541	2121
