# Supplementary material for: Exciton thermal radiation from macroscale membranes composed of chirality-sorted carbon nanotubes and its control
Source: Nat Commun. 2026 Jul 29;17:6967. doi: 10.1038/s41467-026-75711-4 (PMC13421534; doi:10.1038/s41467-026-75711-4)
Supplement: Supplementary file 4 — Source Data [file 41467_2026_75711_MOESM4_ESM.zip › Source data/Supplementary_Data_7_cooling_350K_bg.txt]

Data from AT069_NQ51B19821__41__19-31-45-617.txt Node

Date: Tue Sep 24 19:31:45 JST 2024
User: ymlab
Spectrometer: NQ51B1982
Trigger mode: 0
Integration Time (sec): 8.000000E-2
Scans to average: 100
Nonlinearity correction enabled: false
Boxcar width: 0
Storing dark spectrum: false
XAxis mode: Wavelengths
Number of Pixels in Spectrum: 512
>>>>>Begin Spectral Data<<<<<
899.399	2175.16
901.024	2146.23
902.648	2182.78
904.273	2159.55
905.897	2179.38
907.522	2169.73
909.146	2181.39
910.77	2155.3
912.394	2178.17
914.018	2162.52
915.642	2181.11
917.265	2158.21
918.889	2177.04
920.512	2163.98
922.136	2184.41
923.759	2157.62
925.382	2182.62
927.005	2161.57
928.628	2177.74
930.251	2166.15
931.873	2184.87
933.496	2162.21
935.118	2189.37
936.74	2163.01
938.363	2187.27
939.985	2167.2
941.607	2182.27
943.228	2173.56
944.85	2186.98
946.472	2157.52
948.093	2183.88
949.715	2156.89
951.336	2192.08
952.957	2165.26
954.578	2182.44
956.199	2155
957.82	2184.09
959.44	2159.22
961.061	2177.02
962.681	2166.49
964.302	2183.96
965.922	2163.6
967.542	2188.28
969.162	2189.21
970.782	2183.83
972.401	2164.02
974.021	2182.41
975.64	2163.69
977.26	2180.89
978.879	2154.16
980.498	2179.54
982.117	2159.97
983.736	2181.56
985.355	2168.82
986.973	2181.73
988.592	2160.43
990.21	2173.3
991.828	2160.79
993.446	2178.48
995.064	2160.99
996.682	2174.76
998.3	2161.14
999.917	2176.1
1001.535	2152.4
1003.152	2183.72
1004.769	2151.8
1006.387	2180.84
1008.003	2155.25
1009.62	2179.22
1011.237	2167.12
1012.854	2178.5
1014.47	2163
1016.086	2182.29
1017.703	2150.46
1019.319	2181.05
1020.935	2165.87
1022.55	2181.5
1024.166	2160.96
1025.782	2170.52
1027.397	2157.21
1029.012	2179.84
1030.627	2163.72
1032.243	2177.31
1033.857	2159.66
1035.472	2172.47
1037.087	2157.67
1038.701	2174.88
1040.316	2164.81
1041.93	2177.19
1043.544	2158.84
1045.158	2171.35
1046.772	2156.08
1048.386	2180.74
1049.999	2161.14
1051.613	2172.07
1053.226	2156.35
1054.839	2185.01
1056.452	2145.74
1058.065	2180.14
1059.678	2151.94
1061.29	2176.15
1062.903	2148.69
1064.515	2181.56
1066.127	2151.78
1067.74	2170.96
1069.351	2156.44
1070.963	2175.14
1072.575	2156.88
1074.186	2170.18
1075.798	2160.21
1077.409	2178.92
1079.02	2152.69
1080.631	2171.61
1082.242	2145.31
1083.853	2171.95
1085.463	2153.43
1087.074	2170.65
1088.684	2154.17
1090.294	2171.6
1091.904	2146.38
1093.514	2171.91
1095.124	2157.83
1096.733	2173.49
1098.343	2145.75
1099.952	2172.57
1101.561	2150.87
1103.17	2173.73
1104.779	2153.8
1106.388	2177.75
1107.996	2147.75
1109.605	2172.05
1111.213	2150.31
1112.821	2169.64
1114.429	2154.04
1116.037	2167.45
1117.645	2152.22
1119.252	2170.78
1120.86	2147.59
1122.467	2170.97
1124.074	2150.83
1125.681	2183.34
1127.288	2162.59
1128.895	2183.24
1130.501	2155.22
1132.108	2172.2
1133.714	2149
1135.32	2177.69
1136.926	2152.47
1138.532	2174.05
1140.138	2148.68
1141.743	2168.39
1143.349	2148.18
1144.954	2185.54
1146.559	2162.15
1148.164	2168.79
1149.768	2148.48
1151.373	2186.72
1152.978	2148.17
1154.582	2167.99
1156.186	2144.44
1157.79	2169.16
1159.394	2158.29
1160.998	2172.3
1162.601	2155.79
1164.205	2174.14
1165.808	2154.66
1167.411	2160
1169.014	2160.08
1170.617	2179.95
1172.219	2145.06
1173.822	2173.85
1175.424	2154.31
1177.026	2189.06
1178.628	2153.75
1180.23	2165.83
1181.832	2153.53
1183.433	2179.59
1185.035	2151.38
1186.636	2176.3
1188.237	2151.25
1189.838	2168.3
1191.439	2165.55
1193.04	2167.57
1194.64	2164.09
1196.24	2157.36
1197.84	2151.4
1199.44	2174.09
1201.04	2153.02
1202.64	2179.97
1204.239	2150.86
1205.839	2173.16
1207.438	2153.69
1209.037	2171.3
1210.636	2161.41
1212.235	2171.9
1213.833	2142.87
1215.432	2176.39
1217.03	2145.93
1218.628	2173.51
1220.226	2143.14
1221.823	2174.9
1223.421	2147.99
1225.018	2164.36
1226.616	2149.56
1228.213	2165.42
1229.81	2148.36
1231.407	2178.16
1233.003	2149.21
1234.6	2176.91
1236.196	2153.61
1237.792	2167.57
1239.388	2143.86
1240.984	2169.4
1242.579	2139.82
1244.175	2175.13
1245.77	2147.96
1247.365	2168.96
1248.96	2147.8
1250.555	2170.81
1252.149	2150.54
1253.744	2169.36
1255.338	2142.62
1256.932	2164.85
1258.526	2148.73
1260.12	2166.35
1261.714	2150.73
1263.307	2174.15
1264.9	2148.69
1266.494	2164.9
1268.086	2149.55
1269.679	2163.44
1271.272	2144.08
1272.864	2166.89
1274.456	2147.73
1276.049	2166.1
1277.64	2147.29
1279.232	2171.08
1280.824	2139.63
1282.415	2165.82
1284.006	2159.83
1285.597	2165.76
1287.188	2140.01
1288.779	2165.95
1290.37	2142.09
1291.96	2166.43
1293.55	2143.49
1295.14	2167.68
1296.73	2134.4
1298.32	2168.06
1299.909	2155.97
1301.499	2156.27
1303.088	2148.57
1304.677	2168.98
1306.265	2138.72
1307.854	2165.13
1309.442	2143.28
1311.031	2164.09
1312.619	2145.89
1314.207	2158.35
1315.794	2144.06
1317.382	2161.76
1318.969	2148.16
1320.557	2163.95
1322.144	2140.61
1323.73	2162.1
1325.317	2144.73
1326.904	2161.18
1328.49	2136.59
1330.076	2168.1
1331.662	2142.09
1333.248	2160.47
1334.833	2162.22
1336.419	2167.84
1338.004	2139.94
1339.589	2160.78
1341.174	2145.64
1342.758	2168.16
1344.343	2131.69
1345.927	2172.29
1347.511	2136.39
1349.095	2155.84
1350.679	2136.79
1352.263	2157.78
1353.846	2142.62
1355.429	2169.55
1357.012	2137.92
1358.595	2157.47
1360.178	2133
1361.76	2159.24
1363.343	2143.9
1364.925	2160.35
1366.507	2144.04
1368.088	2159.58
1369.67	2135.96
1371.251	2157.68
1372.832	2134.53
1374.413	2155.36
1375.994	2147.68
1377.575	2158.72
1379.155	2143.41
1380.735	2150.16
1382.316	2134.32
1383.895	2163.96
1385.475	2141.97
1387.055	2166.64
1388.634	2141.6
1390.213	2157.95
1391.792	2142.07
1393.371	2164.98
1394.949	2154.18
1396.527	2162.3
1398.106	2145.79
1399.684	2162.33
1401.261	2144.29
1402.839	2157.26
1404.416	2143.22
1405.993	2159.5
1407.57	2145.12
1409.147	2156.97
1410.724	2138.16
1412.3	2158.34
1413.876	2136.75
1415.452	2152.28
1417.028	2155.13
1418.604	2170.18
1420.179	2146.03
1421.755	2157.1
1423.33	2144.27
1424.905	2158.14
1426.479	2146.81
1428.054	2157.22
1429.628	2138.61
1431.202	2156.45
1432.776	2139.4
1434.35	2161.98
1435.923	2143.15
1437.496	2162.26
1439.069	2136.15
1440.642	2164.7
1442.215	2138.26
1443.788	2154.6
1445.36	2149.07
1446.932	2164.77
1448.504	2136.43
1450.076	2146.89
1451.647	2146.11
1453.218	2165.5
1454.789	2147.76
1456.36	2159.5
1457.931	2143.53
1459.502	2150.26
1461.072	2144.48
1462.642	2163.3
1464.212	2140.07
1465.781	2162.35
1467.351	2156.96
1468.92	2153.82
1470.489	2143.89
1472.058	2163.71
1473.627	2136.1
1475.195	2143.64
1476.764	2137.52
1478.332	2157.22
1479.9	2139.59
1481.467	2156.26
1483.035	2143.94
1484.602	2164.38
1486.169	2154.3
1487.736	2163.96
1489.302	2127.95
1490.869	2143.03
1492.435	2135.24
1494.001	2151.35
1495.567	2135.82
1497.132	2151.85
1498.698	2142.97
1500.263	2160.69
1501.828	2139.29
1503.393	2155.79
1504.957	2141.47
1506.521	2153.04
1508.086	2126.31
1509.65	2158.79
1511.213	2137.39
1512.777	2162.28
1514.34	2128.87
1515.903	2142.76
1517.466	2133.45
1519.029	2155.71
1520.591	2140.48
1522.153	2155.7
1523.715	2129.71
1525.277	2145.6
1526.839	2132.5
1528.4	2143.68
1529.961	2138.48
1531.522	2155.01
1533.083	2138.9
1534.643	2151.37
1536.204	2139.84
1537.764	2164.83
1539.324	2135.3
1540.883	2148.71
1542.443	2143.99
1544.002	2151.49
1545.561	2136.1
1547.12	2169.71
1548.679	2128.31
1550.237	2147.75
1551.795	2131.88
1553.353	2156.33
1554.911	2143.31
1556.468	2156.96
1558.026	2135.64
1559.583	2144.54
1561.139	2144.01
1562.696	2154.83
1564.252	2132.89
1565.809	2146.69
1567.365	2139.08
1568.92	2148
1570.476	2140.94
1572.031	2160.68
1573.586	2132.59
1575.141	2150.56
1576.696	2161.47
1578.25	2156.31
1579.805	2138.49
1581.359	2148.12
1582.912	2145.17
1584.466	2159.03
1586.019	2129.12
1587.572	2168.23
1589.125	2132.44
1590.678	2152.88
1592.23	2138.24
1593.782	2146.89
1595.334	2135.19
1596.886	2149.62
1598.438	2144.91
1599.989	2145.18
1601.54	2140.99
1603.091	2142.94
1604.642	2134.53
1606.192	2152.31
1607.742	2161.15
1609.292	2149.43
1610.842	2148.36
1612.391	2153.21
1613.941	2135.11
1615.49	2153.95
1617.038	2147.07
1618.587	2151.62
1620.135	2135.32
1621.684	2147.32
1623.231	2120.26
1624.779	2148.27
1626.327	2138.76
1627.874	2149.57
1629.421	2127.53
1630.968	2153.25
1632.514	2139.85
1634.06	2139.4
1635.606	2138.94
1637.152	2145.37
1638.698	2127.72
1640.243	2143.92
1641.788	2131.23
1643.333	2144.2
1644.878	2137.8
1646.422	2151.09
1647.967	2129.08
1649.511	2139.08
1651.054	2138.32
1652.598	2149.31
1654.141	2131
1655.684	2140.02
1657.227	2122.45
1658.77	2149.32
1660.312	2116.44
1661.854	2136.21
1663.396	2122.42
1664.937	2150.37
1666.479	2136.96
1668.02	2145.33
1669.561	2129.68
1671.102	2131.55
1672.642	2139.34
1674.182	2144.43
1675.722	2143.05
1677.262	2135.84
1678.801	2130.22
1680.341	2146.37
1681.88	2143.16
1683.418	2136.55
1684.957	2132.06
1686.495	2152.83
1688.033	2139.14
1689.571	2147.34
1691.109	2140.08
1692.646	2136.17
1694.183	2133.21
1695.72	2133.54
1697.257	2125.98
1698.793	2130.99
1700.329	2128.15
1701.865	2136.03
1703.401	2122.13
1704.936	2131.04
1706.471	2130.81
1708.006	2127.81
1709.541	2130.33
