# Supplementary material for: Exciton thermal radiation from macroscale membranes composed of chirality-sorted carbon nanotubes and its control
Source: Nat Commun. 2026 Jul 29;17:6967. doi: 10.1038/s41467-026-75711-4 (PMC13421534; doi:10.1038/s41467-026-75711-4)
Supplement: Supplementary file 4 — Source Data [file 41467_2026_75711_MOESM4_ESM.zip › Source data/Supplementary_Data_7_heating_600K_bg.txt]

Data from AT069_NQ51B19821__16__16-49-53-440.txt Node

Date: Tue Sep 24 16:49:53 JST 2024
User: ymlab
Spectrometer: NQ51B1982
Trigger mode: 0
Integration Time (sec): 8.000000E-2
Scans to average: 100
Nonlinearity correction enabled: false
Boxcar width: 0
Storing dark spectrum: false
XAxis mode: Wavelengths
Number of Pixels in Spectrum: 512
>>>>>Begin Spectral Data<<<<<
899.399	2175.51
901.024	2145.67
902.648	2183.3
904.273	2159.24
905.897	2179.98
907.522	2169.34
909.146	2181.04
910.77	2155.01
912.394	2178.19
914.018	2162.79
915.642	2180.05
917.265	2158
918.889	2176.52
920.512	2163.82
922.136	2183.83
923.759	2157.17
925.382	2182.79
927.005	2160.98
928.628	2176.83
930.251	2167.32
931.873	2183.59
933.496	2162.86
935.118	2188.54
936.74	2162.35
938.363	2186.82
939.985	2166.64
941.607	2182.19
943.228	2173.21
944.85	2186.2
946.472	2156.76
948.093	2183.11
949.715	2156.83
951.336	2192.66
952.957	2164.73
954.578	2183.31
956.199	2154.46
957.82	2183.95
959.44	2160.19
961.061	2177.48
962.681	2165.69
964.302	2184.62
965.922	2163.53
967.542	2188.11
969.162	2188.48
970.782	2183.57
972.401	2165.24
974.021	2180.77
975.64	2165.41
977.26	2179.39
978.879	2155.13
980.498	2179.16
982.117	2160.02
983.736	2181.1
985.355	2169.13
986.973	2181.67
988.592	2160.03
990.21	2172.13
991.828	2160.49
993.446	2178.87
995.064	2160.55
996.682	2174.94
998.3	2160.5
999.917	2176.15
1001.535	2153.06
1003.152	2184.42
1004.769	2151.81
1006.387	2180.9
1008.003	2155.52
1009.62	2179.22
1011.237	2167.44
1012.854	2177.7
1014.47	2162.74
1016.086	2181.03
1017.703	2149.93
1019.319	2181.33
1020.935	2164.64
1022.55	2182.39
1024.166	2160.3
1025.782	2170.13
1027.397	2156.09
1029.012	2179.53
1030.627	2163.86
1032.243	2177.26
1033.857	2158.85
1035.472	2173.56
1037.087	2157.75
1038.701	2174.35
1040.316	2164.62
1041.93	2176.73
1043.544	2158.92
1045.158	2171.51
1046.772	2156.21
1048.386	2180.43
1049.999	2161.35
1051.613	2171.75
1053.226	2155.53
1054.839	2183.75
1056.452	2145.89
1058.065	2179.48
1059.678	2151.89
1061.29	2176.04
1062.903	2148.64
1064.515	2182.16
1066.127	2151.75
1067.74	2171.23
1069.351	2154.76
1070.963	2174.72
1072.575	2156.27
1074.186	2170.7
1075.798	2159.37
1077.409	2178.23
1079.02	2152.5
1080.631	2170.87
1082.242	2145.34
1083.853	2172.42
1085.463	2152.82
1087.074	2171.41
1088.684	2153.14
1090.294	2172.33
1091.904	2145.99
1093.514	2171.72
1095.124	2156.32
1096.733	2173.67
1098.343	2146.97
1099.952	2171.29
1101.561	2151.12
1103.17	2172.92
1104.779	2153.95
1106.388	2177.19
1107.996	2148.77
1109.605	2172.29
1111.213	2149.38
1112.821	2168.8
1114.429	2152.87
1116.037	2166.99
1117.645	2151.69
1119.252	2170.53
1120.86	2147.87
1122.467	2170.03
1124.074	2150.09
1125.681	2183.43
1127.288	2162.68
1128.895	2182.43
1130.501	2156
1132.108	2171.37
1133.714	2150.04
1135.32	2177.44
1136.926	2152.57
1138.532	2172.54
1140.138	2149.22
1141.743	2168.59
1143.349	2147.5
1144.954	2186.19
1146.559	2162.96
1148.164	2168.14
1149.768	2148.46
1151.373	2186.25
1152.978	2149.41
1154.582	2167.64
1156.186	2144.7
1157.79	2170.32
1159.394	2158.1
1160.998	2173.29
1162.601	2156.01
1164.205	2174.75
1165.808	2155.12
1167.411	2159.21
1169.014	2160.57
1170.617	2179.86
1172.219	2145.51
1173.822	2174.27
1175.424	2155.06
1177.026	2189.28
1178.628	2154.81
1180.23	2165.91
1181.832	2153.87
1183.433	2180.89
1185.035	2150.47
1186.636	2176.95
1188.237	2150.99
1189.838	2169.06
1191.439	2164.81
1193.04	2168.49
1194.64	2163.4
1196.24	2158.25
1197.84	2150.75
1199.44	2174.91
1201.04	2153.11
1202.64	2180.37
1204.239	2152.38
1205.839	2173.23
1207.438	2154.07
1209.037	2171.61
1210.636	2160.97
1212.235	2172.77
1213.833	2143.39
1215.432	2176.35
1217.03	2146.22
1218.628	2172.94
1220.226	2144.71
1221.823	2174.21
1223.421	2148.53
1225.018	2165.85
1226.616	2150.76
1228.213	2166.6
1229.81	2148.87
1231.407	2178.22
1233.003	2149.65
1234.6	2177.77
1236.196	2153.96
1237.792	2167.32
1239.388	2143.92
1240.984	2170.09
1242.579	2140.05
1244.175	2175.4
1245.77	2149.16
1247.365	2169.96
1248.96	2147.32
1250.555	2172.42
1252.149	2149.98
1253.744	2169.86
1255.338	2143.12
1256.932	2165.36
1258.526	2149.03
1260.12	2167.14
1261.714	2151.12
1263.307	2174.87
1264.9	2147.16
1266.494	2166.89
1268.086	2149.44
1269.679	2164.21
1271.272	2144.42
1272.864	2167.41
1274.456	2148.6
1276.049	2165.61
1277.64	2147.58
1279.232	2172.4
1280.824	2139.69
1282.415	2166.11
1284.006	2160.08
1285.597	2165.47
1287.188	2142.08
1288.779	2165.5
1290.37	2143.41
1291.96	2166.68
1293.55	2143.81
1295.14	2168.39
1296.73	2136.29
1298.32	2169.25
1299.909	2156.45
1301.499	2157.93
1303.088	2149.89
1304.677	2170.04
1306.265	2139.96
1307.854	2165.42
1309.442	2144.83
1311.031	2164.72
1312.619	2146.36
1314.207	2159.22
1315.794	2145.75
1317.382	2162.09
1318.969	2148.8
1320.557	2165.44
1322.144	2142.09
1323.73	2162.18
1325.317	2146.01
1326.904	2163.1
1328.49	2136.54
1330.076	2169.86
1331.662	2142.58
1333.248	2163.79
1334.833	2162.47
1336.419	2171.07
1338.004	2140.28
1339.589	2162.7
1341.174	2146.7
1342.758	2170.37
1344.343	2132.17
1345.927	2174.58
1347.511	2137.6
1349.095	2158.69
1350.679	2138.05
1352.263	2159.54
1353.846	2143.51
1355.429	2171.12
1357.012	2140.08
1358.595	2157.68
1360.178	2134.72
1361.76	2159.37
1363.343	2144.72
1364.925	2162.17
1366.507	2145.85
1368.088	2161.13
1369.67	2137.82
1371.251	2159.02
1372.832	2137.18
1374.413	2156.42
1375.994	2149.73
1377.575	2159.99
1379.155	2145.24
1380.735	2151.06
1382.316	2137.2
1383.895	2164.59
1385.475	2144.64
1387.055	2166.39
1388.634	2144
1390.213	2158.41
1391.792	2144.4
1393.371	2165.81
1394.949	2156.78
1396.527	2163.58
1398.106	2148.1
1399.684	2164.18
1401.261	2146.7
1402.839	2158.27
1404.416	2144.02
1405.993	2161.67
1407.57	2147.27
1409.147	2158.78
1410.724	2139.93
1412.3	2160.01
1413.876	2139.67
1415.452	2153.84
1417.028	2157.5
1418.604	2171.82
1420.179	2148.69
1421.755	2160.79
1423.33	2144.43
1424.905	2161.21
1426.479	2149.54
1428.054	2158.02
1429.628	2140.04
1431.202	2157.77
1432.776	2141.97
1434.35	2163.67
1435.923	2146.3
1437.496	2164.08
1439.069	2138.38
1440.642	2166.5
1442.215	2141.33
1443.788	2156.53
1445.36	2152.46
1446.932	2166.19
1448.504	2139.2
1450.076	2148.78
1451.647	2148.14
1453.218	2168.66
1454.789	2149.52
1456.36	2162.76
1457.931	2146.5
1459.502	2152.62
1461.072	2146.63
1462.642	2166.63
1464.212	2142.18
1465.781	2164.58
1467.351	2160.55
1468.92	2156.21
1470.489	2146.83
1472.058	2166.43
1473.627	2137.67
1475.195	2146.75
1476.764	2140.17
1478.332	2159.35
1479.9	2143.02
1481.467	2158.92
1483.035	2146.98
1484.602	2167.16
1486.169	2158.04
1487.736	2167.51
1489.302	2130.98
1490.869	2146.61
1492.435	2138.23
1494.001	2154.5
1495.567	2138.59
1497.132	2154.93
1498.698	2145.61
1500.263	2164.82
1501.828	2143.55
1503.393	2159.93
1504.957	2144.51
1506.521	2156.53
1508.086	2129.83
1509.65	2161.74
1511.213	2141.78
1512.777	2165.6
1514.34	2133.69
1515.903	2146.58
1517.466	2136.53
1519.029	2159.62
1520.591	2143.92
1522.153	2160.1
1523.715	2133.11
1525.277	2150.56
1526.839	2136.7
1528.4	2148.23
1529.961	2142.86
1531.522	2159.18
1533.083	2142.57
1534.643	2155.79
1536.204	2143.86
1537.764	2169.67
1539.324	2139.3
1540.883	2152.88
1542.443	2149
1544.002	2156.01
1545.561	2140.52
1547.12	2172.32
1548.679	2133.91
1550.237	2151.61
1551.795	2137.29
1553.353	2161.25
1554.911	2146.85
1556.468	2161.78
1558.026	2141.07
1559.583	2149.15
1561.139	2149.39
1562.696	2159.95
1564.252	2137.75
1565.809	2152.8
1567.365	2143.71
1568.92	2153.55
1570.476	2146.52
1572.031	2165.02
1573.586	2138.54
1575.141	2154.88
1576.696	2167.04
1578.25	2160.7
1579.805	2143.87
1581.359	2153.73
1582.912	2150.86
1584.466	2164.64
1586.019	2134.81
1587.572	2172.78
1589.125	2137.52
1590.678	2157.92
1592.23	2144.36
1593.782	2152.28
1595.334	2141.06
1596.886	2154.24
1598.438	2151.18
1599.989	2150.67
1601.54	2146.52
1603.091	2147.04
1604.642	2140.56
1606.192	2157.7
1607.742	2166.54
1609.292	2155.19
1610.842	2153.9
1612.391	2159.75
1613.941	2140.24
1615.49	2159.98
1617.038	2152.34
1618.587	2157.08
1620.135	2141.93
1621.684	2153.71
1623.231	2126.16
1624.779	2154.63
1626.327	2144.39
1627.874	2155.68
1629.421	2133.32
1630.968	2158.5
1632.514	2146.61
1634.06	2146.19
1635.606	2144.36
1637.152	2151.72
1638.698	2133.85
1640.243	2149.19
1641.788	2137.16
1643.333	2149.1
1644.878	2143.63
1646.422	2156.09
1647.967	2135.39
1649.511	2143.94
1651.054	2143.19
1652.598	2153.54
1654.141	2135.94
1655.684	2143.1
1657.227	2127.48
1658.77	2153
1660.312	2119.94
1661.854	2138.82
1663.396	2125.14
1664.937	2152.17
1666.479	2138.49
1668.02	2147.97
1669.561	2129.31
1671.102	2134.38
1672.642	2141.1
1674.182	2146.37
1675.722	2143.73
1677.262	2137.4
1678.801	2129.67
1680.341	2147.93
1681.88	2142.96
1683.418	2138.1
1684.957	2131.58
1686.495	2153.22
1688.033	2138.72
1689.571	2148.36
1691.109	2138.43
1692.646	2137.72
1694.183	2132.65
1695.72	2132.44
1697.257	2125.62
1698.793	2131.01
1700.329	2127.58
1701.865	2136.12
1703.401	2122.26
1704.936	2131.3
1706.471	2130.64
1708.006	2128.6
1709.541	2129.68
