# Supplementary material for: Exciton thermal radiation from macroscale membranes composed of chirality-sorted carbon nanotubes and its control
Source: Nat Commun. 2026 Jul 29;17:6967. doi: 10.1038/s41467-026-75711-4 (PMC13421534; doi:10.1038/s41467-026-75711-4)
Supplement: Supplementary file 4 — Source Data [file 41467_2026_75711_MOESM4_ESM.zip › Source data/Supplementary_Data_8_cooling_400K.txt]

Data from AT069_NQ51B19821__43__16-19-01-465.txt Node

Date: Wed Sep 25 16:19:01 JST 2024
User: ymlab
Spectrometer: NQ51B1982
Trigger mode: 0
Integration Time (sec): 8.000000E-2
Scans to average: 100
Nonlinearity correction enabled: false
Boxcar width: 0
Storing dark spectrum: false
XAxis mode: Wavelengths
Number of Pixels in Spectrum: 512
>>>>>Begin Spectral Data<<<<<
899.399	7598.57
901.024	7686.53
902.648	7930.88
904.273	8020.68
905.897	8264.65
907.522	8350.56
909.146	8589.19
910.77	8740.49
912.394	9014.84
914.018	9194.86
915.642	9618.57
917.265	10045.61
918.889	10829.81
920.512	11479.92
922.136	12264.63
923.759	12700.69
925.382	13253.23
927.005	13596.85
928.628	14096.37
930.251	14359.53
931.873	14781.07
933.496	14962.78
935.118	15380.31
936.74	15550.43
938.363	15907.39
939.985	16071.46
941.607	16468.13
943.228	16614.16
944.85	16872.07
946.472	16922.66
948.093	17210.37
949.715	17235.21
951.336	17530.44
952.957	17550.72
954.578	17844.6
956.199	17881.37
957.82	18094.24
959.44	18153.72
961.061	18358.9
962.681	18370.05
964.302	18599.93
965.922	18627.03
967.542	18893.33
969.162	18785.97
970.782	18997
972.401	19036.93
974.021	19293.67
975.64	19201.23
977.26	19372.89
978.879	19416.26
980.498	19565.34
982.117	19568.83
983.736	19719.27
985.355	19669.91
986.973	19886.67
988.592	19778.3
990.21	19915.51
991.828	19894.31
993.446	20008.22
995.064	19881.16
996.682	20011.46
998.3	19989.53
999.917	20025.61
1001.535	19882.62
1003.152	19989.74
1004.769	19740.54
1006.387	19766.43
1008.003	19553.54
1009.62	19550.29
1011.237	19337.22
1012.854	19223.8
1014.47	18961.96
1016.086	18867.75
1017.703	18488.5
1019.319	18304.86
1020.935	17894.81
1022.55	17762.83
1024.166	17294.28
1025.782	17073.02
1027.397	16610.74
1029.012	16277.62
1030.627	15793.82
1032.243	15518.86
1033.857	15021.47
1035.472	14702.12
1037.087	14218.9
1038.701	13910.16
1040.316	13478.62
1041.93	13207.71
1043.544	12744.13
1045.158	12491.2
1046.772	12117.25
1048.386	11892.61
1049.999	11548.25
1051.613	11380.08
1053.226	11060.39
1054.839	10968.58
1056.452	10721.89
1058.065	10602.02
1059.678	10409.81
1061.29	10417.96
1062.903	10261.7
1064.515	10299.25
1066.127	10236.64
1067.74	10334.53
1069.351	10293.56
1070.963	10437.68
1072.575	10542.57
1074.186	10763.14
1075.798	10838.75
1077.409	11048.24
1079.02	11146.29
1080.631	11459.4
1082.242	11657.98
1083.853	12028.83
1085.463	12227.17
1087.074	12600.96
1088.684	12936.91
1090.294	13391.14
1091.904	13726.77
1093.514	14166.76
1095.124	14532.95
1096.733	15095.18
1098.343	15440.45
1099.952	15931.08
1101.561	16305.04
1103.17	16838.46
1104.779	17193.21
1106.388	17904.71
1107.996	18329.38
1109.605	18835.94
1111.213	19219.98
1112.821	19826.52
1114.429	20173.36
1116.037	20778.42
1117.645	21244.78
1119.252	21800.55
1120.86	22056.72
1122.467	22611.96
1124.074	22897.78
1125.681	23602.41
1127.288	24063.91
1128.895	24816.99
1130.501	25241.57
1132.108	25893.48
1133.714	25953.81
1135.32	26328.48
1136.926	26824.55
1138.532	27441.56
1140.138	27676.95
1141.743	28089.89
1143.349	28351.81
1144.954	28769.05
1146.559	28831.53
1148.164	29368.99
1149.768	29635.91
1151.373	30137.47
1152.978	29805.95
1154.582	30207.09
1156.186	30249.45
1157.79	30658.08
1159.394	30472.1
1160.998	30868.37
1162.601	30728.13
1164.205	30836.51
1165.808	30884.37
1167.411	31197.22
1169.014	31015.91
1170.617	31405.21
1172.219	31136.97
1173.822	31454.81
1175.424	31145.4
1177.026	31288.76
1178.628	31136.23
1180.23	31258.31
1181.832	31264.87
1183.433	31513.92
1185.035	31153.42
1186.636	31543.74
1188.237	31467.98
1189.838	31642.35
1191.439	31463.15
1193.04	31818.43
1194.64	31760.74
1196.24	32076.14
1197.84	32092.74
1199.44	32541.32
1201.04	32517.26
1202.64	32797.15
1204.239	32856.19
1205.839	33223.85
1207.438	33152.36
1209.037	33711.15
1210.636	33561.58
1212.235	33962.1
1213.833	34036.73
1215.432	34418.78
1217.03	34645.83
1218.628	34918.97
1220.226	34831.66
1221.823	35386.43
1223.421	35299.41
1225.018	35612.54
1226.616	35430.27
1228.213	35952.95
1229.81	35966.93
1231.407	36464.52
1233.003	36389.51
1234.6	36692.2
1236.196	36249.04
1237.792	36660.97
1239.388	36557
1240.984	37150.76
1242.579	37244.06
1244.175	37316.46
1245.77	37133.26
1247.365	37414.1
1248.96	37252.73
1250.555	37679.39
1252.149	37416.43
1253.744	37705.39
1255.338	37589.94
1256.932	38425.37
1258.526	38636.35
1260.12	38671.07
1261.714	38775.72
1263.307	39233.55
1264.9	39122.66
1266.494	39682.69
1268.086	39502.88
1269.679	39884.35
1271.272	39509.57
1272.864	40164.98
1274.456	39588.99
1276.049	39894.96
1277.64	39577
1279.232	40378.31
1280.824	40315.44
1282.415	40826.74
1284.006	40777.38
1285.597	40819.13
1287.188	40775.9
1288.779	41223.37
1290.37	41208.66
1291.96	41630.25
1293.55	41167.3
1295.14	41669.37
1296.73	41301.38
1298.32	41929.96
1299.909	41468.87
1301.499	42225.67
1303.088	41375.76
1304.677	42182.2
1306.265	41460.46
1307.854	42241.24
1309.442	42126.3
1311.031	42492.86
1312.619	42286.59
1314.207	42397.58
1315.794	42446.27
1317.382	42662.24
1318.969	42785.98
1320.557	43041.43
1322.144	43378.26
1323.73	43441.72
1325.317	43102.05
1326.904	43247.57
1328.49	43261.19
1330.076	43895.85
1331.662	43972.32
1333.248	43562.69
1334.833	43326.5
1336.419	43183.52
1338.004	43158.23
1339.589	43918.84
1341.174	43920.66
1342.758	43668.33
1344.343	43152.46
1345.927	43555.5
1347.511	42827.48
1349.095	42561.99
1350.679	42642.2
1352.263	42524.53
1353.846	42176.36
1355.429	39979.7
1357.012	40118.58
1358.595	40061.65
1360.178	39185.79
1361.76	37133.56
1363.343	37871.3
1364.925	37955.46
1366.507	39683.37
1368.088	38371.28
1369.67	38988.53
1371.251	38648.41
1372.832	39148.79
1374.413	39534.66
1375.994	38634.71
1377.575	37353.81
1379.155	35984.76
1380.735	32945.07
1382.316	32092.88
1383.895	31461.04
1385.475	33670.52
1387.055	34873.84
1388.634	34286.65
1390.213	36051.43
1391.792	35764.25
1393.371	35149
1394.949	35088.87
1396.527	34252.87
1398.106	37160.46
1399.684	37083.09
1401.261	34825.78
1402.839	38180.37
1404.416	37094.1
1405.993	37799.06
1407.57	37304.45
1409.147	38416.54
1410.724	38607.55
1412.3	40241.07
1413.876	39416.87
1415.452	39394.56
1417.028	40773.15
1418.604	40009.93
1420.179	39502.75
1421.755	40694.72
1423.33	40643.72
1424.905	40383.91
1426.479	41531.22
1428.054	41166.86
1429.628	41217.84
1431.202	41174.83
1432.776	40706.93
1434.35	41723.78
1435.923	41404.4
1437.496	42146.8
1439.069	41554.35
1440.642	42206.85
1442.215	41409.83
1443.788	41697.26
1445.36	41361.09
1446.932	41309.57
1448.504	42357.28
1450.076	42055.73
1451.647	41981.2
1453.218	42008.86
1454.789	42064.03
1456.36	42214.99
1457.931	41738.14
1459.502	42770.12
1461.072	41789.2
1462.642	42635.03
1464.212	41822.56
1465.781	42092.5
1467.351	41307.56
1468.92	41520.94
1470.489	41624.84
1472.058	41497.39
1473.627	42068.29
1475.195	42312.46
1476.764	41923.01
1478.332	41945.19
1479.9	41084.77
1481.467	42569.25
1483.035	41819.07
1484.602	41847.63
1486.169	41359.12
1487.736	40833.59
1489.302	40874.9
1490.869	40487.8
1492.435	40929.38
1494.001	41189.97
1495.567	40394.94
1497.132	41323.26
1498.698	40347.1
1500.263	40808.3
1501.828	40166.2
1503.393	40171.45
1504.957	40556.51
1506.521	40021.02
1508.086	39455.38
1509.65	39776.4
1511.213	39541.05
1512.777	40221.28
1514.34	39495.03
1515.903	40001.58
1517.466	39876.97
1519.029	40002.62
1520.591	40215.1
1522.153	39954.23
1523.715	39697.77
1525.277	39997.76
1526.839	39016.1
1528.4	40193.67
1529.961	39272.87
1531.522	39291.03
1533.083	39713.93
1534.643	39669.3
1536.204	40019.93
1537.764	39670.11
1539.324	39156.34
1540.883	39998.57
1542.443	38910.33
1544.002	39300.96
1545.561	39393.93
1547.12	39230.93
1548.679	39387.52
1550.237	39263.31
1551.795	39016.89
1553.353	39695.41
1554.911	38563.2
1556.468	39406.76
1558.026	39417.66
1559.583	38792.17
1561.139	38682.47
1562.696	38763.92
1564.252	37898.5
1565.809	38294.57
1567.365	37828.21
1568.92	38632.75
1570.476	38757.88
1572.031	37813.11
1573.586	37867.89
1575.141	37858.33
1576.696	36910.97
1578.25	38001.36
1579.805	37459.7
1581.359	37177.65
1582.912	37340.79
1584.466	37064.5
1586.019	36720.38
1587.572	36948.85
1589.125	36041.83
1590.678	36697.22
1592.23	36437.5
1593.782	36404.01
1595.334	36591.36
1596.886	36721.16
1598.438	35958.47
1599.989	36982.58
1601.54	36495.02
1603.091	36364.17
1604.642	36489.05
1606.192	36344.46
1607.742	35461.36
1609.292	35911.18
1610.842	35392.11
1612.391	35149.27
1613.941	35359.82
1615.49	35509.5
1617.038	35422.3
1618.587	35383.4
1620.135	34422.26
1621.684	34528.11
1623.231	34637.3
1624.779	33747.57
1626.327	33695.7
1627.874	34286.75
1629.421	33505.23
1630.968	33794.54
1632.514	33535.74
1634.06	32719.86
1635.606	32517.88
1637.152	32855.41
1638.698	31617.17
1640.243	32017.39
1641.788	31090.74
1643.333	30029.27
1644.878	29943.27
1646.422	29634.42
1647.967	28203.28
1649.511	27418.57
1651.054	26114.93
1652.598	24678.55
1654.141	23194.61
1655.684	21772.46
1657.227	19849.05
1658.77	18567.24
1660.312	17038.56
1661.854	15536.92
1663.396	14286.05
1664.937	13436.67
1666.479	12247.34
1668.02	11414.66
1669.561	10706.74
1671.102	10080.89
1672.642	9360.98
1674.182	8906.11
1675.722	8263.35
1677.262	7720.93
1678.801	7327.17
1680.341	6928.64
1681.88	6516.12
1683.418	6246.13
1684.957	5913.89
1686.495	5659.94
1688.033	5431.79
1689.571	5216.87
1691.109	4947.61
1692.646	4787.38
1694.183	4631.81
1695.72	4482.19
1697.257	4318.79
1698.793	4231.89
1700.329	4080.76
1701.865	3978.1
1703.401	3872.19
1704.936	3797.18
1706.471	3673.22
1708.006	3606.56
1709.541	3538.22
