# Supplementary material for: Exciton thermal radiation from macroscale membranes composed of chirality-sorted carbon nanotubes and its control
Source: Nat Commun. 2026 Jul 29;17:6967. doi: 10.1038/s41467-026-75711-4 (PMC13421534; doi:10.1038/s41467-026-75711-4)
Supplement: Supplementary file 4 — Source Data [file 41467_2026_75711_MOESM4_ESM.zip › Source data/Supplementary_Data_8_cooling_450K_bg.txt]

Data from AT069_NQ51B19821__41__16-11-54-329.txt Node

Date: Wed Sep 25 16:11:54 JST 2024
User: ymlab
Spectrometer: NQ51B1982
Trigger mode: 0
Integration Time (sec): 8.000000E-2
Scans to average: 100
Nonlinearity correction enabled: false
Boxcar width: 0
Storing dark spectrum: false
XAxis mode: Wavelengths
Number of Pixels in Spectrum: 512
>>>>>Begin Spectral Data<<<<<
899.399	2172.58
901.024	2144.94
902.648	2181.13
904.273	2158.86
905.897	2177.61
907.522	2169.05
909.146	2180.43
910.77	2154.55
912.394	2176.85
914.018	2160.99
915.642	2180.08
917.265	2156.82
918.889	2174.8
920.512	2162.55
922.136	2182.79
923.759	2155.12
925.382	2181.23
927.005	2159.79
928.628	2176.43
930.251	2165.92
931.873	2183.2
933.496	2161.14
935.118	2187.8
936.74	2161.42
938.363	2184.74
939.985	2165.43
941.607	2180.86
943.228	2171.43
944.85	2184.61
946.472	2155.72
948.093	2181.63
949.715	2156.06
951.336	2190.62
952.957	2163.86
954.578	2182.23
956.199	2153.42
957.82	2182.95
959.44	2158.01
961.061	2176.57
962.681	2162.97
964.302	2183.71
965.922	2161.91
967.542	2186.64
969.162	2187.05
970.782	2181.23
972.401	2162.8
974.021	2179.95
975.64	2162.11
977.26	2178.44
978.879	2152.66
980.498	2177.29
982.117	2158.92
983.736	2178.45
985.355	2167.94
986.973	2179.26
988.592	2158.94
990.21	2170.4
991.828	2159.95
993.446	2176.99
995.064	2159.19
996.682	2172.29
998.3	2158.95
999.917	2174.08
1001.535	2151.81
1003.152	2180.95
1004.769	2151.44
1006.387	2177.77
1008.003	2153.56
1009.62	2177.44
1011.237	2165.39
1012.854	2175.67
1014.47	2161.29
1016.086	2179.66
1017.703	2147.94
1019.319	2179.69
1020.935	2162.8
1022.55	2179.84
1024.166	2159.02
1025.782	2167.89
1027.397	2154.35
1029.012	2177.33
1030.627	2161.74
1032.243	2174.49
1033.857	2158.61
1035.472	2169.74
1037.087	2156.97
1038.701	2171.67
1040.316	2163.44
1041.93	2174.43
1043.544	2157
1045.158	2169.28
1046.772	2153.44
1048.386	2178.18
1049.999	2159.75
1051.613	2169.96
1053.226	2154.65
1054.839	2182.25
1056.452	2144.2
1058.065	2177.67
1059.678	2150.15
1061.29	2174.19
1062.903	2146.64
1064.515	2180.11
1066.127	2150.25
1067.74	2168.61
1069.351	2153.46
1070.963	2172.9
1072.575	2153.78
1074.186	2168.22
1075.798	2158.21
1077.409	2175.61
1079.02	2151.06
1080.631	2169.02
1082.242	2143.26
1083.853	2169.77
1085.463	2151.16
1087.074	2168.81
1088.684	2152.23
1090.294	2170.07
1091.904	2145.5
1093.514	2168.93
1095.124	2155.33
1096.733	2170.94
1098.343	2144.44
1099.952	2170.09
1101.561	2148.48
1103.17	2173.13
1104.779	2152.09
1106.388	2176.38
1107.996	2146.09
1109.605	2170.91
1111.213	2148.49
1112.821	2167.23
1114.429	2152.44
1116.037	2165.87
1117.645	2150.34
1119.252	2168.8
1120.86	2145.96
1122.467	2168.09
1124.074	2148.48
1125.681	2180.35
1127.288	2161.67
1128.895	2180.71
1130.501	2154.03
1132.108	2169.21
1133.714	2147.71
1135.32	2176.15
1136.926	2151.04
1138.532	2171.44
1140.138	2146.41
1141.743	2166.22
1143.349	2146.46
1144.954	2183.33
1146.559	2161.72
1148.164	2164.99
1149.768	2146.66
1151.373	2183.4
1152.978	2147.17
1154.582	2164.9
1156.186	2143.7
1157.79	2167.83
1159.394	2156.38
1160.998	2171.7
1162.601	2153.19
1164.205	2172.51
1165.808	2153.63
1167.411	2157.2
1169.014	2158.42
1170.617	2177.4
1172.219	2143.4
1173.822	2170.65
1175.424	2152.81
1177.026	2186.1
1178.628	2152.81
1180.23	2163.22
1181.832	2151.83
1183.433	2178.44
1185.035	2149.13
1186.636	2175.04
1188.237	2148.79
1189.838	2166.51
1191.439	2164.09
1193.04	2166.56
1194.64	2161.99
1196.24	2155.68
1197.84	2148.25
1199.44	2172.31
1201.04	2150.17
1202.64	2178.64
1204.239	2149.91
1205.839	2170.3
1207.438	2151.77
1209.037	2169.23
1210.636	2159.48
1212.235	2170.4
1213.833	2141.87
1215.432	2174.3
1217.03	2144.14
1218.628	2170.27
1220.226	2142.94
1221.823	2171.56
1223.421	2145.98
1225.018	2162.59
1226.616	2147.21
1228.213	2163.75
1229.81	2147.01
1231.407	2175.42
1233.003	2147
1234.6	2176.29
1236.196	2152.15
1237.792	2165.01
1239.388	2142.01
1240.984	2167.42
1242.579	2138.31
1244.175	2172.78
1245.77	2145.98
1247.365	2167.71
1248.96	2144.73
1250.555	2169.28
1252.149	2147.8
1253.744	2168.12
1255.338	2141.31
1256.932	2162.32
1258.526	2147.29
1260.12	2163.57
1261.714	2149.05
1263.307	2172.61
1264.9	2145.94
1266.494	2164.21
1268.086	2146.79
1269.679	2160.91
1271.272	2142.4
1272.864	2164.46
1274.456	2145.45
1276.049	2164.54
1277.64	2144.88
1279.232	2169.46
1280.824	2137.55
1282.415	2162.94
1284.006	2158.43
1285.597	2163.43
1287.188	2138.31
1288.779	2162.67
1290.37	2140.73
1291.96	2164.45
1293.55	2141.66
1295.14	2164.98
1296.73	2133.56
1298.32	2165.56
1299.909	2153.75
1301.499	2155.01
1303.088	2147.46
1304.677	2165.99
1306.265	2137.65
1307.854	2162.33
1309.442	2142.13
1311.031	2162.75
1312.619	2143.05
1314.207	2156.95
1315.794	2141.48
1317.382	2159.36
1318.969	2145.37
1320.557	2161.46
1322.144	2140.01
1323.73	2157.67
1325.317	2142.98
1326.904	2159.48
1328.49	2134.02
1330.076	2166.45
1331.662	2139.38
1333.248	2159.37
1334.833	2160.81
1336.419	2166.77
1338.004	2138.97
1339.589	2157.76
1341.174	2144.86
1342.758	2166.19
1344.343	2129.33
1345.927	2170.85
1347.511	2134.4
1349.095	2155.05
1350.679	2133.75
1352.263	2157.35
1353.846	2140.53
1355.429	2167.96
1357.012	2136.45
1358.595	2155.5
1360.178	2131.46
1361.76	2157.32
1363.343	2142.04
1364.925	2158.49
1366.507	2143.5
1368.088	2157.53
1369.67	2134.94
1371.251	2154.68
1372.832	2133.72
1374.413	2152.19
1375.994	2146.11
1377.575	2156.89
1379.155	2141.21
1380.735	2147.94
1382.316	2133.12
1383.895	2161.22
1385.475	2141.38
1387.055	2162.84
1388.634	2140.02
1390.213	2155.99
1391.792	2140.62
1393.371	2162.35
1394.949	2152.92
1396.527	2159.99
1398.106	2144.91
1399.684	2159.73
1401.261	2143.33
1402.839	2154.95
1404.416	2140.81
1405.993	2158.42
1407.57	2143.92
1409.147	2155.43
1410.724	2136.22
1412.3	2156.6
1413.876	2135.29
1415.452	2149.99
1417.028	2153.45
1418.604	2168.61
1420.179	2144.28
1421.755	2156.01
1423.33	2141.51
1424.905	2156.17
1426.479	2145.09
1428.054	2154.26
1429.628	2137.61
1431.202	2152.57
1432.776	2138.58
1434.35	2159.39
1435.923	2141.48
1437.496	2160.62
1439.069	2134.23
1440.642	2162.68
1442.215	2137.09
1443.788	2151.84
1445.36	2147.81
1446.932	2161.75
1448.504	2135.73
1450.076	2143.01
1451.647	2144.77
1453.218	2162.89
1454.789	2145.14
1456.36	2158.04
1457.931	2141.91
1459.502	2148.82
1461.072	2142.81
1462.642	2161.6
1464.212	2138.44
1465.781	2159.07
1467.351	2156.07
1468.92	2151.78
1470.489	2142.78
1472.058	2161.35
1473.627	2133.79
1475.195	2140.86
1476.764	2135.88
1478.332	2153.73
1479.9	2138.34
1481.467	2154.21
1483.035	2141.74
1484.602	2162.29
1486.169	2152.51
1487.736	2162.98
1489.302	2126.27
1490.869	2140.58
1492.435	2132.19
1494.001	2149.08
1495.567	2133.36
1497.132	2149.81
1498.698	2140.61
1500.263	2158.57
1501.828	2138.47
1503.393	2153.8
1504.957	2139.63
1506.521	2150.29
1508.086	2125.34
1509.65	2156.38
1511.213	2136.42
1512.777	2160.52
1514.34	2127.07
1515.903	2140.9
1517.466	2131.16
1519.029	2153.32
1520.591	2137.8
1522.153	2153.43
1523.715	2128.37
1525.277	2144.15
1526.839	2130.61
1528.4	2141.98
1529.961	2136.53
1531.522	2153.04
1533.083	2137.42
1534.643	2149.86
1536.204	2137.26
1537.764	2163.55
1539.324	2133.22
1540.883	2146.28
1542.443	2143.21
1544.002	2149.05
1545.561	2134.2
1547.12	2167.3
1548.679	2126.63
1550.237	2144.8
1551.795	2129.95
1553.353	2154.53
1554.911	2141
1556.468	2153.84
1558.026	2133.94
1559.583	2142.91
1561.139	2141.79
1562.696	2154
1564.252	2129.88
1565.809	2145.92
1567.365	2137.8
1568.92	2146.98
1570.476	2138.74
1572.031	2159.3
1573.586	2130.83
1575.141	2146.91
1576.696	2159.38
1578.25	2153.89
1579.805	2137.74
1581.359	2146.24
1582.912	2144.4
1584.466	2157.72
1586.019	2127.66
1587.572	2166.54
1589.125	2131.01
1590.678	2150.55
1592.23	2136.89
1593.782	2145.49
1595.334	2133.15
1596.886	2147.88
1598.438	2142.48
1599.989	2142.57
1601.54	2138.77
1603.091	2140.1
1604.642	2132.47
1606.192	2149.23
1607.742	2159.47
1609.292	2146.81
1610.842	2146.89
1612.391	2152.09
1613.941	2133.18
1615.49	2152.31
1617.038	2144.97
1618.587	2148.59
1620.135	2133.51
1621.684	2145.11
1623.231	2117.93
1624.779	2145.47
1626.327	2137.1
1627.874	2147.44
1629.421	2126.46
1630.968	2150.17
1632.514	2140
1634.06	2137.06
1635.606	2137.53
1637.152	2143.39
1638.698	2126.69
1640.243	2140.59
1641.788	2130.36
1643.333	2140.23
1644.878	2136.09
1646.422	2148.13
1647.967	2127.52
1649.511	2135.95
1651.054	2136.82
1652.598	2146.6
1654.141	2130.08
1655.684	2137.11
1657.227	2122.6
1658.77	2147.45
1660.312	2114.87
1661.854	2134.1
1663.396	2121.22
1664.937	2147.01
1666.479	2136.2
1668.02	2142.6
1669.561	2127.58
1671.102	2128.43
1672.642	2138.23
1674.182	2143.17
1675.722	2141.5
1677.262	2134.92
1678.801	2127.66
1680.341	2145.27
1681.88	2141.69
1683.418	2135.5
1684.957	2130.13
1686.495	2151.07
1688.033	2137.54
1689.571	2145.51
1691.109	2137.5
1692.646	2134.63
1694.183	2131.14
1695.72	2130.9
1697.257	2124.29
1698.793	2129.79
1700.329	2126.48
1701.865	2135.33
1703.401	2120.25
1704.936	2129.52
1706.471	2129.62
1708.006	2127
1709.541	2128.73
