# Supplementary material for: Exciton thermal radiation from macroscale membranes composed of chirality-sorted carbon nanotubes and its control
Source: Nat Commun. 2026 Jul 29;17:6967. doi: 10.1038/s41467-026-75711-4 (PMC13421534; doi:10.1038/s41467-026-75711-4)
Supplement: Supplementary file 4 — Source Data [file 41467_2026_75711_MOESM4_ESM.zip › Source data/Supplementary_Data_7_heating_650K.txt]

Data from AT069_NQ51B19821__17__17-04-55-396.txt Node

Date: Tue Sep 24 17:04:55 JST 2024
User: ymlab
Spectrometer: NQ51B1982
Trigger mode: 0
Integration Time (sec): 8.000000E-2
Scans to average: 100
Nonlinearity correction enabled: false
Boxcar width: 0
Storing dark spectrum: false
XAxis mode: Wavelengths
Number of Pixels in Spectrum: 512
>>>>>Begin Spectral Data<<<<<
899.399	4260.12
901.024	4286.06
902.648	4381.64
904.273	4403.18
905.897	4501.22
907.522	4540.39
909.146	4630.44
910.77	4647.9
912.394	4759.3
914.018	4825.91
915.642	5002.64
917.265	5162.74
918.889	5456.29
920.512	5709.96
922.136	6000.59
923.759	6163.77
925.382	6404.91
927.005	6517.18
928.628	6686.49
930.251	6767.01
931.873	6932.52
933.496	7000.21
935.118	7158.47
936.74	7218.11
938.363	7387.13
939.985	7449.88
941.607	7542.53
943.228	7600.81
944.85	7708.64
946.472	7710.66
948.093	7856.35
949.715	7844.39
951.336	7976.44
952.957	7966.64
954.578	8059.74
956.199	8062.62
957.82	8187.22
959.44	8112.99
961.061	8247.91
962.681	8256.2
964.302	8344.65
965.922	8329.43
967.542	8408.17
969.162	8467.56
970.782	8507.35
972.401	8514.65
974.021	8570.08
975.64	8497.3
977.26	8613.73
978.879	8616.15
980.498	8720.22
982.117	8655.71
983.736	8720
985.355	8702
986.973	8763.8
988.592	8717.05
990.21	8715.38
991.828	8703.02
993.446	8786.12
995.064	8779.56
996.682	8826.6
998.3	8747.76
999.917	8783.16
1001.535	8706.19
1003.152	8724.7
1004.769	8618.99
1006.387	8621.2
1008.003	8542.9
1009.62	8569.91
1011.237	8453.5
1012.854	8444.34
1014.47	8401.63
1016.086	8432.56
1017.703	8248.65
1019.319	8080.34
1020.935	7916.8
1022.55	7931.18
1024.166	7803.48
1025.782	7708.04
1027.397	7546.17
1029.012	7493.16
1030.627	7326.81
1032.243	7270.08
1033.857	7036.76
1035.472	6942.71
1037.087	6775.24
1038.701	6662.85
1040.316	6474.07
1041.93	6413.46
1043.544	6263.39
1045.158	6185.16
1046.772	6006.16
1048.386	5955.2
1049.999	5836.6
1051.613	5736.87
1053.226	5613.11
1054.839	5605.83
1056.452	5504.71
1058.065	5513.67
1059.678	5422.74
1061.29	5399.53
1062.903	5352.51
1064.515	5397.49
1066.127	5333.74
1067.74	5373.77
1069.351	5354.69
1070.963	5447.95
1072.575	5453.84
1074.186	5505.24
1075.798	5553.58
1077.409	5679.29
1079.02	5683.65
1080.631	5804.02
1082.242	5875.64
1083.853	6075.69
1085.463	6107.59
1087.074	6220.53
1088.684	6341.66
1090.294	6517.92
1091.904	6612.19
1093.514	6797.24
1095.124	6909.21
1096.733	7083.77
1098.343	7136.55
1099.952	7355.05
1101.561	7473.32
1103.17	7677.56
1104.779	7740.89
1106.388	7901.27
1107.996	7990.23
1109.605	8318.09
1111.213	8451.83
1112.821	8652.3
1114.429	8764.11
1116.037	8984.81
1117.645	9090.94
1119.252	9274.64
1120.86	9302.83
1122.467	9472.72
1124.074	9573.19
1125.681	9846.23
1127.288	9921.83
1128.895	10121.74
1130.501	10152.37
1132.108	10466.18
1133.714	10530.48
1135.32	10605.35
1136.926	10730.64
1138.532	11006.03
1140.138	11107.22
1141.743	11103.57
1143.349	11238.73
1144.954	11500.97
1146.559	11539.36
1148.164	11658.28
1149.768	11743.95
1151.373	11882.22
1152.978	11847.56
1154.582	12004.66
1156.186	12048.54
1157.79	12333.15
1159.394	12221.02
1160.998	12323.74
1162.601	12335.82
1164.205	12286.33
1165.808	12250.95
1167.411	12475.64
1169.014	12471.41
1170.617	12694.43
1172.219	12617.29
1173.822	12699.82
1175.424	12619.42
1177.026	12707.44
1178.628	12656.63
1180.23	12629.51
1181.832	12605.59
1183.433	12796.66
1185.035	12793.56
1186.636	12949.08
1188.237	12860.4
1189.838	13028.81
1191.439	12988.43
1193.04	12993.35
1194.64	13026.35
1196.24	13206.69
1197.84	13156.92
1199.44	13331.32
1201.04	13402
1202.64	13645.23
1204.239	13561.75
1205.839	13622.26
1207.438	13688
1209.037	13779.97
1210.636	13756.42
1212.235	13965.17
1213.833	13824.23
1215.432	14096.11
1217.03	14166.58
1218.628	14315.52
1220.226	14289.49
1221.823	14331.3
1223.421	14296.7
1225.018	14516.58
1226.616	14421.8
1228.213	14404.05
1229.81	14487.64
1231.407	14623.86
1233.003	14654.34
1234.6	14672.57
1236.196	14677.49
1237.792	14811.46
1239.388	14680.6
1240.984	14845.71
1242.579	14745.66
1244.175	14977.34
1245.77	14831.86
1247.365	15063.9
1248.96	15169.41
1250.555	15332.3
1252.149	15229.4
1253.744	15502.61
1255.338	15434.01
1256.932	15428.51
1258.526	15402.18
1260.12	15597.15
1261.714	15649.54
1263.307	15723.74
1264.9	15532.59
1266.494	15631.41
1268.086	15537.39
1269.679	15979.72
1271.272	15970.15
1272.864	16233.47
1274.456	16134.57
1276.049	16188.19
1277.64	15831.89
1279.232	16172.69
1280.824	16127.38
1282.415	16261.01
1284.006	16467.32
1285.597	16408.61
1287.188	16179.1
1288.779	16262.3
1290.37	16120.66
1291.96	16406.65
1293.55	16412.16
1295.14	16843.72
1296.73	16817.12
1298.32	16838.01
1299.909	16558.5
1301.499	16572.32
1303.088	16580.92
1304.677	16801.07
1306.265	16555.19
1307.854	16904.03
1309.442	16852.94
1311.031	16969.03
1312.619	16914.53
1314.207	17069.59
1315.794	17259.01
1317.382	17156.74
1318.969	17221.53
1320.557	17102.53
1322.144	17110.02
1323.73	17226.71
1325.317	17425.27
1326.904	17317.19
1328.49	17360.99
1330.076	17495.28
1331.662	17442.28
1333.248	17513.82
1334.833	17350.08
1336.419	17386.81
1338.004	17449.98
1339.589	17301.83
1341.174	17588.99
1342.758	17949.32
1344.343	17796.73
1345.927	17467.01
1347.511	17262.28
1349.095	17287.1
1350.679	17379.16
1352.263	17268.01
1353.846	16782.8
1355.429	16074.19
1357.012	16059.23
1358.595	16092.86
1360.178	15861.96
1361.76	15320.56
1363.343	15497.24
1364.925	15393.16
1366.507	15944.9
1368.088	15536
1369.67	15708.66
1371.251	15394.09
1372.832	15844.92
1374.413	15898.16
1375.994	15638.52
1377.575	15196.02
1379.155	14893.22
1380.735	13928.65
1382.316	13299.24
1383.895	12909.98
1385.475	13609.26
1387.055	14048.65
1388.634	13783.09
1390.213	14714.15
1391.792	14441.86
1393.371	14249.67
1394.949	14454.04
1396.527	13860.89
1398.106	14867.84
1399.684	14979.88
1401.261	14111.62
1402.839	15622.32
1404.416	15003.64
1405.993	15008.32
1407.57	15173.15
1409.147	15638.29
1410.724	15798.26
1412.3	16655.63
1413.876	16006.48
1415.452	16046.61
1417.028	16554.89
1418.604	16441.46
1420.179	16320.84
1421.755	16678.12
1423.33	16753.38
1424.905	16503.14
1426.479	16757.55
1428.054	16661.13
1429.628	16639.53
1431.202	16809.32
1432.776	16274.25
1434.35	16835.66
1435.923	16765.8
1437.496	16980.71
1439.069	17197.5
1440.642	17440.76
1442.215	17033.5
1443.788	17238.66
1445.36	16964.28
1446.932	16778.89
1448.504	17015.87
1450.076	17028.72
1451.647	16787.15
1453.218	16870
1454.789	17270.91
1456.36	17183.66
1457.931	16948.23
1459.502	17099.9
1461.072	16724.85
1462.642	17352.02
1464.212	17090.93
1465.781	16916.28
1467.351	16883.7
1468.92	17032.95
1470.489	16999.07
1472.058	16950.24
1473.627	17156.67
1475.195	17200.13
1476.764	17003.14
1478.332	16975.04
1479.9	16732.17
1481.467	17169.91
1483.035	17110.55
1484.602	17013.25
1486.169	17049.81
1487.736	16993.83
1489.302	16846.05
1490.869	16677.37
1492.435	16841.69
1494.001	16951.06
1495.567	16483.18
1497.132	16687.37
1498.698	16433.18
1500.263	16769.88
1501.828	16627
1503.393	16562.03
1504.957	16584.82
1506.521	16448.94
1508.086	16672.75
1509.65	17091.79
1511.213	16761.46
1512.777	16744.05
1514.34	16361.35
1515.903	16455.9
1517.466	16679.07
1519.029	16677.13
1520.591	16646.93
1522.153	16817.93
1523.715	16790.73
1525.277	16418.75
1526.839	16144.23
1528.4	16560.77
1529.961	16162.89
1531.522	16293.81
1533.083	16604.86
1534.643	16534
1536.204	16635.4
1537.764	16663.25
1539.324	16360.26
1540.883	16440.5
1542.443	15888.16
1544.002	15816.83
1545.561	16027.15
1547.12	16417.64
1548.679	16095.57
1550.237	15900.83
1551.795	16069.32
1553.353	16327.89
1554.911	15820.95
1556.468	15932.54
1558.026	15954.33
1559.583	15489.41
1561.139	15754.58
1562.696	15930.19
1564.252	15800.58
1565.809	15752.11
1567.365	15582.82
1568.92	15667.84
1570.476	15924.99
1572.031	16033.72
1573.586	16056.64
1575.141	15895.53
1576.696	15535.24
1578.25	15719.28
1579.805	15472.25
1581.359	15473.24
1582.912	15741.8
1584.466	15430.1
1586.019	15475.47
1587.572	15642.61
1589.125	14909.91
1590.678	15164.96
1592.23	15150.27
1593.782	15296.67
1595.334	15378.72
1596.886	15406.71
1598.438	14987.95
1599.989	14988.5
1601.54	15184.79
1603.091	15498.85
1604.642	15385.77
1606.192	15007.98
1607.742	14932.38
1609.292	14879.87
1610.842	14659.48
1612.391	14720.59
1613.941	14548.24
1615.49	14301.11
1617.038	14536.84
1618.587	14653.99
1620.135	14476.81
1621.684	14538.64
1623.231	14511.5
1624.779	14356.07
1626.327	14198.26
1627.874	14288.34
1629.421	13676.36
1630.968	13908.27
1632.514	13999.42
1634.06	13783.92
1635.606	13655.44
1637.152	13591.3
1638.698	13391.08
1640.243	13487.6
1641.788	13315.49
1643.333	13004.35
1644.878	12684.95
1646.422	12598.94
1647.967	12012.92
1649.511	11489.31
1651.054	11042.86
1652.598	10576.54
1654.141	10035.9
1655.684	9621.04
1657.227	8898.06
1658.77	8429.75
1660.312	7873.84
1661.854	7209.79
1663.396	6837.99
1664.937	6583.61
1666.479	6129.94
1668.02	5796.61
1669.561	5408.72
1671.102	5141.57
1672.642	4888.42
1674.182	4676.32
1675.722	4486.79
1677.262	4330.61
1678.801	4138.74
1680.341	3959.34
1681.88	3811.31
1683.418	3704.36
1684.957	3572.84
1686.495	3511.75
1688.033	3404.51
1689.571	3310.13
1691.109	3214.76
1692.646	3162.93
1694.183	3100.68
1695.72	3023.72
1697.257	2958.68
1698.793	2940.77
1700.329	2873.42
1701.865	2845.33
1703.401	2805.36
1704.936	2780.86
1706.471	2740.06
1708.006	2708.44
1709.541	2671
