# Supplementary material for: Exciton thermal radiation from macroscale membranes composed of chirality-sorted carbon nanotubes and its control
Source: Nat Commun. 2026 Jul 29;17:6967. doi: 10.1038/s41467-026-75711-4 (PMC13421534; doi:10.1038/s41467-026-75711-4)
Supplement: Supplementary file 4 — Source Data [file 41467_2026_75711_MOESM4_ESM.zip › Source data/Supplementary_Data_16_cooling_700K.txt]

Data from MK75SS02_1_cool_NIR_700K_sig_NQ51B19821__0__32.txt Node

Date: Mon Nov 17 11:30:40 JST 2025
User: ymlab
Spectrometer: NQ51B1982
Trigger mode: 0
Integration Time (sec): 1.000000E-1
Scans to average: 1
Nonlinearity correction enabled: false
Boxcar width: 0
Storing dark spectrum: false
XAxis mode: Wavelengths
Number of Pixels in Spectrum: 512
>>>>>Begin Spectral Data<<<<<
899.399	2887
901.024	2864
902.648	2942
904.273	2933
905.897	2978
907.522	2987
909.146	3048
910.77	3004
912.394	3080
914.018	3066
915.642	3163
917.265	3179
918.889	3262
920.512	3328
922.136	3459
923.759	3510
925.382	3635
927.005	3686
928.628	3766
930.251	3786
931.873	3856
933.496	3868
935.118	3937
936.74	3966
938.363	4036
939.985	4037
941.607	4088
943.228	4109
944.85	4200
946.472	4152
948.093	4248
949.715	4243
951.336	4337
952.957	4332
954.578	4416
956.199	4372
957.82	4413
959.44	4395
961.061	4472
962.681	4464
964.302	4512
965.922	4504
967.542	4627
969.162	4620
970.782	4656
972.401	4609
974.021	4685
975.64	4672
977.26	4725
978.879	4660
980.498	4695
982.117	4710
983.736	4787
985.355	4787
986.973	4812
988.592	4768
990.21	4834
991.828	4794
993.446	4884
995.064	4848
996.682	4888
998.3	4850
999.917	4868
1001.535	4838
1003.152	4913
1004.769	4868
1006.387	4901
1008.003	4844
1009.62	4872
1011.237	4829
1012.854	4821
1014.47	4791
1016.086	4852
1017.703	4732
1019.319	4732
1020.935	4714
1022.55	4724
1024.166	4604
1025.782	4628
1027.397	4583
1029.012	4558
1030.627	4492
1032.243	4509
1033.857	4408
1035.472	4400
1037.087	4341
1038.701	4306
1040.316	4181
1041.93	4200
1043.544	4140
1045.158	4086
1046.772	4060
1048.386	4022
1049.999	3947
1051.613	3964
1053.226	3868
1054.839	3882
1056.452	3771
1058.065	3793
1059.678	3688
1061.29	3673
1062.903	3624
1064.515	3710
1066.127	3636
1067.74	3604
1069.351	3564
1070.963	3588
1072.575	3524
1074.186	3535
1075.798	3507
1077.409	3518
1079.02	3500
1080.631	3501
1082.242	3476
1083.853	3513
1085.463	3480
1087.074	3533
1088.684	3523
1090.294	3609
1091.904	3579
1093.514	3613
1095.124	3595
1096.733	3622
1098.343	3637
1099.952	3709
1101.561	3670
1103.17	3770
1104.779	3794
1106.388	3864
1107.996	3818
1109.605	3916
1111.213	3912
1112.821	3985
1114.429	4000
1116.037	4103
1117.645	4108
1119.252	4160
1120.86	4208
1122.467	4305
1124.074	4264
1125.681	4427
1127.288	4412
1128.895	4476
1130.501	4512
1132.108	4650
1133.714	4707
1135.32	4871
1136.926	4857
1138.532	4956
1140.138	4952
1141.743	5034
1143.349	5062
1144.954	5222
1146.559	5267
1148.164	5343
1149.768	5332
1151.373	5446
1152.978	5508
1154.582	5632
1156.186	5654
1157.79	5718
1159.394	5682
1160.998	5671
1162.601	5658
1164.205	5780
1165.808	5818
1167.411	6000
1169.014	6031
1170.617	6112
1172.219	6080
1173.822	6090
1175.424	6160
1177.026	6336
1178.628	6318
1180.23	6388
1181.832	6245
1183.433	6222
1185.035	6100
1186.636	6225
1188.237	6253
1189.838	6274
1191.439	6410
1193.04	6514
1194.64	6528
1196.24	6594
1197.84	6606
1199.44	6674
1201.04	6555
1202.64	6739
1204.239	6562
1205.839	6531
1207.438	6607
1209.037	6796
1210.636	6718
1212.235	6746
1213.833	6716
1215.432	6768
1217.03	6681
1218.628	6770
1220.226	6782
1221.823	6752
1223.421	6756
1225.018	6918
1226.616	6840
1228.213	6881
1229.81	6796
1231.407	6922
1233.003	6736
1234.6	6874
1236.196	7020
1237.792	7024
1239.388	6930
1240.984	6979
1242.579	6956
1244.175	7006
1245.77	6855
1247.365	6937
1248.96	6992
1250.555	7162
1252.149	7230
1253.744	7413
1255.338	7348
1256.932	7481
1258.526	7522
1260.12	7526
1261.714	7467
1263.307	7445
1264.9	7406
1266.494	7525
1268.086	7626
1269.679	7536
1271.272	7400
1272.864	7498
1274.456	7552
1276.049	7848
1277.64	8062
1279.232	8114
1280.824	7755
1282.415	7979
1284.006	7936
1285.597	7776
1287.188	7878
1288.779	7991
1290.37	7857
1291.96	7830
1293.55	8089
1295.14	8032
1296.73	7924
1298.32	7808
1299.909	7832
1301.499	8104
1303.088	8004
1304.677	8128
1306.265	8242
1307.854	8376
1309.442	8348
1311.031	8400
1312.619	8272
1314.207	8216
1315.794	8363
1317.382	8493
1318.969	8352
1320.557	8450
1322.144	8296
1323.73	8265
1325.317	8483
1326.904	8790
1328.49	8510
1330.076	8535
1331.662	8612
1333.248	8659
1334.833	8372
1336.419	8624
1338.004	8756
1339.589	8962
1341.174	8694
1342.758	8613
1344.343	8566
1345.927	8697
1347.511	8688
1349.095	8891
1350.679	8723
1352.263	8599
1353.846	8266
1355.429	8099
1357.012	8007
1358.595	8053
1360.178	8083
1361.76	8021
1363.343	7548
1364.925	7520
1366.507	7761
1368.088	8012
1369.67	7867
1371.251	7846
1372.832	7878
1374.413	8254
1375.994	8208
1377.575	7917
1379.155	7910
1380.735	7800
1382.316	7439
1383.895	7305
1385.475	7012
1387.055	7768
1388.634	8065
1390.213	7709
1391.792	7712
1393.371	7784
1394.949	7583
1396.527	7796
1398.106	7375
1399.684	7916
1401.261	7960
1402.839	7610
1404.416	8001
1405.993	7946
1407.57	7473
1409.147	7772
1410.724	7642
1412.3	7516
1413.876	7715
1415.452	7787
1417.028	8085
1418.604	8402
1420.179	8236
1421.755	7920
1423.33	7725
1424.905	8017
1426.479	7950
1428.054	8062
1429.628	8062
1431.202	7962
1432.776	7986
1434.35	8215
1435.923	8353
1437.496	8544
1439.069	8395
1440.642	8438
1442.215	8294
1443.788	8535
1445.36	8392
1446.932	8328
1448.504	8176
1450.076	8490
1451.647	8419
1453.218	8249
1454.789	8010
1456.36	8131
1457.931	8585
1459.502	8648
1461.072	8290
1462.642	8371
1464.212	8260
1465.781	8403
1467.351	8702
1468.92	8700
1470.489	8379
1472.058	8192
1473.627	8221
1475.195	8278
1476.764	8362
1478.332	8464
1479.9	8348
1481.467	8132
1483.035	8091
1484.602	8288
1486.169	8391
1487.736	8200
1489.302	8035
1490.869	8258
1492.435	8028
1494.001	7979
1495.567	8009
1497.132	8176
1498.698	8258
1500.263	8232
1501.828	8117
1503.393	8421
1504.957	8286
1506.521	8122
1508.086	7990
1509.65	8176
1511.213	8134
1512.777	8261
1514.34	8085
1515.903	8270
1517.466	8010
1519.029	7962
1520.591	8029
1522.153	8058
1523.715	7874
1525.277	7812
1526.839	7684
1528.4	7808
1529.961	7569
1531.522	8080
1533.083	7999
1534.643	8206
1536.204	8322
1537.764	8108
1539.324	7860
1540.883	7709
1542.443	7880
1544.002	8103
1545.561	7844
1547.12	7874
1548.679	7779
1550.237	7855
1551.795	7962
1553.353	7705
1554.911	7824
1556.468	8119
1558.026	7902
1559.583	7841
1561.139	7926
1562.696	8002
1564.252	7900
1565.809	7859
1567.365	7708
1568.92	7826
1570.476	7602
1572.031	7319
1573.586	7300
1575.141	7684
1576.696	7450
1578.25	7321
1579.805	7481
1581.359	7218
1582.912	7161
1584.466	7127
1586.019	7280
1587.572	7240
1589.125	7083
1590.678	7326
1592.23	7408
1593.782	7504
1595.334	7399
1596.886	7508
1598.438	7556
1599.989	7438
1601.54	7328
1603.091	7412
1604.642	7255
1606.192	7537
1607.742	7664
1609.292	7445
1610.842	7142
1612.391	7048
1613.941	7098
1615.49	6931
1617.038	6980
1618.587	7034
1620.135	6849
1621.684	7237
1623.231	7178
1624.779	7050
1626.327	7295
1627.874	7248
1629.421	7093
1630.968	7186
1632.514	6967
1634.06	7058
1635.606	6830
1637.152	6715
1638.698	6740
1640.243	6316
1641.788	6198
1643.333	6307
1644.878	6134
1646.422	6172
1647.967	5982
1649.511	5994
1651.054	5973
1652.598	5804
1654.141	5522
1655.684	5397
1657.227	5252
1658.77	5168
1660.312	4856
1661.854	4564
1663.396	4248
1664.937	4084
1666.479	3824
1668.02	3703
1669.561	3553
1671.102	3484
1672.642	3422
1674.182	3328
1675.722	3170
1677.262	3073
1678.801	2948
1680.341	2952
1681.88	2885
1683.418	2817
1684.957	2728
1686.495	2737
1688.033	2690
1689.571	2667
1691.109	2628
1692.646	2584
1694.183	2536
1695.72	2507
1697.257	2465
1698.793	2446
1700.329	2425
1701.865	2446
1703.401	2400
1704.936	2390
1706.471	2356
1708.006	2352
1709.541	2340
