# Supplementary material for: Exciton thermal radiation from macroscale membranes composed of chirality-sorted carbon nanotubes and its control
Source: Nat Commun. 2026 Jul 29;17:6967. doi: 10.1038/s41467-026-75711-4 (PMC13421534; doi:10.1038/s41467-026-75711-4)
Supplement: Supplementary file 4 — Source Data [file 41467_2026_75711_MOESM4_ESM.zip › Source data/Supplementary_Data_16_cooling_350K.txt]

Data from MK75SS02_1_cool_NIR_350K_sig_NQ51B19821__0__48.txt Node

Date: Mon Nov 17 12:13:45 JST 2025
User: ymlab
Spectrometer: NQ51B1982
Trigger mode: 0
Integration Time (sec): 1.000000E-1
Scans to average: 1
Nonlinearity correction enabled: false
Boxcar width: 0
Storing dark spectrum: false
XAxis mode: Wavelengths
Number of Pixels in Spectrum: 512
>>>>>Begin Spectral Data<<<<<
899.399	2858
901.024	2839
902.648	2909
904.273	2919
905.897	2964
907.522	2986
909.146	3047
910.77	3046
912.394	3105
914.018	3119
915.642	3178
917.265	3192
918.889	3310
920.512	3399
922.136	3545
923.759	3591
925.382	3749
927.005	3769
928.628	3880
930.251	3937
931.873	4042
933.496	4006
935.118	4090
936.74	4094
938.363	4193
939.985	4219
941.607	4327
943.228	4334
944.85	4339
946.472	4325
948.093	4418
949.715	4418
951.336	4522
952.957	4499
954.578	4518
956.199	4489
957.82	4514
959.44	4466
961.061	4523
962.681	4561
964.302	4624
965.922	4591
967.542	4595
969.162	4647
970.782	4669
972.401	4576
974.021	4582
975.64	4569
977.26	4674
978.879	4653
980.498	4681
982.117	4646
983.736	4680
985.355	4655
986.973	4693
988.592	4636
990.21	4658
991.828	4591
993.446	4633
995.064	4571
996.682	4572
998.3	4549
999.917	4537
1001.535	4475
1003.152	4476
1004.769	4389
1006.387	4374
1008.003	4298
1009.62	4251
1011.237	4143
1012.854	4098
1014.47	4046
1016.086	4013
1017.703	3913
1019.319	3876
1020.935	3747
1022.55	3723
1024.166	3651
1025.782	3600
1027.397	3491
1029.012	3495
1030.627	3416
1032.243	3382
1033.857	3290
1035.472	3283
1037.087	3219
1038.701	3208
1040.316	3142
1041.93	3144
1043.544	3100
1045.158	3100
1046.772	3017
1048.386	3060
1049.999	3042
1051.613	3054
1053.226	3024
1054.839	3081
1056.452	3006
1058.065	3064
1059.678	3017
1061.29	3083
1062.903	3055
1064.515	3123
1066.127	3106
1067.74	3162
1069.351	3184
1070.963	3254
1072.575	3268
1074.186	3340
1075.798	3372
1077.409	3434
1079.02	3428
1080.631	3496
1082.242	3525
1083.853	3640
1085.463	3701
1087.074	3800
1088.684	3828
1090.294	3959
1091.904	4014
1093.514	4099
1095.124	4124
1096.733	4217
1098.343	4228
1099.952	4400
1101.561	4469
1103.17	4583
1104.779	4691
1106.388	4852
1107.996	4846
1109.605	4957
1111.213	5042
1112.821	5193
1114.429	5327
1116.037	5376
1117.645	5365
1119.252	5440
1120.86	5467
1122.467	5570
1124.074	5581
1125.681	5690
1127.288	5691
1128.895	5885
1130.501	5945
1132.108	6035
1133.714	6089
1135.32	6129
1136.926	6132
1138.532	6197
1140.138	6277
1141.743	6291
1143.349	6303
1144.954	6282
1146.559	6378
1148.164	6378
1149.768	6346
1151.373	6525
1152.978	6567
1154.582	6704
1156.186	6701
1157.79	6736
1159.394	6592
1160.998	6519
1162.601	6507
1164.205	6698
1165.808	6706
1167.411	6706
1169.014	6693
1170.617	6839
1172.219	6731
1173.822	6698
1175.424	6696
1177.026	6771
1178.628	6733
1180.23	6769
1181.832	6667
1183.433	6690
1185.035	6850
1186.636	6859
1188.237	6791
1189.838	6786
1191.439	6794
1193.04	6892
1194.64	6929
1196.24	6881
1197.84	6934
1199.44	7035
1201.04	6992
1202.64	6992
1204.239	7124
1205.839	7299
1207.438	7255
1209.037	7157
1210.636	7080
1212.235	7500
1213.833	7466
1215.432	7317
1217.03	7206
1218.628	7403
1220.226	7550
1221.823	7742
1223.421	7635
1225.018	7562
1226.616	7596
1228.213	7635
1229.81	7646
1231.407	7690
1233.003	7640
1234.6	7852
1236.196	7626
1237.792	7856
1239.388	7885
1240.984	7967
1242.579	7748
1244.175	7635
1245.77	7702
1247.365	7982
1248.96	7984
1250.555	7982
1252.149	7982
1253.744	8298
1255.338	8210
1256.932	8125
1258.526	8022
1260.12	8307
1261.714	8176
1263.307	8097
1264.9	8140
1266.494	8239
1268.086	8116
1269.679	7936
1271.272	8121
1272.864	8294
1274.456	8225
1276.049	8366
1277.64	8516
1279.232	8754
1280.824	8518
1282.415	8461
1284.006	8004
1285.597	8240
1287.188	8268
1288.779	8602
1290.37	8557
1291.96	8446
1293.55	8289
1295.14	8537
1296.73	8470
1298.32	8785
1299.909	8997
1301.499	8816
1303.088	8493
1304.677	8662
1306.265	8648
1307.854	8721
1309.442	8526
1311.031	8581
1312.619	8494
1314.207	8517
1315.794	8374
1317.382	8414
1318.969	8500
1320.557	8741
1322.144	8924
1323.73	8962
1325.317	8961
1326.904	9030
1328.49	8953
1330.076	9000
1331.662	8891
1333.248	8781
1334.833	8598
1336.419	8808
1338.004	8870
1339.589	9186
1341.174	9146
1342.758	8894
1344.343	8686
1345.927	8818
1347.511	8738
1349.095	9087
1350.679	8911
1352.263	8998
1353.846	8790
1355.429	8892
1357.012	8366
1358.595	8381
1360.178	8388
1361.76	8313
1363.343	7727
1364.925	7754
1366.507	8372
1368.088	8328
1369.67	8296
1371.251	8203
1372.832	7964
1374.413	7916
1375.994	8264
1377.575	8275
1379.155	8115
1380.735	7914
1382.316	7609
1383.895	7540
1385.475	7224
1387.055	7664
1388.634	7778
1390.213	7715
1391.792	7793
1393.371	8219
1394.949	7648
1396.527	7880
1398.106	7456
1399.684	8054
1401.261	8176
1402.839	7621
1404.416	8106
1405.993	8108
1407.57	7846
1409.147	8513
1410.724	8326
1412.3	8263
1413.876	8287
1415.452	8350
1417.028	8260
1418.604	8673
1420.179	8406
1421.755	8279
1423.33	8635
1424.905	8804
1426.479	8464
1428.054	8536
1429.628	8434
1431.202	8309
1432.776	8465
1434.35	8517
1435.923	8800
1437.496	8938
1439.069	8600
1440.642	8239
1442.215	8076
1443.788	8303
1445.36	8384
1446.932	8553
1448.504	8481
1450.076	8690
1451.647	8490
1453.218	8422
1454.789	8696
1456.36	8591
1457.931	8698
1459.502	8891
1461.072	8438
1462.642	8447
1464.212	8600
1465.781	8468
1467.351	8334
1468.92	8506
1470.489	8725
1472.058	8300
1473.627	8130
1475.195	8453
1476.764	8535
1478.332	8355
1479.9	8128
1481.467	8130
1483.035	8092
1484.602	8275
1486.169	8218
1487.736	8309
1489.302	8349
1490.869	8248
1492.435	8192
1494.001	8356
1495.567	7886
1497.132	7936
1498.698	8307
1500.263	8413
1501.828	8031
1503.393	7913
1504.957	7954
1506.521	7881
1508.086	7829
1509.65	7708
1511.213	7901
1512.777	8368
1514.34	8305
1515.903	8010
1517.466	7650
1519.029	7624
1520.591	7641
1522.153	7795
1523.715	7804
1525.277	7968
1526.839	7810
1528.4	8280
1529.961	8444
1531.522	8086
1533.083	7987
1534.643	7981
1536.204	7891
1537.764	8199
1539.324	7990
1540.883	8054
1542.443	8230
1544.002	8225
1545.561	7891
1547.12	7984
1548.679	8305
1550.237	8057
1551.795	7870
1553.353	7954
1554.911	7712
1556.468	7649
1558.026	7688
1559.583	7792
1561.139	7727
1562.696	7826
1564.252	7726
1565.809	7691
1567.365	7444
1568.92	7589
1570.476	7748
1572.031	7998
1573.586	7912
1575.141	7879
1576.696	8023
1578.25	7735
1579.805	7509
1581.359	7399
1582.912	7472
1584.466	7636
1586.019	7824
1587.572	7925
1589.125	7911
1590.678	7937
1592.23	7390
1593.782	7697
1595.334	8129
1596.886	7899
1598.438	7673
1599.989	7927
1601.54	7880
1603.091	7885
1604.642	7697
1606.192	7400
1607.742	7393
1609.292	7190
1610.842	7380
1612.391	7701
1613.941	7232
1615.49	7372
1617.038	7367
1618.587	7295
1620.135	7539
1621.684	7437
1623.231	7012
1624.779	6899
1626.327	6703
1627.874	6840
1629.421	6692
1630.968	6670
1632.514	6775
1634.06	6631
1635.606	6660
1637.152	6586
1638.698	6598
1640.243	6553
1641.788	6373
1643.333	6537
1644.878	6603
1646.422	6727
1647.967	6520
1649.511	6250
1651.054	6269
1652.598	6185
1654.141	5925
1655.684	5684
1657.227	5207
1658.77	4936
1660.312	4690
1661.854	4508
1663.396	4328
1664.937	4149
1666.479	4001
1668.02	3854
1669.561	3732
1671.102	3467
1672.642	3343
1674.182	3291
1675.722	3164
1677.262	3139
1678.801	3002
1680.341	2960
1681.88	2894
1683.418	2851
1684.957	2777
1686.495	2748
1688.033	2693
1689.571	2643
1691.109	2600
1692.646	2568
1694.183	2511
1695.72	2521
1697.257	2456
1698.793	2460
1700.329	2418
1701.865	2435
1703.401	2396
1704.936	2394
1706.471	2369
1708.006	2355
1709.541	2329
