# Supplementary material for: Exciton thermal radiation from macroscale membranes composed of chirality-sorted carbon nanotubes and its control
Source: Nat Commun. 2026 Jul 29;17:6967. doi: 10.1038/s41467-026-75711-4 (PMC13421534; doi:10.1038/s41467-026-75711-4)
Supplement: Supplementary file 4 — Source Data [file 41467_2026_75711_MOESM4_ESM.zip › Source data/Supplementary_Data_9_heating_600K.txt]

Data from AT069_NQ51B19821__19__14-57-07-519.txt Node

Date: Mon Sep 30 14:57:07 JST 2024
User: ymlab
Spectrometer: NQ51B1982
Trigger mode: 0
Integration Time (sec): 8.000000E-2
Scans to average: 100
Nonlinearity correction enabled: false
Boxcar width: 0
Storing dark spectrum: false
XAxis mode: Wavelengths
Number of Pixels in Spectrum: 512
>>>>>Begin Spectral Data<<<<<
899.399	7670.65
901.024	7748.42
902.648	7982.75
904.273	8075.31
905.897	8305.4
907.522	8407.69
909.146	8638.58
910.77	8740.31
912.394	9014.49
914.018	9175.78
915.642	9571.45
917.265	10029.7
918.889	10764.14
920.512	11339.56
922.136	12022.2
923.759	12447.13
925.382	12983.02
927.005	13293.14
928.628	13687.37
930.251	13895.92
931.873	14298.63
933.496	14447.88
935.118	14763.32
936.74	14898.58
938.363	15247.66
939.985	15400.43
941.607	15686.66
943.228	15730.45
944.85	16060.94
946.472	16094.24
948.093	16397.86
949.715	16401.85
951.336	16695.57
952.957	16774.4
954.578	17078.6
956.199	17166.54
957.82	17450.46
959.44	17477.72
961.061	17733.35
962.681	17779.05
964.302	18006.07
965.922	18006.54
967.542	18288.19
969.162	18327.64
970.782	18475.14
972.401	18580.28
974.021	18829.38
975.64	18784.83
977.26	19052.87
978.879	19079.85
980.498	19322.56
982.117	19311.06
983.736	19538.14
985.355	19572.59
986.973	19779.81
988.592	19647.11
990.21	19834.52
991.828	19837.4
993.446	20002.52
995.064	19912.6
996.682	20121.44
998.3	20085.26
999.917	20249.44
1001.535	20211.31
1003.152	20331.49
1004.769	20177.76
1006.387	20303.31
1008.003	20150.15
1009.62	20266
1011.237	20138.75
1012.854	20175.54
1014.47	19953.59
1016.086	20016.79
1017.703	19672.52
1019.319	19875.3
1020.935	19522.04
1022.55	19483.89
1024.166	19206.91
1025.782	19156.9
1027.397	18874.82
1029.012	18772.35
1030.627	18348.1
1032.243	18235.48
1033.857	17824.58
1035.472	17712.55
1037.087	17334.33
1038.701	17241.6
1040.316	16821.42
1041.93	16603.25
1043.544	16101.98
1045.158	15948.2
1046.772	15503.66
1048.386	15328.62
1049.999	14934.65
1051.613	14713.95
1053.226	14267.89
1054.839	14131.84
1056.452	13764.99
1058.065	13630
1059.678	13288.68
1061.29	13145.44
1062.903	12840.17
1064.515	12837.5
1066.127	12515.16
1067.74	12426.42
1069.351	12208.1
1070.963	12150.1
1072.575	12016.37
1074.186	12054.49
1075.798	11917.32
1077.409	11926.68
1079.02	11865.56
1080.631	11921.73
1082.242	11930.63
1083.853	12116.86
1085.463	12074.47
1087.074	12213.95
1088.684	12237.43
1090.294	12503.54
1091.904	12614.97
1093.514	12859.77
1095.124	12932.99
1096.733	13281.04
1098.343	13447.95
1099.952	13822.96
1101.561	13986.24
1103.17	14377.96
1104.779	14617.15
1106.388	14927.67
1107.996	15237.54
1109.605	15732.29
1111.213	15959.97
1112.821	16361.11
1114.429	16621.43
1116.037	17046.66
1117.645	17449.1
1119.252	18014.63
1120.86	18176.94
1122.467	18682.45
1124.074	19031.33
1125.681	19610.87
1127.288	19868.36
1128.895	20372.47
1130.501	20804.84
1132.108	21328.56
1133.714	21480.34
1135.32	21878.88
1136.926	22444.4
1138.532	23143.82
1140.138	23401.95
1141.743	24022.16
1143.349	24145.41
1144.954	24695.56
1146.559	24880
1148.164	25471.29
1149.768	25697.6
1151.373	26280.75
1152.978	26580.2
1154.582	27126.85
1156.186	27110.4
1157.79	27680.84
1159.394	27835.2
1160.998	28136.41
1162.601	28313.81
1164.205	28717.22
1165.808	28970.9
1167.411	29277
1169.014	29205.41
1170.617	29419.53
1172.219	29327.07
1173.822	29690.11
1175.424	29801.95
1177.026	30172.87
1178.628	30151.31
1180.23	30464.19
1181.832	30251.53
1183.433	30352.59
1185.035	30147.22
1186.636	30714.5
1188.237	30500.22
1189.838	30760.27
1191.439	31108.79
1193.04	31234.25
1194.64	30816.5
1196.24	31257.53
1197.84	31112.87
1199.44	31494.86
1201.04	31222.68
1202.64	31227.23
1204.239	31330.9
1205.839	31674.41
1207.438	31493.24
1209.037	32023.72
1210.636	32225.95
1212.235	32462.96
1213.833	32569.58
1215.432	32588.04
1217.03	32415.66
1218.628	32982.74
1220.226	32830.49
1221.823	33057.01
1223.421	32825.68
1225.018	33242.41
1226.616	33256.6
1228.213	33806.41
1229.81	33691.05
1231.407	33872.44
1233.003	33818.75
1234.6	34223.7
1236.196	34059.73
1237.792	34771.71
1239.388	34337.33
1240.984	34489.47
1242.579	34438.39
1244.175	34743.05
1245.77	34731.74
1247.365	35391.62
1248.96	35195.31
1250.555	35641.33
1252.149	35234.3
1253.744	35731.58
1255.338	35549.55
1256.932	36191.23
1258.526	36353.62
1260.12	36548.37
1261.714	36601.05
1263.307	36781.03
1264.9	36743.67
1266.494	37500.91
1268.086	37302.07
1269.679	37781.91
1271.272	37598.86
1272.864	37889.5
1274.456	38125.68
1276.049	38559.19
1277.64	38178.63
1279.232	38458.92
1280.824	38438.76
1282.415	38399.42
1284.006	38679.15
1285.597	39018.37
1287.188	38953.87
1288.779	39362.54
1290.37	39143.81
1291.96	39603.46
1293.55	39243.2
1295.14	39899.72
1296.73	39627.57
1298.32	40324.21
1299.909	40097.53
1301.499	40747.95
1303.088	40404.43
1304.677	41311.64
1306.265	40814.66
1307.854	41098.25
1309.442	40648.3
1311.031	41408.45
1312.619	41238.1
1314.207	41014.28
1315.794	41186.86
1317.382	41928.57
1318.969	41878.92
1320.557	41595.54
1322.144	41801.11
1323.73	41868.29
1325.317	42107.29
1326.904	42438.72
1328.49	42125.12
1330.076	42150.89
1331.662	42087.21
1333.248	42234.59
1334.833	42356.38
1336.419	42193.55
1338.004	42305.7
1339.589	42689.4
1341.174	42564.5
1342.758	42873.26
1344.343	42282.49
1345.927	42478.55
1347.511	41744.48
1349.095	41525.38
1350.679	41599.97
1352.263	41257.61
1353.846	40730.41
1355.429	39054.41
1357.012	39396.68
1358.595	39589.54
1360.178	38546.45
1361.76	36116.07
1363.343	37687.37
1364.925	36972.24
1366.507	38819.77
1368.088	37299.11
1369.67	37787.65
1371.251	36646.55
1372.832	37907.57
1374.413	38569.26
1375.994	37908.19
1377.575	36393.88
1379.155	34854.71
1380.735	31886.21
1382.316	31137.2
1383.895	31454.09
1385.475	32957.65
1387.055	34463.44
1388.634	33559.29
1390.213	35836.29
1391.792	35044.17
1393.371	34600.8
1394.949	34215.09
1396.527	33798.1
1398.106	37001.9
1399.684	35601.19
1401.261	34270.82
1402.839	38194.69
1404.416	36162.73
1405.993	36646
1407.57	36588.03
1409.147	37405.8
1410.724	38026.78
1412.3	39728.27
1413.876	38423.73
1415.452	38917.13
1417.028	39258.85
1418.604	39089.35
1420.179	39173.37
1421.755	40156.92
1423.33	40413.61
1424.905	40554.03
1426.479	40693.47
1428.054	40200.49
1429.628	40365.06
1431.202	40765.39
1432.776	40545.42
1434.35	40985.25
1435.923	40534.62
1437.496	41330.29
1439.069	40633.38
1440.642	41375.03
1442.215	40584.93
1443.788	41425.02
1445.36	40531.38
1446.932	40584.41
1448.504	41607.29
1450.076	41016.01
1451.647	41359.46
1453.218	41225.66
1454.789	41224.02
1456.36	41133.37
1457.931	40830.71
1459.502	41525.67
1461.072	41033.66
1462.642	42100.19
1464.212	41423.52
1465.781	41428.37
1467.351	40588.53
1468.92	40848.96
1470.489	40523.64
1472.058	40186.7
1473.627	40975.27
1475.195	41630.1
1476.764	41019.84
1478.332	41216.08
1479.9	41003.82
1481.467	41900.28
1483.035	40738.86
1484.602	41275.48
1486.169	41022.15
1487.736	40714.45
1489.302	40533.06
1490.869	40252.33
1492.435	40768.79
1494.001	40635.83
1495.567	39819.9
1497.132	40381.17
1498.698	39324.33
1500.263	40225.16
1501.828	39861.1
1503.393	39922.54
1504.957	40107.46
1506.521	39548.4
1508.086	39898.03
1509.65	39959.33
1511.213	39629.13
1512.777	40034.13
1514.34	38974.26
1515.903	39943.56
1517.466	39813.66
1519.029	39406.34
1520.591	39970.71
1522.153	39407.94
1523.715	39561.96
1525.277	39660.93
1526.839	38928.8
1528.4	39894.32
1529.961	38903.71
1531.522	39361.84
1533.083	39200.48
1534.643	38742.91
1536.204	38759.34
1537.764	39013.57
1539.324	38401.58
1540.883	38762.19
1542.443	38355.98
1544.002	38985.22
1545.561	38939.56
1547.12	38710.88
1548.679	38750.21
1550.237	38471.01
1551.795	38372.76
1553.353	38721.63
1554.911	38128.97
1556.468	38680.99
1558.026	38862.45
1559.583	38830.51
1561.139	38536.29
1562.696	38218.5
1564.252	37654.34
1565.809	38101.32
1567.365	37424.09
1568.92	37635.48
1570.476	37584.59
1572.031	37285.51
1573.586	37095.25
1575.141	37228.09
1576.696	37197.89
1578.25	37602.72
1579.805	36298.52
1581.359	36253.75
1582.912	36837.17
1584.466	37038.55
1586.019	36529.07
1587.572	37127.26
1589.125	36529.21
1590.678	36997.05
1592.23	36479.19
1593.782	36035.71
1595.334	36473.06
1596.886	36316.71
1598.438	35468.69
1599.989	36330.35
1601.54	35422.1
1603.091	35240.31
1604.642	35741.03
1606.192	35455.99
1607.742	34866.46
1609.292	35601.58
1610.842	34860.54
1612.391	35290.34
1613.941	35327.55
1615.49	34801.23
1617.038	33999.91
1618.587	33939.46
1620.135	33172.05
1621.684	33934.81
1623.231	33974.19
1624.779	33766.2
1626.327	33495.9
1627.874	33577.18
1629.421	32389.35
1630.968	32858.87
1632.514	32473.02
1634.06	32100.24
1635.606	31802.39
1637.152	31956.84
1638.698	31413.39
1640.243	31104.74
1641.788	30395.15
1643.333	29298.37
1644.878	29114.15
1646.422	28581.73
1647.967	26938.57
1649.511	26579.71
1651.054	25321.49
1652.598	23740.07
1654.141	22175.13
1655.684	20927.14
1657.227	19093.76
1658.77	18073.4
1660.312	16706.09
1661.854	15377.75
1663.396	14121.42
1664.937	13262.06
1666.479	12104.28
1668.02	11406.88
1669.561	10514.67
1671.102	9787.08
1672.642	9137.3
1674.182	8599.05
1675.722	7914.16
1677.262	7533.91
1678.801	7194.01
1680.341	6835.78
1681.88	6381.88
1683.418	6100.85
1684.957	5799.19
1686.495	5561.21
1688.033	5328.83
1689.571	5138.69
1691.109	4873.43
1692.646	4728.74
1694.183	4592.57
1695.72	4450.23
1697.257	4278.23
1698.793	4181.85
1700.329	4025.77
1701.865	3956.66
1703.401	3849.93
1704.936	3760.49
1706.471	3640.19
1708.006	3569.73
1709.541	3492.79
