# Supplementary material for: Exciton thermal radiation from macroscale membranes composed of chirality-sorted carbon nanotubes and its control
Source: Nat Commun. 2026 Jul 29;17:6967. doi: 10.1038/s41467-026-75711-4 (PMC13421534; doi:10.1038/s41467-026-75711-4)
Supplement: Supplementary file 4 — Source Data [file 41467_2026_75711_MOESM4_ESM.zip › Source data/Supplementary_Data_9_cooling_450K_bg.txt]

Data from AT069_NQ51B19821__44__17-29-58-566.txt Node

Date: Mon Sep 30 17:29:58 JST 2024
User: ymlab
Spectrometer: NQ51B1982
Trigger mode: 0
Integration Time (sec): 8.000000E-2
Scans to average: 100
Nonlinearity correction enabled: false
Boxcar width: 0
Storing dark spectrum: false
XAxis mode: Wavelengths
Number of Pixels in Spectrum: 512
>>>>>Begin Spectral Data<<<<<
899.399	2169.74
901.024	2135.19
902.648	2177.49
904.273	2149.59
905.897	2174.5
907.522	2159.12
909.146	2177.17
910.77	2145.09
912.394	2173.69
914.018	2152.1
915.642	2176.78
917.265	2147.09
918.889	2172.05
920.512	2153.28
922.136	2179.3
923.759	2146.46
925.382	2177.74
927.005	2150.63
928.628	2172.7
930.251	2156.3
931.873	2179.14
933.496	2152.2
935.118	2183.69
936.74	2152.59
938.363	2182.36
939.985	2157.02
941.607	2177.28
943.228	2163.73
944.85	2181.23
946.472	2147.03
948.093	2177.54
949.715	2146.89
951.336	2186.2
952.957	2155.46
954.578	2178.23
956.199	2144.55
957.82	2178.98
959.44	2148.82
961.061	2173.34
962.681	2153.81
964.302	2179.36
965.922	2152.91
967.542	2182.83
969.162	2178.24
970.782	2177.49
972.401	2152.61
974.021	2175.2
975.64	2152.89
977.26	2174.04
978.879	2143.64
980.498	2173.79
982.117	2148.52
983.736	2175.89
985.355	2158.04
986.973	2176.81
988.592	2149.61
990.21	2167.74
991.828	2150.09
993.446	2173.28
995.064	2150.38
996.682	2168.51
998.3	2148.81
999.917	2170.33
1001.535	2141.59
1003.152	2178.74
1004.769	2141.36
1006.387	2174.42
1008.003	2143.8
1009.62	2173.41
1011.237	2156.46
1012.854	2172.58
1014.47	2151.52
1016.086	2177.29
1017.703	2137.72
1019.319	2175.56
1020.935	2153.89
1022.55	2176.1
1024.166	2148.82
1025.782	2163.77
1027.397	2144.39
1029.012	2173.66
1030.627	2152.54
1032.243	2170.61
1033.857	2148.26
1035.472	2167.22
1037.087	2146.23
1038.701	2170.01
1040.316	2153.18
1041.93	2171.95
1043.544	2146.78
1045.158	2166.94
1046.772	2143.12
1048.386	2175.16
1049.999	2149.2
1051.613	2165.76
1053.226	2144.45
1054.839	2179.13
1056.452	2134.68
1058.065	2173.82
1059.678	2140.51
1061.29	2170.17
1062.903	2138.3
1064.515	2177.08
1066.127	2141.63
1067.74	2165.19
1069.351	2144.51
1070.963	2169.84
1072.575	2145.02
1074.186	2164.42
1075.798	2149.3
1077.409	2172.55
1079.02	2141.51
1080.631	2165.29
1082.242	2134.68
1083.853	2166.85
1085.463	2142.36
1087.074	2166
1088.684	2143.17
1090.294	2167.08
1091.904	2136.5
1093.514	2165.41
1095.124	2146.09
1096.733	2169.1
1098.343	2135.02
1099.952	2167.57
1101.561	2139.35
1103.17	2168.91
1104.779	2141.67
1106.388	2173.38
1107.996	2137.49
1109.605	2167.03
1111.213	2139.19
1112.821	2164.11
1114.429	2143.1
1116.037	2162.71
1117.645	2141.58
1119.252	2165.55
1120.86	2136.91
1122.467	2165.85
1124.074	2138.6
1125.681	2177.39
1127.288	2151.43
1128.895	2177.48
1130.501	2144.65
1132.108	2166.16
1133.714	2138.39
1135.32	2172.65
1136.926	2141.58
1138.532	2167.9
1140.138	2138.27
1141.743	2163.38
1143.349	2138.14
1144.954	2179.88
1146.559	2152.45
1148.164	2161.73
1149.768	2139.3
1151.373	2180.25
1152.978	2138.03
1154.582	2161.09
1156.186	2133.38
1157.79	2164.52
1159.394	2146.68
1160.998	2168.85
1162.601	2144.36
1164.205	2169.53
1165.808	2143.92
1167.411	2154
1169.014	2149.67
1170.617	2174.63
1172.219	2133.95
1173.822	2168.94
1175.424	2142.75
1177.026	2182.8
1178.628	2143.3
1180.23	2159.29
1181.832	2142.32
1183.433	2173.89
1185.035	2140.4
1186.636	2172.08
1188.237	2139.56
1189.838	2163.78
1191.439	2153.75
1193.04	2162.45
1194.64	2152.8
1196.24	2152.32
1197.84	2140.02
1199.44	2169.11
1201.04	2140.35
1202.64	2174.62
1204.239	2138.85
1205.839	2167.01
1207.438	2142.2
1209.037	2166.34
1210.636	2149.21
1212.235	2166.14
1213.833	2132.33
1215.432	2170.84
1217.03	2135.29
1218.628	2167
1220.226	2132.42
1221.823	2168.55
1223.421	2136.84
1225.018	2159.1
1226.616	2137.92
1228.213	2159.06
1229.81	2136.22
1231.407	2172.04
1233.003	2137.83
1234.6	2171.46
1236.196	2142.39
1237.792	2160.3
1239.388	2133.08
1240.984	2164
1242.579	2129.29
1244.175	2169.35
1245.77	2136.93
1247.365	2163.8
1248.96	2135.28
1250.555	2164.78
1252.149	2139.14
1253.744	2162.5
1255.338	2130.83
1256.932	2158.65
1258.526	2136.95
1260.12	2159.27
1261.714	2139.42
1263.307	2168.92
1264.9	2136.7
1266.494	2159.12
1268.086	2137.85
1269.679	2156.9
1271.272	2133.17
1272.864	2160.52
1274.456	2136.59
1276.049	2158.92
1277.64	2136.21
1279.232	2165.06
1280.824	2128.32
1282.415	2158.6
1284.006	2148.55
1285.597	2158.87
1287.188	2129.54
1288.779	2159.65
1290.37	2131.14
1291.96	2160.6
1293.55	2132.8
1295.14	2160.83
1296.73	2124.49
1298.32	2162.49
1299.909	2144.25
1301.499	2151.46
1303.088	2137.07
1304.677	2161.74
1306.265	2127.55
1307.854	2158.77
1309.442	2132.88
1311.031	2158.1
1312.619	2135.26
1314.207	2152.61
1315.794	2134.01
1317.382	2155.38
1318.969	2137.06
1320.557	2158.46
1322.144	2130.68
1323.73	2154.85
1325.317	2134.54
1326.904	2156.37
1328.49	2124.97
1330.076	2162.68
1331.662	2130.3
1333.248	2156.6
1334.833	2151.05
1336.419	2164.13
1338.004	2128.63
1339.589	2155.69
1341.174	2135.49
1342.758	2163.8
1344.343	2121.43
1345.927	2166.07
1347.511	2126.42
1349.095	2150.76
1350.679	2126.77
1352.263	2152.73
1353.846	2131.74
1355.429	2163.15
1357.012	2127.69
1358.595	2151.32
1360.178	2123.33
1361.76	2153.85
1363.343	2132.81
1364.925	2155.1
1366.507	2134.22
1368.088	2153.61
1369.67	2125.91
1371.251	2152.21
1372.832	2125.01
1374.413	2149.7
1375.994	2136.68
1377.575	2152.94
1379.155	2133.05
1380.735	2144.55
1382.316	2124.26
1383.895	2158.52
1385.475	2132.08
1387.055	2160.36
1388.634	2130.96
1390.213	2151.82
1391.792	2132.14
1393.371	2159.25
1394.949	2144.12
1396.527	2156.7
1398.106	2135.08
1399.684	2157.33
1401.261	2132.93
1402.839	2152.24
1404.416	2131.36
1405.993	2154.66
1407.57	2134.81
1409.147	2151.29
1410.724	2127.68
1412.3	2152.33
1413.876	2126.46
1415.452	2145.74
1417.028	2144.61
1418.604	2164.32
1420.179	2135.51
1421.755	2152.25
1423.33	2132.42
1424.905	2153.09
1426.479	2136.67
1428.054	2150.78
1429.628	2127.02
1431.202	2150.14
1432.776	2130.46
1434.35	2155.37
1435.923	2132.91
1437.496	2156.31
1439.069	2125.51
1440.642	2158.43
1442.215	2126.83
1443.788	2149.23
1445.36	2138.17
1446.932	2158.23
1448.504	2125.64
1450.076	2140.5
1451.647	2134.92
1453.218	2160.23
1454.789	2135.82
1456.36	2153.96
1457.931	2132.09
1459.502	2143.9
1461.072	2133.47
1462.642	2157.64
1464.212	2128.9
1465.781	2156.36
1467.351	2145.91
1468.92	2147.73
1470.489	2133.47
1472.058	2157.48
1473.627	2123.84
1475.195	2138.13
1476.764	2125.31
1478.332	2151.7
1479.9	2127.43
1481.467	2151.56
1483.035	2132.48
1484.602	2159.07
1486.169	2142.73
1487.736	2158.78
1489.302	2116.9
1490.869	2137.36
1492.435	2124.47
1494.001	2145.69
1495.567	2124.75
1497.132	2146.59
1498.698	2131.08
1500.263	2155.42
1501.828	2129.08
1503.393	2151.08
1504.957	2130.37
1506.521	2147.01
1508.086	2117.13
1509.65	2152.38
1511.213	2127.09
1512.777	2156.02
1514.34	2117.83
1515.903	2138.56
1517.466	2121.4
1519.029	2151.19
1520.591	2129.07
1522.153	2149.86
1523.715	2119.01
1525.277	2141.62
1526.839	2120.67
1528.4	2139.86
1529.961	2126.42
1531.522	2150.67
1533.083	2127.99
1534.643	2147.24
1536.204	2127.66
1537.764	2159.75
1539.324	2123.81
1540.883	2142.38
1542.443	2133.91
1544.002	2146.65
1545.561	2125.56
1547.12	2163.6
1548.679	2118.08
1550.237	2141.52
1551.795	2122.29
1553.353	2151.55
1554.911	2131.63
1556.468	2150.86
1558.026	2125.07
1559.583	2139.76
1561.139	2133.9
1562.696	2150.09
1564.252	2121.19
1565.809	2142.93
1567.365	2128.54
1568.92	2144.01
1570.476	2129.98
1572.031	2155.99
1573.586	2122.49
1575.141	2145.26
1576.696	2151.32
1578.25	2151.57
1579.805	2128.76
1581.359	2143.4
1582.912	2135
1584.466	2153.66
1586.019	2119.02
1587.572	2163.47
1589.125	2122.03
1590.678	2147.35
1592.23	2128.28
1593.782	2142.23
1595.334	2124.94
1596.886	2144.87
1598.438	2135.29
1599.989	2138.98
1601.54	2130.79
1603.091	2137.01
1604.642	2124
1606.192	2147.23
1607.742	2150.5
1609.292	2144.33
1610.842	2137.88
1612.391	2149.55
1613.941	2123.96
1615.49	2149.25
1617.038	2136.73
1618.587	2146.38
1620.135	2125.61
1621.684	2142.66
1623.231	2109.95
1624.779	2142.9
1626.327	2129.18
1627.874	2144.63
1629.421	2117.48
1630.968	2148.02
1632.514	2130.47
1634.06	2134.67
1635.606	2129.21
1637.152	2139.7
1638.698	2118.49
1640.243	2138.36
1641.788	2121.4
1643.333	2138.13
1644.878	2128.62
1646.422	2146.23
1647.967	2118.68
1649.511	2133.67
1651.054	2127.7
1652.598	2144.38
1654.141	2120.45
1655.684	2135.2
1657.227	2113.31
1658.77	2144.3
1660.312	2106.33
1661.854	2130.6
1663.396	2113.9
1664.937	2144.83
1666.479	2126.87
1668.02	2141.15
1669.561	2118.84
1671.102	2126.09
1672.642	2128.89
1674.182	2140.44
1675.722	2132.28
1677.262	2131.25
1678.801	2119.13
1680.341	2143.06
1681.88	2131.81
1683.418	2133.35
1684.957	2120.83
1686.495	2148.24
1688.033	2129.69
1689.571	2142.63
1691.109	2129.68
1692.646	2133.06
1694.183	2122.07
1695.72	2127.92
1697.257	2115.48
1698.793	2126.19
1700.329	2117.93
1701.865	2131.82
1703.401	2111.27
1704.936	2126.06
1706.471	2121.48
1708.006	2123.61
1709.541	2120.72
