# Supplementary material for: Exciton thermal radiation from macroscale membranes composed of chirality-sorted carbon nanotubes and its control
Source: Nat Commun. 2026 Jul 29;17:6967. doi: 10.1038/s41467-026-75711-4 (PMC13421534; doi:10.1038/s41467-026-75711-4)
Supplement: Supplementary file 4 — Source Data [file 41467_2026_75711_MOESM4_ESM.zip › Source data/Supplementary_Data_17_haeting_650K.txt]

Data from MK75SS02_2_NIR_650K_sig_NQ51B19821__0__65.txt Node

Date: Mon Nov 17 13:35:58 JST 2025
User: ymlab
Spectrometer: NQ51B1982
Trigger mode: 0
Integration Time (sec): 1.000000E-1
Scans to average: 1
Nonlinearity correction enabled: false
Boxcar width: 0
Storing dark spectrum: false
XAxis mode: Wavelengths
Number of Pixels in Spectrum: 512
>>>>>Begin Spectral Data<<<<<
899.399	2882
901.024	2872
902.648	2954
904.273	2940
905.897	2975
907.522	2976
909.146	3026
910.77	3025
912.394	3073
914.018	3098
915.642	3141
917.265	3163
918.889	3269
920.512	3343
922.136	3477
923.759	3515
925.382	3643
927.005	3686
928.628	3775
930.251	3787
931.873	3891
933.496	3899
935.118	3982
936.74	3975
938.363	4019
939.985	4022
941.607	4123
943.228	4165
944.85	4238
946.472	4202
948.093	4264
949.715	4259
951.336	4317
952.957	4296
954.578	4355
956.199	4403
957.82	4459
959.44	4409
961.061	4468
962.681	4471
964.302	4562
965.922	4553
967.542	4639
969.162	4652
970.782	4658
972.401	4631
974.021	4729
975.64	4694
977.26	4751
978.879	4733
980.498	4774
982.117	4774
983.736	4799
985.355	4793
986.973	4884
988.592	4770
990.21	4809
991.828	4831
993.446	4892
995.064	4853
996.682	4846
998.3	4830
999.917	4911
1001.535	4856
1003.152	4919
1004.769	4920
1006.387	4991
1008.003	4897
1009.62	4887
1011.237	4807
1012.854	4899
1014.47	4792
1016.086	4773
1017.703	4709
1019.319	4791
1020.935	4729
1022.55	4779
1024.166	4730
1025.782	4654
1027.397	4552
1029.012	4578
1030.627	4532
1032.243	4523
1033.857	4404
1035.472	4436
1037.087	4401
1038.701	4389
1040.316	4291
1041.93	4247
1043.544	4153
1045.158	4139
1046.772	4034
1048.386	4044
1049.999	4005
1051.613	3986
1053.226	3912
1054.839	3877
1056.452	3782
1058.065	3802
1059.678	3691
1061.29	3732
1062.903	3659
1064.515	3674
1066.127	3606
1067.74	3599
1069.351	3571
1070.963	3608
1072.575	3552
1074.186	3549
1075.798	3498
1077.409	3531
1079.02	3511
1080.631	3519
1082.242	3450
1083.853	3497
1085.463	3433
1087.074	3496
1088.684	3503
1090.294	3527
1091.904	3551
1093.514	3594
1095.124	3567
1096.733	3649
1098.343	3642
1099.952	3725
1101.561	3689
1103.17	3768
1104.779	3728
1106.388	3802
1107.996	3801
1109.605	3829
1111.213	3843
1112.821	3933
1114.429	3964
1116.037	4088
1117.645	4130
1119.252	4187
1120.86	4191
1122.467	4282
1124.074	4293
1125.681	4383
1127.288	4465
1128.895	4569
1130.501	4506
1132.108	4644
1133.714	4673
1135.32	4820
1136.926	4849
1138.532	4947
1140.138	4955
1141.743	5135
1143.349	5170
1144.954	5310
1146.559	5211
1148.164	5281
1149.768	5317
1151.373	5460
1152.978	5481
1154.582	5559
1156.186	5495
1157.79	5652
1159.394	5726
1160.998	5758
1162.601	5785
1164.205	5921
1165.808	5912
1167.411	5881
1169.014	5917
1170.617	6015
1172.219	5998
1173.822	6021
1175.424	5972
1177.026	6113
1178.628	6236
1180.23	6238
1181.832	6178
1183.433	6363
1185.035	6374
1186.636	6467
1188.237	6324
1189.838	6372
1191.439	6389
1193.04	6572
1194.64	6468
1196.24	6585
1197.84	6521
1199.44	6686
1201.04	6619
1202.64	6499
1204.239	6577
1205.839	6651
1207.438	6538
1209.037	6629
1210.636	6522
1212.235	6655
1213.833	6507
1215.432	6779
1217.03	6756
1218.628	6871
1220.226	6652
1221.823	6967
1223.421	6959
1225.018	6930
1226.616	7024
1228.213	7023
1229.81	6996
1231.407	7053
1233.003	7003
1234.6	7045
1236.196	6897
1237.792	6916
1239.388	6940
1240.984	7087
1242.579	6983
1244.175	7022
1245.77	7090
1247.365	7361
1248.96	7266
1250.555	7263
1252.149	7270
1253.744	7535
1255.338	7349
1256.932	7407
1258.526	7638
1260.12	7795
1261.714	7453
1263.307	7502
1264.9	7338
1266.494	7601
1268.086	7608
1269.679	7711
1271.272	7573
1272.864	7645
1274.456	7638
1276.049	7819
1277.64	7688
1279.232	7754
1280.824	7790
1282.415	7883
1284.006	7690
1285.597	7650
1287.188	7577
1288.779	7818
1290.37	7910
1291.96	8063
1293.55	8128
1295.14	8217
1296.73	8204
1298.32	8299
1299.909	7999
1301.499	8072
1303.088	8143
1304.677	8141
1306.265	8008
1307.854	8097
1309.442	8127
1311.031	8097
1312.619	8001
1314.207	8219
1315.794	8223
1317.382	8269
1318.969	8448
1320.557	8449
1322.144	8271
1323.73	8539
1325.317	8495
1326.904	8605
1328.49	8495
1330.076	8714
1331.662	8723
1333.248	8651
1334.833	8650
1336.419	8427
1338.004	8095
1339.589	8365
1341.174	8412
1342.758	8643
1344.343	8551
1345.927	8581
1347.511	8505
1349.095	8685
1350.679	8673
1352.263	8798
1353.846	8491
1355.429	8486
1357.012	8042
1358.595	7829
1360.178	7873
1361.76	7909
1363.343	7602
1364.925	7652
1366.507	8124
1368.088	8319
1369.67	8200
1371.251	7877
1372.832	7873
1374.413	7682
1375.994	8072
1377.575	7993
1379.155	7772
1380.735	8023
1382.316	7719
1383.895	7077
1385.475	6634
1387.055	7284
1388.634	7766
1390.213	7762
1391.792	7875
1393.371	7965
1394.949	7615
1396.527	7820
1398.106	7416
1399.684	7817
1401.261	7764
1402.839	7245
1404.416	7708
1405.993	8215
1407.57	7592
1409.147	7806
1410.724	7823
1412.3	7937
1413.876	8044
1415.452	8095
1417.028	7911
1418.604	8568
1420.179	8330
1421.755	8287
1423.33	8342
1424.905	8359
1426.479	8046
1428.054	7796
1429.628	8042
1431.202	8207
1432.776	8321
1434.35	8557
1435.923	8378
1437.496	8437
1439.069	8226
1440.642	8441
1442.215	8397
1443.788	8404
1445.36	8477
1446.932	8346
1448.504	8070
1450.076	8072
1451.647	8334
1453.218	8414
1454.789	8386
1456.36	8348
1457.931	8087
1459.502	8207
1461.072	8376
1462.642	8369
1464.212	8302
1465.781	8235
1467.351	8234
1468.92	8362
1470.489	8351
1472.058	8552
1473.627	8202
1475.195	8580
1476.764	8496
1478.332	8495
1479.9	8483
1481.467	8301
1483.035	7932
1484.602	8345
1486.169	8569
1487.736	8567
1489.302	8543
1490.869	8723
1492.435	8399
1494.001	8216
1495.567	7974
1497.132	8207
1498.698	7881
1500.263	8045
1501.828	7840
1503.393	8015
1504.957	7993
1506.521	7993
1508.086	7925
1509.65	7990
1511.213	8073
1512.777	8115
1514.34	8146
1515.903	7990
1517.466	7738
1519.029	7826
1520.591	7959
1522.153	8110
1523.715	7992
1525.277	8337
1526.839	8380
1528.4	8058
1529.961	8204
1531.522	8079
1533.083	8008
1534.643	8031
1536.204	8206
1537.764	8195
1539.324	7812
1540.883	7880
1542.443	8039
1544.002	7993
1545.561	8039
1547.12	8063
1548.679	7821
1550.237	7901
1551.795	7701
1553.353	7818
1554.911	7778
1556.468	7705
1558.026	7529
1559.583	7468
1561.139	7747
1562.696	7528
1564.252	7379
1565.809	7565
1567.365	7722
1568.92	7615
1570.476	7556
1572.031	7375
1573.586	7293
1575.141	7627
1576.696	7514
1578.25	7531
1579.805	7515
1581.359	7579
1582.912	7575
1584.466	7743
1586.019	7509
1587.572	7501
1589.125	7436
1590.678	7434
1592.23	7389
1593.782	7682
1595.334	7665
1596.886	7487
1598.438	7281
1599.989	7468
1601.54	7625
1603.091	7613
1604.642	7603
1606.192	7631
1607.742	7220
1609.292	7001
1610.842	6947
1612.391	7227
1613.941	7483
1615.49	7573
1617.038	7451
1618.587	7482
1620.135	7230
1621.684	7231
1623.231	7121
1624.779	6965
1626.327	7166
1627.874	7144
1629.421	6939
1630.968	7089
1632.514	6732
1634.06	6685
1635.606	6739
1637.152	6875
1638.698	7023
1640.243	7074
1641.788	6838
1643.333	6680
1644.878	6405
1646.422	6515
1647.967	6371
1649.511	6089
1651.054	6316
1652.598	6085
1654.141	5780
1655.684	5411
1657.227	4933
1658.77	4765
1660.312	4542
1661.854	4456
1663.396	4262
1664.937	3987
1666.479	3882
1668.02	3754
1669.561	3577
1671.102	3395
1672.642	3338
1674.182	3295
1675.722	3186
1677.262	3087
1678.801	2937
1680.341	2895
1681.88	2831
1683.418	2788
1684.957	2717
1686.495	2706
1688.033	2657
1689.571	2651
1691.109	2593
1692.646	2581
1694.183	2503
1695.72	2505
1697.257	2448
1698.793	2457
1700.329	2420
1701.865	2425
1703.401	2382
1704.936	2389
1706.471	2367
1708.006	2356
1709.541	2342
