# Supplementary material for: Exciton thermal radiation from macroscale membranes composed of chirality-sorted carbon nanotubes and its control
Source: Nat Commun. 2026 Jul 29;17:6967. doi: 10.1038/s41467-026-75711-4 (PMC13421534; doi:10.1038/s41467-026-75711-4)
Supplement: Supplementary file 4 — Source Data [file 41467_2026_75711_MOESM4_ESM.zip › Source data/Supplementary_Data_16_Ref.txt]

Data from MK75SS02_1_NIR_300K_ref_NQ51B19821__0__0.txt Node

Date: Mon Nov 17 09:44:23 JST 2025
User: ymlab
Spectrometer: NQ51B1982
Trigger mode: 0
Integration Time (sec): 1.000000E-1
Scans to average: 1
Nonlinearity correction enabled: false
Boxcar width: 0
Storing dark spectrum: false
XAxis mode: Wavelengths
Number of Pixels in Spectrum: 512
>>>>>Begin Spectral Data<<<<<
899.399	3624
901.024	3649
902.648	3736
904.273	3771
905.897	3872
907.522	3893
909.146	3989
910.77	3979
912.394	4071
914.018	4173
915.642	4248
917.265	4275
918.889	4462
920.512	4612
922.136	4866
923.759	5065
925.382	5295
927.005	5359
928.628	5522
930.251	5595
931.873	5762
933.496	5845
935.118	5947
936.74	5963
938.363	6181
939.985	6165
941.607	6272
943.228	6296
944.85	6353
946.472	6413
948.093	6449
949.715	6434
951.336	6612
952.957	6629
954.578	6697
956.199	6693
957.82	6822
959.44	6865
961.061	6970
962.681	6999
964.302	7093
965.922	7051
967.542	7229
969.162	7239
970.782	7292
972.401	7269
974.021	7380
975.64	7376
977.26	7653
978.879	7621
980.498	7763
982.117	7807
983.736	7858
985.355	7990
986.973	8096
988.592	8097
990.21	8253
991.828	8118
993.446	8246
995.064	8318
996.682	8274
998.3	8449
999.917	8692
1001.535	8511
1003.152	8657
1004.769	8731
1006.387	8835
1008.003	8849
1009.62	8974
1011.237	8959
1012.854	9116
1014.47	9191
1016.086	9368
1017.703	9306
1019.319	9324
1020.935	9343
1022.55	9353
1024.166	9229
1025.782	9463
1027.397	9572
1029.012	9707
1030.627	9523
1032.243	9601
1033.857	9556
1035.472	9556
1037.087	9629
1038.701	9755
1040.316	9525
1041.93	9560
1043.544	9622
1045.158	9613
1046.772	9862
1048.386	9860
1049.999	9869
1051.613	9755
1053.226	9677
1054.839	9839
1056.452	9707
1058.065	9766
1059.678	9783
1061.29	9895
1062.903	9725
1064.515	9758
1066.127	9747
1067.74	9976
1069.351	9856
1070.963	9773
1072.575	9635
1074.186	9829
1075.798	9925
1077.409	9876
1079.02	9633
1080.631	9647
1082.242	9491
1083.853	10025
1085.463	10011
1087.074	9957
1088.684	10039
1090.294	10068
1091.904	10058
1093.514	10074
1095.124	10006
1096.733	10005
1098.343	10014
1099.952	10075
1101.561	10127
1103.17	10270
1104.779	10337
1106.388	10259
1107.996	10245
1109.605	10387
1111.213	10239
1112.821	10399
1114.429	10305
1116.037	10380
1117.645	10387
1119.252	10660
1120.86	10633
1122.467	10797
1124.074	10671
1125.681	10791
1127.288	10662
1128.895	10689
1130.501	10664
1132.108	10950
1133.714	10923
1135.32	11057
1136.926	10951
1138.532	11204
1140.138	10934
1141.743	11055
1143.349	11071
1144.954	11022
1146.559	10850
1148.164	10843
1149.768	10801
1151.373	11082
1152.978	10973
1154.582	11295
1156.186	11209
1157.79	11235
1159.394	11345
1160.998	11387
1162.601	11329
1164.205	11382
1165.808	11415
1167.411	11381
1169.014	11257
1170.617	11300
1172.219	11300
1173.822	11517
1175.424	11572
1177.026	11384
1178.628	11231
1180.23	11513
1181.832	11624
1183.433	11720
1185.035	11462
1186.636	11556
1188.237	11666
1189.838	11716
1191.439	11223
1193.04	11263
1194.64	11331
1196.24	11347
1197.84	11219
1199.44	11325
1201.04	11414
1202.64	11705
1204.239	11683
1205.839	11553
1207.438	11462
1209.037	11606
1210.636	11864
1212.235	11590
1213.833	11267
1215.432	11506
1217.03	11185
1218.628	11130
1220.226	11542
1221.823	11637
1223.421	11548
1225.018	11234
1226.616	10807
1228.213	10887
1229.81	11026
1231.407	11345
1233.003	11070
1234.6	11146
1236.196	11025
1237.792	10819
1239.388	10587
1240.984	10609
1242.579	10671
1244.175	11037
1245.77	11346
1247.365	11467
1248.96	11185
1250.555	11139
1252.149	11146
1253.744	11058
1255.338	10537
1256.932	10824
1258.526	11079
1260.12	11163
1261.714	11184
1263.307	11274
1264.9	11082
1266.494	11250
1268.086	11117
1269.679	11061
1271.272	10948
1272.864	11277
1274.456	10930
1276.049	11283
1277.64	11219
1279.232	11326
1280.824	11349
1282.415	11262
1284.006	11444
1285.597	11613
1287.188	11398
1288.779	11196
1290.37	11167
1291.96	11206
1293.55	11005
1295.14	11237
1296.73	11128
1298.32	11437
1299.909	11361
1301.499	11287
1303.088	11230
1304.677	11407
1306.265	11464
1307.854	11340
1309.442	11495
1311.031	11504
1312.619	11274
1314.207	11238
1315.794	11423
1317.382	11497
1318.969	11600
1320.557	11372
1322.144	11273
1323.73	11864
1325.317	11519
1326.904	11510
1328.49	11214
1330.076	11476
1331.662	11609
1333.248	11901
1334.833	11867
1336.419	11773
1338.004	11845
1339.589	11711
1341.174	11151
1342.758	11153
1344.343	11367
1345.927	11654
1347.511	11665
1349.095	11377
1350.679	11077
1352.263	11111
1353.846	11045
1355.429	11074
1357.012	10803
1358.595	10681
1360.178	10277
1361.76	9898
1363.343	9491
1364.925	9690
1366.507	10139
1368.088	10849
1369.67	10687
1371.251	10360
1372.832	10279
1374.413	10564
1375.994	10834
1377.575	10751
1379.155	10569
1380.735	10194
1382.316	9413
1383.895	9383
1385.475	9350
1387.055	10051
1388.634	10149
1390.213	10191
1391.792	10283
1393.371	10118
1394.949	9707
1396.527	10031
1398.106	9794
1399.684	10111
1401.261	9898
1402.839	9831
1404.416	10429
1405.993	10279
1407.57	9625
1409.147	10007
1410.724	10029
1412.3	10225
1413.876	10308
1415.452	10056
1417.028	10046
1418.604	10731
1420.179	10510
1421.755	10423
1423.33	10485
1424.905	10422
1426.479	10133
1428.054	10062
1429.628	9763
1431.202	10501
1432.776	10657
1434.35	10633
1435.923	10775
1437.496	10913
1439.069	10281
1440.642	9874
1442.215	10248
1443.788	10668
1445.36	10423
1446.932	10451
1448.504	10208
1450.076	10623
1451.647	10323
1453.218	9938
1454.789	10059
1456.36	10021
1457.931	10117
1459.502	10382
1461.072	10453
1462.642	10505
1464.212	10077
1465.781	10224
1467.351	10316
1468.92	10011
1470.489	9923
1472.058	10144
1473.627	10155
1475.195	10022
1476.764	9726
1478.332	9659
1479.9	9849
1481.467	10022
1483.035	10131
1484.602	10427
1486.169	10262
1487.736	10201
1489.302	9987
1490.869	10289
1492.435	9875
1494.001	10029
1495.567	9775
1497.132	9613
1498.698	9578
1500.263	9706
1501.828	9944
1503.393	10060
1504.957	9966
1506.521	9847
1508.086	9648
1509.65	9580
1511.213	9601
1512.777	9658
1514.34	9618
1515.903	9402
1517.466	9021
1519.029	9272
1520.591	9764
1522.153	9955
1523.715	9649
1525.277	9722
1526.839	9673
1528.4	9776
1529.961	9499
1531.522	9561
1533.083	9984
1534.643	10085
1536.204	9521
1537.764	9659
1539.324	9399
1540.883	9311
1542.443	9247
1544.002	9269
1545.561	9274
1547.12	9697
1548.679	9311
1550.237	9359
1551.795	9383
1553.353	9235
1554.911	9283
1556.468	9481
1558.026	9352
1559.583	9012
1561.139	8880
1562.696	9098
1564.252	9148
1565.809	9422
1567.365	9508
1568.92	9414
1570.476	9319
1572.031	9462
1573.586	9070
1575.141	8682
1576.696	8548
1578.25	8758
1579.805	8802
1581.359	8578
1582.912	8734
1584.466	9185
1586.019	9017
1587.572	9079
1589.125	8888
1590.678	8688
1592.23	8533
1593.782	8770
1595.334	8720
1596.886	8927
1598.438	9271
1599.989	9217
1601.54	9116
1603.091	8981
1604.642	8725
1606.192	8510
1607.742	8459
1609.292	8357
1610.842	8514
1612.391	8557
1613.941	8309
1615.49	8590
1617.038	8553
1618.587	8572
1620.135	8299
1621.684	8339
1623.231	8193
1624.779	8085
1626.327	8045
1627.874	8317
1629.421	8492
1630.968	8716
1632.514	8837
1634.06	8262
1635.606	7819
1637.152	7893
1638.698	7897
1640.243	8197
1641.788	8246
1643.333	7950
1644.878	7707
1646.422	7446
1647.967	7124
1649.511	7003
1651.054	6857
1652.598	6743
1654.141	6409
1655.684	6240
1657.227	5929
1658.77	5792
1660.312	5517
1661.854	5160
1663.396	4817
1664.937	4518
1666.479	4376
1668.02	4258
1669.561	3997
1671.102	3820
1672.642	3642
1674.182	3502
1675.722	3407
1677.262	3340
1678.801	3209
1680.341	3162
1681.88	3039
1683.418	2960
1684.957	2879
1686.495	2839
1688.033	2794
1689.571	2752
1691.109	2722
1692.646	2687
1694.183	2642
1695.72	2606
1697.257	2551
1698.793	2545
1700.329	2527
1701.865	2516
1703.401	2483
1704.936	2489
1706.471	2442
1708.006	2432
1709.541	2404
