# Supplementary material for: Exciton thermal radiation from macroscale membranes composed of chirality-sorted carbon nanotubes and its control
Source: Nat Commun. 2026 Jul 29;17:6967. doi: 10.1038/s41467-026-75711-4 (PMC13421534; doi:10.1038/s41467-026-75711-4)
Supplement: Supplementary file 4 — Source Data [file 41467_2026_75711_MOESM4_ESM.zip › Source data/Supplementary_Data_8_cooling_750K_ref_bg.txt]

Data from AT069_NQ51B19821__27__15-19-33-089.txt Node

Date: Wed Sep 25 15:19:33 JST 2024
User: ymlab
Spectrometer: NQ51B1982
Trigger mode: 0
Integration Time (sec): 8.000000E-2
Scans to average: 100
Nonlinearity correction enabled: false
Boxcar width: 0
Storing dark spectrum: false
XAxis mode: Wavelengths
Number of Pixels in Spectrum: 512
>>>>>Begin Spectral Data<<<<<
899.399	2174.71
901.024	2147.76
902.648	2183.79
904.273	2160.5
905.897	2180.43
907.522	2171.78
909.146	2182.01
910.77	2157.32
912.394	2178.75
914.018	2164.64
915.642	2182.23
917.265	2159.44
918.889	2178.77
920.512	2166.19
922.136	2186.66
923.759	2160.43
925.382	2185.29
927.005	2164.16
928.628	2180.89
930.251	2170.36
931.873	2187.87
933.496	2166.99
935.118	2192.21
936.74	2166.64
938.363	2191.08
939.985	2170.82
941.607	2185.82
943.228	2177.1
944.85	2190.81
946.472	2162.62
948.093	2186.83
949.715	2161.94
951.336	2197
952.957	2170.3
954.578	2187.7
956.199	2161.8
957.82	2187.52
959.44	2166.13
961.061	2182.87
962.681	2170.19
964.302	2190.32
965.922	2169.12
967.542	2192.75
969.162	2195.87
970.782	2188.8
972.401	2171.12
974.021	2186.57
975.64	2171.91
977.26	2186.32
978.879	2162.18
980.498	2186.51
982.117	2167.56
983.736	2188.52
985.355	2175.66
986.973	2189.45
988.592	2167.86
990.21	2180.14
991.828	2169.12
993.446	2187.71
995.064	2168.95
996.682	2183.27
998.3	2168.79
999.917	2184.84
1001.535	2161.84
1003.152	2193.46
1004.769	2162.06
1006.387	2189.64
1008.003	2165.64
1009.62	2188.86
1011.237	2177.87
1012.854	2188.78
1014.47	2173.84
1016.086	2192.97
1017.703	2160.63
1019.319	2193.63
1020.935	2177.02
1022.55	2193.85
1024.166	2172.17
1025.782	2182.47
1027.397	2168.94
1029.012	2192.65
1030.627	2176.07
1032.243	2190.24
1033.857	2173.01
1035.472	2185.35
1037.087	2171.34
1038.701	2188.04
1040.316	2178.46
1041.93	2190.66
1043.544	2173.86
1045.158	2185.77
1046.772	2171.47
1048.386	2194.97
1049.999	2177.03
1051.613	2186.92
1053.226	2172.53
1054.839	2199.86
1056.452	2163.71
1058.065	2194.95
1059.678	2169.06
1061.29	2191.78
1062.903	2166.88
1064.515	2199.35
1066.127	2170.46
1067.74	2188.67
1069.351	2173.22
1070.963	2193.83
1072.575	2175.25
1074.186	2189.17
1075.798	2179.17
1077.409	2197.17
1079.02	2173.12
1080.631	2189.87
1082.242	2166.07
1083.853	2191.18
1085.463	2173.79
1087.074	2191.83
1088.684	2176.15
1090.294	2193.77
1091.904	2169.46
1093.514	2193.14
1095.124	2179.4
1096.733	2195.91
1098.343	2170.5
1099.952	2195.13
1101.561	2174.62
1103.17	2199.21
1104.779	2178.5
1106.388	2203.43
1107.996	2174.46
1109.605	2197.73
1111.213	2176.88
1112.821	2196.24
1114.429	2181.58
1116.037	2195.45
1117.645	2180.42
1119.252	2199.06
1120.86	2176.25
1122.467	2198.71
1124.074	2180.41
1125.681	2212.06
1127.288	2192.89
1128.895	2213.65
1130.501	2186.31
1132.108	2202.94
1133.714	2181.62
1135.32	2209.54
1136.926	2185.38
1138.532	2206.25
1140.138	2184.09
1141.743	2202.34
1143.349	2183.01
1144.954	2221.46
1146.559	2199.12
1148.164	2203.19
1149.768	2185.17
1151.373	2223.45
1152.978	2185.65
1154.582	2206.05
1156.186	2182.5
1157.79	2208.53
1159.394	2197.73
1160.998	2213.24
1162.601	2195.56
1164.205	2214.77
1165.808	2196.63
1167.411	2200.51
1169.014	2201.89
1170.617	2222.96
1172.219	2188.88
1173.822	2217.03
1175.424	2197.97
1177.026	2232.8
1178.628	2198.24
1180.23	2210.44
1181.832	2198.32
1183.433	2225.45
1185.035	2197.23
1186.636	2223.54
1188.237	2198.13
1189.838	2215.42
1191.439	2214.14
1193.04	2215.69
1194.64	2212.99
1196.24	2207.53
1197.84	2201.21
1199.44	2224.57
1201.04	2202.8
1202.64	2231.3
1204.239	2202.71
1205.839	2224.62
1207.438	2205
1209.037	2224.88
1210.636	2214.77
1212.235	2225.7
1213.833	2197.03
1215.432	2231.44
1217.03	2201.72
1218.628	2227.93
1220.226	2199.34
1221.823	2230.68
1223.421	2203.39
1225.018	2222.12
1226.616	2207.26
1228.213	2223.46
1229.81	2205.4
1231.407	2236.77
1233.003	2206.98
1234.6	2237.08
1236.196	2212.9
1237.792	2227.01
1239.388	2204.89
1240.984	2230.97
1242.579	2201.74
1244.175	2237.89
1245.77	2209.23
1247.365	2232.98
1248.96	2209.73
1250.555	2235.19
1252.149	2213.87
1253.744	2234.44
1255.338	2207.47
1256.932	2231.51
1258.526	2215.09
1260.12	2232.87
1261.714	2217.76
1263.307	2242.97
1264.9	2216.1
1266.494	2234.87
1268.086	2219.57
1269.679	2233.53
1271.272	2214.3
1272.864	2238.8
1274.456	2220.3
1276.049	2238
1277.64	2222.18
1279.232	2245.18
1280.824	2214.83
1282.415	2240.98
1284.006	2235.78
1285.597	2242.6
1287.188	2218.91
1288.779	2243.63
1290.37	2221.77
1291.96	2246.49
1293.55	2224.3
1295.14	2249.41
1296.73	2217.29
1298.32	2250.32
1299.909	2239.31
1301.499	2241.63
1303.088	2234
1304.677	2255.86
1306.265	2225.69
1307.854	2252.65
1309.442	2231.52
1311.031	2253.04
1312.619	2234.89
1314.207	2249.05
1315.794	2235.5
1317.382	2253.51
1318.969	2240.28
1320.557	2258.17
1322.144	2236.3
1323.73	2256.12
1325.317	2240.66
1326.904	2258.27
1328.49	2234.19
1330.076	2268
1331.662	2240.53
1333.248	2262.53
1334.833	2263.99
1336.419	2270.93
1338.004	2241.6
1339.589	2264.05
1341.174	2249.69
1342.758	2273.37
1344.343	2236.17
1345.927	2278.16
1347.511	2243.01
1349.095	2263.49
1350.679	2243.12
1352.263	2264.79
1353.846	2247.77
1355.429	2271.5
1357.012	2242.34
1358.595	2262.4
1360.178	2237.88
1361.76	2259.02
1363.343	2246.51
1364.925	2264.56
1366.507	2251.84
1368.088	2265.41
1369.67	2243.88
1371.251	2264.81
1372.832	2245.32
1374.413	2267.91
1375.994	2259.55
1377.575	2268.28
1379.155	2251.05
1380.735	2251.56
1382.316	2235.78
1383.895	2265.85
1385.475	2250.52
1387.055	2276.51
1388.634	2250.58
1390.213	2273.61
1391.792	2255.7
1393.371	2277.32
1394.949	2267.18
1396.527	2273.43
1398.106	2264.41
1399.684	2278.83
1401.261	2258.63
1402.839	2278.9
1404.416	2263.8
1405.993	2280.91
1407.57	2268.77
1409.147	2282.21
1410.724	2265.55
1412.3	2288.69
1413.876	2265.9
1415.452	2281.99
1417.028	2289.05
1418.604	2303.41
1420.179	2280.24
1421.755	2295.9
1423.33	2280.64
1424.905	2299
1426.479	2289.16
1428.054	2298.07
1429.628	2281.71
1431.202	2299.43
1432.776	2280.84
1434.35	2306.21
1435.923	2288.52
1437.496	2308.18
1439.069	2284.08
1440.642	2310.84
1442.215	2285.03
1443.788	2301.79
1445.36	2299.91
1446.932	2315.19
1448.504	2290.24
1450.076	2298.57
1451.647	2301.01
1453.218	2322.79
1454.789	2303.13
1456.36	2317.43
1457.931	2300.45
1459.502	2307.79
1461.072	2301.76
1462.642	2322.21
1464.212	2299.51
1465.781	2322.65
1467.351	2318.01
1468.92	2316.18
1470.489	2307.69
1472.058	2326.61
1473.627	2300.55
1475.195	2312.28
1476.764	2304.36
1478.332	2325.75
1479.9	2308.82
1481.467	2326.77
1483.035	2314.93
1484.602	2335.85
1486.169	2325.29
1487.736	2337.69
1489.302	2303.41
1490.869	2318.24
1492.435	2311.59
1494.001	2328.25
1495.567	2312
1497.132	2329.82
1498.698	2321.32
1500.263	2340.77
1501.828	2318.99
1503.393	2340.48
1504.957	2324.3
1506.521	2338.26
1508.086	2309.39
1509.65	2342.05
1511.213	2323.07
1512.777	2349.71
1514.34	2318.12
1515.903	2333.05
1517.466	2321.13
1519.029	2343.79
1520.591	2331.64
1522.153	2345.59
1523.715	2323.81
1525.277	2338.66
1526.839	2327.21
1528.4	2340.22
1529.961	2335.44
1531.522	2353.84
1533.083	2337.47
1534.643	2350.84
1536.204	2337.42
1537.764	2364.62
1539.324	2337
1540.883	2350.44
1542.443	2344.95
1544.002	2354.56
1545.561	2339.64
1547.12	2372.92
1548.679	2334.49
1550.237	2353.3
1551.795	2337.68
1553.353	2364.17
1554.911	2348.54
1556.468	2364.54
1558.026	2345.23
1559.583	2354.39
1561.139	2354.35
1562.696	2366.19
1564.252	2346.79
1565.809	2358.86
1567.365	2352.59
1568.92	2363.18
1570.476	2353.88
1572.031	2375.87
1573.586	2349.55
1575.141	2372.04
1576.696	2379.75
1578.25	2376.63
1579.805	2358.38
1581.359	2368.76
1582.912	2364.21
1584.466	2377.72
1586.019	2348.79
1587.572	2389.21
1589.125	2351.89
1590.678	2376.47
1592.23	2363.88
1593.782	2375.3
1595.334	2362.63
1596.886	2379.11
1598.438	2374.57
1599.989	2373.49
1601.54	2368.62
1603.091	2372.99
1604.642	2364.5
1606.192	2383.24
1607.742	2393.51
1609.292	2383.2
1610.842	2381.04
1612.391	2386.41
1613.941	2364.95
1615.49	2384.59
1617.038	2377.1
1618.587	2383.97
1620.135	2368.33
1621.684	2385.83
1623.231	2354.69
1624.779	2385.09
1626.327	2373.73
1627.874	2386.53
1629.421	2365
1630.968	2389.1
1632.514	2373.74
1634.06	2373.74
1635.606	2372.09
1637.152	2379.5
1638.698	2359.64
1640.243	2372.42
1641.788	2355.19
1643.333	2364.39
1644.878	2355.69
1646.422	2364.33
1647.967	2336.59
1649.511	2338.18
1651.054	2328.82
1652.598	2330.7
1654.141	2302.35
1655.684	2296.91
1657.227	2268.52
1658.77	2283.38
1660.312	2239.04
1661.854	2248.29
1663.396	2224.74
1664.937	2243.21
1666.479	2220.9
1668.02	2224.12
1669.561	2199.15
1671.102	2196.25
1672.642	2197.74
1674.182	2199.88
1675.722	2192.71
1677.262	2182.52
1678.801	2171.56
1680.341	2186.57
1681.88	2177.46
1683.418	2172.27
1684.957	2162.46
1686.495	2181.02
1688.033	2164.8
1689.571	2171.59
1691.109	2161.64
1692.646	2158.6
1694.183	2151.21
1695.72	2151.04
1697.257	2141.41
1698.793	2146.88
1700.329	2141.53
1701.865	2149.53
1703.401	2134.16
1704.936	2142.86
1706.471	2141.75
1708.006	2137.73
1709.541	2138.49
