# Supplementary material for: Exciton thermal radiation from macroscale membranes composed of chirality-sorted carbon nanotubes and its control
Source: Nat Commun. 2026 Jul 29;17:6967. doi: 10.1038/s41467-026-75711-4 (PMC13421534; doi:10.1038/s41467-026-75711-4)
Supplement: Supplementary file 4 — Source Data [file 41467_2026_75711_MOESM4_ESM.zip › Source data/Supplementary_Data_9_cooling_700K_bg.txt]

Data from AT069_NQ51B19821__31__16-21-05-776.txt Node

Date: Mon Sep 30 16:21:05 JST 2024
User: ymlab
Spectrometer: NQ51B1982
Trigger mode: 0
Integration Time (sec): 8.000000E-2
Scans to average: 100
Nonlinearity correction enabled: false
Boxcar width: 0
Storing dark spectrum: false
XAxis mode: Wavelengths
Number of Pixels in Spectrum: 512
>>>>>Begin Spectral Data<<<<<
899.399	2169.26
901.024	2135.76
902.648	2178.05
904.273	2149.17
905.897	2174.9
907.522	2159.62
909.146	2176.69
910.77	2144.62
912.394	2173.47
914.018	2152.24
915.642	2177.09
917.265	2147.39
918.889	2172.96
920.512	2153.38
922.136	2180.21
923.759	2146.65
925.382	2178.79
927.005	2150.79
928.628	2173.56
930.251	2156.62
931.873	2181.05
933.496	2151.73
935.118	2185.44
936.74	2152.14
938.363	2183.82
939.985	2156.32
941.607	2179.36
943.228	2163.48
944.85	2182.71
946.472	2147.66
948.093	2179.1
949.715	2148.54
951.336	2188.21
952.957	2155.33
954.578	2179.59
956.199	2145.11
957.82	2180.78
959.44	2150.27
961.061	2173.95
962.681	2155.71
964.302	2181.23
965.922	2153.52
967.542	2184.8
969.162	2179.2
970.782	2179.91
972.401	2155.31
974.021	2177.34
975.64	2155.2
977.26	2177.28
978.879	2144.62
980.498	2177.11
982.117	2150.64
983.736	2178.28
985.355	2159.61
986.973	2179.88
988.592	2151.55
990.21	2169.73
991.828	2151.61
993.446	2176.91
995.064	2151.36
996.682	2172.45
998.3	2152.05
999.917	2173.05
1001.535	2145.71
1003.152	2181.56
1004.769	2143.9
1006.387	2178.55
1008.003	2147.05
1009.62	2178.26
1011.237	2159.68
1012.854	2177.03
1014.47	2155.52
1016.086	2180.2
1017.703	2142.99
1019.319	2180.17
1020.935	2158.09
1022.55	2180.74
1024.166	2154.27
1025.782	2169.83
1027.397	2150.4
1029.012	2179.67
1030.627	2158.28
1032.243	2177.1
1033.857	2153.51
1035.472	2174.06
1037.087	2153.02
1038.701	2176.04
1040.316	2159.92
1041.93	2177.98
1043.544	2155.26
1045.158	2172.7
1046.772	2152.66
1048.386	2181.26
1049.999	2159.42
1051.613	2174.02
1053.226	2154.28
1054.839	2188.24
1056.452	2144.23
1058.065	2184.04
1059.678	2150.29
1061.29	2179.98
1062.903	2147.93
1064.515	2188.13
1066.127	2151.2
1067.74	2176.46
1069.351	2154.87
1070.963	2181.83
1072.575	2157.58
1074.186	2176
1075.798	2162.67
1077.409	2185.35
1079.02	2154.99
1080.631	2179.66
1082.242	2147.58
1083.853	2180.73
1085.463	2156.21
1087.074	2179.89
1088.684	2158.01
1090.294	2181.02
1091.904	2151.67
1093.514	2180.77
1095.124	2161.03
1096.733	2183.81
1098.343	2151.6
1099.952	2182.22
1101.561	2156.87
1103.17	2185.85
1104.779	2160.03
1106.388	2190.73
1107.996	2155.04
1109.605	2184.36
1111.213	2157.12
1112.821	2182.36
1114.429	2162.46
1116.037	2180.36
1117.645	2160.97
1119.252	2184.33
1120.86	2155.5
1122.467	2185.27
1124.074	2158.43
1125.681	2198.56
1127.288	2172.52
1128.895	2198.08
1130.501	2164.97
1132.108	2187.72
1133.714	2158.98
1135.32	2193.79
1136.926	2162.45
1138.532	2189.42
1140.138	2159.71
1141.743	2184.72
1143.349	2158.75
1144.954	2203.24
1146.559	2173.24
1148.164	2185.82
1149.768	2159.44
1151.373	2204.89
1152.978	2160.83
1154.582	2186.47
1156.186	2157.44
1157.79	2188.25
1159.394	2171.38
1160.998	2192.03
1162.601	2169.05
1164.205	2193.21
1165.808	2169.4
1167.411	2178.3
1169.014	2175.06
1170.617	2199.72
1172.219	2159.78
1173.822	2193.45
1175.424	2169.24
1177.026	2209.34
1178.628	2170.71
1180.23	2187.07
1181.832	2169.68
1183.433	2201.52
1185.035	2168.22
1186.636	2199.52
1188.237	2168.18
1189.838	2191.58
1191.439	2181.97
1193.04	2191.03
1194.64	2181.67
1196.24	2182.3
1197.84	2169.98
1199.44	2199.9
1201.04	2171.83
1202.64	2206.44
1204.239	2171.78
1205.839	2199.24
1207.438	2175.35
1209.037	2197
1210.636	2182.78
1212.235	2198.16
1213.833	2165.5
1215.432	2203.79
1217.03	2168.55
1218.628	2199.63
1220.226	2166.4
1221.823	2202.27
1223.421	2169.82
1225.018	2192.96
1226.616	2172.75
1228.213	2193.77
1229.81	2171.52
1231.407	2207.16
1233.003	2172.06
1234.6	2205.9
1236.196	2176.04
1237.792	2194.36
1239.388	2166.39
1240.984	2197.86
1242.579	2162.67
1244.175	2203.49
1245.77	2170.61
1247.365	2198.07
1248.96	2168.37
1250.555	2200.5
1252.149	2172.19
1253.744	2198.63
1255.338	2164.63
1256.932	2192.94
1258.526	2171.16
1260.12	2193.53
1261.714	2173.22
1263.307	2203.43
1264.9	2170.05
1266.494	2193.67
1268.086	2171.69
1269.679	2191.39
1271.272	2166.76
1272.864	2194.87
1274.456	2170.47
1276.049	2194.09
1277.64	2171.39
1279.232	2199.56
1280.824	2162.86
1282.415	2194.03
1284.006	2182.64
1285.597	2194.12
1287.188	2164.45
1288.779	2193.46
1290.37	2165.68
1291.96	2196.06
1293.55	2166.71
1295.14	2196.38
1296.73	2159.09
1298.32	2197.76
1299.909	2179.4
1301.499	2186.6
1303.088	2173.29
1304.677	2198.41
1306.265	2164.13
1307.854	2194.49
1309.442	2170
1311.031	2194.67
1312.619	2171.25
1314.207	2189.74
1315.794	2169.74
1317.382	2193.59
1318.969	2173.67
1320.557	2196.37
1322.144	2167.94
1323.73	2193.63
1325.317	2172
1326.904	2195.26
1328.49	2164.34
1330.076	2200.95
1331.662	2170.27
1333.248	2196.72
1334.833	2190.57
1336.419	2202.84
1338.004	2169.18
1339.589	2194.97
1341.174	2175.68
1342.758	2203.91
1344.343	2162.17
1345.927	2208.81
1347.511	2168.04
1349.095	2192.56
1350.679	2167.53
1352.263	2194.07
1353.846	2174.3
1355.429	2204.18
1357.012	2169.34
1358.595	2192.03
1360.178	2164.53
1361.76	2191.86
1363.343	2174.41
1364.925	2195.19
1366.507	2176.19
1368.088	2195.66
1369.67	2168.26
1371.251	2193.83
1372.832	2168.32
1374.413	2193.87
1375.994	2180.86
1377.575	2196.66
1379.155	2175.35
1380.735	2184.63
1382.316	2164.72
1383.895	2198.23
1385.475	2175.33
1387.055	2202.85
1388.634	2174.4
1390.213	2197.39
1391.792	2175.81
1393.371	2203.37
1394.949	2187.84
1396.527	2199.74
1398.106	2181.32
1399.684	2202.41
1401.261	2178.59
1402.839	2199.68
1404.416	2178.88
1405.993	2202.05
1407.57	2181.56
1409.147	2199.96
1410.724	2176.49
1412.3	2203.49
1413.876	2175.87
1415.452	2196.89
1417.028	2195.63
1418.604	2215.59
1420.179	2187.7
1421.755	2203.98
1423.33	2184.14
1424.905	2205.72
1426.479	2189
1428.054	2204.48
1429.628	2182
1431.202	2204.34
1432.776	2183.61
1434.35	2210.29
1435.923	2186.96
1437.496	2211.63
1439.069	2179.99
1440.642	2215.01
1442.215	2183.22
1443.788	2205.48
1445.36	2194.76
1446.932	2215.06
1448.504	2183.47
1450.076	2197.56
1451.647	2193.21
1453.218	2218.75
1454.789	2194.96
1456.36	2212.48
1457.931	2191.27
1459.502	2204.9
1461.072	2192.25
1462.642	2218.52
1464.212	2187.43
1465.781	2217.83
1467.351	2206.1
1468.92	2209.35
1470.489	2194.94
1472.058	2221.3
1473.627	2185.72
1475.195	2202.46
1476.764	2189.17
1478.332	2215.52
1479.9	2192.75
1481.467	2215.56
1483.035	2197.52
1484.602	2223.84
1486.169	2208.12
1487.736	2224.48
1489.302	2182.31
1490.869	2204.07
1492.435	2189.67
1494.001	2212.46
1495.567	2190.6
1497.132	2213.14
1498.698	2198.84
1500.263	2222.92
1501.828	2196.71
1503.393	2219.28
1504.957	2198.62
1506.521	2216.89
1508.086	2185.58
1509.65	2222.68
1511.213	2196.21
1512.777	2227.42
1514.34	2188.31
1515.903	2209.87
1517.466	2193.23
1519.029	2222.63
1520.591	2201.52
1522.153	2224.14
1523.715	2192.27
1525.277	2215.32
1526.839	2195.15
1528.4	2214.66
1529.961	2201.9
1531.522	2225.59
1533.083	2203.57
1534.643	2223
1536.204	2205.02
1537.764	2237.56
1539.324	2201.41
1540.883	2220.76
1542.443	2211.35
1544.002	2224.9
1545.561	2204
1547.12	2243.12
1548.679	2197.25
1550.237	2222.35
1551.795	2202.19
1553.353	2232.32
1554.911	2213.02
1556.468	2232.91
1558.026	2206.91
1559.583	2221.27
1561.139	2216.05
1562.696	2233.04
1564.252	2204.68
1565.809	2226.21
1567.365	2211.42
1568.92	2227.83
1570.476	2213.74
1572.031	2240.61
1573.586	2207.21
1575.141	2230.83
1576.696	2237.09
1578.25	2237.7
1579.805	2214.83
1581.359	2230.56
1582.912	2221.75
1584.466	2241.42
1586.019	2206.31
1587.572	2251.91
1589.125	2209.04
1590.678	2237.7
1592.23	2216.75
1593.782	2231.85
1595.334	2214.04
1596.886	2235.27
1598.438	2225.26
1599.989	2230.78
1601.54	2221.48
1603.091	2229.9
1604.642	2215.4
1606.192	2239.74
1607.742	2242.82
1609.292	2236.84
1610.842	2230.8
1612.391	2242.5
1613.941	2217.62
1615.49	2243.14
1617.038	2230
1618.587	2241.79
1620.135	2219.03
1621.684	2237.47
1623.231	2203.68
1624.779	2239.35
1626.327	2223.56
1627.874	2241
1629.421	2211.65
1630.968	2242.93
1632.514	2224.88
1634.06	2229.29
1635.606	2221.98
1637.152	2234.78
1638.698	2210.74
1640.243	2232.48
1641.788	2212.16
1643.333	2230.58
1644.878	2216.64
1646.422	2232.85
1647.967	2203.35
1649.511	2215.75
1651.054	2205.09
1652.598	2217.95
1654.141	2190.77
1655.684	2198.33
1657.227	2173.66
1658.77	2199.11
1660.312	2156.75
1661.854	2177.5
1663.396	2154.44
1664.937	2184.24
1666.479	2161.98
1668.02	2172.72
1669.561	2148.88
1671.102	2154.06
1672.642	2154.41
1674.182	2163.41
1675.722	2154.4
1677.262	2151.27
1678.801	2137.15
1680.341	2158.52
1681.88	2149
1683.418	2146.2
1684.957	2135.47
1686.495	2159.83
1688.033	2140.24
1689.571	2153.87
1691.109	2138.99
1692.646	2141.46
1694.183	2131.79
1695.72	2136.57
1697.257	2122.85
1698.793	2133.46
1700.329	2124.4
1701.865	2138.53
1703.401	2116.54
1704.936	2131.41
1706.471	2126.2
1708.006	2128.5
1709.541	2124.77
