# Supplementary material for: Exciton thermal radiation from macroscale membranes composed of chirality-sorted carbon nanotubes and its control
Source: Nat Commun. 2026 Jul 29;17:6967. doi: 10.1038/s41467-026-75711-4 (PMC13421534; doi:10.1038/s41467-026-75711-4)
Supplement: Supplementary file 4 — Source Data [file 41467_2026_75711_MOESM4_ESM.zip › Source data/Supplementary_Data_16_heating_850K_bg.txt]

Data from MK75SS02_1_NIR_850K_sig_bg_NQ51B19821__0__26.txt Node

Date: Mon Nov 17 11:14:50 JST 2025
User: ymlab
Spectrometer: NQ51B1982
Trigger mode: 0
Integration Time (sec): 1.000000E-1
Scans to average: 1
Nonlinearity correction enabled: false
Boxcar width: 0
Storing dark spectrum: false
XAxis mode: Wavelengths
Number of Pixels in Spectrum: 512
>>>>>Begin Spectral Data<<<<<
899.399	2168
901.024	2146
902.648	2175
904.273	2162
905.897	2179
907.522	2164
909.146	2180
910.77	2154
912.394	2180
914.018	2156
915.642	2187
917.265	2161
918.889	2182
920.512	2167
922.136	2189
923.759	2152
925.382	2197
927.005	2148
928.628	2193
930.251	2158
931.873	2192
933.496	2164
935.118	2197
936.74	2170
938.363	2204
939.985	2176
941.607	2190
943.228	2180
944.85	2199
946.472	2166
948.093	2204
949.715	2168
951.336	2204
952.957	2174
954.578	2201
956.199	2165
957.82	2194
959.44	2173
961.061	2195
962.681	2177
964.302	2208
965.922	2175
967.542	2207
969.162	2208
970.782	2208
972.401	2188
974.021	2208
975.64	2182
977.26	2220
978.879	2160
980.498	2216
982.117	2175
983.736	2219
985.355	2192
986.973	2219
988.592	2190
990.21	2209
991.828	2190
993.446	2219
995.064	2197
996.682	2213
998.3	2192
999.917	2215
1001.535	2182
1003.152	2231
1004.769	2184
1006.387	2228
1008.003	2196
1009.62	2227
1011.237	2212
1012.854	2235
1014.47	2208
1016.086	2234
1017.703	2201
1019.319	2241
1020.935	2217
1022.55	2248
1024.166	2218
1025.782	2238
1027.397	2212
1029.012	2243
1030.627	2218
1032.243	2252
1033.857	2223
1035.472	2245
1037.087	2221
1038.701	2250
1040.316	2239
1041.93	2254
1043.544	2236
1045.158	2259
1046.772	2238
1048.386	2266
1049.999	2240
1051.613	2272
1053.226	2228
1054.839	2283
1056.452	2223
1058.065	2278
1059.678	2234
1061.29	2275
1062.903	2238
1064.515	2282
1066.127	2244
1067.74	2278
1069.351	2255
1070.963	2284
1072.575	2258
1074.186	2274
1075.798	2278
1077.409	2285
1079.02	2270
1080.631	2280
1082.242	2264
1083.853	2290
1085.463	2264
1087.074	2298
1088.684	2278
1090.294	2298
1091.904	2268
1093.514	2304
1095.124	2289
1096.733	2314
1098.343	2280
1099.952	2312
1101.561	2296
1103.17	2320
1104.779	2300
1106.388	2320
1107.996	2296
1109.605	2320
1111.213	2297
1112.821	2337
1114.429	2310
1116.037	2339
1117.645	2317
1119.252	2347
1120.86	2316
1122.467	2342
1124.074	2316
1125.681	2364
1127.288	2344
1128.895	2364
1130.501	2334
1132.108	2356
1133.714	2325
1135.32	2378
1136.926	2340
1138.532	2376
1140.138	2348
1141.743	2374
1143.349	2349
1144.954	2396
1146.559	2374
1148.164	2381
1149.768	2358
1151.373	2398
1152.978	2368
1154.582	2388
1156.186	2366
1157.79	2400
1159.394	2378
1160.998	2414
1162.601	2392
1164.205	2418
1165.808	2387
1167.411	2406
1169.014	2402
1170.617	2431
1172.219	2389
1173.822	2429
1175.424	2396
1177.026	2439
1178.628	2412
1180.23	2422
1181.832	2412
1183.433	2440
1185.035	2416
1186.636	2453
1188.237	2416
1189.838	2444
1191.439	2435
1193.04	2454
1194.64	2447
1196.24	2448
1197.84	2432
1199.44	2460
1201.04	2440
1202.64	2477
1204.239	2435
1205.839	2468
1207.438	2447
1209.037	2470
1210.636	2463
1212.235	2482
1213.833	2447
1215.432	2494
1217.03	2454
1218.628	2492
1220.226	2458
1221.823	2506
1223.421	2468
1225.018	2494
1226.616	2467
1228.213	2490
1229.81	2478
1231.407	2504
1233.003	2480
1234.6	2515
1236.196	2485
1237.792	2505
1239.388	2484
1240.984	2520
1242.579	2480
1244.175	2524
1245.77	2488
1247.365	2525
1248.96	2501
1250.555	2530
1252.149	2505
1253.744	2530
1255.338	2500
1256.932	2529
1258.526	2513
1260.12	2533
1261.714	2514
1263.307	2554
1264.9	2520
1266.494	2552
1268.086	2523
1269.679	2554
1271.272	2529
1272.864	2566
1274.456	2532
1276.049	2564
1277.64	2544
1279.232	2568
1280.824	2547
1282.415	2571
1284.006	2572
1285.597	2580
1287.188	2552
1288.779	2584
1290.37	2560
1291.96	2602
1293.55	2563
1295.14	2604
1296.73	2568
1298.32	2614
1299.909	2592
1301.499	2606
1303.088	2588
1304.677	2625
1306.265	2580
1307.854	2624
1309.442	2598
1311.031	2633
1312.619	2608
1314.207	2637
1315.794	2616
1317.382	2649
1318.969	2627
1320.557	2653
1322.144	2627
1323.73	2664
1325.317	2640
1326.904	2664
1328.49	2625
1330.076	2672
1331.662	2644
1333.248	2670
1334.833	2666
1336.419	2694
1338.004	2654
1339.589	2695
1341.174	2667
1342.758	2705
1344.343	2661
1345.927	2711
1347.511	2672
1349.095	2708
1350.679	2680
1352.263	2708
1353.846	2686
1355.429	2709
1357.012	2668
1358.595	2695
1360.178	2661
1361.76	2697
1363.343	2657
1364.925	2674
1366.507	2680
1368.088	2705
1369.67	2686
1371.251	2706
1372.832	2678
1374.413	2724
1375.994	2721
1377.575	2736
1379.155	2708
1380.735	2709
1382.316	2668
1383.895	2696
1385.475	2644
1387.055	2723
1388.634	2684
1390.213	2720
1391.792	2708
1393.371	2752
1394.949	2715
1396.527	2752
1398.106	2700
1399.684	2759
1401.261	2742
1402.839	2744
1404.416	2750
1405.993	2774
1407.57	2733
1409.147	2785
1410.724	2749
1412.3	2800
1413.876	2774
1415.452	2801
1417.028	2800
1418.604	2836
1420.179	2805
1421.755	2821
1423.33	2807
1424.905	2844
1426.479	2827
1428.054	2852
1429.628	2828
1431.202	2864
1432.776	2822
1434.35	2866
1435.923	2834
1437.496	2884
1439.069	2840
1440.642	2882
1442.215	2859
1443.788	2886
1445.36	2868
1446.932	2904
1448.504	2870
1450.076	2896
1451.647	2882
1453.218	2901
1454.789	2892
1456.36	2908
1457.931	2890
1459.502	2908
1461.072	2904
1462.642	2932
1464.212	2900
1465.781	2932
1467.351	2920
1468.92	2941
1470.489	2924
1472.058	2949
1473.627	2920
1475.195	2944
1476.764	2938
1478.332	2976
1479.9	2934
1481.467	2977
1483.035	2948
1484.602	3000
1486.169	2978
1487.736	3008
1489.302	2960
1490.869	2992
1492.435	2969
1494.001	3000
1495.567	2974
1497.132	3006
1498.698	2987
1500.263	3011
1501.828	2973
1503.393	3002
1504.957	2982
1506.521	2999
1508.086	2974
1509.65	3011
1511.213	2995
1512.777	3032
1514.34	2994
1515.903	3030
1517.466	3020
1519.029	3046
1520.591	3026
1522.153	3066
1523.715	3013
1525.277	3044
1526.839	3032
1528.4	3067
1529.961	3031
1531.522	3082
1533.083	3031
1534.643	3073
1536.204	3060
1537.764	3102
1539.324	3061
1540.883	3088
1542.443	3080
1544.002	3100
1545.561	3081
1547.12	3130
1548.679	3075
1550.237	3102
1551.795	3084
1553.353	3129
1554.911	3085
1556.468	3132
1558.026	3080
1559.583	3114
1561.139	3102
1562.696	3136
1564.252	3104
1565.809	3132
1567.365	3116
1568.92	3136
1570.476	3116
1572.031	3154
1573.586	3109
1575.141	3128
1576.696	3140
1578.25	3144
1579.805	3130
1581.359	3137
1582.912	3140
1584.466	3163
1586.019	3124
1587.572	3177
1589.125	3130
1590.678	3172
1592.23	3145
1593.782	3170
1595.334	3150
1596.886	3168
1598.438	3165
1599.989	3166
1601.54	3156
1603.091	3173
1604.642	3168
1606.192	3184
1607.742	3190
1609.292	3201
1610.842	3178
1612.391	3199
1613.941	3161
1615.49	3199
1617.038	3174
1618.587	3198
1620.135	3173
1621.684	3194
1623.231	3153
1624.779	3188
1626.327	3161
1627.874	3179
1629.421	3154
1630.968	3186
1632.514	3156
1634.06	3170
1635.606	3165
1637.152	3181
1638.698	3147
1640.243	3176
1641.788	3132
1643.333	3150
1644.878	3118
1646.422	3116
1647.967	3058
1649.511	3061
1651.054	2996
1652.598	2989
1654.141	2920
1655.684	2897
1657.227	2810
1658.77	2813
1660.312	2713
1661.854	2692
1663.396	2615
1664.937	2608
1666.479	2555
1668.02	2526
1669.561	2463
1671.102	2444
1672.642	2418
1674.182	2421
1675.722	2375
1677.262	2364
1678.801	2323
1680.341	2339
1681.88	2312
1683.418	2296
1684.957	2276
1686.495	2294
1688.033	2264
1689.571	2265
1691.109	2245
1692.646	2243
1694.183	2222
1695.72	2215
1697.257	2201
1698.793	2215
1700.329	2179
1701.865	2199
1703.401	2174
1704.936	2186
1706.471	2174
1708.006	2181
1709.541	2165
