# Supplementary material for: Exciton thermal radiation from macroscale membranes composed of chirality-sorted carbon nanotubes and its control
Source: Nat Commun. 2026 Jul 29;17:6967. doi: 10.1038/s41467-026-75711-4 (PMC13421534; doi:10.1038/s41467-026-75711-4)
Supplement: Supplementary file 4 — Source Data [file 41467_2026_75711_MOESM4_ESM.zip › Source data/Supplementary_Data_9_cooling_650K.txt]

Data from AT069_NQ51B19821__32__16-33-58-483.txt Node

Date: Mon Sep 30 16:33:58 JST 2024
User: ymlab
Spectrometer: NQ51B1982
Trigger mode: 0
Integration Time (sec): 8.000000E-2
Scans to average: 100
Nonlinearity correction enabled: false
Boxcar width: 0
Storing dark spectrum: false
XAxis mode: Wavelengths
Number of Pixels in Spectrum: 512
>>>>>Begin Spectral Data<<<<<
899.399	7707.52
901.024	7787.39
902.648	8006.62
904.273	8068.38
905.897	8328.4
907.522	8442.23
909.146	8665.78
910.77	8752.49
912.394	9034.54
914.018	9198.14
915.642	9606.83
917.265	10028.05
918.889	10751.06
920.512	11358.63
922.136	12040.15
923.759	12432.76
925.382	12947.66
927.005	13194.31
928.628	13639.76
930.251	13829.8
931.873	14200.95
933.496	14281.1
935.118	14617.01
936.74	14728.94
938.363	15038.47
939.985	15197.31
941.607	15459.89
943.228	15568.88
944.85	15834.12
946.472	15911.24
948.093	16186.38
949.715	16197.22
951.336	16527.77
952.957	16598.49
954.578	16886.92
956.199	16897.84
957.82	17196.94
959.44	17241.94
961.061	17534.62
962.681	17558.25
964.302	17788.18
965.922	17870.4
967.542	18091.32
969.162	18199.25
970.782	18395.81
972.401	18404.57
974.021	18659.52
975.64	18684.92
977.26	19000.07
978.879	18990.94
980.498	19251.28
982.117	19246.79
983.736	19493.22
985.355	19485.8
986.973	19659.7
988.592	19620.23
990.21	19829.86
991.828	19816.95
993.446	20066.8
995.064	20016.22
996.682	20222.83
998.3	20182.63
999.917	20344.75
1001.535	20252.57
1003.152	20458.78
1004.769	20329.31
1006.387	20429.44
1008.003	20335.13
1009.62	20468.6
1011.237	20373.3
1012.854	20469.27
1014.47	20318.85
1016.086	20393.52
1017.703	20092.42
1019.319	20156.9
1020.935	19946.15
1022.55	19998.24
1024.166	19702.89
1025.782	19623.64
1027.397	19390.17
1029.012	19397.89
1030.627	19036.98
1032.243	19004.49
1033.857	18648.26
1035.472	18481.4
1037.087	18180.5
1038.701	18052.16
1040.316	17686.62
1041.93	17603.21
1043.544	17105.32
1045.158	16979.27
1046.772	16551.78
1048.386	16393.79
1049.999	15972.78
1051.613	15769.22
1053.226	15432.59
1054.839	15321.41
1056.452	14901
1058.065	14750.69
1059.678	14426.34
1061.29	14305.22
1062.903	13950.03
1064.515	13850.67
1066.127	13598.6
1067.74	13504.42
1069.351	13200.58
1070.963	13144.88
1072.575	12910.79
1074.186	12868.59
1075.798	12786.99
1077.409	12787.89
1079.02	12598.37
1080.631	12657.27
1082.242	12531.92
1083.853	12595.09
1085.463	12546.51
1087.074	12686.22
1088.684	12651.21
1090.294	12860.32
1091.904	12906.98
1093.514	13083.36
1095.124	13146.34
1096.733	13345.44
1098.343	13393.85
1099.952	13711.01
1101.561	13841
1103.17	14164.97
1104.779	14280.12
1106.388	14684.16
1107.996	14837.01
1109.605	15194.55
1111.213	15441.4
1112.821	15861.94
1114.429	16005.77
1116.037	16421.37
1117.645	16627.63
1119.252	17032.21
1120.86	17331.42
1122.467	17641.97
1124.074	17924.14
1125.681	18460.11
1127.288	18750.14
1128.895	19300.05
1130.501	19568.69
1132.108	20196.19
1133.714	20439.84
1135.32	20810.58
1136.926	21316.61
1138.532	21929.74
1140.138	22093.79
1141.743	22640.62
1143.349	22840.41
1144.954	23227.83
1146.559	23604.45
1148.164	24126.81
1149.768	24276.78
1151.373	24909.26
1152.978	25089.21
1154.582	25619.75
1156.186	25897.24
1157.79	26474.5
1159.394	26409.01
1160.998	27144.66
1162.601	27437.07
1164.205	27914.68
1165.808	27695.83
1167.411	27994.79
1169.014	28187.77
1170.617	28623.55
1172.219	28568.56
1173.822	28809.39
1175.424	28905.3
1177.026	29279.7
1178.628	29220.33
1180.23	29610.17
1181.832	29601.29
1183.433	29849.16
1185.035	29744.69
1186.636	30244.14
1188.237	29981.84
1189.838	30178.25
1191.439	30117.39
1193.04	30398
1194.64	30262.77
1196.24	30514.02
1197.84	30546.61
1199.44	30889.91
1201.04	30880.58
1202.64	31006.5
1204.239	30939.63
1205.839	31387.04
1207.438	31198.16
1209.037	31618.5
1210.636	31412.76
1212.235	31727.06
1213.833	31724.6
1215.432	32075.66
1217.03	32015.5
1218.628	32405.51
1220.226	32160.05
1221.823	32633.26
1223.421	32510.78
1225.018	32854.67
1226.616	32628.17
1228.213	32872.96
1229.81	32840.6
1231.407	33073.99
1233.003	33016.03
1234.6	33616.49
1236.196	33269.97
1237.792	33570.04
1239.388	33552.04
1240.984	33921.74
1242.579	33854.88
1244.175	34197.46
1245.77	34022.84
1247.365	34657.32
1248.96	34412.2
1250.555	34957.62
1252.149	34643.16
1253.744	35261.88
1255.338	35005.7
1256.932	35257.99
1258.526	35351.07
1260.12	35507.75
1261.714	35675.6
1263.307	35858.64
1264.9	36025.06
1266.494	36608.36
1268.086	36475.53
1269.679	36971.99
1271.272	36552.51
1272.864	37495.39
1274.456	37245.4
1276.049	37526
1277.64	37556.04
1279.232	37952.81
1280.824	37695.72
1282.415	38038.07
1284.006	38225
1285.597	38505.18
1287.188	38187.11
1288.779	38338.87
1290.37	38009.37
1291.96	38834.26
1293.55	38684.33
1295.14	39163.21
1296.73	38873.97
1298.32	39583.08
1299.909	39608.28
1301.499	40079.73
1303.088	39324.18
1304.677	39900.5
1306.265	39991.97
1307.854	40730.24
1309.442	40363.07
1311.031	40762.61
1312.619	40714.2
1314.207	41150.26
1315.794	40855.59
1317.382	41135.08
1318.969	40903.78
1320.557	41204.01
1322.144	41379.09
1323.73	41567.91
1325.317	41755.12
1326.904	41814.71
1328.49	42040.19
1330.076	42176.21
1331.662	41962.76
1333.248	41837.93
1334.833	41958.61
1336.419	42068.63
1338.004	42225.52
1339.589	42587.91
1341.174	42454.77
1342.758	42818.62
1344.343	42328.31
1345.927	42473.31
1347.511	41158.92
1349.095	41412.29
1350.679	41002.65
1352.263	40490.97
1353.846	39609.22
1355.429	38223.39
1357.012	39151.03
1358.595	39285.64
1360.178	37652.89
1361.76	34883.13
1363.343	36851.25
1364.925	36195.48
1366.507	38129.05
1368.088	36327.75
1369.67	37732.45
1371.251	36658.29
1372.832	37552.18
1374.413	38039.14
1375.994	37257.47
1377.575	36187.19
1379.155	34227.91
1380.735	31547.67
1382.316	30355.28
1383.895	31121.35
1385.475	33077.7
1387.055	34101.23
1388.634	32900.5
1390.213	34972.86
1391.792	34558.6
1393.371	34534.28
1394.949	34257.3
1396.527	33426.86
1398.106	36366.59
1399.684	34727.26
1401.261	33346.17
1402.839	37460.02
1404.416	35574.89
1405.993	36246.51
1407.57	35948.26
1409.147	36795.95
1410.724	37401.11
1412.3	39185.51
1413.876	37903.28
1415.452	38532.15
1417.028	39407.81
1418.604	38986.61
1420.179	39177.68
1421.755	39269.54
1423.33	39330.15
1424.905	39493.62
1426.479	40589.14
1428.054	39879.77
1429.628	40049.39
1431.202	40228.72
1432.776	40314.18
1434.35	40901.44
1435.923	40348.09
1437.496	40691.28
1439.069	40117.63
1440.642	41142.12
1442.215	40160.61
1443.788	40879.12
1445.36	39989.48
1446.932	40691.21
1448.504	40503.13
1450.076	39856.36
1451.647	40538.61
1453.218	40901.63
1454.789	41022.5
1456.36	41240.79
1457.931	40838.59
1459.502	41531.15
1461.072	40543.36
1462.642	40948.87
1464.212	39949.26
1465.781	40719.9
1467.351	40454.71
1468.92	40648.31
1470.489	40616.11
1472.058	40530.49
1473.627	40648.14
1475.195	40510.23
1476.764	40094.67
1478.332	40936.21
1479.9	40441.99
1481.467	40816.91
1483.035	40358.56
1484.602	40829.3
1486.169	40182.83
1487.736	40483.78
1489.302	40790.01
1490.869	40430.98
1492.435	40302.29
1494.001	40040.62
1495.567	39774.47
1497.132	40489.67
1498.698	39136.83
1500.263	40064.64
1501.828	39697.15
1503.393	39238.81
1504.957	39378.59
1506.521	39548.23
1508.086	39587.82
1509.65	39366.43
1511.213	39392.85
1512.777	39803.08
1514.34	38655.73
1515.903	39578.8
1517.466	38773.72
1519.029	39302.38
1520.591	39142.41
1522.153	39419.37
1523.715	39601.13
1525.277	39858.64
1526.839	38811.37
1528.4	39739.69
1529.961	38878.66
1531.522	38964.3
1533.083	38982.82
1534.643	38714.69
1536.204	38942.26
1537.764	39069.1
1539.324	38437.04
1540.883	38883.62
1542.443	38189.12
1544.002	39152
1545.561	38562.6
1547.12	38210.86
1548.679	38657.88
1550.237	38885.99
1551.795	38192.62
1553.353	38600.62
1554.911	37518.09
1556.468	38568.68
1558.026	38414.03
1559.583	37853.6
1561.139	37662.56
1562.696	37499.52
1564.252	37414.67
1565.809	38178.31
1567.365	37130.09
1568.92	37271.03
1570.476	37008.84
1572.031	36810.3
1573.586	37055.74
1575.141	36817.69
1576.696	35956.89
1578.25	36921.57
1579.805	36616.82
1581.359	36935.53
1582.912	36555.51
1584.466	35941.98
1586.019	36046.91
1587.572	36436.55
1589.125	35603.39
1590.678	36536.85
1592.23	36423.54
1593.782	36344.2
1595.334	36531.2
1596.886	36420.05
1598.438	35541.24
1599.989	35926.46
1601.54	35110.9
1603.091	35366.1
1604.642	35588.97
1606.192	35358.93
1607.742	35062.82
1609.292	35342.05
1610.842	34020.01
1612.391	34881.56
1613.941	34854.93
1615.49	34557.38
1617.038	34237.38
1618.587	34741.06
1620.135	33689.24
1621.684	34125.76
1623.231	33468.22
1624.779	33132.22
1626.327	33381.08
1627.874	33969.92
1629.421	32843.08
1630.968	33258.22
1632.514	33174.41
1634.06	32398.08
1635.606	32542.96
1637.152	32310.32
1638.698	31075.7
1640.243	31158.35
1641.788	30115.15
1643.333	29484.39
1644.878	29350.32
1646.422	29069.07
1647.967	27623.5
1649.511	27100.49
1651.054	25682.98
1652.598	23632.84
1654.141	22314.23
1655.684	20948.83
1657.227	19153.26
1658.77	17977.07
1660.312	16491.43
1661.854	15247.94
1663.396	14173.7
1664.937	13217.95
1666.479	11860.32
1668.02	11117.5
1669.561	10405.09
1671.102	9780.12
1672.642	9091.06
1674.182	8700.67
1675.722	8038.32
1677.262	7584.35
1678.801	7192.63
1680.341	6844.47
1681.88	6410.1
1683.418	6132.63
1684.957	5789.27
1686.495	5582.49
1688.033	5337.87
1689.571	5129.81
1691.109	4883.98
1692.646	4714.1
1694.183	4546.23
1695.72	4406.86
1697.257	4248.34
1698.793	4159.53
1700.329	4015.83
1701.865	3941.19
1703.401	3824.7
1704.936	3732.8
1706.471	3629.02
1708.006	3578.07
1709.541	3490.19
