# Supplementary material for: Exciton thermal radiation from macroscale membranes composed of chirality-sorted carbon nanotubes and its control
Source: Nat Commun. 2026 Jul 29;17:6967. doi: 10.1038/s41467-026-75711-4 (PMC13421534; doi:10.1038/s41467-026-75711-4)
Supplement: Supplementary file 4 — Source Data [file 41467_2026_75711_MOESM4_ESM.zip › Source data/Supplementary_Data_17_cooling_350K_bg.txt]

Data from MK75SS02_2_cool_NIR_350K_sig_bg_2_NQ51B19821__0__19.txt Node

Date: Mon Nov 17 15:43:44 JST 2025
User: ymlab
Spectrometer: NQ51B1982
Trigger mode: 0
Integration Time (sec): 1.000000E-1
Scans to average: 1
Nonlinearity correction enabled: false
Boxcar width: 0
Storing dark spectrum: false
XAxis mode: Wavelengths
Number of Pixels in Spectrum: 512
>>>>>Begin Spectral Data<<<<<
899.399	2165
901.024	2130
902.648	2181
904.273	2146
905.897	2171
907.522	2153
909.146	2178
910.77	2150
912.394	2175
914.018	2157
915.642	2181
917.265	2145
918.889	2174
920.512	2159
922.136	2180
923.759	2145
925.382	2193
927.005	2146
928.628	2187
930.251	2147
931.873	2186
933.496	2151
935.118	2187
936.74	2157
938.363	2190
939.985	2161
941.607	2183
943.228	2162
944.85	2184
946.472	2144
948.093	2183
949.715	2156
951.336	2181
952.957	2164
954.578	2169
956.199	2154
957.82	2175
959.44	2153
961.061	2178
962.681	2159
964.302	2183
965.922	2159
967.542	2188
969.162	2181
970.782	2182
972.401	2157
974.021	2188
975.64	2166
977.26	2170
978.879	2142
980.498	2166
982.117	2161
983.736	2174
985.355	2157
986.973	2185
988.592	2154
990.21	2175
991.828	2151
993.446	2184
995.064	2153
996.682	2175
998.3	2155
999.917	2179
1001.535	2148
1003.152	2172
1004.769	2155
1006.387	2171
1008.003	2158
1009.62	2175
1011.237	2164
1012.854	2173
1014.47	2158
1016.086	2181
1017.703	2142
1019.319	2182
1020.935	2161
1022.55	2186
1024.166	2154
1025.782	2173
1027.397	2143
1029.012	2179
1030.627	2149
1032.243	2177
1033.857	2149
1035.472	2167
1037.087	2147
1038.701	2175
1040.316	2159
1041.93	2178
1043.544	2153
1045.158	2169
1046.772	2149
1048.386	2183
1049.999	2159
1051.613	2180
1053.226	2148
1054.839	2184
1056.452	2134
1058.065	2190
1059.678	2138
1061.29	2179
1062.903	2146
1064.515	2187
1066.127	2150
1067.74	2171
1069.351	2152
1070.963	2175
1072.575	2152
1074.186	2174
1075.798	2159
1077.409	2167
1079.02	2138
1080.631	2167
1082.242	2137
1083.853	2168
1085.463	2139
1087.074	2173
1088.684	2151
1090.294	2174
1091.904	2143
1093.514	2171
1095.124	2152
1096.733	2170
1098.343	2140
1099.952	2169
1101.561	2141
1103.17	2181
1104.779	2136
1106.388	2182
1107.996	2131
1109.605	2175
1111.213	2138
1112.821	2167
1114.429	2145
1116.037	2168
1117.645	2142
1119.252	2169
1120.86	2143
1122.467	2175
1124.074	2146
1125.681	2180
1127.288	2148
1128.895	2180
1130.501	2143
1132.108	2165
1133.714	2136
1135.32	2175
1136.926	2139
1138.532	2171
1140.138	2140
1141.743	2166
1143.349	2142
1144.954	2181
1146.559	2157
1148.164	2168
1149.768	2139
1151.373	2184
1152.978	2147
1154.582	2164
1156.186	2143
1157.79	2159
1159.394	2154
1160.998	2165
1162.601	2145
1164.205	2168
1165.808	2141
1167.411	2157
1169.014	2151
1170.617	2175
1172.219	2138
1173.822	2171
1175.424	2148
1177.026	2187
1178.628	2145
1180.23	2163
1181.832	2137
1183.433	2177
1185.035	2146
1186.636	2166
1188.237	2137
1189.838	2159
1191.439	2155
1193.04	2166
1194.64	2163
1196.24	2153
1197.84	2140
1199.44	2173
1201.04	2142
1202.64	2178
1204.239	2151
1205.839	2178
1207.438	2140
1209.037	2171
1210.636	2152
1212.235	2163
1213.833	2134
1215.432	2171
1217.03	2139
1218.628	2170
1220.226	2141
1221.823	2171
1223.421	2142
1225.018	2164
1226.616	2143
1228.213	2165
1229.81	2141
1231.407	2181
1233.003	2136
1234.6	2172
1236.196	2147
1237.792	2155
1239.388	2135
1240.984	2165
1242.579	2129
1244.175	2173
1245.77	2146
1247.365	2168
1248.96	2141
1250.555	2173
1252.149	2144
1253.744	2166
1255.338	2132
1256.932	2156
1258.526	2148
1260.12	2157
1261.714	2143
1263.307	2159
1264.9	2137
1266.494	2159
1268.086	2143
1269.679	2159
1271.272	2140
1272.864	2165
1274.456	2138
1276.049	2165
1277.64	2141
1279.232	2171
1280.824	2135
1282.415	2155
1284.006	2157
1285.597	2154
1287.188	2139
1288.779	2156
1290.37	2133
1291.96	2163
1293.55	2136
1295.14	2163
1296.73	2127
1298.32	2166
1299.909	2145
1301.499	2159
1303.088	2150
1304.677	2167
1306.265	2127
1307.854	2175
1309.442	2125
1311.031	2170
1312.619	2127
1314.207	2159
1315.794	2139
1317.382	2159
1318.969	2146
1320.557	2167
1322.144	2134
1323.73	2159
1325.317	2140
1326.904	2163
1328.49	2125
1330.076	2165
1331.662	2142
1333.248	2153
1334.833	2163
1336.419	2159
1338.004	2141
1339.589	2156
1341.174	2138
1342.758	2173
1344.343	2125
1345.927	2173
1347.511	2127
1349.095	2158
1350.679	2131
1352.263	2158
1353.846	2133
1355.429	2167
1357.012	2143
1358.595	2147
1360.178	2132
1361.76	2149
1363.343	2143
1364.925	2151
1366.507	2136
1368.088	2159
1369.67	2132
1371.251	2156
1372.832	2133
1374.413	2153
1375.994	2142
1377.575	2163
1379.155	2141
1380.735	2138
1382.316	2133
1383.895	2157
1385.475	2143
1387.055	2153
1388.634	2140
1390.213	2155
1391.792	2141
1393.371	2159
1394.949	2150
1396.527	2157
1398.106	2142
1399.684	2161
1401.261	2141
1402.839	2159
1404.416	2136
1405.993	2148
1407.57	2148
1409.147	2143
1410.724	2145
1412.3	2143
1413.876	2131
1415.452	2153
1417.028	2158
1418.604	2162
1420.179	2140
1421.755	2159
1423.33	2139
1424.905	2159
1426.479	2143
1428.054	2159
1429.628	2128
1431.202	2156
1432.776	2132
1434.35	2157
1435.923	2140
1437.496	2152
1439.069	2124
1440.642	2163
1442.215	2127
1443.788	2151
1445.36	2137
1446.932	2163
1448.504	2133
1450.076	2143
1451.647	2140
1453.218	2158
1454.789	2143
1456.36	2150
1457.931	2134
1459.502	2143
1461.072	2134
1462.642	2166
1464.212	2132
1465.781	2159
1467.351	2153
1468.92	2153
1470.489	2136
1472.058	2164
1473.627	2134
1475.195	2140
1476.764	2129
1478.332	2150
1479.9	2140
1481.467	2141
1483.035	2143
1484.602	2155
1486.169	2145
1487.736	2164
1489.302	2123
1490.869	2142
1492.435	2127
1494.001	2152
1495.567	2131
1497.132	2149
1498.698	2135
1500.263	2154
1501.828	2133
1503.393	2150
1504.957	2129
1506.521	2142
1508.086	2126
1509.65	2153
1511.213	2133
1512.777	2159
1514.34	2124
1515.903	2143
1517.466	2125
1519.029	2154
1520.591	2134
1522.153	2158
1523.715	2123
1525.277	2154
1526.839	2122
1528.4	2143
1529.961	2127
1531.522	2159
1533.083	2126
1534.643	2159
1536.204	2132
1537.764	2159
1539.324	2133
1540.883	2151
1542.443	2136
1544.002	2154
1545.561	2127
1547.12	2169
1548.679	2120
1550.237	2148
1551.795	2123
1553.353	2147
1554.911	2149
1556.468	2152
1558.026	2135
1559.583	2141
1561.139	2141
1562.696	2159
1564.252	2129
1565.809	2147
1567.365	2138
1568.92	2143
1570.476	2139
1572.031	2163
1573.586	2124
1575.141	2139
1576.696	2154
1578.25	2143
1579.805	2135
1581.359	2143
1582.912	2136
1584.466	2159
1586.019	2122
1587.572	2165
1589.125	2126
1590.678	2158
1592.23	2129
1593.782	2150
1595.334	2133
1596.886	2153
1598.438	2141
1599.989	2139
1601.54	2136
1603.091	2132
1604.642	2133
1606.192	2143
1607.742	2149
1609.292	2149
1610.842	2143
1612.391	2150
1613.941	2127
1615.49	2159
1617.038	2143
1618.587	2149
1620.135	2128
1621.684	2157
1623.231	2102
1624.779	2154
1626.327	2127
1627.874	2152
1629.421	2120
1630.968	2155
1632.514	2137
1634.06	2141
1635.606	2131
1637.152	2143
1638.698	2121
1640.243	2145
1641.788	2127
1643.333	2143
1644.878	2133
1646.422	2143
1647.967	2122
1649.511	2130
1651.054	2141
1652.598	2143
1654.141	2124
1655.684	2143
1657.227	2117
1658.77	2143
1660.312	2114
1661.854	2137
1663.396	2116
1664.937	2158
1666.479	2134
1668.02	2147
1669.561	2121
1671.102	2126
1672.642	2137
1674.182	2133
1675.722	2132
1677.262	2131
1678.801	2119
1680.341	2143
1681.88	2140
1683.418	2137
1684.957	2127
1686.495	2155
1688.033	2131
1689.571	2143
1691.109	2134
1692.646	2139
1694.183	2125
1695.72	2132
1697.257	2126
1698.793	2119
1700.329	2119
1701.865	2129
1703.401	2113
1704.936	2127
1706.471	2126
1708.006	2127
1709.541	2125
