# Supplementary material for: Exciton thermal radiation from macroscale membranes composed of chirality-sorted carbon nanotubes and its control
Source: Nat Commun. 2026 Jul 29;17:6967. doi: 10.1038/s41467-026-75711-4 (PMC13421534; doi:10.1038/s41467-026-75711-4)
Supplement: Supplementary file 4 — Source Data [file 41467_2026_75711_MOESM4_ESM.zip › Source data/Supplementary_Data_17_cooling_550K.txt]

Data from MK75SS02_2_cool_NIR_550K_sig_NQ51B19821__0__9.txt Node

Date: Mon Nov 17 15:04:14 JST 2025
User: ymlab
Spectrometer: NQ51B1982
Trigger mode: 0
Integration Time (sec): 1.000000E-1
Scans to average: 1
Nonlinearity correction enabled: false
Boxcar width: 0
Storing dark spectrum: false
XAxis mode: Wavelengths
Number of Pixels in Spectrum: 512
>>>>>Begin Spectral Data<<<<<
899.399	2844
901.024	2831
902.648	2895
904.273	2884
905.897	2935
907.522	2948
909.146	2994
910.77	2987
912.394	3039
914.018	3046
915.642	3123
917.265	3144
918.889	3229
920.512	3287
922.136	3432
923.759	3461
925.382	3625
927.005	3637
928.628	3718
930.251	3771
931.873	3861
933.496	3877
935.118	3949
936.74	3933
938.363	3989
939.985	4001
941.607	4077
943.228	4107
944.85	4143
946.472	4115
948.093	4227
949.715	4224
951.336	4271
952.957	4258
954.578	4311
956.199	4260
957.82	4322
959.44	4318
961.061	4371
962.681	4360
964.302	4460
965.922	4453
967.542	4516
969.162	4529
970.782	4585
972.401	4515
974.021	4565
975.64	4557
977.26	4607
978.879	4582
980.498	4571
982.117	4609
983.736	4659
985.355	4652
986.973	4643
988.592	4611
990.21	4659
991.828	4654
993.446	4663
995.064	4654
996.682	4695
998.3	4642
999.917	4693
1001.535	4666
1003.152	4647
1004.769	4544
1006.387	4613
1008.003	4593
1009.62	4572
1011.237	4531
1012.854	4566
1014.47	4517
1016.086	4515
1017.703	4415
1019.319	4375
1020.935	4334
1022.55	4380
1024.166	4290
1025.782	4267
1027.397	4236
1029.012	4167
1030.627	4117
1032.243	4070
1033.857	3987
1035.472	3977
1037.087	3909
1038.701	3885
1040.316	3836
1041.93	3839
1043.544	3742
1045.158	3757
1046.772	3702
1048.386	3687
1049.999	3618
1051.613	3587
1053.226	3519
1054.839	3582
1056.452	3492
1058.065	3517
1059.678	3477
1061.29	3499
1062.903	3472
1064.515	3501
1066.127	3424
1067.74	3461
1069.351	3455
1070.963	3465
1072.575	3433
1074.186	3461
1075.798	3457
1077.409	3475
1079.02	3443
1080.631	3471
1082.242	3471
1083.853	3539
1085.463	3474
1087.074	3535
1088.684	3585
1090.294	3625
1091.904	3625
1093.514	3743
1095.124	3775
1096.733	3837
1098.343	3849
1099.952	3926
1101.561	3910
1103.17	3998
1104.779	4007
1106.388	4111
1107.996	4108
1109.605	4215
1111.213	4261
1112.821	4389
1114.429	4429
1116.037	4447
1117.645	4526
1119.252	4731
1120.86	4757
1122.467	4810
1124.074	4797
1125.681	4864
1127.288	4817
1128.895	4975
1130.501	5121
1132.108	5192
1133.714	5181
1135.32	5378
1136.926	5401
1138.532	5538
1140.138	5571
1141.743	5713
1143.349	5618
1144.954	5777
1146.559	5745
1148.164	5826
1149.768	5707
1151.373	5852
1152.978	5885
1154.582	6039
1156.186	6148
1157.79	6060
1159.394	5998
1160.998	6232
1162.601	6172
1164.205	6259
1165.808	6245
1167.411	6271
1169.014	6183
1170.617	6325
1172.219	6360
1173.822	6381
1175.424	6322
1177.026	6426
1178.628	6451
1180.23	6540
1181.832	6367
1183.433	6543
1185.035	6574
1186.636	6639
1188.237	6511
1189.838	6463
1191.439	6415
1193.04	6573
1194.64	6674
1196.24	6614
1197.84	6561
1199.44	6741
1201.04	6696
1202.64	6788
1204.239	6761
1205.839	6822
1207.438	6851
1209.037	6971
1210.636	6861
1212.235	6947
1213.833	6838
1215.432	6943
1217.03	6927
1218.628	7131
1220.226	6972
1221.823	6986
1223.421	7139
1225.018	7241
1226.616	7113
1228.213	7189
1229.81	7070
1231.407	7154
1233.003	7183
1234.6	7250
1236.196	6970
1237.792	7010
1239.388	7149
1240.984	7187
1242.579	7219
1244.175	7197
1245.77	7198
1247.365	7326
1248.96	7182
1250.555	7327
1252.149	7358
1253.744	7519
1255.338	7406
1256.932	7625
1258.526	7631
1260.12	7704
1261.714	7547
1263.307	7642
1264.9	7511
1266.494	7251
1268.086	7554
1269.679	7763
1271.272	7707
1272.864	7712
1274.456	7743
1276.049	7631
1277.64	7587
1279.232	7785
1280.824	7755
1282.415	7869
1284.006	7935
1285.597	8005
1287.188	7725
1288.779	7812
1290.37	8003
1291.96	7939
1293.55	7736
1295.14	7652
1296.73	7769
1298.32	7949
1299.909	7864
1301.499	8014
1303.088	7986
1304.677	8141
1306.265	7999
1307.854	8072
1309.442	8363
1311.031	8625
1312.619	8648
1314.207	8489
1315.794	8386
1317.382	8435
1318.969	8111
1320.557	8265
1322.144	8231
1323.73	8719
1325.317	8699
1326.904	8382
1328.49	8134
1330.076	8021
1331.662	7937
1333.248	8641
1334.833	8616
1336.419	8593
1338.004	8349
1339.589	8353
1341.174	8443
1342.758	8527
1344.343	8614
1345.927	8559
1347.511	8637
1349.095	8356
1350.679	7995
1352.263	8124
1353.846	7954
1355.429	8142
1357.012	8020
1358.595	8055
1360.178	7970
1361.76	8093
1363.343	7962
1364.925	7667
1366.507	7825
1368.088	7846
1369.67	7928
1371.251	7979
1372.832	8079
1374.413	7981
1375.994	8313
1377.575	8143
1379.155	8133
1380.735	7933
1382.316	7539
1383.895	7148
1385.475	6675
1387.055	7130
1388.634	7400
1390.213	7300
1391.792	7240
1393.371	7549
1394.949	7100
1396.527	7695
1398.106	7409
1399.684	7629
1401.261	7820
1402.839	7342
1404.416	7772
1405.993	8099
1407.57	7842
1409.147	8120
1410.724	7743
1412.3	7571
1413.876	7993
1415.452	8176
1417.028	7831
1418.604	7981
1420.179	7833
1421.755	8027
1423.33	8141
1424.905	8463
1426.479	8107
1428.054	8219
1429.628	8454
1431.202	8265
1432.776	8092
1434.35	7983
1435.923	8097
1437.496	8265
1439.069	8359
1440.642	8476
1442.215	8293
1443.788	8223
1445.36	8203
1446.932	8089
1448.504	7841
1450.076	8047
1451.647	8143
1453.218	8137
1454.789	8052
1456.36	8103
1457.931	8063
1459.502	8351
1461.072	8143
1462.642	8642
1464.212	8629
1465.781	8457
1467.351	8354
1468.92	8619
1470.489	8541
1472.058	8397
1473.627	8024
1475.195	8046
1476.764	7990
1478.332	8331
1479.9	8193
1481.467	8063
1483.035	8039
1484.602	8276
1486.169	8176
1487.736	8127
1489.302	8058
1490.869	7923
1492.435	7945
1494.001	7948
1495.567	7987
1497.132	8053
1498.698	7807
1500.263	7791
1501.828	7698
1503.393	7962
1504.957	7996
1506.521	7717
1508.086	7732
1509.65	8031
1511.213	7953
1512.777	7718
1514.34	7672
1515.903	7677
1517.466	7586
1519.029	7789
1520.591	7811
1522.153	7716
1523.715	7718
1525.277	7873
1526.839	8055
1528.4	8123
1529.961	7678
1531.522	7622
1533.083	8067
1534.643	8355
1536.204	7835
1537.764	7493
1539.324	7368
1540.883	7498
1542.443	7663
1544.002	7869
1545.561	7870
1547.12	8059
1548.679	7889
1550.237	7610
1551.795	7598
1553.353	7867
1554.911	7379
1556.468	7874
1558.026	7713
1559.583	7646
1561.139	7479
1562.696	7891
1564.252	7702
1565.809	7448
1567.365	7434
1568.92	7256
1570.476	7151
1572.031	7273
1573.586	7476
1575.141	7753
1576.696	7686
1578.25	7215
1579.805	6923
1581.359	7325
1582.912	7213
1584.466	7529
1586.019	7333
1587.572	7221
1589.125	7140
1590.678	7398
1592.23	7112
1593.782	7071
1595.334	6945
1596.886	6853
1598.438	6889
1599.989	6814
1601.54	6869
1603.091	6785
1604.642	6692
1606.192	6995
1607.742	7229
1609.292	7147
1610.842	7126
1612.391	6817
1613.941	6712
1615.49	6991
1617.038	6980
1618.587	7305
1620.135	7284
1621.684	7155
1623.231	7062
1624.779	6975
1626.327	6815
1627.874	6914
1629.421	6703
1630.968	6761
1632.514	6566
1634.06	6657
1635.606	6505
1637.152	6101
1638.698	6284
1640.243	6437
1641.788	6343
1643.333	6563
1644.878	6281
1646.422	6370
1647.967	6104
1649.511	5887
1651.054	5759
1652.598	5498
1654.141	5335
1655.684	5129
1657.227	4818
1658.77	4729
1660.312	4431
1661.854	4313
1663.396	4123
1664.937	3991
1666.479	3812
1668.02	3618
1669.561	3490
1671.102	3343
1672.642	3244
1674.182	3177
1675.722	3068
1677.262	2987
1678.801	2914
1680.341	2895
1681.88	2832
1683.418	2797
1684.957	2741
1686.495	2700
1688.033	2642
1689.571	2606
1691.109	2559
1692.646	2530
1694.183	2504
1695.72	2489
1697.257	2460
1698.793	2442
1700.329	2418
1701.865	2399
1703.401	2367
1704.936	2371
1706.471	2345
1708.006	2339
1709.541	2335
