# Supplementary material for: Exciton thermal radiation from macroscale membranes composed of chirality-sorted carbon nanotubes and its control
Source: Nat Commun. 2026 Jul 29;17:6967. doi: 10.1038/s41467-026-75711-4 (PMC13421534; doi:10.1038/s41467-026-75711-4)
Supplement: Supplementary file 4 — Source Data [file 41467_2026_75711_MOESM4_ESM.zip › Source data/Supplementary_Data_16_cooling_350K_bg.txt]

Data from MK75SS02_1_cool_NIR_350K_sig_bg_NQ51B19821__0__47.txt Node

Date: Mon Nov 17 12:13:30 JST 2025
User: ymlab
Spectrometer: NQ51B1982
Trigger mode: 0
Integration Time (sec): 1.000000E-1
Scans to average: 1
Nonlinearity correction enabled: false
Boxcar width: 0
Storing dark spectrum: false
XAxis mode: Wavelengths
Number of Pixels in Spectrum: 512
>>>>>Begin Spectral Data<<<<<
899.399	2175
901.024	2136
902.648	2183
904.273	2149
905.897	2176
907.522	2165
909.146	2165
910.77	2148
912.394	2165
914.018	2149
915.642	2171
917.265	2150
918.889	2178
920.512	2151
922.136	2181
923.759	2154
925.382	2186
927.005	2152
928.628	2179
930.251	2162
931.873	2185
933.496	2142
935.118	2192
936.74	2142
938.363	2184
939.985	2158
941.607	2182
943.228	2168
944.85	2186
946.472	2147
948.093	2188
949.715	2156
951.336	2192
952.957	2156
954.578	2190
956.199	2141
957.82	2175
959.44	2144
961.061	2174
962.681	2146
964.302	2184
965.922	2155
967.542	2191
969.162	2179
970.782	2187
972.401	2156
974.021	2183
975.64	2158
977.26	2179
978.879	2148
980.498	2170
982.117	2158
983.736	2174
985.355	2165
986.973	2176
988.592	2145
990.21	2170
991.828	2153
993.446	2174
995.064	2150
996.682	2176
998.3	2154
999.917	2179
1001.535	2146
1003.152	2187
1004.769	2152
1006.387	2174
1008.003	2155
1009.62	2172
1011.237	2158
1012.854	2171
1014.47	2158
1016.086	2182
1017.703	2148
1019.319	2177
1020.935	2154
1022.55	2183
1024.166	2155
1025.782	2168
1027.397	2146
1029.012	2181
1030.627	2158
1032.243	2170
1033.857	2149
1035.472	2160
1037.087	2150
1038.701	2166
1040.316	2155
1041.93	2178
1043.544	2148
1045.158	2172
1046.772	2148
1048.386	2178
1049.999	2158
1051.613	2171
1053.226	2152
1054.839	2184
1056.452	2133
1058.065	2178
1059.678	2132
1061.29	2178
1062.903	2134
1064.515	2177
1066.127	2144
1067.74	2172
1069.351	2145
1070.963	2176
1072.575	2150
1074.186	2171
1075.798	2156
1077.409	2177
1079.02	2149
1080.631	2160
1082.242	2146
1083.853	2168
1085.463	2150
1087.074	2163
1088.684	2148
1090.294	2171
1091.904	2141
1093.514	2177
1095.124	2148
1096.733	2170
1098.343	2145
1099.952	2172
1101.561	2140
1103.17	2179
1104.779	2150
1106.388	2166
1107.996	2144
1109.605	2163
1111.213	2141
1112.821	2165
1114.429	2146
1116.037	2168
1117.645	2144
1119.252	2168
1120.86	2142
1122.467	2168
1124.074	2147
1125.681	2177
1127.288	2154
1128.895	2182
1130.501	2156
1132.108	2164
1133.714	2150
1135.32	2165
1136.926	2142
1138.532	2169
1140.138	2146
1141.743	2174
1143.349	2144
1144.954	2183
1146.559	2156
1148.164	2168
1149.768	2142
1151.373	2182
1152.978	2133
1154.582	2180
1156.186	2127
1157.79	2177
1159.394	2141
1160.998	2177
1162.601	2147
1164.205	2168
1165.808	2152
1167.411	2160
1169.014	2152
1170.617	2179
1172.219	2140
1173.822	2174
1175.424	2144
1177.026	2187
1178.628	2140
1180.23	2171
1181.832	2142
1183.433	2186
1185.035	2140
1186.636	2183
1188.237	2143
1189.838	2167
1191.439	2156
1193.04	2167
1194.64	2155
1196.24	2162
1197.84	2148
1199.44	2174
1201.04	2144
1202.64	2172
1204.239	2138
1205.839	2174
1207.438	2135
1209.037	2165
1210.636	2148
1212.235	2169
1213.833	2132
1215.432	2175
1217.03	2142
1218.628	2172
1220.226	2136
1221.823	2167
1223.421	2139
1225.018	2170
1226.616	2146
1228.213	2171
1229.81	2133
1231.407	2175
1233.003	2132
1234.6	2183
1236.196	2140
1237.792	2167
1239.388	2138
1240.984	2168
1242.579	2133
1244.175	2172
1245.77	2145
1247.365	2166
1248.96	2140
1250.555	2172
1252.149	2142
1253.744	2176
1255.338	2123
1256.932	2153
1258.526	2140
1260.12	2157
1261.714	2142
1263.307	2172
1264.9	2140
1266.494	2162
1268.086	2138
1269.679	2160
1271.272	2134
1272.864	2172
1274.456	2137
1276.049	2161
1277.64	2147
1279.232	2161
1280.824	2136
1282.415	2154
1284.006	2146
1285.597	2157
1287.188	2125
1288.779	2163
1290.37	2134
1291.96	2164
1293.55	2136
1295.14	2167
1296.73	2127
1298.32	2168
1299.909	2150
1301.499	2158
1303.088	2144
1304.677	2165
1306.265	2124
1307.854	2156
1309.442	2139
1311.031	2160
1312.619	2139
1314.207	2163
1315.794	2134
1317.382	2164
1318.969	2138
1320.557	2160
1322.144	2131
1323.73	2160
1325.317	2140
1326.904	2157
1328.49	2122
1330.076	2170
1331.662	2132
1333.248	2154
1334.833	2150
1336.419	2165
1338.004	2127
1339.589	2168
1341.174	2137
1342.758	2167
1344.343	2125
1345.927	2170
1347.511	2129
1349.095	2154
1350.679	2127
1352.263	2155
1353.846	2133
1355.429	2173
1357.012	2131
1358.595	2152
1360.178	2121
1361.76	2153
1363.343	2126
1364.925	2160
1366.507	2135
1368.088	2163
1369.67	2134
1371.251	2151
1372.832	2128
1374.413	2153
1375.994	2139
1377.575	2162
1379.155	2138
1380.735	2156
1382.316	2124
1383.895	2153
1385.475	2140
1387.055	2153
1388.634	2138
1390.213	2150
1391.792	2127
1393.371	2167
1394.949	2142
1396.527	2158
1398.106	2146
1399.684	2163
1401.261	2136
1402.839	2156
1404.416	2133
1405.993	2149
1407.57	2142
1409.147	2148
1410.724	2137
1412.3	2151
1413.876	2138
1415.452	2144
1417.028	2152
1418.604	2175
1420.179	2140
1421.755	2159
1423.33	2135
1424.905	2158
1426.479	2140
1428.054	2160
1429.628	2133
1431.202	2146
1432.776	2140
1434.35	2153
1435.923	2142
1437.496	2156
1439.069	2127
1440.642	2163
1442.215	2134
1443.788	2156
1445.36	2144
1446.932	2163
1448.504	2130
1450.076	2145
1451.647	2132
1453.218	2162
1454.789	2138
1456.36	2155
1457.931	2144
1459.502	2142
1461.072	2139
1462.642	2154
1464.212	2125
1465.781	2154
1467.351	2148
1468.92	2157
1470.489	2134
1472.058	2160
1473.627	2129
1475.195	2147
1476.764	2127
1478.332	2149
1479.9	2122
1481.467	2167
1483.035	2123
1484.602	2172
1486.169	2138
1487.736	2163
1489.302	2121
1490.869	2144
1492.435	2130
1494.001	2150
1495.567	2126
1497.132	2149
1498.698	2137
1500.263	2163
1501.828	2136
1503.393	2159
1504.957	2130
1506.521	2144
1508.086	2126
1509.65	2152
1511.213	2136
1512.777	2153
1514.34	2122
1515.903	2144
1517.466	2127
1519.029	2156
1520.591	2137
1522.153	2156
1523.715	2125
1525.277	2147
1526.839	2123
1528.4	2142
1529.961	2117
1531.522	2160
1533.083	2123
1534.643	2160
1536.204	2127
1537.764	2160
1539.324	2123
1540.883	2146
1542.443	2142
1544.002	2147
1545.561	2130
1547.12	2171
1548.679	2124
1550.237	2146
1551.795	2126
1553.353	2154
1554.911	2137
1556.468	2144
1558.026	2126
1559.583	2142
1561.139	2135
1562.696	2151
1564.252	2129
1565.809	2150
1567.365	2136
1568.92	2145
1570.476	2132
1572.031	2161
1573.586	2130
1575.141	2152
1576.696	2155
1578.25	2159
1579.805	2125
1581.359	2146
1582.912	2133
1584.466	2160
1586.019	2120
1587.572	2170
1589.125	2131
1590.678	2152
1592.23	2134
1593.782	2149
1595.334	2127
1596.886	2153
1598.438	2141
1599.989	2139
1601.54	2135
1603.091	2147
1604.642	2114
1606.192	2155
1607.742	2154
1609.292	2141
1610.842	2135
1612.391	2152
1613.941	2130
1615.49	2153
1617.038	2142
1618.587	2155
1620.135	2132
1621.684	2148
1623.231	2114
1624.779	2144
1626.327	2127
1627.874	2158
1629.421	2110
1630.968	2157
1632.514	2129
1634.06	2144
1635.606	2133
1637.152	2147
1638.698	2124
1640.243	2140
1641.788	2121
1643.333	2148
1644.878	2131
1646.422	2150
1647.967	2122
1649.511	2141
1651.054	2140
1652.598	2137
1654.141	2123
1655.684	2136
1657.227	2108
1658.77	2146
1660.312	2110
1661.854	2138
1663.396	2119
1664.937	2149
1666.479	2127
1668.02	2144
1669.561	2122
1671.102	2133
1672.642	2130
1674.182	2146
1675.722	2144
1677.262	2125
1678.801	2124
1680.341	2139
1681.88	2132
1683.418	2138
1684.957	2127
1686.495	2154
1688.033	2134
1689.571	2146
1691.109	2136
1692.646	2140
1694.183	2126
1695.72	2137
1697.257	2113
1698.793	2131
1700.329	2116
1701.865	2134
1703.401	2105
1704.936	2139
1706.471	2118
1708.006	2127
1709.541	2120
