# Supplementary material for: Exciton thermal radiation from macroscale membranes composed of chirality-sorted carbon nanotubes and its control
Source: Nat Commun. 2026 Jul 29;17:6967. doi: 10.1038/s41467-026-75711-4 (PMC13421534; doi:10.1038/s41467-026-75711-4)
Supplement: Supplementary file 4 — Source Data [file 41467_2026_75711_MOESM4_ESM.zip › Source data/Supplementary_Data_7_heating_550K_bg.txt]

Data from AT069_NQ51B19821__14__16-36-14-617.txt Node

Date: Tue Sep 24 16:36:14 JST 2024
User: ymlab
Spectrometer: NQ51B1982
Trigger mode: 0
Integration Time (sec): 8.000000E-2
Scans to average: 100
Nonlinearity correction enabled: false
Boxcar width: 0
Storing dark spectrum: false
XAxis mode: Wavelengths
Number of Pixels in Spectrum: 512
>>>>>Begin Spectral Data<<<<<
899.399	2174.23
901.024	2146.3
902.648	2182.66
904.273	2159.44
905.897	2179.8
907.522	2170.22
909.146	2181.79
910.77	2155.17
912.394	2177.73
914.018	2162.17
915.642	2181.01
917.265	2158.19
918.889	2177.31
920.512	2163.97
922.136	2184.38
923.759	2156.3
925.382	2182.53
927.005	2160.82
928.628	2177.41
930.251	2166.3
931.873	2183.33
933.496	2162.39
935.118	2188.88
936.74	2162.97
938.363	2186.46
939.985	2167.49
941.607	2181.35
943.228	2173.62
944.85	2185.51
946.472	2156.67
948.093	2182.53
949.715	2156.86
951.336	2192.6
952.957	2164.91
954.578	2182.9
956.199	2154.38
957.82	2183.83
959.44	2160.17
961.061	2177.72
962.681	2164.37
964.302	2184.53
965.922	2163.07
967.542	2188.79
969.162	2188.85
970.782	2183.61
972.401	2163.77
974.021	2182
975.64	2164.11
977.26	2179.47
978.879	2154.91
980.498	2178.99
982.117	2160.27
983.736	2180.94
985.355	2168.82
986.973	2182.14
988.592	2160.17
990.21	2173
991.828	2160.3
993.446	2179.53
995.064	2160.8
996.682	2175.03
998.3	2159.75
999.917	2175.83
1001.535	2153.33
1003.152	2183.86
1004.769	2153.54
1006.387	2179.71
1008.003	2155.57
1009.62	2178.35
1011.237	2168.16
1012.854	2177.81
1014.47	2162.98
1016.086	2180.82
1017.703	2149.69
1019.319	2181.93
1020.935	2165.13
1022.55	2180.99
1024.166	2160.07
1025.782	2170.45
1027.397	2155.89
1029.012	2180.17
1030.627	2163.74
1032.243	2177.29
1033.857	2159.42
1035.472	2172.55
1037.087	2157.32
1038.701	2174.22
1040.316	2165.1
1041.93	2176.13
1043.544	2158.88
1045.158	2171.16
1046.772	2155.81
1048.386	2179.98
1049.999	2161.18
1051.613	2172.27
1053.226	2156.52
1054.839	2183.56
1056.452	2146.31
1058.065	2178.23
1059.678	2151.77
1061.29	2175.33
1062.903	2149.25
1064.515	2181.62
1066.127	2151.81
1067.74	2170.72
1069.351	2155.29
1070.963	2174.48
1072.575	2156.04
1074.186	2170.58
1075.798	2160.24
1077.409	2178.64
1079.02	2151.7
1080.631	2171.77
1082.242	2144.72
1083.853	2172.28
1085.463	2152.27
1087.074	2171.39
1088.684	2153.43
1090.294	2171.52
1091.904	2146.64
1093.514	2171.09
1095.124	2156.72
1096.733	2173.77
1098.343	2146.25
1099.952	2171.33
1101.561	2150.89
1103.17	2174.21
1104.779	2152.92
1106.388	2178.7
1107.996	2147.36
1109.605	2171.89
1111.213	2148.78
1112.821	2168.41
1114.429	2153.4
1116.037	2166.72
1117.645	2151.41
1119.252	2170.53
1120.86	2147.17
1122.467	2169.88
1124.074	2150.15
1125.681	2182.07
1127.288	2163.07
1128.895	2182.35
1130.501	2154.99
1132.108	2170.92
1133.714	2148.88
1135.32	2177.26
1136.926	2152.35
1138.532	2172.83
1140.138	2148.47
1141.743	2167.38
1143.349	2147.4
1144.954	2185.5
1146.559	2161.91
1148.164	2167.49
1149.768	2147.73
1151.373	2186.26
1152.978	2148.92
1154.582	2167.5
1156.186	2143.8
1157.79	2169.36
1159.394	2157.48
1160.998	2172.85
1162.601	2155.41
1164.205	2173.86
1165.808	2155.05
1167.411	2159.06
1169.014	2159.77
1170.617	2179.64
1172.219	2144.65
1173.822	2173.4
1175.424	2154.15
1177.026	2188.46
1178.628	2153.78
1180.23	2164.76
1181.832	2152.19
1183.433	2179.55
1185.035	2149.98
1186.636	2176.45
1188.237	2150.52
1189.838	2168.18
1191.439	2164.85
1193.04	2167.5
1194.64	2163.9
1196.24	2157.81
1197.84	2150.8
1199.44	2174.52
1201.04	2151.92
1202.64	2179.96
1204.239	2151.15
1205.839	2172.13
1207.438	2153.48
1209.037	2170.87
1210.636	2160.62
1212.235	2171.16
1213.833	2142.94
1215.432	2176.16
1217.03	2145.21
1218.628	2172.29
1220.226	2143.77
1221.823	2174.51
1223.421	2146.68
1225.018	2164.91
1226.616	2149.28
1228.213	2164.66
1229.81	2148.26
1231.407	2177.31
1233.003	2148.66
1234.6	2177.57
1236.196	2153.22
1237.792	2166.88
1239.388	2143.58
1240.984	2169.24
1242.579	2140.06
1244.175	2174.32
1245.77	2148.65
1247.365	2169.6
1248.96	2146.25
1250.555	2170.74
1252.149	2149.45
1253.744	2170.08
1255.338	2141.12
1256.932	2165.47
1258.526	2147.15
1260.12	2166.23
1261.714	2149.99
1263.307	2175.25
1264.9	2147.41
1266.494	2165.58
1268.086	2148.78
1269.679	2163.32
1271.272	2144.13
1272.864	2166.71
1274.456	2147.38
1276.049	2165.01
1277.64	2146.7
1279.232	2170.87
1280.824	2139.25
1282.415	2165.17
1284.006	2160.44
1285.597	2165.5
1287.188	2140.26
1288.779	2164.55
1290.37	2141.59
1291.96	2165.84
1293.55	2142.18
1295.14	2167.84
1296.73	2134.3
1298.32	2168.01
1299.909	2155.19
1301.499	2156.69
1303.088	2148.98
1304.677	2168.02
1306.265	2139.16
1307.854	2164.87
1309.442	2144.06
1311.031	2164.1
1312.619	2145.53
1314.207	2158.43
1315.794	2143.64
1317.382	2161.22
1318.969	2147.61
1320.557	2163.31
1322.144	2140.37
1323.73	2161.06
1325.317	2143.91
1326.904	2161.22
1328.49	2136.53
1330.076	2168.27
1331.662	2141.56
1333.248	2161.91
1334.833	2161.81
1336.419	2167.68
1338.004	2139.61
1339.589	2160.64
1341.174	2146.17
1342.758	2168.64
1344.343	2131.17
1345.927	2170.78
1347.511	2136.57
1349.095	2156.99
1350.679	2135.49
1352.263	2158.93
1353.846	2141.63
1355.429	2169.36
1357.012	2137.99
1358.595	2157.4
1360.178	2133.43
1361.76	2159.42
1363.343	2141.85
1364.925	2161.17
1366.507	2142.62
1368.088	2160.03
1369.67	2135.29
1371.251	2156.93
1372.832	2134.84
1374.413	2154.24
1375.994	2147.53
1377.575	2158.13
1379.155	2143.2
1380.735	2149.42
1382.316	2134.29
1383.895	2163.48
1385.475	2143.13
1387.055	2164.76
1388.634	2141.42
1390.213	2157.79
1391.792	2141.78
1393.371	2163.79
1394.949	2154.14
1396.527	2161.71
1398.106	2146.18
1399.684	2162.56
1401.261	2144.01
1402.839	2157.18
1404.416	2142.94
1405.993	2160.21
1407.57	2145.84
1409.147	2157.09
1410.724	2138.12
1412.3	2157.48
1413.876	2137.99
1415.452	2150.35
1417.028	2155.58
1418.604	2169.28
1420.179	2146.01
1421.755	2157.48
1423.33	2143.12
1424.905	2158.15
1426.479	2147.29
1428.054	2156.47
1429.628	2139.5
1431.202	2155.99
1432.776	2140.33
1434.35	2161.88
1435.923	2144.02
1437.496	2161.75
1439.069	2136.07
1440.642	2164.03
1442.215	2137.93
1443.788	2155.07
1445.36	2148.76
1446.932	2164.12
1448.504	2137.22
1450.076	2145.7
1451.647	2146.04
1453.218	2166.01
1454.789	2147.67
1456.36	2159.5
1457.931	2143.89
1459.502	2150.05
1461.072	2144.33
1462.642	2163.86
1464.212	2139.88
1465.781	2161.32
1467.351	2156.51
1468.92	2153.34
1470.489	2143.82
1472.058	2162.96
1473.627	2135.28
1475.195	2144.09
1476.764	2137.11
1478.332	2157.01
1479.9	2140.84
1481.467	2156.69
1483.035	2143.58
1484.602	2164.37
1486.169	2153.7
1487.736	2164.82
1489.302	2127.93
1490.869	2142.37
1492.435	2135.23
1494.001	2151.83
1495.567	2135.51
1497.132	2152.56
1498.698	2142.77
1500.263	2160.64
1501.828	2139.66
1503.393	2157.33
1504.957	2141.77
1506.521	2153.19
1508.086	2127.13
1509.65	2158.09
1511.213	2137.94
1512.777	2161.86
1514.34	2129.64
1515.903	2142.79
1517.466	2132.95
1519.029	2155.47
1520.591	2140.67
1522.153	2155.9
1523.715	2130.21
1525.277	2147.09
1526.839	2131.89
1528.4	2145.1
1529.961	2137.5
1531.522	2155.94
1533.083	2138.36
1534.643	2152.06
1536.204	2139.26
1537.764	2164.73
1539.324	2135.94
1540.883	2147.7
1542.443	2145.11
1544.002	2151.81
1545.561	2136.11
1547.12	2169.27
1548.679	2129.57
1550.237	2146.8
1551.795	2131.8
1553.353	2156.81
1554.911	2142.74
1556.468	2156.71
1558.026	2136.18
1559.583	2144.84
1561.139	2144.31
1562.696	2155.93
1564.252	2132.95
1565.809	2147.96
1567.365	2140.07
1568.92	2148.95
1570.476	2140.98
1572.031	2160.57
1573.586	2133.31
1575.141	2151.09
1576.696	2161.68
1578.25	2157.12
1579.805	2139.21
1581.359	2149.49
1582.912	2146.08
1584.466	2159.24
1586.019	2130.17
1587.572	2168.25
1589.125	2133.08
1590.678	2153.65
1592.23	2138.18
1593.782	2147.8
1595.334	2134.69
1596.886	2151.02
1598.438	2144.93
1599.989	2144.87
1601.54	2140.83
1603.091	2142.77
1604.642	2134.57
1606.192	2152.39
1607.742	2161.85
1609.292	2149.31
1610.842	2148.72
1612.391	2154.4
1613.941	2135.82
1615.49	2154.14
1617.038	2147.13
1618.587	2151.65
1620.135	2136.06
1621.684	2148.14
1623.231	2121.03
1624.779	2148.96
1626.327	2138.47
1627.874	2150.84
1629.421	2128.06
1630.968	2153.28
1632.514	2141.82
1634.06	2139.99
1635.606	2139.27
1637.152	2145.53
1638.698	2128.75
1640.243	2143.43
1641.788	2131.58
1643.333	2143.41
1644.878	2137.79
1646.422	2151.3
1647.967	2130.76
1649.511	2138.68
1651.054	2138.71
1652.598	2150.29
1654.141	2131.38
1655.684	2139.73
1657.227	2123.75
1658.77	2150.2
1660.312	2116.33
1661.854	2136.31
1663.396	2122.89
1664.937	2150.31
1666.479	2136.93
1668.02	2145.1
1669.561	2128.07
1671.102	2132.13
1672.642	2139.7
1674.182	2144.97
1675.722	2142.49
1677.262	2137.31
1678.801	2128.38
1680.341	2147.66
1681.88	2141.53
1683.418	2137.12
1684.957	2131.76
1686.495	2152.19
1688.033	2139.06
1689.571	2146.87
1691.109	2139.13
1692.646	2136.37
1694.183	2132.15
1695.72	2132.82
1697.257	2125.13
1698.793	2130.46
1700.329	2127.96
1701.865	2136.9
1703.401	2120.82
1704.936	2130.79
1706.471	2130.66
1708.006	2128.11
1709.541	2129.69
