# Supplementary material for: Exciton thermal radiation from macroscale membranes composed of chirality-sorted carbon nanotubes and its control
Source: Nat Commun. 2026 Jul 29;17:6967. doi: 10.1038/s41467-026-75711-4 (PMC13421534; doi:10.1038/s41467-026-75711-4)
Supplement: Supplementary file 4 — Source Data [file 41467_2026_75711_MOESM4_ESM.zip › Source data/Supplementary_Data_8_cooling_700K_bg.txt]

Data from AT069_NQ51B19821__30__15-29-49-114.txt Node

Date: Wed Sep 25 15:29:49 JST 2024
User: ymlab
Spectrometer: NQ51B1982
Trigger mode: 0
Integration Time (sec): 8.000000E-2
Scans to average: 100
Nonlinearity correction enabled: false
Boxcar width: 0
Storing dark spectrum: false
XAxis mode: Wavelengths
Number of Pixels in Spectrum: 512
>>>>>Begin Spectral Data<<<<<
899.399	2172.32
901.024	2145.47
902.648	2180.41
904.273	2157.95
905.897	2177.81
907.522	2168.62
909.146	2180.29
910.77	2154.06
912.394	2177.09
914.018	2161.41
915.642	2179.46
917.265	2157.44
918.889	2175.51
920.512	2163.2
922.136	2182.72
923.759	2156.18
925.382	2181.41
927.005	2160.36
928.628	2176.9
930.251	2165.88
931.873	2183.35
933.496	2161.29
935.118	2188.14
936.74	2162.43
938.363	2186.99
939.985	2165.68
941.607	2182.23
943.228	2173.22
944.85	2186.47
946.472	2156.72
948.093	2181.73
949.715	2157.69
951.336	2191.25
952.957	2165.48
954.578	2182.63
956.199	2154.34
957.82	2183.91
959.44	2159.67
961.061	2178.14
962.681	2164.15
964.302	2184.9
965.922	2163.17
967.542	2188.07
969.162	2189.38
970.782	2183.16
972.401	2164.82
974.021	2180.86
975.64	2164.84
977.26	2179.85
978.879	2155.3
980.498	2179.72
982.117	2160.09
983.736	2181.09
985.355	2169.44
986.973	2181.23
988.592	2162.01
990.21	2173.45
991.828	2161.73
993.446	2180.11
995.064	2162.49
996.682	2175.85
998.3	2161.53
999.917	2177.49
1001.535	2155.31
1003.152	2184.53
1004.769	2154.96
1006.387	2181.08
1008.003	2157.32
1009.62	2181.06
1011.237	2169.13
1012.854	2180.6
1014.47	2165.89
1016.086	2183.82
1017.703	2152.93
1019.319	2183.57
1020.935	2169.12
1022.55	2184.74
1024.166	2164.46
1025.782	2173.67
1027.397	2160
1029.012	2184.01
1030.627	2168.01
1032.243	2180.53
1033.857	2165.71
1035.472	2175.96
1037.087	2163.04
1038.701	2179.37
1040.316	2170.84
1041.93	2182.49
1043.544	2164.95
1045.158	2176.63
1046.772	2162.95
1048.386	2185.99
1049.999	2169.04
1051.613	2178.61
1053.226	2164.21
1054.839	2191.77
1056.452	2153.93
1058.065	2187.29
1059.678	2161.03
1061.29	2183.8
1062.903	2159.15
1064.515	2190.89
1066.127	2161.83
1067.74	2181.31
1069.351	2165.23
1070.963	2184.77
1072.575	2167.36
1074.186	2181.41
1075.798	2171.37
1077.409	2190.09
1079.02	2163.93
1080.631	2183.33
1082.242	2157.85
1083.853	2184.29
1085.463	2165.4
1087.074	2184.27
1088.684	2167.48
1090.294	2184.18
1091.904	2162.26
1093.514	2183.56
1095.124	2172.75
1096.733	2187.07
1098.343	2162.12
1099.952	2186.99
1101.561	2166.91
1103.17	2189.48
1104.779	2170.19
1106.388	2194.32
1107.996	2164.49
1109.605	2188.83
1111.213	2167.1
1112.821	2186.74
1114.429	2171.37
1116.037	2185.32
1117.645	2170.38
1119.252	2188.26
1120.86	2167.03
1122.467	2187.59
1124.074	2169.76
1125.681	2202.29
1127.288	2182.44
1128.895	2203.12
1130.501	2174.65
1132.108	2191.15
1133.714	2170.23
1135.32	2198.04
1136.926	2173.72
1138.532	2194.15
1140.138	2171.22
1141.743	2189.92
1143.349	2169.84
1144.954	2207.61
1146.559	2185.14
1148.164	2189.51
1149.768	2170.98
1151.373	2208.79
1152.978	2172.29
1154.582	2190.48
1156.186	2167.96
1157.79	2194.24
1159.394	2181.88
1160.998	2197.94
1162.601	2179.46
1164.205	2200.39
1165.808	2179.13
1167.411	2184.64
1169.014	2185.8
1170.617	2205.85
1172.219	2171.41
1173.822	2200.05
1175.424	2181.47
1177.026	2215.72
1178.628	2181.63
1180.23	2193.16
1181.832	2182.43
1183.433	2208.22
1185.035	2179.56
1186.636	2206.15
1188.237	2180.37
1189.838	2197.95
1191.439	2195.47
1193.04	2197.66
1194.64	2195.27
1196.24	2188.16
1197.84	2181.79
1199.44	2206.15
1201.04	2184.78
1202.64	2214.1
1204.239	2183.81
1205.839	2207.4
1207.438	2186.59
1209.037	2205.38
1210.636	2195.42
1212.235	2206.12
1213.833	2178.48
1215.432	2211.69
1217.03	2180.6
1218.628	2208.62
1220.226	2179.13
1221.823	2209.94
1223.421	2182.52
1225.018	2200.64
1226.616	2185.95
1228.213	2201.28
1229.81	2184.16
1231.407	2214.71
1233.003	2185.61
1234.6	2214.14
1236.196	2190.34
1237.792	2203.81
1239.388	2180.77
1240.984	2206.22
1242.579	2177.18
1244.175	2211.54
1245.77	2184.64
1247.365	2206.42
1248.96	2183.85
1250.555	2209.14
1252.149	2186.36
1253.744	2207.02
1255.338	2180.02
1256.932	2202.82
1258.526	2186.33
1260.12	2203.55
1261.714	2189.16
1263.307	2211.5
1264.9	2186.55
1266.494	2203.69
1268.086	2187.81
1269.679	2201.22
1271.272	2182.61
1272.864	2204.83
1274.456	2187.44
1276.049	2203.92
1277.64	2187.26
1279.232	2209.4
1280.824	2179.3
1282.415	2205.58
1284.006	2199.72
1285.597	2205.46
1287.188	2181.26
1288.779	2205.77
1290.37	2183.33
1291.96	2207.31
1293.55	2184.23
1295.14	2208
1296.73	2177.46
1298.32	2209.18
1299.909	2197.72
1301.499	2198.86
1303.088	2191.51
1304.677	2212.11
1306.265	2181.71
1307.854	2209.09
1309.442	2186.88
1311.031	2209.53
1312.619	2189.61
1314.207	2202.51
1315.794	2189.43
1317.382	2206.4
1318.969	2192.94
1320.557	2209.37
1322.144	2188.13
1323.73	2206.96
1325.317	2192.07
1326.904	2209.01
1328.49	2184.41
1330.076	2217.08
1331.662	2189.86
1333.248	2210.86
1334.833	2211.65
1336.419	2218.49
1338.004	2189.65
1339.589	2211.45
1341.174	2196.9
1342.758	2219.78
1344.343	2182.86
1345.927	2223.74
1347.511	2188.12
1349.095	2207.65
1350.679	2188.83
1352.263	2209.36
1353.846	2195.07
1355.429	2219.73
1357.012	2189.12
1358.595	2207.86
1360.178	2183.24
1361.76	2207.75
1363.343	2193.58
1364.925	2210.88
1366.507	2196.56
1368.088	2211.24
1369.67	2188
1371.251	2209.63
1372.832	2188.74
1374.413	2210.18
1375.994	2203.18
1377.575	2211.92
1379.155	2196.89
1380.735	2199.21
1382.316	2183.57
1383.895	2212.65
1385.475	2195.87
1387.055	2219.7
1388.634	2194.85
1390.213	2214.2
1391.792	2196.98
1393.371	2219.74
1394.949	2209.08
1396.527	2215.67
1398.106	2203.83
1399.684	2219.19
1401.261	2200.16
1402.839	2217.15
1404.416	2202.05
1405.993	2219.1
1407.57	2204.95
1409.147	2218.47
1410.724	2200.75
1412.3	2221.99
1413.876	2199.97
1415.452	2214.44
1417.028	2222.05
1418.604	2234.03
1420.179	2211.74
1421.755	2224.31
1423.33	2210.21
1424.905	2225.44
1426.479	2215.85
1428.054	2225.09
1429.628	2207.09
1431.202	2224.83
1432.776	2209.22
1434.35	2231.72
1435.923	2214.35
1437.496	2232.95
1439.069	2207.59
1440.642	2236.15
1442.215	2210.08
1443.788	2226.37
1445.36	2221.24
1446.932	2237.11
1448.504	2210.72
1450.076	2219.94
1451.647	2220.32
1453.218	2241.49
1454.789	2222.45
1456.36	2236.06
1457.931	2220.65
1459.502	2227.6
1461.072	2221.6
1462.642	2242.09
1464.212	2217.38
1465.781	2241.11
1467.351	2236.15
1468.92	2232.63
1470.489	2223.18
1472.058	2243.8
1473.627	2216.26
1475.195	2224.83
1476.764	2219.95
1478.332	2239.21
1479.9	2223.32
1481.467	2240.91
1483.035	2228.56
1484.602	2249.22
1486.169	2239.99
1487.736	2249.93
1489.302	2214.26
1490.869	2228.39
1492.435	2221.93
1494.001	2238.18
1495.567	2222.53
1497.132	2238.66
1498.698	2230.9
1500.263	2249.28
1501.828	2228.52
1503.393	2245.35
1504.957	2231.47
1506.521	2242.99
1508.086	2218.29
1509.65	2249.33
1511.213	2229.66
1512.777	2253.62
1514.34	2221.08
1515.903	2235.65
1517.466	2227.37
1519.029	2249.29
1520.591	2234.47
1522.153	2250.78
1523.715	2226.17
1525.277	2241.95
1526.839	2229.36
1528.4	2241.35
1529.961	2237.07
1531.522	2254.04
1533.083	2238.5
1534.643	2250.43
1536.204	2239.28
1537.764	2266.36
1539.324	2236.05
1540.883	2249.83
1542.443	2245.05
1544.002	2253.52
1545.561	2238.13
1547.12	2272.12
1548.679	2231.89
1550.237	2250.62
1551.795	2236.24
1553.353	2262.98
1554.911	2247.69
1556.468	2263.43
1558.026	2242.35
1559.583	2251.92
1561.139	2250.59
1562.696	2263.25
1564.252	2240.28
1565.809	2255.29
1567.365	2248.27
1568.92	2256.79
1570.476	2250.09
1572.031	2270.09
1573.586	2243.72
1575.141	2260.95
1576.696	2272.02
1578.25	2268.2
1579.805	2250.82
1581.359	2261.74
1582.912	2258.16
1584.466	2272.93
1586.019	2242.79
1587.572	2282.48
1589.125	2245.89
1590.678	2268.05
1592.23	2252.66
1593.782	2262.84
1595.334	2251.17
1596.886	2266.43
1598.438	2261.41
1599.989	2261.94
1601.54	2259.54
1603.091	2261.13
1604.642	2253.41
1606.192	2270.12
1607.742	2279.48
1609.292	2269
1610.842	2267.66
1612.391	2273.87
1613.941	2254.36
1615.49	2274.43
1617.038	2266.65
1618.587	2272.53
1620.135	2256.24
1621.684	2268.28
1623.231	2240.54
1624.779	2269.5
1626.327	2260.15
1627.874	2271.9
1629.421	2248.73
1630.968	2273.98
1632.514	2261.83
1634.06	2260.64
1635.606	2258.63
1637.152	2265.16
1638.698	2247.32
1640.243	2261.2
1641.788	2247.18
1643.333	2257.86
1644.878	2251.3
1646.422	2260.43
1647.967	2236.1
1649.511	2241.5
1651.054	2235.84
1652.598	2242.02
1654.141	2218.73
1655.684	2222.31
1657.227	2197.67
1658.77	2218.76
1660.312	2178.24
1661.854	2193.85
1663.396	2174.54
1664.937	2197.51
1666.479	2179.77
1668.02	2184.05
1669.561	2164.14
1671.102	2164.65
1672.642	2168.02
1674.182	2172.81
1675.722	2168.7
1677.262	2159.78
1678.801	2150.77
1680.341	2166.2
1681.88	2160.28
1683.418	2153.42
1684.957	2147.25
1686.495	2165.7
1688.033	2151.3
1689.571	2158.38
1691.109	2149.54
1692.646	2145.81
1694.183	2142.06
1695.72	2139.96
1697.257	2132.64
1698.793	2137.6
1700.329	2134.86
1701.865	2141.83
1703.401	2126.81
1704.936	2135.6
1706.471	2136.02
1708.006	2131.58
1709.541	2133.51
