# Supplementary material for: Exciton thermal radiation from macroscale membranes composed of chirality-sorted carbon nanotubes and its control
Source: Nat Commun. 2026 Jul 29;17:6967. doi: 10.1038/s41467-026-75711-4 (PMC13421534; doi:10.1038/s41467-026-75711-4)
Supplement: Supplementary file 4 — Source Data [file 41467_2026_75711_MOESM4_ESM.zip › Source data/Supplementary_Data_5_400K_bg.txt]

Data from AT069_NQ51B19821__48__17-45-36-002.txt Node

Date: Mon Sep 30 17:45:36 JST 2024
User: ymlab
Spectrometer: NQ51B1982
Trigger mode: 0
Integration Time (sec): 8.000000E-2
Scans to average: 100
Nonlinearity correction enabled: false
Boxcar width: 0
Storing dark spectrum: false
XAxis mode: Wavelengths
Number of Pixels in Spectrum: 512
>>>>>Begin Spectral Data<<<<<
899.399	2169.81
901.024	2135.71
902.648	2177.44
904.273	2149.39
905.897	2174.33
907.522	2160.06
909.146	2177.52
910.77	2145.52
912.394	2173.78
914.018	2152.49
915.642	2176.07
917.265	2147.86
918.889	2172.92
920.512	2153.79
922.136	2180.06
923.759	2147.08
925.382	2177.89
927.005	2150.97
928.628	2173.06
930.251	2155.63
931.873	2179.54
933.496	2152.66
935.118	2184.47
936.74	2152.56
938.363	2181.48
939.985	2156.71
941.607	2176.89
943.228	2163.71
944.85	2181.37
946.472	2146.4
948.093	2178.8
949.715	2146.67
951.336	2187.95
952.957	2154.63
954.578	2178.06
956.199	2143.79
957.82	2178.93
959.44	2149.03
961.061	2173.84
962.681	2154.06
964.302	2180.48
965.922	2152.86
967.542	2182.94
969.162	2178.34
970.782	2178.25
972.401	2153.77
974.021	2176.67
975.64	2153.68
977.26	2174.98
978.879	2143.63
980.498	2173.77
982.117	2150.05
983.736	2175.42
985.355	2159.03
986.973	2176.1
988.592	2149.78
990.21	2166.35
991.828	2149.99
993.446	2173.14
995.064	2150.44
996.682	2168.95
998.3	2148.53
999.917	2171.12
1001.535	2141.64
1003.152	2178.82
1004.769	2140.65
1006.387	2175.29
1008.003	2143.33
1009.62	2174.12
1011.237	2156.04
1012.854	2172.25
1014.47	2151.93
1016.086	2176.49
1017.703	2138.33
1019.319	2175.45
1020.935	2154.26
1022.55	2176.22
1024.166	2150
1025.782	2164.14
1027.397	2145.13
1029.012	2174.28
1030.627	2151.95
1032.243	2171.21
1033.857	2148.03
1035.472	2167.13
1037.087	2146.4
1038.701	2168.72
1040.316	2153.32
1041.93	2171.88
1043.544	2147.01
1045.158	2164.76
1046.772	2145.49
1048.386	2173.97
1049.999	2150.63
1051.613	2166.04
1053.226	2145.01
1054.839	2179.49
1056.452	2134.2
1058.065	2174.12
1059.678	2140.88
1061.29	2170.48
1062.903	2138.01
1064.515	2176.9
1066.127	2141.52
1067.74	2165.99
1069.351	2143.98
1070.963	2169.44
1072.575	2145.04
1074.186	2165.39
1075.798	2148.93
1077.409	2173.27
1079.02	2141.11
1080.631	2165.96
1082.242	2134.23
1083.853	2166.86
1085.463	2142.33
1087.074	2165.82
1088.684	2143.28
1090.294	2167.14
1091.904	2137.15
1093.514	2165.38
1095.124	2146.93
1096.733	2168.26
1098.343	2135.59
1099.952	2166.25
1101.561	2139
1103.17	2169.54
1104.779	2142.08
1106.388	2173.16
1107.996	2137.61
1109.605	2166.56
1111.213	2139.01
1112.821	2164.07
1114.429	2143.65
1116.037	2163.05
1117.645	2141.06
1119.252	2165.61
1120.86	2136.66
1122.467	2165.14
1124.074	2139.98
1125.681	2177.69
1127.288	2152.76
1128.895	2177.91
1130.501	2144.33
1132.108	2166.51
1133.714	2138.68
1135.32	2173.35
1136.926	2142.01
1138.532	2168.35
1140.138	2139.92
1141.743	2162.56
1143.349	2138.11
1144.954	2180.6
1146.559	2152.31
1148.164	2163
1149.768	2137.87
1151.373	2180.38
1152.978	2137.9
1154.582	2161.66
1156.186	2134.56
1157.79	2164.34
1159.394	2147.94
1160.998	2168.78
1162.601	2144.66
1164.205	2170.4
1165.808	2144.58
1167.411	2153.48
1169.014	2150.47
1170.617	2174.52
1172.219	2135.05
1173.822	2168.12
1175.424	2143.8
1177.026	2182.05
1178.628	2143.09
1180.23	2159.35
1181.832	2142.3
1183.433	2174.35
1185.035	2140.46
1186.636	2172.2
1188.237	2139.84
1189.838	2163.33
1191.439	2154.22
1193.04	2161.83
1194.64	2153.41
1196.24	2152.46
1197.84	2141.07
1199.44	2168.46
1201.04	2141.12
1202.64	2174.16
1204.239	2140.62
1205.839	2166.94
1207.438	2142
1209.037	2165.65
1210.636	2149.65
1212.235	2167.03
1213.833	2132.59
1215.432	2171.33
1217.03	2134.77
1218.628	2168.4
1220.226	2133.14
1221.823	2168.68
1223.421	2137.23
1225.018	2158.66
1226.616	2138.46
1228.213	2160.05
1229.81	2136.58
1231.407	2172.16
1233.003	2137.64
1234.6	2170.74
1236.196	2143.94
1237.792	2160.83
1239.388	2133.82
1240.984	2163.32
1242.579	2130.57
1244.175	2169.25
1245.77	2137.12
1247.365	2164.25
1248.96	2135.63
1250.555	2165.59
1252.149	2138.01
1253.744	2163.9
1255.338	2130.06
1256.932	2159.77
1258.526	2136.63
1260.12	2160.72
1261.714	2139.45
1263.307	2169.66
1264.9	2136.68
1266.494	2160.35
1268.086	2137.68
1269.679	2157.88
1271.272	2132.47
1272.864	2162
1274.456	2136.35
1276.049	2158.84
1277.64	2136.45
1279.232	2164.93
1280.824	2128.52
1282.415	2158.08
1284.006	2149.3
1285.597	2159.92
1287.188	2129.83
1288.779	2159.95
1290.37	2132
1291.96	2160.72
1293.55	2131.95
1295.14	2161.93
1296.73	2124.36
1298.32	2162.64
1299.909	2144.05
1301.499	2150.91
1303.088	2137.77
1304.677	2162.92
1306.265	2127.53
1307.854	2158.98
1309.442	2132.69
1311.031	2159.91
1312.619	2134.1
1314.207	2154.07
1315.794	2133.16
1317.382	2156.22
1318.969	2136.65
1320.557	2158.84
1322.144	2129.77
1323.73	2155.95
1325.317	2133.27
1326.904	2156.66
1328.49	2125.04
1330.076	2163.04
1331.662	2130.34
1333.248	2156.66
1334.833	2151.42
1336.419	2163.54
1338.004	2128.36
1339.589	2154.73
1341.174	2135.48
1342.758	2163.78
1344.343	2121.2
1345.927	2166.52
1347.511	2126.37
1349.095	2151.82
1350.679	2125.82
1352.263	2152.16
1353.846	2132.4
1355.429	2163.42
1357.012	2128.54
1358.595	2151.07
1360.178	2123.5
1361.76	2153.68
1363.343	2133.08
1364.925	2154.87
1366.507	2133.83
1368.088	2154.11
1369.67	2125.62
1371.251	2152.33
1372.832	2124.82
1374.413	2150.2
1375.994	2137.14
1377.575	2154.45
1379.155	2132.04
1380.735	2145.76
1382.316	2123.25
1383.895	2158.61
1385.475	2132.81
1387.055	2159.65
1388.634	2130.83
1390.213	2152.21
1391.792	2132.34
1393.371	2159.65
1394.949	2144.89
1396.527	2155.88
1398.106	2135.6
1399.684	2156.88
1401.261	2133.95
1402.839	2152.07
1404.416	2131.79
1405.993	2154.43
1407.57	2134.73
1409.147	2151.74
1410.724	2127.91
1412.3	2153.38
1413.876	2126.52
1415.452	2146.26
1417.028	2145.19
1418.604	2164.74
1420.179	2136.64
1421.755	2151.62
1423.33	2132.83
1424.905	2153.04
1426.479	2137.07
1428.054	2151.01
1429.628	2127.97
1431.202	2149.87
1432.776	2130.29
1434.35	2156.22
1435.923	2132.79
1437.496	2156.58
1439.069	2125.25
1440.642	2159.04
1442.215	2128.05
1443.788	2149.53
1445.36	2138.63
1446.932	2158
1448.504	2126.27
1450.076	2140.04
1451.647	2135.99
1453.218	2161.33
1454.789	2135.84
1456.36	2155.07
1457.931	2132.22
1459.502	2144.64
1461.072	2133.68
1462.642	2157.61
1464.212	2129.36
1465.781	2156
1467.351	2146.53
1468.92	2148.24
1470.489	2134.04
1472.058	2158.36
1473.627	2124.38
1475.195	2137.49
1476.764	2126.2
1478.332	2151.63
1479.9	2128.37
1481.467	2151.54
1483.035	2132.46
1484.602	2159.46
1486.169	2142.64
1487.736	2159.13
1489.302	2117.25
1490.869	2137.09
1492.435	2124.91
1494.001	2145.34
1495.567	2125.61
1497.132	2145.19
1498.698	2132.94
1500.263	2154.49
1501.828	2129.45
1503.393	2150.57
1504.957	2130.74
1506.521	2147.32
1508.086	2116.08
1509.65	2153.23
1511.213	2127.39
1512.777	2156.31
1514.34	2118.26
1515.903	2137.38
1517.466	2122.59
1519.029	2150.37
1520.591	2129.03
1522.153	2149.91
1523.715	2120.07
1525.277	2140.01
1526.839	2122.49
1528.4	2137.9
1529.961	2128.13
1531.522	2149.01
1533.083	2129.04
1534.643	2146.09
1536.204	2128.91
1537.764	2159.45
1539.324	2125.23
1540.883	2143.29
1542.443	2134.5
1544.002	2145.62
1545.561	2126.3
1547.12	2163.39
1548.679	2118.5
1550.237	2141.61
1551.795	2122.16
1553.353	2151.5
1554.911	2132.37
1556.468	2150.95
1558.026	2126.06
1559.583	2139.44
1561.139	2133.8
1562.696	2150.01
1564.252	2122.8
1565.809	2142.87
1567.365	2129.34
1568.92	2143.18
1570.476	2130.32
1572.031	2155.98
1573.586	2122.6
1575.141	2145.68
1576.696	2151.96
1578.25	2150.13
1579.805	2129.5
1581.359	2142.19
1582.912	2135.96
1584.466	2153.33
1586.019	2120.06
1587.572	2162.9
1589.125	2122.2
1590.678	2148.01
1592.23	2128.62
1593.782	2141.49
1595.334	2124.31
1596.886	2145.79
1598.438	2134.24
1599.989	2140.2
1601.54	2129.91
1603.091	2138.24
1604.642	2123.4
1606.192	2146.63
1607.742	2150.82
1609.292	2143.56
1610.842	2138.31
1612.391	2149.09
1613.941	2125.4
1615.49	2148.97
1617.038	2137.08
1618.587	2146.12
1620.135	2125.1
1621.684	2143.23
1623.231	2109.85
1624.779	2143.88
1626.327	2128.08
1627.874	2144.89
1629.421	2117.73
1630.968	2147.45
1632.514	2130.56
1634.06	2134.88
1635.606	2128.77
1637.152	2139.79
1638.698	2118.64
1640.243	2138.35
1641.788	2122.25
1643.333	2138.07
1644.878	2128.81
1646.422	2145.8
1647.967	2119.72
1649.511	2133.5
1651.054	2128.77
1652.598	2143.59
1654.141	2122.51
1655.684	2134.36
1657.227	2114.31
1658.77	2143.97
1660.312	2107.3
1661.854	2130.86
1663.396	2113.27
1664.937	2145.83
1666.479	2126.24
1668.02	2141.3
1669.561	2118.51
1671.102	2127.01
1672.642	2128.64
1674.182	2140.38
1675.722	2133.42
1677.262	2132.01
1678.801	2120.15
1680.341	2142.02
1681.88	2133.5
1683.418	2132.23
1684.957	2122.69
1686.495	2147.38
1688.033	2129.78
1689.571	2142.64
1691.109	2129.36
1692.646	2132.32
1694.183	2123.48
1695.72	2128.39
1697.257	2115.78
1698.793	2127.15
1700.329	2118.33
1701.865	2131.45
1703.401	2112
1704.936	2126.73
1706.471	2121.32
1708.006	2123.58
1709.541	2121.75
