# Supplementary material for: Exciton thermal radiation from macroscale membranes composed of chirality-sorted carbon nanotubes and its control
Source: Nat Commun. 2026 Jul 29;17:6967. doi: 10.1038/s41467-026-75711-4 (PMC13421534; doi:10.1038/s41467-026-75711-4)
Supplement: Supplementary file 4 — Source Data [file 41467_2026_75711_MOESM4_ESM.zip › Source data/Supplementary_Data_8_heating_450K.txt]

Data from AT069_NQ51B19821__5__13-41-07-719.txt Node

Date: Wed Sep 25 13:41:07 JST 2024
User: ymlab
Spectrometer: NQ51B1982
Trigger mode: 0
Integration Time (sec): 8.000000E-2
Scans to average: 100
Nonlinearity correction enabled: false
Boxcar width: 0
Storing dark spectrum: false
XAxis mode: Wavelengths
Number of Pixels in Spectrum: 512
>>>>>Begin Spectral Data<<<<<
899.399	7638.37
901.024	7724.45
902.648	7954.46
904.273	8045.31
905.897	8278.21
907.522	8383.22
909.146	8604.9
910.77	8722.99
912.394	8976.89
914.018	9188.46
915.642	9597.41
917.265	10024.64
918.889	10771.39
920.512	11390.22
922.136	12133.22
923.759	12578.73
925.382	13183.65
927.005	13536.26
928.628	13992.32
930.251	14261.4
931.873	14720.88
933.496	14891
935.118	15250.64
936.74	15412.87
938.363	15819.07
939.985	15949.3
941.607	16254.27
943.228	16345.66
944.85	16651.62
946.472	16772.15
948.093	17052.26
949.715	17163.94
951.336	17493.61
952.957	17511.74
954.578	17724.12
956.199	17749.87
957.82	18053.3
959.44	18078.9
961.061	18272.61
962.681	18271.43
964.302	18528.56
965.922	18627.81
967.542	18828.05
969.162	18913.13
970.782	19121.71
972.401	19002.98
974.021	19231.02
975.64	19178.58
977.26	19353.63
978.879	19420.77
980.498	19632.8
982.117	19599.47
983.736	19792.07
985.355	19717.96
986.973	19961.54
988.592	19913.38
990.21	20048.64
991.828	19998.04
993.446	20069.71
995.064	19975.87
996.682	20167.74
998.3	20082.29
999.917	20102.96
1001.535	20073.41
1003.152	20200.51
1004.769	20064.39
1006.387	20095.16
1008.003	19848.17
1009.62	19839.97
1011.237	19630.38
1012.854	19642.61
1014.47	19440.77
1016.086	19275.44
1017.703	18920.64
1019.319	18856.55
1020.935	18557.57
1022.55	18368.27
1024.166	17946.73
1025.782	17716.36
1027.397	17290.7
1029.012	17075.07
1030.627	16616.21
1032.243	16327.43
1033.857	15871.15
1035.472	15589.8
1037.087	15121.73
1038.701	14857.14
1040.316	14353.59
1041.93	14061.25
1043.544	13614.77
1045.158	13360.58
1046.772	12954.32
1048.386	12698.55
1049.999	12300.68
1051.613	12086.28
1053.226	11754.95
1054.839	11638.55
1056.452	11334.71
1058.065	11212.1
1059.678	11018.85
1061.29	10964.37
1062.903	10786.42
1064.515	10776.99
1066.127	10632.3
1067.74	10687.08
1069.351	10613.76
1070.963	10715.47
1072.575	10667.94
1074.186	10845.53
1075.798	10883.6
1077.409	11028.88
1079.02	11169.67
1080.631	11478.06
1082.242	11581.02
1083.853	11962.2
1085.463	12043.44
1087.074	12413.89
1088.684	12681.64
1090.294	13124.42
1091.904	13303.73
1093.514	13679.94
1095.124	13951.87
1096.733	14536.96
1098.343	14836.14
1099.952	15312.79
1101.561	15691.31
1103.17	16266.28
1104.779	16660.15
1106.388	17155.55
1107.996	17566.53
1109.605	18158.47
1111.213	18419.2
1112.821	19012.64
1114.429	19448.41
1116.037	20009.79
1117.645	20322.27
1119.252	20964.38
1120.86	21189.34
1122.467	21681.96
1124.074	22099.87
1125.681	22728.78
1127.288	23247.36
1128.895	23824.68
1130.501	24198.56
1132.108	24912.31
1133.714	24956.54
1135.32	25517.58
1136.926	25959.98
1138.532	26901.47
1140.138	26889.84
1141.743	27313.44
1143.349	27562.25
1144.954	27958.3
1146.559	28227.77
1148.164	28806
1149.768	28830.05
1151.373	29364.5
1152.978	29300.39
1154.582	29860.93
1156.186	29890.43
1157.79	30294.26
1159.394	30183.08
1160.998	30677.79
1162.601	30571.55
1164.205	30963.24
1165.808	30810.83
1167.411	31069.7
1169.014	30971.09
1170.617	30973.71
1172.219	30790.32
1173.822	31032.9
1175.424	30848.85
1177.026	31202.06
1178.628	31146.85
1180.23	31347.94
1181.832	31186.76
1183.433	31227.2
1185.035	30943.15
1186.636	31476.69
1188.237	31376.26
1189.838	31690.68
1191.439	31537.77
1193.04	31599.87
1194.64	31369.93
1196.24	31917.66
1197.84	31876.53
1199.44	32307.05
1201.04	32119.08
1202.64	32452
1204.239	32431.41
1205.839	32962.64
1207.438	32595.54
1209.037	33290.16
1210.636	33249.96
1212.235	33763.7
1213.833	33687.02
1215.432	33898.77
1217.03	33986.51
1218.628	34644.67
1220.226	34449.02
1221.823	34781.26
1223.421	34692.4
1225.018	35232.41
1226.616	35211.77
1228.213	35712.85
1229.81	35632.16
1231.407	36190.62
1233.003	35835.87
1234.6	36378.04
1236.196	35895.4
1237.792	36119.93
1239.388	36182.63
1240.984	36650.43
1242.579	36752.12
1244.175	36826.34
1245.77	36626.22
1247.365	37070.73
1248.96	37046.4
1250.555	37415.13
1252.149	37248.29
1253.744	37823.02
1255.338	37559.85
1256.932	38098.72
1258.526	37996.32
1260.12	37866.35
1261.714	38331.77
1263.307	38575.96
1264.9	38559.96
1266.494	38582.03
1268.086	38666.22
1269.679	39321.78
1271.272	38696.25
1272.864	39634.05
1274.456	39334.12
1276.049	40080.66
1277.64	39887.49
1279.232	39855.49
1280.824	39951.79
1282.415	40177.81
1284.006	40247.66
1285.597	40503.59
1287.188	40457.55
1288.779	40600.45
1290.37	40656.72
1291.96	41107.63
1293.55	40931.13
1295.14	41424.53
1296.73	40979.47
1298.32	41794.93
1299.909	41208.3
1301.499	41451.48
1303.088	41166.1
1304.677	42190.88
1306.265	41562.16
1307.854	42149.23
1309.442	41999.45
1311.031	42315.78
1312.619	42177.47
1314.207	42472.24
1315.794	42299.16
1317.382	42501.16
1318.969	42628.57
1320.557	42599.36
1322.144	42775.6
1323.73	43065.93
1325.317	43232.4
1326.904	43283.91
1328.49	43294.68
1330.076	43316.39
1331.662	43230.36
1333.248	43081.2
1334.833	43656.19
1336.419	43554.36
1338.004	43467.89
1339.589	43528.32
1341.174	43807.58
1342.758	43788.6
1344.343	43393.38
1345.927	43641.58
1347.511	42757.89
1349.095	42308.84
1350.679	41945.31
1352.263	41317.41
1353.846	41118.14
1355.429	39507.91
1357.012	39930.44
1358.595	40475.88
1360.178	39201.5
1361.76	36860.86
1363.343	37708.59
1364.925	37704.92
1366.507	38998.94
1368.088	37640.19
1369.67	38747.63
1371.251	37541.63
1372.832	38511.29
1374.413	39377.09
1375.994	38519.31
1377.575	37148.69
1379.155	35904.45
1380.735	33220.38
1382.316	31880.51
1383.895	31635.75
1385.475	33421.53
1387.055	34748.7
1388.634	33786.41
1390.213	35887.66
1391.792	35736.87
1393.371	35076.17
1394.949	35157.85
1396.527	33927.95
1398.106	37032.59
1399.684	36305.89
1401.261	34281.63
1402.839	38528.2
1404.416	36777.24
1405.993	36587.52
1407.57	36985.4
1409.147	37831.55
1410.724	38052.8
1412.3	39750.23
1413.876	38771.05
1415.452	38837.53
1417.028	40340.71
1418.604	40203.11
1420.179	40131.34
1421.755	40927.63
1423.33	40657.26
1424.905	40389.82
1426.479	41309.17
1428.054	41416.44
1429.628	41118.09
1431.202	41198.97
1432.776	40582.36
1434.35	41150.88
1435.923	40512
1437.496	41325.19
1439.069	41218.63
1440.642	41989.45
1442.215	41147.36
1443.788	41344.13
1445.36	41166.58
1446.932	42020.96
1448.504	42492.66
1450.076	41783.95
1451.647	41435.57
1453.218	41572.69
1454.789	41815.95
1456.36	42331.61
1457.931	42073.2
1459.502	42204.44
1461.072	40743.05
1462.642	41138.3
1464.212	41365.01
1465.781	41802.41
1467.351	41063.64
1468.92	41480.66
1470.489	41604.65
1472.058	41263.41
1473.627	41626.27
1475.195	42029.15
1476.764	41183.97
1478.332	41940.67
1479.9	41114.62
1481.467	41796.05
1483.035	41449.28
1484.602	42000.28
1486.169	41781.44
1487.736	41774.87
1489.302	41738.12
1490.869	41001.02
1492.435	41122.48
1494.001	40924.77
1495.567	40092.11
1497.132	40624.58
1498.698	40174
1500.263	40809.3
1501.828	40572.05
1503.393	40266.58
1504.957	39716.34
1506.521	39747.62
1508.086	39767.45
1509.65	40004.39
1511.213	39891.49
1512.777	40820.17
1514.34	39333.69
1515.903	40053.82
1517.466	40184.4
1519.029	39748.99
1520.591	40001.55
1522.153	39671.09
1523.715	39987.64
1525.277	39830.16
1526.839	39462.44
1528.4	40806.81
1529.961	39781.5
1531.522	39734.4
1533.083	39663.56
1534.643	39912.11
1536.204	40345.11
1537.764	39922.11
1539.324	39487.8
1540.883	40278.48
1542.443	39318.23
1544.002	40038.51
1545.561	39495.52
1547.12	39099.59
1548.679	39178.25
1550.237	39282.57
1551.795	39262.21
1553.353	39469.41
1554.911	38318.97
1556.468	38737.03
1558.026	38253.63
1559.583	38005.17
1561.139	38471.25
1562.696	38292.76
1564.252	37838.94
1565.809	38789.24
1567.365	37907.17
1568.92	38230.05
1570.476	38349.27
1572.031	37387.5
1573.586	37075.55
1575.141	37628.19
1576.696	37139.19
1578.25	38192.7
1579.805	37622.61
1581.359	37596.19
1582.912	37950.63
1584.466	37593.29
1586.019	36887.87
1587.572	37545.28
1589.125	36707.1
1590.678	37500
1592.23	37035.73
1593.782	36737.59
1595.334	36629.88
1596.886	36421.58
1598.438	35280.4
1599.989	35702.16
1601.54	35226.49
1603.091	35606.58
1604.642	35751.12
1606.192	35195.07
1607.742	34995.61
1609.292	35955.71
1610.842	35118.4
1612.391	35486.2
1613.941	35294.61
1615.49	35002.64
1617.038	34435.74
1618.587	34786.31
1620.135	34107.52
1621.684	34145.34
1623.231	33906.06
1624.779	33974.75
1626.327	33872.27
1627.874	33796.7
1629.421	32960.41
1630.968	33934.13
1632.514	33429.4
1634.06	32728.16
1635.606	32753.45
1637.152	32935.59
1638.698	31453.91
1640.243	31764.17
1641.788	31163.23
1643.333	30391.05
1644.878	29795.46
1646.422	29359.31
1647.967	27590.49
1649.511	27327.01
1651.054	26168.9
1652.598	24527.79
1654.141	23145.18
1655.684	21894.75
1657.227	19889
1658.77	18562.88
1660.312	17033.7
1661.854	15536.98
1663.396	14446.4
1664.937	13574.98
1666.479	12170.2
1668.02	11484.83
1669.561	10644.76
1671.102	9823.63
1672.642	9101.64
1674.182	8686.21
1675.722	8100.12
1677.262	7712.1
1678.801	7331.97
1680.341	6936.65
1681.88	6554.03
1683.418	6300.8
1684.957	5933.38
1686.495	5628.77
1688.033	5389.65
1689.571	5228.77
1691.109	4954.34
1692.646	4771.2
1694.183	4597.43
1695.72	4454.45
1697.257	4334.68
1698.793	4240.89
1700.329	4065.49
1701.865	3964.18
1703.401	3868.07
1704.936	3775.7
1706.471	3679.57
1708.006	3606.49
1709.541	3524.5
