# Supplementary material for: Exciton thermal radiation from macroscale membranes composed of chirality-sorted carbon nanotubes and its control
Source: Nat Commun. 2026 Jul 29;17:6967. doi: 10.1038/s41467-026-75711-4 (PMC13421534; doi:10.1038/s41467-026-75711-4)
Supplement: Supplementary file 4 — Source Data [file 41467_2026_75711_MOESM4_ESM.zip › Source data/Supplementary_Data_7_cooling_600K.txt]

Data from AT069_NQ51B19821__32__18-39-07-574.txt Node

Date: Tue Sep 24 18:39:07 JST 2024
User: ymlab
Spectrometer: NQ51B1982
Trigger mode: 0
Integration Time (sec): 8.000000E-2
Scans to average: 100
Nonlinearity correction enabled: false
Boxcar width: 0
Storing dark spectrum: false
XAxis mode: Wavelengths
Number of Pixels in Spectrum: 512
>>>>>Begin Spectral Data<<<<<
899.399	4306.16
901.024	4328.34
902.648	4439.98
904.273	4462.88
905.897	4569.16
907.522	4600.79
909.146	4696.11
910.77	4699.16
912.394	4821.64
914.018	4890.15
915.642	5049.68
917.265	5187.77
918.889	5484.25
920.512	5698.97
922.136	5988.53
923.759	6123.91
925.382	6375.75
927.005	6489.87
928.628	6656.61
930.251	6760.23
931.873	6906.34
933.496	6955.88
935.118	7095.11
936.74	7144.72
938.363	7285.26
939.985	7299.31
941.607	7426.07
943.228	7465.69
944.85	7582.42
946.472	7596.61
948.093	7691.92
949.715	7712.44
951.336	7827.95
952.957	7832.58
954.578	7934.82
956.199	7989.91
957.82	8140.65
959.44	8088.89
961.061	8182.64
962.681	8204.68
964.302	8337.97
965.922	8361.53
967.542	8475.29
969.162	8466.9
970.782	8530.66
972.401	8521.94
974.021	8640.07
975.64	8641.48
977.26	8721.73
978.879	8763.81
980.498	8840.03
982.117	8783.54
983.736	8981.48
985.355	8988.57
986.973	9035.9
988.592	9005.58
990.21	9092.82
991.828	9138.46
993.446	9207.27
995.064	9093.19
996.682	9226.47
998.3	9229.5
999.917	9240.11
1001.535	9189.87
1003.152	9328.27
1004.769	9266.89
1006.387	9326.68
1008.003	9270.6
1009.62	9328.31
1011.237	9365.31
1012.854	9380.25
1014.47	9317.68
1016.086	9384.56
1017.703	9236.38
1019.319	9251.32
1020.935	9223.44
1022.55	9225.88
1024.166	9129.71
1025.782	9113.58
1027.397	8987.77
1029.012	9032.74
1030.627	8881.77
1032.243	8871.5
1033.857	8736.22
1035.472	8741.28
1037.087	8689.1
1038.701	8641.02
1040.316	8508.25
1041.93	8396.86
1043.544	8263.19
1045.158	8252.77
1046.772	8122.8
1048.386	8068.23
1049.999	7908.26
1051.613	7875
1053.226	7696.99
1054.839	7714.55
1056.452	7599.93
1058.065	7626.07
1059.678	7483.38
1061.29	7458.37
1062.903	7296.73
1064.515	7281.23
1066.127	7219.7
1067.74	7241.21
1069.351	7143.22
1070.963	7192.39
1072.575	7130.04
1074.186	7221.19
1075.798	7114.31
1077.409	7118.83
1079.02	7103.6
1080.631	7144.75
1082.242	7150.75
1083.853	7245.81
1085.463	7183.4
1087.074	7269.94
1088.684	7310.84
1090.294	7381.24
1091.904	7299.5
1093.514	7405.19
1095.124	7514.89
1096.733	7676.02
1098.343	7677.8
1099.952	7855.45
1101.561	7865.5
1103.17	8033.98
1104.779	8059.62
1106.388	8309.13
1107.996	8409.83
1109.605	8535.9
1111.213	8615.32
1112.821	8751.09
1114.429	8851.26
1116.037	9060.42
1117.645	9113.51
1119.252	9260.31
1120.86	9355.18
1122.467	9540.46
1124.074	9638.88
1125.681	9777.15
1127.288	9905.66
1128.895	10105.95
1130.501	10214.24
1132.108	10494.99
1133.714	10476.84
1135.32	10579.47
1136.926	10610.81
1138.532	10799.45
1140.138	10929.66
1141.743	11360.69
1143.349	11444.17
1144.954	11497.33
1146.559	11501
1148.164	11731.9
1149.768	11716.89
1151.373	12061.64
1152.978	11963.81
1154.582	12311.91
1156.186	12227.68
1157.79	12390.38
1159.394	12348.05
1160.998	12543.03
1162.601	12544.94
1164.205	12784.86
1165.808	12779.82
1167.411	13036.09
1169.014	12945.99
1170.617	12994.89
1172.219	13027.46
1173.822	13175.01
1175.424	12982.38
1177.026	13254.51
1178.628	13120.04
1180.23	13120.52
1181.832	13113.34
1183.433	13300.6
1185.035	13274.99
1186.636	13424.62
1188.237	13182.35
1189.838	13369.64
1191.439	13373.52
1193.04	13346.3
1194.64	13358.14
1196.24	13449.49
1197.84	13287.7
1199.44	13559.55
1201.04	13524.25
1202.64	13653.6
1204.239	13536.51
1205.839	13660.17
1207.438	13609.05
1209.037	13870.05
1210.636	13868.56
1212.235	14071.07
1213.833	13969.96
1215.432	13877.61
1217.03	13860.26
1218.628	13968.42
1220.226	14017.43
1221.823	14080.4
1223.421	13984.99
1225.018	14182.46
1226.616	14037.34
1228.213	14319.95
1229.81	14387.42
1231.407	14392.91
1233.003	14270.73
1234.6	14439.48
1236.196	14270.88
1237.792	14440.2
1239.388	14448.2
1240.984	14647.84
1242.579	14807.65
1244.175	14779.11
1245.77	14510.77
1247.365	14474.51
1248.96	14620.22
1250.555	14871.23
1252.149	14618.56
1253.744	14799.37
1255.338	14858.19
1256.932	14935.15
1258.526	14988.32
1260.12	15144.44
1261.714	15200.08
1263.307	15385.74
1264.9	15532.85
1266.494	15607.12
1268.086	15319.36
1269.679	15462.01
1271.272	15426.44
1272.864	15729.93
1274.456	15651.04
1276.049	15868.97
1277.64	15519.05
1279.232	15899.27
1280.824	15696.64
1282.415	15871.36
1284.006	15653.81
1285.597	15731.19
1287.188	15871.69
1288.779	15984.15
1290.37	16007.69
1291.96	16232.64
1293.55	16108.12
1295.14	16327.04
1296.73	15973.6
1298.32	16180.84
1299.909	16072.57
1301.499	16552.88
1303.088	16256.24
1304.677	16213.86
1306.265	16133.56
1307.854	16633.89
1309.442	16525.34
1311.031	16776.17
1312.619	16729.36
1314.207	16739.99
1315.794	16677.27
1317.382	16944.49
1318.969	16891.32
1320.557	16938.12
1322.144	16818.79
1323.73	16868.17
1325.317	16996.55
1326.904	17195.73
1328.49	16927.83
1330.076	17166.25
1331.662	17110.29
1333.248	17005.13
1334.833	17251.09
1336.419	17292.92
1338.004	17193.96
1339.589	17319.33
1341.174	17279.78
1342.758	17316.65
1344.343	17389.55
1345.927	17552.91
1347.511	17461.56
1349.095	17076.18
1350.679	16995.48
1352.263	16615.65
1353.846	16400.59
1355.429	15854.99
1357.012	15902.18
1358.595	15859.61
1360.178	15429.73
1361.76	14917.69
1363.343	14843.56
1364.925	15295.7
1366.507	15689.86
1368.088	15434.78
1369.67	15096.52
1371.251	15009.66
1372.832	15291.03
1374.413	15426.92
1375.994	15069.42
1377.575	14657.06
1379.155	14247.53
1380.735	13239.02
1382.316	12782.06
1383.895	12497.94
1385.475	13256.23
1387.055	13701.89
1388.634	13467.28
1390.213	14261.35
1391.792	14180.06
1393.371	14000.34
1394.949	14143.36
1396.527	13439.88
1398.106	14553.41
1399.684	14836.18
1401.261	13869.54
1402.839	15297.61
1404.416	14828.63
1405.993	14835.12
1407.57	14795.19
1409.147	15118.9
1410.724	15104.5
1412.3	15801.63
1413.876	15521.26
1415.452	15465.29
1417.028	15874.08
1418.604	15825.39
1420.179	15740.06
1421.755	16030.89
1423.33	16171.08
1424.905	16340.02
1426.479	16624.52
1428.054	16390.1
1429.628	16369.42
1431.202	16476.35
1432.776	16308.84
1434.35	16373.7
1435.923	16441.36
1437.496	16661.07
1439.069	16205.2
1440.642	16445.7
1442.215	16356.71
1443.788	16776.6
1445.36	16692.49
1446.932	16458.77
1448.504	16904.4
1450.076	16677.75
1451.647	16251.53
1453.218	16413.06
1454.789	16299.44
1456.36	16498.73
1457.931	16494.06
1459.502	16684.54
1461.072	16236.31
1462.642	16581.63
1464.212	16295.96
1465.781	16475.26
1467.351	16547.9
1468.92	16558.59
1470.489	16390.4
1472.058	16226.03
1473.627	16566.33
1475.195	16626.87
1476.764	16645.46
1478.332	16782.23
1479.9	16460.27
1481.467	16723.51
1483.035	16395.29
1484.602	16676.85
1486.169	16285.6
1487.736	16388.72
1489.302	16618.9
1490.869	16594.68
1492.435	16444.92
1494.001	16790.95
1495.567	16337.91
1497.132	16546.16
1498.698	16231.47
1500.263	16238.99
1501.828	16028.27
1503.393	16395.65
1504.957	16457.33
1506.521	16120.93
1508.086	16275.96
1509.65	16417.28
1511.213	16221.14
1512.777	16597.27
1514.34	15983.86
1515.903	16006.91
1517.466	15944
1519.029	15831.76
1520.591	15590.34
1522.153	15643.18
1523.715	15796.04
1525.277	16130.94
1526.839	15735.65
1528.4	15849.06
1529.961	15729.13
1531.522	15948.88
1533.083	15960.2
1534.643	15608.09
1536.204	15793.11
1537.764	15964.67
1539.324	15554.15
1540.883	15666.04
1542.443	15463.35
1544.002	15341.11
1545.561	15304.54
1547.12	15563.26
1548.679	15784.94
1550.237	15959.32
1551.795	15802.12
1553.353	15980.52
1554.911	15469.48
1556.468	15629.95
1558.026	15544.04
1559.583	15715.33
1561.139	15548.04
1562.696	15412.38
1564.252	15325.5
1565.809	15671.34
1567.365	15197.44
1568.92	15170.69
1570.476	15340.67
1572.031	15238.86
1573.586	14970.36
1575.141	15453.92
1576.696	15254.6
1578.25	15329.12
1579.805	14996.24
1581.359	14871.94
1582.912	15010.11
1584.466	14598.01
1586.019	14329.82
1587.572	14532.7
1589.125	14570.39
1590.678	15161.5
1592.23	15096.79
1593.782	14951.21
1595.334	14817.11
1596.886	14930.17
1598.438	14620.85
1599.989	14732.72
1601.54	14728.25
1603.091	14695.6
1604.642	14546.85
1606.192	14562.97
1607.742	14426.42
1609.292	14520.11
1610.842	14004.54
1612.391	14093.03
1613.941	14038.44
1615.49	13997.26
1617.038	14095.15
1618.587	14103.76
1620.135	13977.02
1621.684	14317.49
1623.231	14163.61
1624.779	13782.75
1626.327	13821.14
1627.874	14138.27
1629.421	13804.22
1630.968	13717.64
1632.514	13337.27
1634.06	13089.04
1635.606	13315.35
1637.152	13314.05
1638.698	12900.66
1640.243	12923.9
1641.788	12683.82
1643.333	12520.66
1644.878	12436.9
1646.422	12371.08
1647.967	11576.43
1649.511	11207.92
1651.054	10708.69
1652.598	10282.98
1654.141	9831.88
1655.684	9326.74
1657.227	8590.53
1658.77	8129.96
1660.312	7554.67
1661.854	7090.58
1663.396	6631.47
1664.937	6389.51
1666.479	5885.39
1668.02	5577.49
1669.561	5294.07
1671.102	5076.22
1672.642	4825.95
1674.182	4616.11
1675.722	4388.27
1677.262	4199.9
1678.801	4057.11
1680.341	3907.26
1681.88	3759
1683.418	3661.55
1684.957	3548.2
1686.495	3461.21
1688.033	3364.44
1689.571	3298.67
1691.109	3196.19
1692.646	3139.96
1694.183	3083.84
1695.72	3015.43
1697.257	2943.18
1698.793	2920.25
1700.329	2863.16
1701.865	2829.39
1703.401	2772.68
1704.936	2754.09
1706.471	2712.22
1708.006	2690.13
1709.541	2665.94
