# Supplementary material for: Exciton thermal radiation from macroscale membranes composed of chirality-sorted carbon nanotubes and its control
Source: Nat Commun. 2026 Jul 29;17:6967. doi: 10.1038/s41467-026-75711-4 (PMC13421534; doi:10.1038/s41467-026-75711-4)
Supplement: Supplementary file 4 — Source Data [file 41467_2026_75711_MOESM4_ESM.zip › Source data/Supplementary_Data_16_heating_750K.txt]

Data from MK75SS02_1_NIR_750K_sig_NQ51B19821__0__22.txt Node

Date: Mon Nov 17 10:56:12 JST 2025
User: ymlab
Spectrometer: NQ51B1982
Trigger mode: 0
Integration Time (sec): 1.000000E-1
Scans to average: 1
Nonlinearity correction enabled: false
Boxcar width: 0
Storing dark spectrum: false
XAxis mode: Wavelengths
Number of Pixels in Spectrum: 512
>>>>>Begin Spectral Data<<<<<
899.399	2875
901.024	2862
902.648	2942
904.273	2900
905.897	2955
907.522	2976
909.146	3037
910.77	3019
912.394	3093
914.018	3091
915.642	3138
917.265	3144
918.889	3252
920.512	3316
922.136	3462
923.759	3513
925.382	3630
927.005	3684
928.628	3765
930.251	3785
931.873	3906
933.496	3878
935.118	3959
936.74	3934
938.363	4036
939.985	4070
941.607	4112
943.228	4120
944.85	4169
946.472	4172
948.093	4265
949.715	4196
951.336	4296
952.957	4327
954.578	4354
956.199	4383
957.82	4411
959.44	4385
961.061	4448
962.681	4464
964.302	4524
965.922	4480
967.542	4533
969.162	4538
970.782	4594
972.401	4598
974.021	4648
975.64	4616
977.26	4664
978.879	4660
980.498	4736
982.117	4716
983.736	4782
985.355	4768
986.973	4838
988.592	4863
990.21	4899
991.828	4811
993.446	4837
995.064	4831
996.682	4918
998.3	4852
999.917	4952
1001.535	4920
1003.152	4962
1004.769	4917
1006.387	4964
1008.003	4945
1009.62	4956
1011.237	4902
1012.854	4876
1014.47	4863
1016.086	4896
1017.703	4784
1019.319	4772
1020.935	4764
1022.55	4814
1024.166	4724
1025.782	4755
1027.397	4656
1029.012	4649
1030.627	4560
1032.243	4574
1033.857	4489
1035.472	4527
1037.087	4451
1038.701	4448
1040.316	4369
1041.93	4314
1043.544	4232
1045.158	4262
1046.772	4163
1048.386	4127
1049.999	4045
1051.613	4038
1053.226	3956
1054.839	3956
1056.452	3861
1058.065	3882
1059.678	3781
1061.29	3785
1062.903	3726
1064.515	3712
1066.127	3666
1067.74	3704
1069.351	3644
1070.963	3655
1072.575	3594
1074.186	3578
1075.798	3500
1077.409	3507
1079.02	3452
1080.631	3472
1082.242	3432
1083.853	3478
1085.463	3448
1087.074	3472
1088.684	3454
1090.294	3476
1091.904	3463
1093.514	3497
1095.124	3473
1096.733	3540
1098.343	3559
1099.952	3596
1101.561	3564
1103.17	3588
1104.779	3603
1106.388	3616
1107.996	3628
1109.605	3704
1111.213	3725
1112.821	3792
1114.429	3798
1116.037	3847
1117.645	3862
1119.252	3981
1120.86	4028
1122.467	4140
1124.074	4101
1125.681	4102
1127.288	4186
1128.895	4312
1130.501	4293
1132.108	4328
1133.714	4424
1135.32	4626
1136.926	4500
1138.532	4582
1140.138	4635
1141.743	4774
1143.349	4702
1144.954	4874
1146.559	4892
1148.164	4997
1149.768	4941
1151.373	5090
1152.978	5086
1154.582	5254
1156.186	5194
1157.79	5365
1159.394	5332
1160.998	5490
1162.601	5500
1164.205	5584
1165.808	5592
1167.411	5674
1169.014	5778
1170.617	5838
1172.219	5754
1173.822	5782
1175.424	5820
1177.026	5940
1178.628	5900
1180.23	5972
1181.832	5984
1183.433	6160
1185.035	5978
1186.636	5986
1188.237	5992
1189.838	6100
1191.439	5964
1193.04	6031
1194.64	6095
1196.24	6161
1197.84	6290
1199.44	6506
1201.04	6370
1202.64	6456
1204.239	6395
1205.839	6378
1207.438	6364
1209.037	6440
1210.636	6386
1212.235	6567
1213.833	6626
1215.432	6571
1217.03	6546
1218.628	6672
1220.226	6605
1221.823	6622
1223.421	6566
1225.018	6521
1226.616	6618
1228.213	6714
1229.81	6670
1231.407	6828
1233.003	6777
1234.6	6758
1236.196	6766
1237.792	6855
1239.388	6890
1240.984	7022
1242.579	6989
1244.175	6996
1245.77	6875
1247.365	7116
1248.96	7045
1250.555	7142
1252.149	7129
1253.744	7113
1255.338	6960
1256.932	7036
1258.526	7147
1260.12	7248
1261.714	7051
1263.307	7110
1264.9	6993
1266.494	7165
1268.086	7171
1269.679	7328
1271.272	7106
1272.864	7314
1274.456	7392
1276.049	7490
1277.64	7570
1279.232	7593
1280.824	7514
1282.415	7662
1284.006	7518
1285.597	7610
1287.188	7520
1288.779	7642
1290.37	7730
1291.96	7912
1293.55	8076
1295.14	8075
1296.73	7744
1298.32	7784
1299.909	7839
1301.499	7909
1303.088	8196
1304.677	8342
1306.265	8050
1307.854	8086
1309.442	7935
1311.031	8083
1312.619	7987
1314.207	7900
1315.794	8024
1317.382	8115
1318.969	8202
1320.557	8258
1322.144	8092
1323.73	8194
1325.317	8228
1326.904	8370
1328.49	8560
1330.076	8768
1331.662	8334
1333.248	8568
1334.833	8453
1336.419	8286
1338.004	8256
1339.589	8318
1341.174	8276
1342.758	8318
1344.343	8176
1345.927	8466
1347.511	8564
1349.095	8485
1350.679	8450
1352.263	8270
1353.846	8251
1355.429	8540
1357.012	8216
1358.595	8269
1360.178	7992
1361.76	7833
1363.343	7384
1364.925	7643
1366.507	7980
1368.088	7956
1369.67	7860
1371.251	7928
1372.832	7753
1374.413	7704
1375.994	7653
1377.575	7837
1379.155	7796
1380.735	7628
1382.316	7418
1383.895	7304
1385.475	6842
1387.055	7336
1388.634	7554
1390.213	7429
1391.792	7768
1393.371	8066
1394.949	7605
1396.527	7736
1398.106	7188
1399.684	7881
1401.261	7732
1402.839	7337
1404.416	7614
1405.993	7760
1407.57	7602
1409.147	7896
1410.724	8028
1412.3	8176
1413.876	8048
1415.452	7986
1417.028	7802
1418.604	8252
1420.179	8090
1421.755	8110
1423.33	8006
1424.905	8027
1426.479	7892
1428.054	8072
1429.628	7938
1431.202	8130
1432.776	8075
1434.35	8068
1435.923	8089
1437.496	7916
1439.069	7852
1440.642	8068
1442.215	8084
1443.788	8324
1445.36	8231
1446.932	8246
1448.504	7980
1450.076	8273
1451.647	8272
1453.218	8271
1454.789	8351
1456.36	8450
1457.931	8382
1459.502	8460
1461.072	8230
1462.642	8304
1464.212	8202
1465.781	8501
1467.351	8384
1468.92	8220
1470.489	8003
1472.058	8075
1473.627	7861
1475.195	7897
1476.764	8138
1478.332	8310
1479.9	8274
1481.467	8478
1483.035	8448
1484.602	8132
1486.169	7731
1487.736	7896
1489.302	8328
1490.869	8248
1492.435	8400
1494.001	8450
1495.567	8228
1497.132	8115
1498.698	7926
1500.263	8176
1501.828	8137
1503.393	8202
1504.957	7965
1506.521	8176
1508.086	7932
1509.65	7586
1511.213	7622
1512.777	7881
1514.34	7626
1515.903	7831
1517.466	8092
1519.029	8137
1520.591	8094
1522.153	7933
1523.715	8221
1525.277	8199
1526.839	7795
1528.4	7794
1529.961	7880
1531.522	8326
1533.083	8318
1534.643	8293
1536.204	8071
1537.764	8119
1539.324	7968
1540.883	8130
1542.443	8010
1544.002	7896
1545.561	7909
1547.12	7970
1548.679	7629
1550.237	7679
1551.795	7830
1553.353	7698
1554.911	7428
1556.468	7612
1558.026	7726
1559.583	8236
1561.139	8101
1562.696	7814
1564.252	7926
1565.809	7902
1567.365	7660
1568.92	7751
1570.476	7668
1572.031	7547
1573.586	7383
1575.141	7821
1576.696	7693
1578.25	7928
1579.805	7795
1581.359	7312
1582.912	7100
1584.466	7220
1586.019	7337
1587.572	7678
1589.125	7608
1590.678	7516
1592.23	7467
1593.782	7303
1595.334	7372
1596.886	7805
1598.438	7540
1599.989	7585
1601.54	7541
1603.091	7510
1604.642	7384
1606.192	7536
1607.742	7266
1609.292	7260
1610.842	7303
1612.391	7045
1613.941	6894
1615.49	6866
1617.038	6638
1618.587	6976
1620.135	6790
1621.684	6857
1623.231	7087
1624.779	7270
1626.327	7136
1627.874	7063
1629.421	7026
1630.968	7180
1632.514	6989
1634.06	7159
1635.606	7079
1637.152	7052
1638.698	7057
1640.243	6938
1641.788	6642
1643.333	6794
1644.878	6474
1646.422	6372
1647.967	6230
1649.511	6168
1651.054	5926
1652.598	5830
1654.141	5744
1655.684	5493
1657.227	5164
1658.77	4905
1660.312	4540
1661.854	4496
1663.396	4267
1664.937	4156
1666.479	3904
1668.02	3763
1669.561	3635
1671.102	3453
1672.642	3341
1674.182	3250
1675.722	3116
1677.262	3041
1678.801	2969
1680.341	2953
1681.88	2904
1683.418	2858
1684.957	2776
1686.495	2750
1688.033	2675
1689.571	2657
1691.109	2576
1692.646	2569
1694.183	2508
1695.72	2512
1697.257	2458
1698.793	2474
1700.329	2438
1701.865	2449
1703.401	2402
1704.936	2401
1706.471	2358
1708.006	2344
1709.541	2326
