# Supplementary material for: Exciton thermal radiation from macroscale membranes composed of chirality-sorted carbon nanotubes and its control
Source: Nat Commun. 2026 Jul 29;17:6967. doi: 10.1038/s41467-026-75711-4 (PMC13421534; doi:10.1038/s41467-026-75711-4)
Supplement: Supplementary file 4 — Source Data [file 41467_2026_75711_MOESM4_ESM.zip › Source data/Supplementary_Data_16_heating_300K.txt]

Data from MK75SS02_1_NIR_300K_sig_NQ51B19821__0__3.txt Node

Date: Mon Nov 17 09:53:21 JST 2025
User: ymlab
Spectrometer: NQ51B1982
Trigger mode: 0
Integration Time (sec): 1.000000E-1
Scans to average: 1
Nonlinearity correction enabled: false
Boxcar width: 0
Storing dark spectrum: false
XAxis mode: Wavelengths
Number of Pixels in Spectrum: 512
>>>>>Begin Spectral Data<<<<<
899.399	2878
901.024	2861
902.648	2937
904.273	2925
905.897	2992
907.522	3002
909.146	3055
910.77	3030
912.394	3101
914.018	3110
915.642	3199
917.265	3201
918.889	3298
920.512	3368
922.136	3542
923.759	3595
925.382	3733
927.005	3773
928.628	3894
930.251	3937
931.873	4064
933.496	4051
935.118	4127
936.74	4170
938.363	4247
939.985	4282
941.607	4334
943.228	4353
944.85	4405
946.472	4395
948.093	4510
949.715	4494
951.336	4571
952.957	4553
954.578	4631
956.199	4627
957.82	4617
959.44	4612
961.061	4729
962.681	4710
964.302	4815
965.922	4733
967.542	4812
969.162	4819
970.782	4857
972.401	4822
974.021	4840
975.64	4862
977.26	4920
978.879	4909
980.498	4986
982.117	4935
983.736	4982
985.355	5013
986.973	5094
988.592	5025
990.21	5088
991.828	4971
993.446	4979
995.064	4949
996.682	4985
998.3	4955
999.917	4984
1001.535	4931
1003.152	4923
1004.769	4854
1006.387	4879
1008.003	4804
1009.62	4823
1011.237	4756
1012.854	4685
1014.47	4617
1016.086	4608
1017.703	4488
1019.319	4468
1020.935	4350
1022.55	4281
1024.166	4135
1025.782	4092
1027.397	4016
1029.012	3971
1030.627	3859
1032.243	3805
1033.857	3673
1035.472	3639
1037.087	3525
1038.701	3479
1040.316	3396
1041.93	3368
1043.544	3283
1045.158	3234
1046.772	3164
1048.386	3169
1049.999	3112
1051.613	3099
1053.226	3040
1054.839	3055
1056.452	2981
1058.065	3005
1059.678	2980
1061.29	2988
1062.903	2952
1064.515	3010
1066.127	2964
1067.74	3000
1069.351	2998
1070.963	3031
1072.575	3013
1074.186	3095
1075.798	3089
1077.409	3154
1079.02	3184
1080.631	3252
1082.242	3259
1083.853	3357
1085.463	3361
1087.074	3433
1088.684	3451
1090.294	3599
1091.904	3645
1093.514	3717
1095.124	3795
1096.733	3850
1098.343	3869
1099.952	3999
1101.561	4147
1103.17	4263
1104.779	4275
1106.388	4419
1107.996	4497
1109.605	4638
1111.213	4645
1112.821	4803
1114.429	4822
1116.037	4910
1117.645	4953
1119.252	5161
1120.86	5211
1122.467	5205
1124.074	5267
1125.681	5391
1127.288	5398
1128.895	5600
1130.501	5565
1132.108	5670
1133.714	5773
1135.32	5875
1136.926	5876
1138.532	6047
1140.138	6134
1141.743	6145
1143.349	6157
1144.954	6228
1146.559	6314
1148.164	6280
1149.768	6193
1151.373	6350
1152.978	6379
1154.582	6451
1156.186	6478
1157.79	6551
1159.394	6387
1160.998	6280
1162.601	6296
1164.205	6490
1165.808	6527
1167.411	6519
1169.014	6516
1170.617	6604
1172.219	6595
1173.822	6754
1175.424	6624
1177.026	6543
1178.628	6548
1180.23	6608
1181.832	6595
1183.433	6567
1185.035	6466
1186.636	6614
1188.237	6711
1189.838	6603
1191.439	6408
1193.04	6618
1194.64	6654
1196.24	6661
1197.84	6651
1199.44	6829
1201.04	6774
1202.64	6813
1204.239	6854
1205.839	6818
1207.438	6797
1209.037	6922
1210.636	7025
1212.235	7135
1213.833	7048
1215.432	7154
1217.03	7204
1218.628	7261
1220.226	7270
1221.823	7336
1223.421	7509
1225.018	7440
1226.616	7371
1228.213	7348
1229.81	7561
1231.407	7641
1233.003	7484
1234.6	7537
1236.196	7447
1237.792	7580
1239.388	7352
1240.984	7426
1242.579	7495
1244.175	7586
1245.77	7584
1247.365	7745
1248.96	7703
1250.555	7825
1252.149	7865
1253.744	7933
1255.338	7898
1256.932	8109
1258.526	7877
1260.12	7977
1261.714	8085
1263.307	8211
1264.9	8030
1266.494	8058
1268.086	7968
1269.679	8119
1271.272	7935
1272.864	8109
1274.456	8117
1276.049	8426
1277.64	8293
1279.232	8270
1280.824	8378
1282.415	8393
1284.006	8061
1285.597	8339
1287.188	8380
1288.779	8457
1290.37	8356
1291.96	8506
1293.55	8457
1295.14	8485
1296.73	8367
1298.32	8490
1299.909	8497
1301.499	8450
1303.088	8418
1304.677	8586
1306.265	8592
1307.854	8679
1309.442	8726
1311.031	8757
1312.619	8678
1314.207	8718
1315.794	8484
1317.382	8738
1318.969	8760
1320.557	8614
1322.144	8645
1323.73	8935
1325.317	8668
1326.904	8789
1328.49	8561
1330.076	8666
1331.662	8599
1333.248	8987
1334.833	9171
1336.419	8831
1338.004	8646
1339.589	8646
1341.174	8513
1342.758	8724
1344.343	8948
1345.927	9105
1347.511	9059
1349.095	8857
1350.679	8538
1352.263	8275
1353.846	8124
1355.429	8481
1357.012	8088
1358.595	8125
1360.178	8103
1361.76	7984
1363.343	7709
1364.925	7760
1366.507	8138
1368.088	8420
1369.67	8208
1371.251	7942
1372.832	7999
1374.413	8290
1375.994	8395
1377.575	8393
1379.155	8095
1380.735	7848
1382.316	7443
1383.895	7451
1385.475	7438
1387.055	7962
1388.634	7765
1390.213	7515
1391.792	7894
1393.371	8365
1394.949	8073
1396.527	7999
1398.106	7601
1399.684	8084
1401.261	8219
1402.839	7669
1404.416	7821
1405.993	8014
1407.57	7765
1409.147	7858
1410.724	7676
1412.3	7784
1413.876	8100
1415.452	8312
1417.028	8235
1418.604	8464
1420.179	8448
1421.755	8247
1423.33	8373
1424.905	8423
1426.479	8232
1428.054	8061
1429.628	7943
1431.202	8457
1432.776	8353
1434.35	8130
1435.923	8449
1437.496	8873
1439.069	8775
1440.642	8444
1442.215	8398
1443.788	8640
1445.36	8544
1446.932	8545
1448.504	8524
1450.076	8764
1451.647	8276
1453.218	8176
1454.789	8557
1456.36	8728
1457.931	8509
1459.502	8588
1461.072	8845
1462.642	8781
1464.212	8626
1465.781	8536
1467.351	8081
1468.92	8309
1470.489	8434
1472.058	8502
1473.627	8311
1475.195	8007
1476.764	7857
1478.332	7664
1479.9	7737
1481.467	8116
1483.035	8247
1484.602	8214
1486.169	8352
1487.736	8649
1489.302	8355
1490.869	8103
1492.435	7876
1494.001	8338
1495.567	8053
1497.132	7792
1498.698	7956
1500.263	7937
1501.828	8203
1503.393	8410
1504.957	8112
1506.521	7960
1508.086	8027
1509.65	7806
1511.213	7723
1512.777	7794
1514.34	7807
1515.903	7921
1517.466	7816
1519.029	8059
1520.591	7953
1522.153	8125
1523.715	7844
1525.277	7765
1526.839	7916
1528.4	8053
1529.961	8101
1531.522	8252
1533.083	8285
1534.643	8085
1536.204	7843
1537.764	8063
1539.324	8040
1540.883	7987
1542.443	7743
1544.002	7638
1545.561	7675
1547.12	8081
1548.679	8031
1550.237	7928
1551.795	8069
1553.353	7973
1554.911	7941
1556.468	8248
1558.026	7730
1559.583	7658
1561.139	7921
1562.696	7852
1564.252	7577
1565.809	7614
1567.365	7615
1568.92	7640
1570.476	7710
1572.031	8038
1573.586	7822
1575.141	7658
1576.696	7412
1578.25	7522
1579.805	7697
1581.359	7559
1582.912	7482
1584.466	7530
1586.019	7266
1587.572	7233
1589.125	6939
1590.678	6942
1592.23	6983
1593.782	7443
1595.334	7227
1596.886	7386
1598.438	7346
1599.989	6983
1601.54	7217
1603.091	7083
1604.642	6962
1606.192	6964
1607.742	6890
1609.292	6820
1610.842	6906
1612.391	7016
1613.941	7066
1615.49	7178
1617.038	7106
1618.587	7239
1620.135	6947
1621.684	7126
1623.231	7112
1624.779	6966
1626.327	6920
1627.874	6940
1629.421	6955
1630.968	7187
1632.514	7077
1634.06	7083
1635.606	6922
1637.152	6930
1638.698	7073
1640.243	6777
1641.788	6672
1643.333	6631
1644.878	6628
1646.422	6538
1647.967	6093
1649.511	5891
1651.054	5610
1652.598	5649
1654.141	5508
1655.684	5303
1657.227	5209
1658.77	4980
1660.312	4563
1661.854	4314
1663.396	4042
1664.937	3959
1666.479	3831
1668.02	3833
1669.561	3695
1671.102	3522
1672.642	3432
1674.182	3298
1675.722	3206
1677.262	3084
1678.801	2977
1680.341	2945
1681.88	2849
1683.418	2808
1684.957	2712
1686.495	2717
1688.033	2658
1689.571	2636
1691.109	2569
1692.646	2553
1694.183	2492
1695.72	2505
1697.257	2451
1698.793	2432
1700.329	2409
1701.865	2408
1703.401	2380
1704.936	2380
1706.471	2358
1708.006	2352
1709.541	2325
