# Supplementary material for: Exciton thermal radiation from macroscale membranes composed of chirality-sorted carbon nanotubes and its control
Source: Nat Commun. 2026 Jul 29;17:6967. doi: 10.1038/s41467-026-75711-4 (PMC13421534; doi:10.1038/s41467-026-75711-4)
Supplement: Supplementary file 4 — Source Data [file 41467_2026_75711_MOESM4_ESM.zip › Source data/Supplementary_Data_16_heating_600K_bg.txt]

Data from MK75SS02_1_NIR_600K_sig_bg_NQ51B19821__0__15.txt Node

Date: Mon Nov 17 10:35:11 JST 2025
User: ymlab
Spectrometer: NQ51B1982
Trigger mode: 0
Integration Time (sec): 1.000000E-1
Scans to average: 1
Nonlinearity correction enabled: false
Boxcar width: 0
Storing dark spectrum: false
XAxis mode: Wavelengths
Number of Pixels in Spectrum: 512
>>>>>Begin Spectral Data<<<<<
899.399	2172
901.024	2130
902.648	2180
904.273	2150
905.897	2180
907.522	2152
909.146	2172
910.77	2154
912.394	2162
914.018	2160
915.642	2167
917.265	2144
918.889	2175
920.512	2157
922.136	2181
923.759	2149
925.382	2179
927.005	2150
928.628	2176
930.251	2156
931.873	2177
933.496	2144
935.118	2192
936.74	2140
938.363	2190
939.985	2149
941.607	2184
943.228	2157
944.85	2179
946.472	2150
948.093	2182
949.715	2138
951.336	2192
952.957	2159
954.578	2182
956.199	2142
957.82	2178
959.44	2145
961.061	2179
962.681	2149
964.302	2183
965.922	2150
967.542	2185
969.162	2179
970.782	2184
972.401	2154
974.021	2182
975.64	2154
977.26	2180
978.879	2150
980.498	2180
982.117	2152
983.736	2172
985.355	2167
986.973	2174
988.592	2158
990.21	2161
991.828	2150
993.446	2173
995.064	2154
996.682	2175
998.3	2143
999.917	2172
1001.535	2146
1003.152	2186
1004.769	2142
1006.387	2181
1008.003	2142
1009.62	2165
1011.237	2160
1012.854	2168
1014.47	2158
1016.086	2176
1017.703	2135
1019.319	2178
1020.935	2155
1022.55	2182
1024.166	2149
1025.782	2161
1027.397	2148
1029.012	2179
1030.627	2152
1032.243	2177
1033.857	2144
1035.472	2171
1037.087	2134
1038.701	2176
1040.316	2142
1041.93	2175
1043.544	2137
1045.158	2170
1046.772	2142
1048.386	2176
1049.999	2154
1051.613	2165
1053.226	2144
1054.839	2177
1056.452	2131
1058.065	2177
1059.678	2134
1061.29	2165
1062.903	2146
1064.515	2168
1066.127	2145
1067.74	2160
1069.351	2139
1070.963	2170
1072.575	2146
1074.186	2171
1075.798	2150
1077.409	2172
1079.02	2143
1080.631	2168
1082.242	2132
1083.853	2166
1085.463	2139
1087.074	2160
1088.684	2146
1090.294	2155
1091.904	2142
1093.514	2162
1095.124	2142
1096.733	2168
1098.343	2136
1099.952	2170
1101.561	2135
1103.17	2174
1104.779	2145
1106.388	2176
1107.996	2132
1109.605	2168
1111.213	2135
1112.821	2150
1114.429	2150
1116.037	2157
1117.645	2144
1119.252	2162
1120.86	2142
1122.467	2167
1124.074	2139
1125.681	2179
1127.288	2150
1128.895	2178
1130.501	2146
1132.108	2172
1133.714	2140
1135.32	2173
1136.926	2139
1138.532	2162
1140.138	2142
1141.743	2153
1143.349	2143
1144.954	2172
1146.559	2148
1148.164	2160
1149.768	2138
1151.373	2179
1152.978	2138
1154.582	2167
1156.186	2131
1157.79	2172
1159.394	2150
1160.998	2174
1162.601	2144
1164.205	2178
1165.808	2141
1167.411	2150
1169.014	2148
1170.617	2180
1172.219	2128
1173.822	2172
1175.424	2147
1177.026	2186
1178.628	2139
1180.23	2164
1181.832	2145
1183.433	2183
1185.035	2140
1186.636	2174
1188.237	2145
1189.838	2157
1191.439	2147
1193.04	2174
1194.64	2145
1196.24	2158
1197.84	2135
1199.44	2169
1201.04	2148
1202.64	2182
1204.239	2140
1205.839	2170
1207.438	2148
1209.037	2170
1210.636	2150
1212.235	2168
1213.833	2139
1215.432	2164
1217.03	2139
1218.628	2162
1220.226	2140
1221.823	2167
1223.421	2138
1225.018	2158
1226.616	2144
1228.213	2163
1229.81	2138
1231.407	2174
1233.003	2144
1234.6	2176
1236.196	2142
1237.792	2166
1239.388	2138
1240.984	2172
1242.579	2120
1244.175	2180
1245.77	2130
1247.365	2167
1248.96	2130
1250.555	2166
1252.149	2140
1253.744	2167
1255.338	2130
1256.932	2162
1258.526	2138
1260.12	2162
1261.714	2143
1263.307	2168
1264.9	2140
1266.494	2164
1268.086	2132
1269.679	2156
1271.272	2135
1272.864	2156
1274.456	2136
1276.049	2162
1277.64	2139
1279.232	2167
1280.824	2130
1282.415	2165
1284.006	2149
1285.597	2162
1287.188	2132
1288.779	2157
1290.37	2124
1291.96	2164
1293.55	2121
1295.14	2164
1296.73	2123
1298.32	2156
1299.909	2140
1301.499	2153
1303.088	2140
1304.677	2162
1306.265	2130
1307.854	2160
1309.442	2136
1311.031	2162
1312.619	2137
1314.207	2154
1315.794	2144
1317.382	2149
1318.969	2137
1320.557	2150
1322.144	2134
1323.73	2149
1325.317	2132
1326.904	2159
1328.49	2124
1330.076	2166
1331.662	2130
1333.248	2159
1334.833	2156
1336.419	2166
1338.004	2128
1339.589	2166
1341.174	2124
1342.758	2168
1344.343	2114
1345.927	2176
1347.511	2119
1349.095	2152
1350.679	2122
1352.263	2158
1353.846	2131
1355.429	2166
1357.012	2130
1358.595	2160
1360.178	2128
1361.76	2156
1363.343	2137
1364.925	2148
1366.507	2132
1368.088	2150
1369.67	2132
1371.251	2145
1372.832	2126
1374.413	2148
1375.994	2134
1377.575	2162
1379.155	2134
1380.735	2142
1382.316	2130
1383.895	2164
1385.475	2139
1387.055	2160
1388.634	2130
1390.213	2147
1391.792	2141
1393.371	2150
1394.949	2150
1396.527	2155
1398.106	2134
1399.684	2158
1401.261	2136
1402.839	2152
1404.416	2132
1405.993	2154
1407.57	2140
1409.147	2156
1410.724	2132
1412.3	2150
1413.876	2125
1415.452	2139
1417.028	2154
1418.604	2162
1420.179	2143
1421.755	2147
1423.33	2135
1424.905	2152
1426.479	2138
1428.054	2153
1429.628	2133
1431.202	2153
1432.776	2131
1434.35	2162
1435.923	2139
1437.496	2159
1439.069	2128
1440.642	2172
1442.215	2122
1443.788	2162
1445.36	2136
1446.932	2170
1448.504	2120
1450.076	2144
1451.647	2138
1453.218	2165
1454.789	2135
1456.36	2158
1457.931	2138
1459.502	2152
1461.072	2135
1462.642	2164
1464.212	2128
1465.781	2160
1467.351	2146
1468.92	2148
1470.489	2132
1472.058	2163
1473.627	2124
1475.195	2138
1476.764	2128
1478.332	2158
1479.9	2136
1481.467	2152
1483.035	2138
1484.602	2161
1486.169	2148
1487.736	2167
1489.302	2122
1490.869	2134
1492.435	2135
1494.001	2144
1495.567	2128
1497.132	2144
1498.698	2129
1500.263	2162
1501.828	2130
1503.393	2152
1504.957	2132
1506.521	2152
1508.086	2118
1509.65	2160
1511.213	2132
1512.777	2158
1514.34	2112
1515.903	2148
1517.466	2116
1519.029	2155
1520.591	2128
1522.153	2151
1523.715	2123
1525.277	2140
1526.839	2120
1528.4	2146
1529.961	2128
1531.522	2156
1533.083	2132
1534.643	2150
1536.204	2128
1537.764	2154
1539.324	2136
1540.883	2138
1542.443	2138
1544.002	2138
1545.561	2130
1547.12	2168
1548.679	2120
1550.237	2142
1551.795	2126
1553.353	2156
1554.911	2136
1556.468	2160
1558.026	2128
1559.583	2140
1561.139	2134
1562.696	2160
1564.252	2115
1565.809	2142
1567.365	2120
1568.92	2158
1570.476	2124
1572.031	2162
1573.586	2128
1575.141	2150
1576.696	2154
1578.25	2159
1579.805	2131
1581.359	2151
1582.912	2144
1584.466	2164
1586.019	2121
1587.572	2174
1589.125	2118
1590.678	2156
1592.23	2124
1593.782	2155
1595.334	2120
1596.886	2150
1598.438	2144
1599.989	2144
1601.54	2132
1603.091	2145
1604.642	2127
1606.192	2151
1607.742	2161
1609.292	2154
1610.842	2144
1612.391	2141
1613.941	2128
1615.49	2149
1617.038	2134
1618.587	2152
1620.135	2128
1621.684	2146
1623.231	2117
1624.779	2152
1626.327	2129
1627.874	2154
1629.421	2123
1630.968	2156
1632.514	2135
1634.06	2142
1635.606	2129
1637.152	2156
1638.698	2106
1640.243	2150
1641.788	2116
1643.333	2156
1644.878	2128
1646.422	2148
1647.967	2130
1649.511	2140
1651.054	2132
1652.598	2146
1654.141	2123
1655.684	2142
1657.227	2114
1658.77	2148
1660.312	2109
1661.854	2144
1663.396	2102
1664.937	2156
1666.479	2120
1668.02	2147
1669.561	2119
1671.102	2134
1672.642	2128
1674.182	2140
1675.722	2140
1677.262	2134
1678.801	2121
1680.341	2151
1681.88	2136
1683.418	2138
1684.957	2130
1686.495	2139
1688.033	2134
1689.571	2136
1691.109	2134
1692.646	2134
1694.183	2121
1695.72	2133
1697.257	2110
1698.793	2129
1700.329	2118
1701.865	2136
1703.401	2115
1704.936	2126
1706.471	2116
1708.006	2135
1709.541	2113
