# Supplementary material for: Exciton thermal radiation from macroscale membranes composed of chirality-sorted carbon nanotubes and its control
Source: Nat Commun. 2026 Jul 29;17:6967. doi: 10.1038/s41467-026-75711-4 (PMC13421534; doi:10.1038/s41467-026-75711-4)
Supplement: Supplementary file 4 — Source Data [file 41467_2026_75711_MOESM4_ESM.zip › Source data/Supplementary_Data_9_heating_700K_bg.txt]

Data from AT069_NQ51B19821__23__15-23-51-833.txt Node

Date: Mon Sep 30 15:23:51 JST 2024
User: ymlab
Spectrometer: NQ51B1982
Trigger mode: 0
Integration Time (sec): 8.000000E-2
Scans to average: 100
Nonlinearity correction enabled: false
Boxcar width: 0
Storing dark spectrum: false
XAxis mode: Wavelengths
Number of Pixels in Spectrum: 512
>>>>>Begin Spectral Data<<<<<
899.399	2170.43
901.024	2135.64
902.648	2178.29
904.273	2149.26
905.897	2175.3
907.522	2159.29
909.146	2176.64
910.77	2145.2
912.394	2173.77
914.018	2152.38
915.642	2176.84
917.265	2146.7
918.889	2173.28
920.512	2152.92
922.136	2180.07
923.759	2146.83
925.382	2178.72
927.005	2150.63
928.628	2174.62
930.251	2155.89
931.873	2180.7
933.496	2151.37
935.118	2185.64
936.74	2152.88
938.363	2183.62
939.985	2157.05
941.607	2178.53
943.228	2163.85
944.85	2182.7
946.472	2147.59
948.093	2179.79
949.715	2148.1
951.336	2189.03
952.957	2155.51
954.578	2179.87
956.199	2145.22
957.82	2180.29
959.44	2149.35
961.061	2174.45
962.681	2154.97
964.302	2181.67
965.922	2152.98
967.542	2185.2
969.162	2179.3
970.782	2180.69
972.401	2154.99
974.021	2178.14
975.64	2155.31
977.26	2176.79
978.879	2145.61
980.498	2176.39
982.117	2151.16
983.736	2177.09
985.355	2160.67
986.973	2177.77
988.592	2152.38
990.21	2169.19
991.828	2151.25
993.446	2176.39
995.064	2152.34
996.682	2171.97
998.3	2151.44
999.917	2173.63
1001.535	2145.37
1003.152	2181.16
1004.769	2143.65
1006.387	2178.42
1008.003	2146.61
1009.62	2177.91
1011.237	2159.27
1012.854	2176.39
1014.47	2155.36
1016.086	2180.7
1017.703	2141.57
1019.319	2180.99
1020.935	2158.85
1022.55	2181.97
1024.166	2154.22
1025.782	2170.25
1027.397	2150.1
1029.012	2180.45
1030.627	2158.16
1032.243	2177.47
1033.857	2154.55
1035.472	2172.6
1037.087	2152.77
1038.701	2174.74
1040.316	2160.62
1041.93	2178.32
1043.544	2154.2
1045.158	2173.83
1046.772	2151.93
1048.386	2184.29
1049.999	2157.92
1051.613	2175.69
1053.226	2153.42
1054.839	2188.22
1056.452	2145.05
1058.065	2183.08
1059.678	2150.66
1061.29	2180.57
1062.903	2148.05
1064.515	2187.83
1066.127	2152.04
1067.74	2176.48
1069.351	2155.48
1070.963	2181.42
1072.575	2157.79
1074.186	2177.51
1075.798	2161.44
1077.409	2186.15
1079.02	2153.95
1080.631	2180.07
1082.242	2147.16
1083.853	2181.03
1085.463	2156.05
1087.074	2180.97
1088.684	2158.33
1090.294	2180.77
1091.904	2151.84
1093.514	2180.08
1095.124	2162.13
1096.733	2183.95
1098.343	2153.1
1099.952	2183.24
1101.561	2156.94
1103.17	2186.79
1104.779	2159.6
1106.388	2191.72
1107.996	2155.42
1109.605	2185.36
1111.213	2157.05
1112.821	2182.78
1114.429	2161.82
1116.037	2182.26
1117.645	2159.85
1119.252	2185.28
1120.86	2155.24
1122.467	2185.4
1124.074	2158.77
1125.681	2198.9
1127.288	2172.67
1128.895	2198.79
1130.501	2165.38
1132.108	2188.41
1133.714	2159.36
1135.32	2193.83
1136.926	2163.64
1138.532	2189.97
1140.138	2159.7
1141.743	2185.15
1143.349	2158.81
1144.954	2203.88
1146.559	2174.39
1148.164	2185.2
1149.768	2161.17
1151.373	2203.97
1152.978	2161.01
1154.582	2185.79
1156.186	2158.19
1157.79	2188.73
1159.394	2172.05
1160.998	2190.84
1162.601	2169.48
1164.205	2193.6
1165.808	2169.6
1167.411	2178.6
1169.014	2174.6
1170.617	2200.29
1172.219	2159.82
1173.822	2194.29
1175.424	2170.45
1177.026	2209.93
1178.628	2170.42
1180.23	2187.18
1181.832	2170.34
1183.433	2202.66
1185.035	2167.93
1186.636	2199.79
1188.237	2167.42
1189.838	2192.79
1191.439	2181.77
1193.04	2192.15
1194.64	2181.62
1196.24	2183.32
1197.84	2169.84
1199.44	2199.95
1201.04	2172.77
1202.64	2206.41
1204.239	2172.16
1205.839	2200.94
1207.438	2174.94
1209.037	2199.09
1210.636	2181.22
1212.235	2198.95
1213.833	2164.83
1215.432	2205.14
1217.03	2168.43
1218.628	2199.82
1220.226	2166.5
1221.823	2202.39
1223.421	2169.86
1225.018	2193.86
1226.616	2172.47
1228.213	2193.93
1229.81	2170.86
1231.407	2206.6
1233.003	2171.93
1234.6	2205.84
1236.196	2176.54
1237.792	2194.84
1239.388	2166.33
1240.984	2198.19
1242.579	2163.14
1244.175	2202.79
1245.77	2170.83
1247.365	2197.33
1248.96	2170.8
1250.555	2199.14
1252.149	2173.24
1253.744	2197.43
1255.338	2165.2
1256.932	2192.42
1258.526	2171.13
1260.12	2194.67
1261.714	2172.34
1263.307	2203.45
1264.9	2168.81
1266.494	2194.6
1268.086	2170.85
1269.679	2192.31
1271.272	2166.72
1272.864	2195.09
1274.456	2170.97
1276.049	2193.17
1277.64	2170.7
1279.232	2199.64
1280.824	2163.13
1282.415	2192.97
1284.006	2182.58
1285.597	2193.69
1287.188	2163.17
1288.779	2193.91
1290.37	2165.53
1291.96	2195.27
1293.55	2166.59
1295.14	2195.78
1296.73	2159.38
1298.32	2197.35
1299.909	2178.54
1301.499	2187.57
1303.088	2172.43
1304.677	2199
1306.265	2162.46
1307.854	2194.47
1309.442	2167.93
1311.031	2194.9
1312.619	2170.11
1314.207	2189.37
1315.794	2169.26
1317.382	2192.93
1318.969	2173
1320.557	2195.51
1322.144	2167.42
1323.73	2193.31
1325.317	2170.95
1326.904	2194.06
1328.49	2163.72
1330.076	2201.69
1331.662	2168.61
1333.248	2194.73
1334.833	2189.37
1336.419	2202.65
1338.004	2167.99
1339.589	2194.88
1341.174	2173.84
1342.758	2203.71
1344.343	2160.96
1345.927	2206.18
1347.511	2166.61
1349.095	2192.38
1350.679	2166.51
1352.263	2193.74
1353.846	2172.3
1355.429	2204.1
1357.012	2167.22
1358.595	2191.6
1360.178	2162.22
1361.76	2191.16
1363.343	2172.67
1364.925	2194.53
1366.507	2174.18
1368.088	2194.09
1369.67	2166.72
1371.251	2192.99
1372.832	2166.73
1374.413	2192.48
1375.994	2178.81
1377.575	2196.43
1379.155	2173.34
1380.735	2183.55
1382.316	2161.3
1383.895	2197.69
1385.475	2172.86
1387.055	2202.14
1388.634	2171.91
1390.213	2195.36
1391.792	2173.61
1393.371	2202.04
1394.949	2184.39
1396.527	2198.77
1398.106	2179.25
1399.684	2200.78
1401.261	2176.74
1402.839	2196.59
1404.416	2176.95
1405.993	2199.44
1407.57	2180.23
1409.147	2196.64
1410.724	2175.06
1412.3	2199.41
1413.876	2174.31
1415.452	2193.02
1417.028	2193.94
1418.604	2212.31
1420.179	2183.88
1421.755	2202.82
1423.33	2182.01
1424.905	2204.13
1426.479	2186.9
1428.054	2201.63
1429.628	2179.82
1431.202	2202.42
1432.776	2180.38
1434.35	2207.81
1435.923	2184.15
1437.496	2208.91
1439.069	2177.51
1440.642	2211.69
1442.215	2180.64
1443.788	2202.22
1445.36	2192.22
1446.932	2212.48
1448.504	2180.23
1450.076	2195.52
1451.647	2189.87
1453.218	2215.63
1454.789	2191.36
1456.36	2210.45
1457.931	2187.88
1459.502	2201.79
1461.072	2189.52
1462.642	2214.59
1464.212	2185.46
1465.781	2213.85
1467.351	2203.43
1468.92	2206.11
1470.489	2191.6
1472.058	2217.57
1473.627	2182.39
1475.195	2198.99
1476.764	2185.51
1478.332	2212.41
1479.9	2188.86
1481.467	2212.12
1483.035	2193.42
1484.602	2220.86
1486.169	2204.69
1487.736	2220.39
1489.302	2179.18
1490.869	2198.39
1492.435	2187.69
1494.001	2207.6
1495.567	2188.42
1497.132	2209.42
1498.698	2194.88
1500.263	2219.45
1501.828	2192.37
1503.393	2215.37
1504.957	2194.82
1506.521	2212.52
1508.086	2181.15
1509.65	2218.22
1511.213	2192.95
1512.777	2222.21
1514.34	2184.51
1515.903	2203.88
1517.466	2189.81
1519.029	2217.73
1520.591	2197.74
1522.153	2219.24
1523.715	2187.94
1525.277	2211.71
1526.839	2191.07
1528.4	2209.75
1529.961	2197.19
1531.522	2221.38
1533.083	2198.46
1534.643	2217.88
1536.204	2199.6
1537.764	2232.3
1539.324	2196.78
1540.883	2216.39
1542.443	2206.65
1544.002	2219.54
1545.561	2199.66
1547.12	2238.51
1548.679	2192.76
1550.237	2216.44
1551.795	2196.77
1553.353	2226.84
1554.911	2207.69
1556.468	2227.42
1558.026	2202.02
1559.583	2216.42
1561.139	2210.75
1562.696	2227.49
1564.252	2199.66
1565.809	2220.73
1567.365	2207.23
1568.92	2222.41
1570.476	2209.34
1572.031	2235.15
1573.586	2201.17
1575.141	2226.34
1576.696	2231.07
1578.25	2232.36
1579.805	2208.61
1581.359	2225.15
1582.912	2216.4
1584.466	2235.63
1586.019	2200.75
1587.572	2245.63
1589.125	2203.47
1590.678	2231.85
1592.23	2210.55
1593.782	2227.22
1595.334	2208.38
1596.886	2229.68
1598.438	2219.07
1599.989	2224.84
1601.54	2215.58
1603.091	2222.85
1604.642	2208.55
1606.192	2233.86
1607.742	2236.19
1609.292	2231.2
1610.842	2223.85
1612.391	2235.67
1613.941	2212.14
1615.49	2236.44
1617.038	2223.35
1618.587	2234.72
1620.135	2213.19
1621.684	2230.92
1623.231	2198.02
1624.779	2231.3
1626.327	2217.59
1627.874	2232.92
1629.421	2204.84
1630.968	2237.25
1632.514	2217.48
1634.06	2223.62
1635.606	2215.04
1637.152	2228.1
1638.698	2205.37
1640.243	2224.57
1641.788	2206.56
1643.333	2223
1644.878	2210.49
1646.422	2226.99
1647.967	2196.19
1649.511	2209.75
1651.054	2199.81
1652.598	2213.15
1654.141	2184.53
1655.684	2194.8
1657.227	2167.9
1658.77	2195.93
1660.312	2151.72
1661.854	2173.85
1663.396	2151.74
1664.937	2180.13
1666.479	2159.33
1668.02	2170.35
1669.561	2146.26
1671.102	2151.09
1672.642	2151.93
1674.182	2161.01
1675.722	2151.78
1677.262	2149.59
1678.801	2135.81
1680.341	2158.13
1681.88	2146.4
1683.418	2146.55
1684.957	2132.97
1686.495	2159.79
1688.033	2139.23
1689.571	2152.6
1691.109	2137.89
1692.646	2140.93
1694.183	2130.65
1695.72	2134.78
1697.257	2122.37
1698.793	2132.74
1700.329	2124.06
1701.865	2136.42
1703.401	2117.25
1704.936	2132.03
1706.471	2126.15
1708.006	2128.46
1709.541	2123.82
