# Supplementary material for: Exciton thermal radiation from macroscale membranes composed of chirality-sorted carbon nanotubes and its control
Source: Nat Commun. 2026 Jul 29;17:6967. doi: 10.1038/s41467-026-75711-4 (PMC13421534; doi:10.1038/s41467-026-75711-4)
Supplement: Supplementary file 4 — Source Data [file 41467_2026_75711_MOESM4_ESM.zip › Source data/Supplementary_Data_8_heating_500K_ref_bg.txt]

Data from AT069_NQ51B19821__10__13-53-59-273.txt Node

Date: Wed Sep 25 13:53:59 JST 2024
User: ymlab
Spectrometer: NQ51B1982
Trigger mode: 0
Integration Time (sec): 8.000000E-2
Scans to average: 100
Nonlinearity correction enabled: false
Boxcar width: 0
Storing dark spectrum: false
XAxis mode: Wavelengths
Number of Pixels in Spectrum: 512
>>>>>Begin Spectral Data<<<<<
899.399	2173.23
901.024	2145.48
902.648	2180.59
904.273	2158.44
905.897	2177.49
907.522	2169.63
909.146	2179.68
910.77	2153.7
912.394	2176.9
914.018	2160.76
915.642	2178.69
917.265	2157
918.889	2174.75
920.512	2162.09
922.136	2182.58
923.759	2155.75
925.382	2180.83
927.005	2160.01
928.628	2175.73
930.251	2165.05
931.873	2182.68
933.496	2160.89
935.118	2187.29
936.74	2161.46
938.363	2185.22
939.985	2164.96
941.607	2180.53
943.228	2171.94
944.85	2185.26
946.472	2155.62
948.093	2180.83
949.715	2156.09
951.336	2190.4
952.957	2164.59
954.578	2180.93
956.199	2153.77
957.82	2182.21
959.44	2158.57
961.061	2175.99
962.681	2163.53
964.302	2182.27
965.922	2162.07
967.542	2185.95
969.162	2187.44
970.782	2180.62
972.401	2162.29
974.021	2180.01
975.64	2162.4
977.26	2178.42
978.879	2153.02
980.498	2177.22
982.117	2158.67
983.736	2179.4
985.355	2167.18
986.973	2179.58
988.592	2158.66
990.21	2170.06
991.828	2158.66
993.446	2176.81
995.064	2159.95
996.682	2172.47
998.3	2158.74
999.917	2173.2
1001.535	2151.4
1003.152	2182.27
1004.769	2150.7
1006.387	2178.14
1008.003	2153.86
1009.62	2177.19
1011.237	2165.94
1012.854	2175.56
1014.47	2160.88
1016.086	2178.93
1017.703	2147.72
1019.319	2179.01
1020.935	2163.27
1022.55	2180
1024.166	2158.75
1025.782	2168.15
1027.397	2154.94
1029.012	2177.5
1030.627	2162.76
1032.243	2173.3
1033.857	2158.62
1035.472	2170.32
1037.087	2155.59
1038.701	2171.56
1040.316	2162.89
1041.93	2174.27
1043.544	2157.15
1045.158	2167.45
1046.772	2154.85
1048.386	2177.74
1049.999	2159.53
1051.613	2170.48
1053.226	2154.6
1054.839	2182.85
1056.452	2144.3
1058.065	2177.15
1059.678	2150.46
1061.29	2173.17
1062.903	2148.17
1064.515	2179.07
1066.127	2150.6
1067.74	2168.06
1069.351	2154.23
1070.963	2172.26
1072.575	2155.47
1074.186	2168.43
1075.798	2159.41
1077.409	2175.34
1079.02	2151.36
1080.631	2169.6
1082.242	2143.5
1083.853	2169.89
1085.463	2150.72
1087.074	2170.02
1088.684	2153.36
1090.294	2169.72
1091.904	2145.02
1093.514	2169.36
1095.124	2155.77
1096.733	2171.2
1098.343	2145.53
1099.952	2169.69
1101.561	2149.68
1103.17	2171.87
1104.779	2152.92
1106.388	2176.3
1107.996	2146.82
1109.605	2170.32
1111.213	2147.6
1112.821	2168.05
1114.429	2152.65
1116.037	2166.45
1117.645	2150.14
1119.252	2168.23
1120.86	2145.63
1122.467	2168.8
1124.074	2148.64
1125.681	2182.24
1127.288	2161.25
1128.895	2181.6
1130.501	2154.53
1132.108	2169.33
1133.714	2147.96
1135.32	2176.34
1136.926	2151.23
1138.532	2170.42
1140.138	2147.94
1141.743	2165.88
1143.349	2146.42
1144.954	2183.31
1146.559	2161.6
1148.164	2164.93
1149.768	2147.39
1151.373	2184.18
1152.978	2146.61
1154.582	2166.3
1156.186	2143.35
1157.79	2167.99
1159.394	2156.48
1160.998	2171.4
1162.601	2153.37
1164.205	2172.17
1165.808	2153.14
1167.411	2157.24
1169.014	2158.42
1170.617	2177.47
1172.219	2143.41
1173.822	2170.95
1175.424	2152.4
1177.026	2187.12
1178.628	2151.79
1180.23	2162.92
1181.832	2152.28
1183.433	2176.97
1185.035	2148.95
1186.636	2174.24
1188.237	2149.59
1189.838	2165.69
1191.439	2162.96
1193.04	2166.31
1194.64	2161.74
1196.24	2156.41
1197.84	2148.77
1199.44	2172.41
1201.04	2150.62
1202.64	2178.13
1204.239	2149.45
1205.839	2170.86
1207.438	2151.49
1209.037	2169.67
1210.636	2158.49
1212.235	2170.47
1213.833	2140.58
1215.432	2174.6
1217.03	2143.45
1218.628	2170.15
1220.226	2142.32
1221.823	2171.81
1223.421	2145.53
1225.018	2162.95
1226.616	2147.44
1228.213	2163.26
1229.81	2146.19
1231.407	2175.77
1233.003	2146.44
1234.6	2174.72
1236.196	2152.75
1237.792	2163.98
1239.388	2142.22
1240.984	2166.43
1242.579	2138.53
1244.175	2172.39
1245.77	2145.68
1247.365	2166.01
1248.96	2144.92
1250.555	2169.59
1252.149	2147.81
1253.744	2166.9
1255.338	2140.91
1256.932	2162.55
1258.526	2146.97
1260.12	2163.28
1261.714	2149.31
1263.307	2171.66
1264.9	2145.11
1266.494	2163.3
1268.086	2145.48
1269.679	2161.33
1271.272	2140.65
1272.864	2164.64
1274.456	2145.05
1276.049	2162.77
1277.64	2145.25
1279.232	2169.71
1280.824	2138.21
1282.415	2162.82
1284.006	2158.12
1285.597	2162.25
1287.188	2139.88
1288.779	2161.87
1290.37	2139.64
1291.96	2163.78
1293.55	2141.22
1295.14	2164.04
1296.73	2132.74
1298.32	2165.78
1299.909	2153.56
1301.499	2154.65
1303.088	2147.28
1304.677	2167.47
1306.265	2136.66
1307.854	2162.64
1309.442	2141.98
1311.031	2162.79
1312.619	2143.14
1314.207	2155.75
1315.794	2140.93
1317.382	2158.89
1318.969	2145.52
1320.557	2161.16
1322.144	2139.38
1323.73	2158.4
1325.317	2143.24
1326.904	2158.94
1328.49	2135.21
1330.076	2166.44
1331.662	2139.97
1333.248	2159.13
1334.833	2160.83
1336.419	2166.02
1338.004	2138.18
1339.589	2158.12
1341.174	2142.75
1342.758	2165.59
1344.343	2130
1345.927	2169.12
1347.511	2134.59
1349.095	2154.77
1350.679	2135.07
1352.263	2156.48
1353.846	2141.21
1355.429	2168.47
1357.012	2136.64
1358.595	2154.97
1360.178	2131.63
1361.76	2156.87
1363.343	2141.15
1364.925	2158.94
1366.507	2141.58
1368.088	2157.86
1369.67	2134.23
1371.251	2155.02
1372.832	2133.38
1374.413	2153.16
1375.994	2146.62
1377.575	2156.66
1379.155	2141.9
1380.735	2147.95
1382.316	2133.24
1383.895	2161.17
1385.475	2141.72
1387.055	2162.73
1388.634	2140.24
1390.213	2155.14
1391.792	2140.05
1393.371	2161.15
1394.949	2153.38
1396.527	2159.32
1398.106	2144.77
1399.684	2159.99
1401.261	2143.29
1402.839	2154.72
1404.416	2141.81
1405.993	2157.34
1407.57	2144
1409.147	2154.2
1410.724	2136.81
1412.3	2155.59
1413.876	2134.91
1415.452	2149.59
1417.028	2153.32
1418.604	2167.12
1420.179	2144.7
1421.755	2155.52
1423.33	2140.98
1424.905	2156.9
1426.479	2145.36
1428.054	2154.64
1429.628	2137.11
1431.202	2153.58
1432.776	2139.12
1434.35	2158.73
1435.923	2142.11
1437.496	2159.17
1439.069	2134.38
1440.642	2162.27
1442.215	2135.39
1443.788	2152.18
1445.36	2147.3
1446.932	2161.78
1448.504	2134.5
1450.076	2143.64
1451.647	2144.3
1453.218	2162.95
1454.789	2145.62
1456.36	2157.52
1457.931	2141.61
1459.502	2147.88
1461.072	2142.52
1462.642	2160.42
1464.212	2137.62
1465.781	2159.74
1467.351	2154.16
1468.92	2151.1
1470.489	2142.8
1472.058	2161.11
1473.627	2133.73
1475.195	2141.67
1476.764	2135.86
1478.332	2154.84
1479.9	2137.94
1481.467	2154.68
1483.035	2141.14
1484.602	2161.34
1486.169	2152.02
1487.736	2161.89
1489.302	2125.59
1490.869	2139.42
1492.435	2133.12
1494.001	2148.2
1495.567	2133.8
1497.132	2149.38
1498.698	2141.03
1500.263	2159.42
1501.828	2138.4
1503.393	2154.39
1504.957	2139.13
1506.521	2150.46
1508.086	2126.08
1509.65	2155.8
1511.213	2136.22
1512.777	2159.07
1514.34	2126.66
1515.903	2139.81
1517.466	2130.73
1519.029	2152.66
1520.591	2138.78
1522.153	2152.98
1523.715	2128.93
1525.277	2144.05
1526.839	2130.33
1528.4	2141.61
1529.961	2136.88
1531.522	2153.02
1533.083	2137.26
1534.643	2148.92
1536.204	2137.97
1537.764	2161.12
1539.324	2133.83
1540.883	2144.65
1542.443	2142.56
1544.002	2148.6
1545.561	2134.67
1547.12	2166.77
1548.679	2127.26
1550.237	2145.08
1551.795	2130.41
1553.353	2154.22
1554.911	2140.78
1556.468	2153.8
1558.026	2134.7
1559.583	2142.67
1561.139	2142.59
1562.696	2153.06
1564.252	2130.1
1565.809	2145.39
1567.365	2137.76
1568.92	2146.25
1570.476	2138.76
1572.031	2157.89
1573.586	2132.12
1575.141	2146.55
1576.696	2159.8
1578.25	2153.95
1579.805	2137.53
1581.359	2145.99
1582.912	2144.54
1584.466	2156.42
1586.019	2128.21
1587.572	2164.81
1589.125	2131
1590.678	2150.01
1592.23	2136.97
1593.782	2144.67
1595.334	2133.54
1596.886	2147.86
1598.438	2143.92
1599.989	2141.76
1601.54	2138.74
1603.091	2140.39
1604.642	2132.54
1606.192	2149.58
1607.742	2159.33
1609.292	2146.23
1610.842	2146.52
1612.391	2151.31
1613.941	2133.6
1615.49	2151.24
1617.038	2145.18
1618.587	2150.21
1620.135	2133.85
1621.684	2145.38
1623.231	2119.28
1624.779	2145.75
1626.327	2136.61
1627.874	2147.23
1629.421	2125.59
1630.968	2151.42
1632.514	2138.54
1634.06	2137.23
1635.606	2137.08
1637.152	2142.63
1638.698	2127.04
1640.243	2141.05
1641.788	2129.98
1643.333	2141.49
1644.878	2135.64
1646.422	2148.71
1647.967	2127.91
1649.511	2135.73
1651.054	2136.19
1652.598	2146.85
1654.141	2130.33
1655.684	2137.18
1657.227	2122.14
1658.77	2147.51
1660.312	2114.86
1661.854	2133.42
1663.396	2120.99
1664.937	2148.04
1666.479	2134.92
1668.02	2143.75
1669.561	2126.81
1671.102	2128.69
1672.642	2138.35
1674.182	2141.92
1675.722	2142.49
1677.262	2133.74
1678.801	2128.4
1680.341	2145.37
1681.88	2141.34
1683.418	2134.62
1684.957	2129.93
1686.495	2149.93
1688.033	2137.45
1689.571	2145.34
1691.109	2137.59
1692.646	2134.76
1694.183	2130.74
1695.72	2130.38
1697.257	2123.56
1698.793	2129.22
1700.329	2126.65
1701.865	2134.54
1703.401	2120.77
1704.936	2128.41
1706.471	2130.4
1708.006	2125.45
1709.541	2129.34
