# Supplementary material for: Exciton thermal radiation from macroscale membranes composed of chirality-sorted carbon nanotubes and its control
Source: Nat Commun. 2026 Jul 29;17:6967. doi: 10.1038/s41467-026-75711-4 (PMC13421534; doi:10.1038/s41467-026-75711-4)
Supplement: Supplementary file 4 — Source Data [file 41467_2026_75711_MOESM4_ESM.zip › Source data/Supplementary_Data_17_cooling_300K.txt]

Data from MK75SS02_2_cool_NIR_300K_sig_NQ51B19821__0__20.txt Node

Date: Mon Nov 17 16:21:28 JST 2025
User: ymlab
Spectrometer: NQ51B1982
Trigger mode: 0
Integration Time (sec): 1.000000E-1
Scans to average: 1
Nonlinearity correction enabled: false
Boxcar width: 0
Storing dark spectrum: false
XAxis mode: Wavelengths
Number of Pixels in Spectrum: 512
>>>>>Begin Spectral Data<<<<<
899.399	2845
901.024	2830
902.648	2904
904.273	2895
905.897	2952
907.522	2962
909.146	3001
910.77	2983
912.394	3044
914.018	3067
915.642	3146
917.265	3148
918.889	3251
920.512	3326
922.136	3464
923.759	3523
925.382	3670
927.005	3684
928.628	3802
930.251	3840
931.873	3903
933.496	3932
935.118	4053
936.74	4037
938.363	4103
939.985	4112
941.607	4175
943.228	4216
944.85	4235
946.472	4241
948.093	4328
949.715	4297
951.336	4367
952.957	4339
954.578	4437
956.199	4412
957.82	4467
959.44	4407
961.061	4481
962.681	4435
964.302	4514
965.922	4485
967.542	4559
969.162	4524
970.782	4584
972.401	4571
974.021	4601
975.64	4566
977.26	4584
978.879	4544
980.498	4579
982.117	4573
983.736	4631
985.355	4575
986.973	4577
988.592	4548
990.21	4559
991.828	4535
993.446	4519
995.064	4512
996.682	4499
998.3	4396
999.917	4447
1001.535	4368
1003.152	4330
1004.769	4291
1006.387	4331
1008.003	4268
1009.62	4259
1011.237	4160
1012.854	4116
1014.47	4022
1016.086	4003
1017.703	3907
1019.319	3874
1020.935	3817
1022.55	3768
1024.166	3678
1025.782	3645
1027.397	3569
1029.012	3573
1030.627	3493
1032.243	3437
1033.857	3371
1035.472	3352
1037.087	3324
1038.701	3310
1040.316	3267
1041.93	3277
1043.544	3195
1045.158	3197
1046.772	3124
1048.386	3164
1049.999	3141
1051.613	3173
1053.226	3135
1054.839	3173
1056.452	3145
1058.065	3170
1059.678	3142
1061.29	3214
1062.903	3182
1064.515	3230
1066.127	3219
1067.74	3257
1069.351	3286
1070.963	3326
1072.575	3374
1074.186	3413
1075.798	3413
1077.409	3508
1079.02	3565
1080.631	3619
1082.242	3608
1083.853	3743
1085.463	3736
1087.074	3842
1088.684	3885
1090.294	3967
1091.904	4077
1093.514	4225
1095.124	4276
1096.733	4268
1098.343	4298
1099.952	4387
1101.561	4374
1103.17	4595
1104.779	4663
1106.388	4790
1107.996	4748
1109.605	4862
1111.213	4871
1112.821	5030
1114.429	5141
1116.037	5287
1117.645	5361
1119.252	5393
1120.86	5503
1122.467	5649
1124.074	5539
1125.681	5601
1127.288	5682
1128.895	5803
1130.501	5973
1132.108	6085
1133.714	6018
1135.32	6093
1136.926	5934
1138.532	6139
1140.138	6201
1141.743	6341
1143.349	6292
1144.954	6421
1146.559	6267
1148.164	6399
1149.768	6451
1151.373	6409
1152.978	6355
1154.582	6382
1156.186	6462
1157.79	6570
1159.394	6455
1160.998	6607
1162.601	6613
1164.205	6599
1165.808	6489
1167.411	6558
1169.014	6511
1170.617	6707
1172.219	6669
1173.822	6537
1175.424	6512
1177.026	6671
1178.628	6554
1180.23	6616
1181.832	6545
1183.433	6758
1185.035	6773
1186.636	6757
1188.237	6655
1189.838	6557
1191.439	6574
1193.04	6613
1194.64	6627
1196.24	6758
1197.84	6765
1199.44	6865
1201.04	6818
1202.64	7151
1204.239	7133
1205.839	6965
1207.438	6895
1209.037	7070
1210.636	7039
1212.235	7118
1213.833	7127
1215.432	7293
1217.03	7069
1218.628	7214
1220.226	7330
1221.823	7369
1223.421	7377
1225.018	7533
1226.616	7453
1228.213	7354
1229.81	7376
1231.407	7363
1233.003	7309
1234.6	7548
1236.196	7520
1237.792	7401
1239.388	7366
1240.984	7329
1242.579	7353
1244.175	7393
1245.77	7540
1247.365	7827
1248.96	7931
1250.555	7857
1252.149	7791
1253.744	8007
1255.338	7824
1256.932	7918
1258.526	7931
1260.12	7929
1261.714	7930
1263.307	7884
1264.9	7713
1266.494	7767
1268.086	7994
1269.679	8079
1271.272	8115
1272.864	8085
1274.456	8073
1276.049	8015
1277.64	7588
1279.232	7668
1280.824	7765
1282.415	8100
1284.006	7953
1285.597	8244
1287.188	8212
1288.779	8199
1290.37	8114
1291.96	7959
1293.55	7901
1295.14	8066
1296.73	8176
1298.32	8382
1299.909	8385
1301.499	8392
1303.088	8525
1304.677	8509
1306.265	8194
1307.854	8401
1309.442	8505
1311.031	8591
1312.619	8647
1314.207	8642
1315.794	8435
1317.382	8517
1318.969	8499
1320.557	8564
1322.144	8582
1323.73	8365
1325.317	8347
1326.904	8479
1328.49	8573
1330.076	8514
1331.662	8485
1333.248	8811
1334.833	8847
1336.419	8876
1338.004	8541
1339.589	8492
1341.174	8635
1342.758	8551
1344.343	8491
1345.927	8765
1347.511	8504
1349.095	8271
1350.679	8322
1352.263	8461
1353.846	8297
1355.429	8233
1357.012	8248
1358.595	8081
1360.178	8091
1361.76	8193
1363.343	7802
1364.925	7694
1366.507	7752
1368.088	7785
1369.67	7711
1371.251	7438
1372.832	7643
1374.413	7791
1375.994	8067
1377.575	8143
1379.155	8062
1380.735	7774
1382.316	7259
1383.895	7007
1385.475	6988
1387.055	7691
1388.634	7676
1390.213	7511
1391.792	7598
1393.371	7785
1394.949	7528
1396.527	7706
1398.106	7227
1399.684	7644
1401.261	7838
1402.839	7365
1404.416	7779
1405.993	7816
1407.57	7591
1409.147	7781
1410.724	7553
1412.3	7437
1413.876	7816
1415.452	8059
1417.028	8070
1418.604	8409
1420.179	8205
1421.755	8091
1423.33	8105
1424.905	8393
1426.479	8056
1428.054	8340
1429.628	8311
1431.202	8323
1432.776	8653
1434.35	8500
1435.923	8299
1437.496	8059
1439.069	7701
1440.642	8062
1442.215	8089
1443.788	8219
1445.36	8406
1446.932	8392
1448.504	8386
1450.076	8483
1451.647	8127
1453.218	8393
1454.789	8261
1456.36	8134
1457.931	8093
1459.502	8216
1461.072	8302
1462.642	8680
1464.212	8210
1465.781	7746
1467.351	7723
1468.92	8197
1470.489	8459
1472.058	8276
1473.627	7940
1475.195	7806
1476.764	7663
1478.332	7902
1479.9	7874
1481.467	8105
1483.035	7924
1484.602	7857
1486.169	7677
1487.736	7817
1489.302	7757
1490.869	7578
1492.435	7637
1494.001	8007
1495.567	7975
1497.132	8227
1498.698	8036
1500.263	8008
1501.828	7924
1503.393	7925
1504.957	7766
1506.521	7840
1508.086	7585
1509.65	7745
1511.213	7730
1512.777	7926
1514.34	8112
1515.903	7995
1517.466	7711
1519.029	7883
1520.591	7638
1522.153	7771
1523.715	7882
1525.277	8084
1526.839	8090
1528.4	7991
1529.961	7833
1531.522	8047
1533.083	7986
1534.643	7779
1536.204	7624
1537.764	7322
1539.324	7480
1540.883	7774
1542.443	7733
1544.002	7911
1545.561	7867
1547.12	7732
1548.679	7613
1550.237	7605
1551.795	7627
1553.353	7632
1554.911	7772
1556.468	7860
1558.026	7609
1559.583	7603
1561.139	7472
1562.696	7496
1564.252	7380
1565.809	7001
1567.365	6966
1568.92	7015
1570.476	6951
1572.031	6988
1573.586	7052
1575.141	7440
1576.696	7278
1578.25	7261
1579.805	7143
1581.359	7571
1582.912	7503
1584.466	7733
1586.019	7371
1587.572	7166
1589.125	7076
1590.678	6805
1592.23	7047
1593.782	7466
1595.334	7154
1596.886	7258
1598.438	7051
1599.989	7000
1601.54	7085
1603.091	7145
1604.642	7236
1606.192	7329
1607.742	7300
1609.292	7329
1610.842	7029
1612.391	6758
1613.941	6624
1615.49	6700
1617.038	6743
1618.587	7211
1620.135	7282
1621.684	7260
1623.231	6991
1624.779	7028
1626.327	6988
1627.874	6458
1629.421	6285
1630.968	6383
1632.514	6179
1634.06	6378
1635.606	6131
1637.152	6155
1638.698	6278
1640.243	6491
1641.788	6605
1643.333	6458
1644.878	6357
1646.422	6546
1647.967	6156
1649.511	6142
1651.054	5717
1652.598	5548
1654.141	5502
1655.684	5302
1657.227	5061
1658.77	4834
1660.312	4692
1661.854	4447
1663.396	4246
1664.937	4125
1666.479	3848
1668.02	3734
1669.561	3485
1671.102	3372
1672.642	3294
1674.182	3223
1675.722	3147
1677.262	3008
1678.801	2931
1680.341	2874
1681.88	2814
1683.418	2819
1684.957	2789
1686.495	2771
1688.033	2687
1689.571	2655
1691.109	2589
1692.646	2559
1694.183	2515
1695.72	2473
1697.257	2457
1698.793	2455
1700.329	2428
1701.865	2423
1703.401	2377
1704.936	2374
1706.471	2356
1708.006	2357
1709.541	2316
