# Supplementary material for: Exciton thermal radiation from macroscale membranes composed of chirality-sorted carbon nanotubes and its control
Source: Nat Commun. 2026 Jul 29;17:6967. doi: 10.1038/s41467-026-75711-4 (PMC13421534; doi:10.1038/s41467-026-75711-4)
Supplement: Supplementary file 4 — Source Data [file 41467_2026_75711_MOESM4_ESM.zip › Source data/Supplementary_Data_17_cooling_600K_bg.txt]

Data from MK75SS02_2_cool_NIR_600K_sig_bg_NQ51B19821__0__6.txt Node

Date: Mon Nov 17 14:52:59 JST 2025
User: ymlab
Spectrometer: NQ51B1982
Trigger mode: 0
Integration Time (sec): 1.000000E-1
Scans to average: 1
Nonlinearity correction enabled: false
Boxcar width: 0
Storing dark spectrum: false
XAxis mode: Wavelengths
Number of Pixels in Spectrum: 512
>>>>>Begin Spectral Data<<<<<
899.399	2166
901.024	2139
902.648	2180
904.273	2155
905.897	2180
907.522	2167
909.146	2182
910.77	2152
912.394	2181
914.018	2159
915.642	2185
917.265	2155
918.889	2171
920.512	2159
922.136	2175
923.759	2151
925.382	2180
927.005	2153
928.628	2178
930.251	2165
931.873	2191
933.496	2157
935.118	2189
936.74	2159
938.363	2193
939.985	2165
941.607	2182
943.228	2167
944.85	2178
946.472	2159
948.093	2175
949.715	2151
951.336	2187
952.957	2163
954.578	2180
956.199	2153
957.82	2182
959.44	2154
961.061	2179
962.681	2158
964.302	2191
965.922	2163
967.542	2190
969.162	2185
970.782	2175
972.401	2172
974.021	2173
975.64	2168
977.26	2175
978.879	2148
980.498	2175
982.117	2153
983.736	2180
985.355	2163
986.973	2185
988.592	2154
990.21	2177
991.828	2156
993.446	2184
995.064	2159
996.682	2171
998.3	2148
999.917	2183
1001.535	2139
1003.152	2187
1004.769	2137
1006.387	2181
1008.003	2155
1009.62	2177
1011.237	2163
1012.854	2181
1014.47	2159
1016.086	2185
1017.703	2152
1019.319	2175
1020.935	2165
1022.55	2189
1024.166	2142
1025.782	2178
1027.397	2142
1029.012	2177
1030.627	2155
1032.243	2175
1033.857	2153
1035.472	2167
1037.087	2156
1038.701	2175
1040.316	2165
1041.93	2177
1043.544	2156
1045.158	2175
1046.772	2151
1048.386	2182
1049.999	2143
1051.613	2172
1053.226	2151
1054.839	2182
1056.452	2138
1058.065	2180
1059.678	2149
1061.29	2175
1062.903	2152
1064.515	2181
1066.127	2147
1067.74	2173
1069.351	2155
1070.963	2178
1072.575	2145
1074.186	2172
1075.798	2151
1077.409	2185
1079.02	2143
1080.631	2174
1082.242	2141
1083.853	2172
1085.463	2148
1087.074	2169
1088.684	2148
1090.294	2173
1091.904	2141
1093.514	2165
1095.124	2156
1096.733	2165
1098.343	2152
1099.952	2159
1101.561	2152
1103.17	2159
1104.779	2148
1106.388	2175
1107.996	2141
1109.605	2175
1111.213	2145
1112.821	2164
1114.429	2153
1116.037	2169
1117.645	2148
1119.252	2165
1120.86	2137
1122.467	2169
1124.074	2146
1125.681	2181
1127.288	2151
1128.895	2179
1130.501	2156
1132.108	2173
1133.714	2143
1135.32	2181
1136.926	2149
1138.532	2175
1140.138	2145
1141.743	2169
1143.349	2146
1144.954	2181
1146.559	2169
1148.164	2159
1149.768	2148
1151.373	2179
1152.978	2153
1154.582	2159
1156.186	2143
1157.79	2171
1159.394	2156
1160.998	2172
1162.601	2153
1164.205	2175
1165.808	2152
1167.411	2162
1169.014	2163
1170.617	2177
1172.219	2135
1173.822	2178
1175.424	2142
1177.026	2201
1178.628	2143
1180.23	2168
1181.832	2143
1183.433	2185
1185.035	2149
1186.636	2177
1188.237	2150
1189.838	2168
1191.439	2162
1193.04	2165
1194.64	2162
1196.24	2157
1197.84	2139
1199.44	2181
1201.04	2140
1202.64	2187
1204.239	2141
1205.839	2179
1207.438	2150
1209.037	2169
1210.636	2159
1212.235	2173
1213.833	2141
1215.432	2178
1217.03	2148
1218.628	2171
1220.226	2141
1221.823	2181
1223.421	2139
1225.018	2170
1226.616	2142
1228.213	2171
1229.81	2138
1231.407	2182
1233.003	2147
1234.6	2175
1236.196	2152
1237.792	2167
1239.388	2141
1240.984	2174
1242.579	2136
1244.175	2177
1245.77	2143
1247.365	2169
1248.96	2141
1250.555	2179
1252.149	2137
1253.744	2175
1255.338	2130
1256.932	2167
1258.526	2142
1260.12	2172
1261.714	2151
1263.307	2175
1264.9	2143
1266.494	2168
1268.086	2147
1269.679	2165
1271.272	2142
1272.864	2170
1274.456	2137
1276.049	2167
1277.64	2141
1279.232	2173
1280.824	2133
1282.415	2157
1284.006	2159
1285.597	2167
1287.188	2136
1288.779	2165
1290.37	2139
1291.96	2168
1293.55	2143
1295.14	2175
1296.73	2136
1298.32	2159
1299.909	2161
1301.499	2148
1303.088	2155
1304.677	2164
1306.265	2139
1307.854	2159
1309.442	2143
1311.031	2164
1312.619	2142
1314.207	2165
1315.794	2145
1317.382	2165
1318.969	2147
1320.557	2159
1322.144	2138
1323.73	2170
1325.317	2131
1326.904	2159
1328.49	2130
1330.076	2159
1331.662	2135
1333.248	2164
1334.833	2157
1336.419	2167
1338.004	2135
1339.589	2164
1341.174	2141
1342.758	2171
1344.343	2133
1345.927	2168
1347.511	2135
1349.095	2153
1350.679	2135
1352.263	2156
1353.846	2140
1355.429	2172
1357.012	2137
1358.595	2159
1360.178	2133
1361.76	2159
1363.343	2142
1364.925	2167
1366.507	2148
1368.088	2159
1369.67	2135
1371.251	2158
1372.832	2127
1374.413	2153
1375.994	2145
1377.575	2156
1379.155	2146
1380.735	2148
1382.316	2137
1383.895	2170
1385.475	2139
1387.055	2165
1388.634	2143
1390.213	2159
1391.792	2143
1393.371	2171
1394.949	2159
1396.527	2159
1398.106	2143
1399.684	2155
1401.261	2147
1402.839	2148
1404.416	2145
1405.993	2159
1407.57	2148
1409.147	2159
1410.724	2137
1412.3	2163
1413.876	2140
1415.452	2157
1417.028	2156
1418.604	2177
1420.179	2143
1421.755	2155
1423.33	2136
1424.905	2165
1426.479	2143
1428.054	2164
1429.628	2137
1431.202	2159
1432.776	2144
1434.35	2169
1435.923	2142
1437.496	2165
1439.069	2135
1440.642	2170
1442.215	2143
1443.788	2151
1445.36	2160
1446.932	2159
1448.504	2139
1450.076	2140
1451.647	2147
1453.218	2163
1454.789	2146
1456.36	2168
1457.931	2146
1459.502	2157
1461.072	2150
1462.642	2174
1464.212	2148
1465.781	2170
1467.351	2163
1468.92	2158
1470.489	2141
1472.058	2167
1473.627	2137
1475.195	2149
1476.764	2135
1478.332	2165
1479.9	2139
1481.467	2159
1483.035	2149
1484.602	2174
1486.169	2162
1487.736	2177
1489.302	2131
1490.869	2143
1492.435	2137
1494.001	2158
1495.567	2131
1497.132	2152
1498.698	2143
1500.263	2159
1501.828	2145
1503.393	2169
1504.957	2148
1506.521	2155
1508.086	2129
1509.65	2168
1511.213	2141
1512.777	2171
1514.34	2135
1515.903	2149
1517.466	2143
1519.029	2152
1520.591	2152
1522.153	2154
1523.715	2141
1525.277	2152
1526.839	2139
1528.4	2155
1529.961	2149
1531.522	2168
1533.083	2142
1534.643	2164
1536.204	2141
1537.764	2176
1539.324	2143
1540.883	2166
1542.443	2139
1544.002	2169
1545.561	2133
1547.12	2184
1548.679	2133
1550.237	2157
1551.795	2137
1553.353	2164
1554.911	2145
1556.468	2159
1558.026	2148
1559.583	2159
1561.139	2151
1562.696	2169
1564.252	2142
1565.809	2159
1567.365	2141
1568.92	2153
1570.476	2145
1572.031	2165
1573.586	2143
1575.141	2159
1576.696	2174
1578.25	2169
1579.805	2151
1581.359	2158
1582.912	2154
1584.466	2171
1586.019	2141
1587.572	2181
1589.125	2142
1590.678	2159
1592.23	2132
1593.782	2169
1595.334	2133
1596.886	2159
1598.438	2148
1599.989	2159
1601.54	2147
1603.091	2153
1604.642	2143
1606.192	2163
1607.742	2175
1609.292	2159
1610.842	2157
1612.391	2167
1613.941	2150
1615.49	2153
1617.038	2159
1618.587	2151
1620.135	2152
1621.684	2154
1623.231	2126
1624.779	2159
1626.327	2145
1627.874	2159
1629.421	2135
1630.968	2168
1632.514	2147
1634.06	2155
1635.606	2149
1637.152	2154
1638.698	2139
1640.243	2155
1641.788	2131
1643.333	2153
1644.878	2148
1646.422	2156
1647.967	2136
1649.511	2154
1651.054	2148
1652.598	2159
1654.141	2137
1655.684	2152
1657.227	2133
1658.77	2159
1660.312	2120
1661.854	2135
1663.396	2117
1664.937	2170
1666.479	2131
1668.02	2155
1669.561	2123
1671.102	2133
1672.642	2136
1674.182	2149
1675.722	2143
1677.262	2139
1678.801	2127
1680.341	2147
1681.88	2136
1683.418	2142
1684.957	2132
1686.495	2155
1688.033	2143
1689.571	2138
1691.109	2138
1692.646	2138
1694.183	2127
1695.72	2138
1697.257	2117
1698.793	2135
1700.329	2131
1701.865	2133
1703.401	2118
1704.936	2137
1706.471	2131
1708.006	2127
1709.541	2133
