# Supplementary material for: Exciton thermal radiation from macroscale membranes composed of chirality-sorted carbon nanotubes and its control
Source: Nat Commun. 2026 Jul 29;17:6967. doi: 10.1038/s41467-026-75711-4 (PMC13421534; doi:10.1038/s41467-026-75711-4)
Supplement: Supplementary file 4 — Source Data [file 41467_2026_75711_MOESM4_ESM.zip › Source data/Supplementary_Data_17_cooling_750K.txt]

Data from MK75SS02_2_cool_NIR_750K_sig_NQ51B19821__0__77.txt Node

Date: Mon Nov 17 14:25:24 JST 2025
User: ymlab
Spectrometer: NQ51B1982
Trigger mode: 0
Integration Time (sec): 1.000000E-1
Scans to average: 1
Nonlinearity correction enabled: false
Boxcar width: 0
Storing dark spectrum: false
XAxis mode: Wavelengths
Number of Pixels in Spectrum: 512
>>>>>Begin Spectral Data<<<<<
899.399	2858
901.024	2844
902.648	2915
904.273	2896
905.897	2953
907.522	2965
909.146	3017
910.77	3000
912.394	3053
914.018	3054
915.642	3115
917.265	3129
918.889	3229
920.512	3285
922.136	3403
923.759	3448
925.382	3582
927.005	3593
928.628	3685
930.251	3733
931.873	3802
933.496	3837
935.118	3916
936.74	3907
938.363	3972
939.985	3957
941.607	4019
943.228	4033
944.85	4072
946.472	4071
948.093	4130
949.715	4112
951.336	4191
952.957	4191
954.578	4257
956.199	4213
957.82	4306
959.44	4311
961.061	4339
962.681	4345
964.302	4408
965.922	4387
967.542	4431
969.162	4489
970.782	4516
972.401	4484
974.021	4559
975.64	4589
977.26	4638
978.879	4562
980.498	4650
982.117	4606
983.736	4701
985.355	4684
986.973	4730
988.592	4743
990.21	4746
991.828	4724
993.446	4826
995.064	4804
996.682	4847
998.3	4836
999.917	4871
1001.535	4820
1003.152	4895
1004.769	4857
1006.387	4907
1008.003	4853
1009.62	4888
1011.237	4927
1012.854	4925
1014.47	4862
1016.086	4895
1017.703	4806
1019.319	4887
1020.935	4781
1022.55	4798
1024.166	4763
1025.782	4773
1027.397	4786
1029.012	4793
1030.627	4697
1032.243	4697
1033.857	4623
1035.472	4607
1037.087	4569
1038.701	4565
1040.316	4499
1041.93	4479
1043.544	4435
1045.158	4452
1046.772	4402
1048.386	4395
1049.999	4302
1051.613	4317
1053.226	4196
1054.839	4244
1056.452	4202
1058.065	4218
1059.678	4120
1061.29	4127
1062.903	4043
1064.515	4066
1066.127	3981
1067.74	3960
1069.351	3951
1070.963	3994
1072.575	3893
1074.186	3933
1075.798	3906
1077.409	3930
1079.02	3838
1080.631	3855
1082.242	3780
1083.853	3841
1085.463	3769
1087.074	3816
1088.684	3816
1090.294	3833
1091.904	3778
1093.514	3854
1095.124	3830
1096.733	3869
1098.343	3857
1099.952	3878
1101.561	3842
1103.17	3894
1104.779	3849
1106.388	3951
1107.996	3908
1109.605	4010
1111.213	4017
1112.821	4015
1114.429	4021
1116.037	4107
1117.645	4181
1119.252	4271
1120.86	4264
1122.467	4348
1124.074	4297
1125.681	4359
1127.288	4313
1128.895	4367
1130.501	4378
1132.108	4469
1133.714	4527
1135.32	4653
1136.926	4625
1138.532	4786
1140.138	4789
1141.743	4834
1143.349	4902
1144.954	4951
1146.559	4933
1148.164	4991
1149.768	4998
1151.373	5211
1152.978	5138
1154.582	5225
1156.186	5229
1157.79	5364
1159.394	5385
1160.998	5445
1162.601	5347
1164.205	5475
1165.808	5599
1167.411	5555
1169.014	5605
1170.617	5711
1172.219	5711
1173.822	5842
1175.424	5741
1177.026	5739
1178.628	5799
1180.23	6005
1181.832	6011
1183.433	6063
1185.035	6003
1186.636	6222
1188.237	6194
1189.838	6143
1191.439	6100
1193.04	6080
1194.64	6097
1196.24	6255
1197.84	6347
1199.44	6583
1201.04	6380
1202.64	6337
1204.239	6262
1205.839	6370
1207.438	6396
1209.037	6349
1210.636	6337
1212.235	6469
1213.833	6477
1215.432	6580
1217.03	6467
1218.628	6594
1220.226	6641
1221.823	6685
1223.421	6567
1225.018	6543
1226.616	6527
1228.213	6738
1229.81	6701
1231.407	6852
1233.003	6699
1234.6	6757
1236.196	6816
1237.792	6948
1239.388	6906
1240.984	6987
1242.579	6984
1244.175	7082
1245.77	6919
1247.365	6846
1248.96	6645
1250.555	6893
1252.149	6886
1253.744	6871
1255.338	6898
1256.932	7099
1258.526	7181
1260.12	7299
1261.714	7198
1263.307	7295
1264.9	7379
1266.494	7322
1268.086	7229
1269.679	7333
1271.272	7162
1272.864	7375
1274.456	7407
1276.049	7499
1277.64	7482
1279.232	7547
1280.824	7439
1282.415	7409
1284.006	7373
1285.597	7436
1287.188	7163
1288.779	7371
1290.37	7599
1291.96	7802
1293.55	7752
1295.14	7765
1296.73	7587
1298.32	7591
1299.909	7613
1301.499	7750
1303.088	7829
1304.677	8052
1306.265	7847
1307.854	7766
1309.442	7769
1311.031	7825
1312.619	7843
1314.207	7973
1315.794	8044
1317.382	7996
1318.969	8111
1320.557	8117
1322.144	7912
1323.73	7960
1325.317	7999
1326.904	7914
1328.49	7982
1330.076	8089
1331.662	8176
1333.248	8565
1334.833	8141
1336.419	8041
1338.004	7917
1339.589	7880
1341.174	8024
1342.758	8138
1344.343	8333
1345.927	8494
1347.511	8467
1349.095	8410
1350.679	8062
1352.263	8237
1353.846	8071
1355.429	8236
1357.012	7825
1358.595	7663
1360.178	7807
1361.76	7839
1363.343	7556
1364.925	7471
1366.507	7944
1368.088	7686
1369.67	7939
1371.251	8319
1372.832	8199
1374.413	7671
1375.994	7935
1377.575	7908
1379.155	7799
1380.735	7580
1382.316	7338
1383.895	7252
1385.475	6774
1387.055	7290
1388.634	7560
1390.213	7442
1391.792	7502
1393.371	7839
1394.949	7474
1396.527	7955
1398.106	7281
1399.684	7459
1401.261	7741
1402.839	7439
1404.416	7791
1405.993	7956
1407.57	7632
1409.147	7893
1410.724	7628
1412.3	7832
1413.876	7980
1415.452	8011
1417.028	7743
1418.604	7971
1420.179	7898
1421.755	7675
1423.33	7938
1424.905	8113
1426.479	7874
1428.054	7930
1429.628	8100
1431.202	8406
1432.776	8080
1434.35	8030
1435.923	8265
1437.496	8331
1439.069	8248
1440.642	8316
1442.215	8392
1443.788	8207
1445.36	8176
1446.932	7965
1448.504	7793
1450.076	8254
1451.647	8431
1453.218	8250
1454.789	8467
1456.36	8583
1457.931	8356
1459.502	8410
1461.072	8034
1462.642	8138
1464.212	7960
1465.781	7854
1467.351	7940
1468.92	8356
1470.489	8303
1472.058	8244
1473.627	8027
1475.195	8421
1476.764	8473
1478.332	8472
1479.9	8100
1481.467	7921
1483.035	7925
1484.602	7987
1486.169	8029
1487.736	8219
1489.302	8254
1490.869	8141
1492.435	8083
1494.001	8280
1495.567	8454
1497.132	8287
1498.698	8034
1500.263	8140
1501.828	7899
1503.393	7911
1504.957	8025
1506.521	8079
1508.086	7749
1509.65	7860
1511.213	7880
1512.777	7931
1514.34	7975
1515.903	7832
1517.466	7848
1519.029	7949
1520.591	7819
1522.153	7661
1523.715	7604
1525.277	7847
1526.839	7942
1528.4	8109
1529.961	8047
1531.522	7979
1533.083	8220
1534.643	8433
1536.204	7961
1537.764	8233
1539.324	8129
1540.883	7779
1542.443	7573
1544.002	7643
1545.561	7696
1547.12	8018
1548.679	7909
1550.237	7867
1551.795	7861
1553.353	7981
1554.911	7755
1556.468	7645
1558.026	7397
1559.583	7611
1561.139	7587
1562.696	7675
1564.252	7559
1565.809	7707
1567.365	7562
1568.92	7711
1570.476	7832
1572.031	7945
1573.586	7882
1575.141	7603
1576.696	7551
1578.25	7255
1579.805	7150
1581.359	7407
1582.912	7690
1584.466	8005
1586.019	7780
1587.572	7599
1589.125	7163
1590.678	7005
1592.23	7094
1593.782	6987
1595.334	7033
1596.886	7255
1598.438	7279
1599.989	7437
1601.54	7011
1603.091	6888
1604.642	6954
1606.192	7048
1607.742	7101
1609.292	7355
1610.842	7199
1612.391	7251
1613.941	7108
1615.49	7333
1617.038	7564
1618.587	7410
1620.135	7038
1621.684	7050
1623.231	7031
1624.779	7403
1626.327	7314
1627.874	7247
1629.421	7148
1630.968	7131
1632.514	6895
1634.06	6833
1635.606	6523
1637.152	6535
1638.698	6815
1640.243	6867
1641.788	6803
1643.333	6645
1644.878	6591
1646.422	6460
1647.967	6175
1649.511	6052
1651.054	5830
1652.598	5903
1654.141	5654
1655.684	5431
1657.227	5118
1658.77	4871
1660.312	4630
1661.854	4456
1663.396	4307
1664.937	4116
1666.479	3848
1668.02	3755
1669.561	3521
1671.102	3405
1672.642	3307
1674.182	3204
1675.722	3127
1677.262	3071
1678.801	3026
1680.341	3001
1681.88	2923
1683.418	2888
1684.957	2762
1686.495	2735
1688.033	2645
1689.571	2643
1691.109	2603
1692.646	2561
1694.183	2530
1695.72	2520
1697.257	2454
1698.793	2455
1700.329	2409
1701.865	2409
1703.401	2363
1704.936	2383
1706.471	2345
1708.006	2360
1709.541	2343
