# Supplementary material for: Exciton thermal radiation from macroscale membranes composed of chirality-sorted carbon nanotubes and its control
Source: Nat Commun. 2026 Jul 29;17:6967. doi: 10.1038/s41467-026-75711-4 (PMC13421534; doi:10.1038/s41467-026-75711-4)
Supplement: Supplementary file 4 — Source Data [file 41467_2026_75711_MOESM4_ESM.zip › Source data/Supplementary_Data_9_cooling_450K.txt]

Data from AT069_NQ51B19821__43__17-29-40-332.txt Node

Date: Mon Sep 30 17:29:40 JST 2024
User: ymlab
Spectrometer: NQ51B1982
Trigger mode: 0
Integration Time (sec): 8.000000E-2
Scans to average: 100
Nonlinearity correction enabled: false
Boxcar width: 0
Storing dark spectrum: false
XAxis mode: Wavelengths
Number of Pixels in Spectrum: 512
>>>>>Begin Spectral Data<<<<<
899.399	7607.32
901.024	7695.41
902.648	7924.22
904.273	8001.12
905.897	8259.73
907.522	8361.6
909.146	8589.44
910.77	8684
912.394	8990.65
914.018	9182.92
915.642	9599.2
917.265	10041.35
918.889	10824.54
920.512	11461.93
922.136	12181.2
923.759	12603.36
925.382	13158.52
927.005	13484.38
928.628	13973.22
930.251	14201.11
931.873	14630.6
933.496	14785.05
935.118	15149.22
936.74	15311.24
938.363	15694.69
939.985	15834.69
941.607	16160.02
943.228	16251.03
944.85	16507.24
946.472	16617.39
948.093	16882.73
949.715	16912.16
951.336	17325.3
952.957	17362.68
954.578	17529.18
956.199	17573.34
957.82	17856.91
959.44	17887.47
961.061	18149.76
962.681	18115.15
964.302	18359.56
965.922	18378.52
967.542	18636.63
969.162	18666.48
970.782	18852.67
972.401	18739.07
974.021	18925.39
975.64	18949.81
977.26	19165.16
978.879	19176.57
980.498	19447.67
982.117	19342
983.736	19545.25
985.355	19573.04
986.973	19683.83
988.592	19690.7
990.21	19845.87
991.828	19743.67
993.446	19879.47
995.064	19817.65
996.682	19932.75
998.3	19860.78
999.917	19911.1
1001.535	19677.14
1003.152	19873.45
1004.769	19734.65
1006.387	19812.1
1008.003	19586.28
1009.62	19582.91
1011.237	19333.83
1012.854	19255.15
1014.47	19018.59
1016.086	19008.92
1017.703	18651.8
1019.319	18446.16
1020.935	18147.19
1022.55	18078.49
1024.166	17676.41
1025.782	17429.57
1027.397	16933.02
1029.012	16750.17
1030.627	16281.97
1032.243	16043.71
1033.857	15559.41
1035.472	15235.83
1037.087	14790.07
1038.701	14620.88
1040.316	14189.97
1041.93	13890.71
1043.544	13402.45
1045.158	13147.46
1046.772	12771.29
1048.386	12578.22
1049.999	12193.27
1051.613	11904.26
1053.226	11629.1
1054.839	11472.23
1056.452	11163.59
1058.065	11083.78
1059.678	10857.29
1061.29	10805.51
1062.903	10641.5
1064.515	10629.43
1066.127	10481.05
1067.74	10544.02
1069.351	10483.45
1070.963	10579.26
1072.575	10595.09
1074.186	10741.35
1075.798	10734.83
1077.409	10938.2
1079.02	10999.74
1080.631	11229.42
1082.242	11394.69
1083.853	11721.07
1085.463	11879.19
1087.074	12264.48
1088.684	12463.27
1090.294	12868.99
1091.904	13098.78
1093.514	13527.36
1095.124	13816.11
1096.733	14293.23
1098.343	14573.62
1099.952	15118.42
1101.561	15480.76
1103.17	16002.5
1104.779	16334.64
1106.388	16903.58
1107.996	17246.54
1109.605	17792.7
1111.213	18161.06
1112.821	18786.26
1114.429	19133.38
1116.037	19725.84
1117.645	19936.69
1119.252	20706.12
1120.86	21041.21
1122.467	21450.96
1124.074	21855.96
1125.681	22494.8
1127.288	22956.17
1128.895	23580.22
1130.501	23836.05
1132.108	24523.65
1133.714	24718.85
1135.32	25150.92
1136.926	25822.98
1138.532	26410.13
1140.138	26531.76
1141.743	27064.79
1143.349	27315.75
1144.954	27626.43
1146.559	27835.69
1148.164	28495.82
1149.768	28523.99
1151.373	29020.05
1152.978	28885.89
1154.582	29481.82
1156.186	29448.65
1157.79	29821.46
1159.394	29805.69
1160.998	30324.99
1162.601	30344.4
1164.205	30547.78
1165.808	30371.93
1167.411	30696.37
1169.014	30681.84
1170.617	30733.39
1172.219	30723.1
1173.822	31038.11
1175.424	31101.95
1177.026	31260.06
1178.628	30860.54
1180.23	30992.87
1181.832	31017.24
1183.433	31236.86
1185.035	31019.93
1186.636	31302.24
1188.237	31033.63
1189.838	31677.8
1191.439	31288.66
1193.04	31477.75
1194.64	31314.96
1196.24	31596.72
1197.84	31448.59
1199.44	32096.62
1201.04	32166.08
1202.64	32466.9
1204.239	32654.91
1205.839	33049.11
1207.438	32830.59
1209.037	33448.45
1210.636	33264.99
1212.235	33322.18
1213.833	33385.04
1215.432	33835.76
1217.03	33934.62
1218.628	34468.29
1220.226	34110.08
1221.823	34844.38
1223.421	34779.8
1225.018	35118.38
1226.616	35050.28
1228.213	35443.02
1229.81	35186.63
1231.407	35301.31
1233.003	35412.51
1234.6	36257.99
1236.196	35591.15
1237.792	36102.05
1239.388	35816.23
1240.984	36111.11
1242.579	36512.96
1244.175	36809.63
1245.77	36560.4
1247.365	36966.22
1248.96	36802.23
1250.555	37574.16
1252.149	37179.86
1253.744	37607.82
1255.338	37276.07
1256.932	37798.73
1258.526	37776.43
1260.12	37950.31
1261.714	38558.09
1263.307	38522.46
1264.9	38215.27
1266.494	38926.82
1268.086	38722.5
1269.679	39078.75
1271.272	38795.17
1272.864	39112.93
1274.456	38943.19
1276.049	39533.28
1277.64	39358.06
1279.232	40008.8
1280.824	40123.14
1282.415	40400.49
1284.006	40465.07
1285.597	40456.72
1287.188	40210.01
1288.779	40765.4
1290.37	40640.55
1291.96	40685.86
1293.55	40314.97
1295.14	41190.55
1296.73	40949.73
1298.32	41744.68
1299.909	41249.88
1301.499	41527.93
1303.088	41272.13
1304.677	42069.79
1306.265	41594.63
1307.854	41808.93
1309.442	41676.08
1311.031	42250.63
1312.619	42149.03
1314.207	42834.14
1315.794	42814.61
1317.382	42555.86
1318.969	42711.3
1320.557	42737.96
1322.144	42830.33
1323.73	42880.79
1325.317	43518.6
1326.904	42912.85
1328.49	42936.51
1330.076	43353.89
1331.662	43092.62
1333.248	42792.32
1334.833	43591.95
1336.419	43667.1
1338.004	43278.27
1339.589	42898.72
1341.174	43043.59
1342.758	43953.59
1344.343	43236.25
1345.927	43036.1
1347.511	42058.37
1349.095	42277.16
1350.679	41937.77
1352.263	42063.17
1353.846	41063.52
1355.429	39368.45
1357.012	39959.05
1358.595	40295.61
1360.178	38926.77
1361.76	36164.34
1363.343	38177.66
1364.925	37675.57
1366.507	39176.82
1368.088	37388.16
1369.67	38727.09
1371.251	38052.84
1372.832	38634.7
1374.413	39099.44
1375.994	38104.36
1377.575	36779.95
1379.155	35814.96
1380.735	32594.97
1382.316	31440.32
1383.895	31917.63
1385.475	33557.8
1387.055	34595.95
1388.634	33637.74
1390.213	36096.37
1391.792	35538.57
1393.371	35404.74
1394.949	34847.04
1396.527	33972.39
1398.106	37683.11
1399.684	36249.57
1401.261	34841.52
1402.839	38704.14
1404.416	36423.3
1405.993	37054.35
1407.57	37108.61
1409.147	38045.1
1410.724	38443.53
1412.3	39476.77
1413.876	38456.18
1415.452	39596.44
1417.028	39996.22
1418.604	39509.71
1420.179	39849.3
1421.755	40709.21
1423.33	40485.75
1424.905	40509.66
1426.479	41091.36
1428.054	40997.58
1429.628	40849.58
1431.202	40809.76
1432.776	40617.4
1434.35	41437.74
1435.923	41024.9
1437.496	41145.72
1439.069	40319.43
1440.642	41337.23
1442.215	40777.46
1443.788	41762.69
1445.36	40673.41
1446.932	41312.95
1448.504	41883.01
1450.076	40962.64
1451.647	41572.83
1453.218	41756.72
1454.789	41939.45
1456.36	42044.11
1457.931	41576.65
1459.502	41864.94
1461.072	40903.61
1462.642	41832.58
1464.212	40599.11
1465.781	41382.52
1467.351	40895.32
1468.92	40879.23
1470.489	41245.43
1472.058	41317.55
1473.627	41609.86
1475.195	41224.31
1476.764	41203.06
1478.332	42118.56
1479.9	41456.35
1481.467	42224.41
1483.035	41486.72
1484.602	42097.8
1486.169	41552.04
1487.736	41286.19
1489.302	41484.21
1490.869	40921.27
1492.435	40985.92
1494.001	41267.92
1495.567	40525.12
1497.132	41011.41
1498.698	39992.96
1500.263	40742.64
1501.828	40416.47
1503.393	40437.55
1504.957	40836.62
1506.521	40396.66
1508.086	40464.04
1509.65	40331.26
1511.213	39973.89
1512.777	40600.76
1514.34	39457.72
1515.903	40339.33
1517.466	40106.57
1519.029	39639.71
1520.591	39914.23
1522.153	39742.51
1523.715	40095.16
1525.277	39918.62
1526.839	39127.93
1528.4	39958.36
1529.961	39612.03
1531.522	40213.98
1533.083	40177.19
1534.643	39279.73
1536.204	39195.36
1537.764	39687.7
1539.324	39367.22
1540.883	39942.33
1542.443	39493.6
1544.002	40174.39
1545.561	39237.24
1547.12	38481.81
1548.679	38632.76
1550.237	38703.58
1551.795	38647.85
1553.353	39045.08
1554.911	38057.83
1556.468	39003.9
1558.026	38961.77
1559.583	38535.01
1561.139	38523.26
1562.696	37825.05
1564.252	37780.33
1565.809	38446.2
1567.365	37702.54
1568.92	38051.1
1570.476	37976.06
1572.031	37763.09
1573.586	38117.17
1575.141	38029.99
1576.696	36842.58
1578.25	37434.52
1579.805	37114.96
1581.359	37304.52
1582.912	37296.01
1584.466	36917.68
1586.019	36388.21
1587.572	37030.26
1589.125	36171.05
1590.678	36666.35
1592.23	36608.48
1593.782	36376.45
1595.334	37009.14
1596.886	37040.23
1598.438	36386.97
1599.989	36721.53
1601.54	36187.81
1603.091	36162.87
1604.642	36010.37
1606.192	35547.67
1607.742	35200.97
1609.292	35837.1
1610.842	35057.61
1612.391	34849.05
1613.941	34924.83
1615.49	34665.08
1617.038	34612.11
1618.587	34814.76
1620.135	34425.96
1621.684	34952.96
1623.231	34778.28
1624.779	34088.71
1626.327	33990.41
1627.874	34422.71
1629.421	33531.1
1630.968	34003.48
1632.514	33371.03
1634.06	32757.13
1635.606	32482.59
1637.152	32372.95
1638.698	31230.39
1640.243	31052.03
1641.788	30875.49
1643.333	30491.31
1644.878	30124.37
1646.422	29436.96
1647.967	27621.27
1649.511	26893.49
1651.054	25491.56
1652.598	24056.06
1654.141	22789.11
1655.684	21221.1
1657.227	19213.21
1658.77	18189.88
1660.312	16711.86
1661.854	15391.32
1663.396	14354.67
1664.937	13384.53
1666.479	12117.1
1668.02	11323.84
1669.561	10583
1671.102	9802.47
1672.642	9137.72
1674.182	8713.3
1675.722	8093.89
1677.262	7630.52
1678.801	7227.8
1680.341	6898.13
1681.88	6500.28
1683.418	6238.76
1684.957	5915.2
1686.495	5645.18
1688.033	5358.1
1689.571	5190.51
1691.109	4913.23
1692.646	4775.4
1694.183	4599.31
1695.72	4448.33
1697.257	4266.93
1698.793	4179.45
1700.329	4024.38
1701.865	3947.37
1703.401	3835.53
1704.936	3753.92
1706.471	3654.21
1708.006	3598.55
1709.541	3519.02
