# Supplementary material for: Exciton thermal radiation from macroscale membranes composed of chirality-sorted carbon nanotubes and its control
Source: Nat Commun. 2026 Jul 29;17:6967. doi: 10.1038/s41467-026-75711-4 (PMC13421534; doi:10.1038/s41467-026-75711-4)
Supplement: Supplementary file 4 — Source Data [file 41467_2026_75711_MOESM4_ESM.zip › Source data/Supplementary_Data_16_heating_550K.txt]

Data from MK75SS02_1_NIR_550K_sig_NQ51B19821__0__13.txt Node

Date: Mon Nov 17 10:26:35 JST 2025
User: ymlab
Spectrometer: NQ51B1982
Trigger mode: 0
Integration Time (sec): 1.000000E-1
Scans to average: 1
Nonlinearity correction enabled: false
Boxcar width: 0
Storing dark spectrum: false
XAxis mode: Wavelengths
Number of Pixels in Spectrum: 512
>>>>>Begin Spectral Data<<<<<
899.399	2872
901.024	2857
902.648	2941
904.273	2921
905.897	2975
907.522	2982
909.146	3048
910.77	3034
912.394	3101
914.018	3094
915.642	3155
917.265	3152
918.889	3267
920.512	3361
922.136	3493
923.759	3544
925.382	3657
927.005	3692
928.628	3771
930.251	3816
931.873	3909
933.496	3940
935.118	4030
936.74	4039
938.363	4118
939.985	4117
941.607	4238
943.228	4228
944.85	4276
946.472	4273
948.093	4323
949.715	4350
951.336	4387
952.957	4402
954.578	4455
956.199	4495
957.82	4554
959.44	4525
961.061	4578
962.681	4573
964.302	4663
965.922	4668
967.542	4704
969.162	4738
970.782	4781
972.401	4774
974.021	4896
975.64	4817
977.26	4898
978.879	4839
980.498	4894
982.117	4870
983.736	4918
985.355	4927
986.973	4940
988.592	4912
990.21	4940
991.828	4888
993.446	4919
995.064	4878
996.682	4969
998.3	4900
999.917	4890
1001.535	4827
1003.152	4944
1004.769	4877
1006.387	4971
1008.003	4923
1009.62	4895
1011.237	4823
1012.854	4810
1014.47	4776
1016.086	4840
1017.703	4758
1019.319	4734
1020.935	4663
1022.55	4641
1024.166	4521
1025.782	4464
1027.397	4402
1029.012	4400
1030.627	4321
1032.243	4312
1033.857	4247
1035.472	4194
1037.087	4059
1038.701	4075
1040.316	3970
1041.93	3952
1043.544	3806
1045.158	3793
1046.772	3704
1048.386	3686
1049.999	3630
1051.613	3589
1053.226	3529
1054.839	3516
1056.452	3406
1058.065	3429
1059.678	3331
1061.29	3341
1062.903	3252
1064.515	3265
1066.127	3251
1067.74	3268
1069.351	3206
1070.963	3225
1072.575	3168
1074.186	3196
1075.798	3156
1077.409	3202
1079.02	3171
1080.631	3242
1082.242	3212
1083.853	3257
1085.463	3224
1087.074	3300
1088.684	3275
1090.294	3356
1091.904	3361
1093.514	3395
1095.124	3412
1096.733	3500
1098.343	3492
1099.952	3576
1101.561	3542
1103.17	3639
1104.779	3653
1106.388	3817
1107.996	3820
1109.605	3888
1111.213	3937
1112.821	3999
1114.429	4006
1116.037	4140
1117.645	4166
1119.252	4305
1120.86	4313
1122.467	4455
1124.074	4437
1125.681	4588
1127.288	4594
1128.895	4800
1130.501	4826
1132.108	5003
1133.714	4979
1135.32	5065
1136.926	5098
1138.532	5233
1140.138	5266
1141.743	5303
1143.349	5389
1144.954	5502
1146.559	5441
1148.164	5626
1149.768	5558
1151.373	5717
1152.978	5788
1154.582	5910
1156.186	5913
1157.79	5979
1159.394	6017
1160.998	6002
1162.601	6092
1164.205	6185
1165.808	6157
1167.411	6170
1169.014	6168
1170.617	6170
1172.219	6150
1173.822	6249
1175.424	6213
1177.026	6351
1178.628	6378
1180.23	6357
1181.832	6309
1183.433	6408
1185.035	6394
1186.636	6460
1188.237	6534
1189.838	6573
1191.439	6524
1193.04	6651
1194.64	6459
1196.24	6566
1197.84	6477
1199.44	6470
1201.04	6336
1202.64	6518
1204.239	6542
1205.839	6640
1207.438	6478
1209.037	6701
1210.636	6832
1212.235	6898
1213.833	6923
1215.432	6946
1217.03	6612
1218.628	6770
1220.226	6700
1221.823	6849
1223.421	6752
1225.018	6782
1226.616	6846
1228.213	7028
1229.81	7067
1231.407	7153
1233.003	7001
1234.6	7080
1236.196	6927
1237.792	7090
1239.388	7114
1240.984	7326
1242.579	7313
1244.175	7316
1245.77	7128
1247.365	7329
1248.96	7167
1250.555	7200
1252.149	7326
1253.744	7357
1255.338	7265
1256.932	7349
1258.526	7492
1260.12	7643
1261.714	7752
1263.307	7540
1264.9	7680
1266.494	7849
1268.086	7851
1269.679	7859
1271.272	7748
1272.864	7738
1274.456	7762
1276.049	7670
1277.64	7609
1279.232	7882
1280.824	7913
1282.415	8085
1284.006	7822
1285.597	7764
1287.188	7820
1288.779	7798
1290.37	7980
1291.96	8273
1293.55	8176
1295.14	8120
1296.73	7954
1298.32	8115
1299.909	8291
1301.499	8452
1303.088	8276
1304.677	8362
1306.265	8274
1307.854	8314
1309.442	8364
1311.031	8528
1312.619	8278
1314.207	8245
1315.794	8260
1317.382	8492
1318.969	8538
1320.557	8652
1322.144	8537
1323.73	8647
1325.317	8742
1326.904	8678
1328.49	8406
1330.076	8553
1331.662	8575
1333.248	8614
1334.833	8453
1336.419	8682
1338.004	8740
1339.589	9062
1341.174	8894
1342.758	8884
1344.343	8616
1345.927	8697
1347.511	8564
1349.095	8667
1350.679	8624
1352.263	8900
1353.846	8554
1355.429	8520
1357.012	8195
1358.595	7908
1360.178	7818
1361.76	8009
1363.343	7708
1364.925	7399
1366.507	7727
1368.088	7937
1369.67	7681
1371.251	7792
1372.832	7956
1374.413	8279
1375.994	8219
1377.575	7936
1379.155	7652
1380.735	7558
1382.316	7240
1383.895	7100
1385.475	7092
1387.055	7667
1388.634	7604
1390.213	7497
1391.792	7680
1393.371	7884
1394.949	7713
1396.527	7860
1398.106	7290
1399.684	7645
1401.261	7615
1402.839	7208
1404.416	7623
1405.993	7785
1407.57	7718
1409.147	8061
1410.724	8234
1412.3	8201
1413.876	8262
1415.452	8287
1417.028	8199
1418.604	8350
1420.179	8433
1421.755	8319
1423.33	8248
1424.905	8525
1426.479	8327
1428.054	8260
1429.628	8300
1431.202	8249
1432.776	8094
1434.35	8210
1435.923	8336
1437.496	8289
1439.069	7961
1440.642	8139
1442.215	8063
1443.788	8474
1445.36	8610
1446.932	8304
1448.504	8104
1450.076	8361
1451.647	8303
1453.218	8241
1454.789	8366
1456.36	8347
1457.931	8278
1459.502	8484
1461.072	8404
1462.642	8654
1464.212	8487
1465.781	8296
1467.351	7945
1468.92	8524
1470.489	8527
1472.058	8349
1473.627	8244
1475.195	8078
1476.764	7901
1478.332	7947
1479.9	8038
1481.467	8244
1483.035	8215
1484.602	8501
1486.169	8416
1487.736	8452
1489.302	8431
1490.869	8476
1492.435	8378
1494.001	8103
1495.567	8104
1497.132	7974
1498.698	7875
1500.263	8264
1501.828	8264
1503.393	8258
1504.957	8355
1506.521	8487
1508.086	8065
1509.65	7975
1511.213	7683
1512.777	7889
1514.34	8100
1515.903	8038
1517.466	7909
1519.029	7991
1520.591	7958
1522.153	7805
1523.715	7667
1525.277	7832
1526.839	7615
1528.4	7934
1529.961	8013
1531.522	7997
1533.083	8085
1534.643	8290
1536.204	8011
1537.764	7540
1539.324	7673
1540.883	7641
1542.443	7714
1544.002	7949
1545.561	7549
1547.12	7458
1548.679	7670
1550.237	7720
1551.795	7674
1553.353	7976
1554.911	8002
1556.468	7881
1558.026	7848
1559.583	8176
1561.139	8039
1562.696	8042
1564.252	7659
1565.809	7220
1567.365	7227
1568.92	7512
1570.476	7637
1572.031	7877
1573.586	7701
1575.141	7596
1576.696	7348
1578.25	7273
1579.805	7165
1581.359	7456
1582.912	7386
1584.466	7432
1586.019	7502
1587.572	7449
1589.125	6998
1590.678	7240
1592.23	7284
1593.782	7434
1595.334	7446
1596.886	7347
1598.438	7028
1599.989	6955
1601.54	7027
1603.091	7491
1604.642	7406
1606.192	7182
1607.742	7366
1609.292	7191
1610.842	7491
1612.391	7634
1613.941	7318
1615.49	7244
1617.038	7054
1618.587	6963
1620.135	7081
1621.684	7248
1623.231	7262
1624.779	7048
1626.327	6559
1627.874	6558
1629.421	6428
1630.968	6508
1632.514	6734
1634.06	6773
1635.606	6654
1637.152	6675
1638.698	6437
1640.243	6594
1641.788	6474
1643.333	6372
1644.878	6252
1646.422	6121
1647.967	5764
1649.511	5682
1651.054	5630
1652.598	5893
1654.141	5825
1655.684	5660
1657.227	5240
1658.77	5001
1660.312	4580
1661.854	4282
1663.396	4088
1664.937	3932
1666.479	3846
1668.02	3795
1669.561	3566
1671.102	3430
1672.642	3271
1674.182	3247
1675.722	3122
1677.262	3022
1678.801	2924
1680.341	2881
1681.88	2832
1683.418	2755
1684.957	2700
1686.495	2690
1688.033	2624
1689.571	2616
1691.109	2556
1692.646	2549
1694.183	2494
1695.72	2467
1697.257	2449
1698.793	2416
1700.329	2406
1701.865	2398
1703.401	2387
1704.936	2384
1706.471	2367
1708.006	2355
1709.541	2329
