# Supplementary material for: Exciton thermal radiation from macroscale membranes composed of chirality-sorted carbon nanotubes and its control
Source: Nat Commun. 2026 Jul 29;17:6967. doi: 10.1038/s41467-026-75711-4 (PMC13421534; doi:10.1038/s41467-026-75711-4)
Supplement: Supplementary file 4 — Source Data [file 41467_2026_75711_MOESM4_ESM.zip › Source data/Supplementary_Data_8_heating_650K.txt]

Data from AT069_NQ51B19821__15__14-20-51-419.txt Node

Date: Wed Sep 25 14:20:51 JST 2024
User: ymlab
Spectrometer: NQ51B1982
Trigger mode: 0
Integration Time (sec): 8.000000E-2
Scans to average: 100
Nonlinearity correction enabled: false
Boxcar width: 0
Storing dark spectrum: false
XAxis mode: Wavelengths
Number of Pixels in Spectrum: 512
>>>>>Begin Spectral Data<<<<<
899.399	7741.04
901.024	7811.36
902.648	8041.47
904.273	8174.19
905.897	8378.53
907.522	8477.98
909.146	8683.79
910.77	8807.71
912.394	9076.38
914.018	9223.85
915.642	9607.44
917.265	10025.44
918.889	10745.48
920.512	11385.45
922.136	12059.4
923.759	12505.64
925.382	13027.42
927.005	13354.49
928.628	13757.4
930.251	13966.13
931.873	14309
933.496	14465.93
935.118	14795.2
936.74	14903.71
938.363	15222.48
939.985	15335.02
941.607	15699.5
943.228	15753.72
944.85	15973.37
946.472	16100.46
948.093	16474.92
949.715	16551.17
951.336	16822.89
952.957	16875.04
954.578	17036.77
956.199	17104.27
957.82	17415.04
959.44	17446.23
961.061	17711.98
962.681	17758.53
964.302	18029.38
965.922	18085.6
967.542	18379.63
969.162	18451.38
970.782	18671.77
972.401	18733.3
974.021	18992.82
975.64	19023.98
977.26	19220.39
978.879	19249.57
980.498	19551.05
982.117	19494.57
983.736	19792.9
985.355	19765.13
986.973	19944.08
988.592	19967.94
990.21	20178.71
991.828	20152.99
993.446	20302.08
995.064	20352.11
996.682	20516.92
998.3	20405.48
999.917	20634.51
1001.535	20538.25
1003.152	20799.25
1004.769	20597.82
1006.387	20766.29
1008.003	20662.95
1009.62	20641.05
1011.237	20572.85
1012.854	20710.59
1014.47	20609.85
1016.086	20634.08
1017.703	20423.63
1019.319	20478.58
1020.935	20195.87
1022.55	20218.22
1024.166	19981.7
1025.782	19932.1
1027.397	19670.62
1029.012	19654.6
1030.627	19290.38
1032.243	19189.26
1033.857	18865.2
1035.472	18792.34
1037.087	18427.13
1038.701	18301.29
1040.316	17965.97
1041.93	17711.45
1043.544	17300.13
1045.158	17158.35
1046.772	16838.28
1048.386	16639.97
1049.999	16196.17
1051.613	15950.87
1053.226	15579.57
1054.839	15498.9
1056.452	15053.69
1058.065	14900.65
1059.678	14516.15
1061.29	14399.56
1062.903	14104.11
1064.515	13997
1066.127	13735.52
1067.74	13611.24
1069.351	13305.41
1070.963	13270.47
1072.575	13073.23
1074.186	13042.7
1075.798	12862.29
1077.409	12891.89
1079.02	12750.58
1080.631	12741.4
1082.242	12677.94
1083.853	12829.71
1085.463	12774.02
1087.074	12919.01
1088.684	12867.45
1090.294	13004.93
1091.904	13038.99
1093.514	13260.6
1095.124	13290.04
1096.733	13533.19
1098.343	13717.76
1099.952	13976.4
1101.561	14064.68
1103.17	14379.4
1104.779	14587.25
1106.388	15030.68
1107.996	15164.8
1109.605	15549.13
1111.213	15800.18
1112.821	16093.48
1114.429	16275.69
1116.037	16796.33
1117.645	17078.04
1119.252	17531.55
1120.86	17730.8
1122.467	18117.94
1124.074	18385.61
1125.681	18945.48
1127.288	19304.37
1128.895	19942.26
1130.501	20202.75
1132.108	20846.41
1133.714	21037.39
1135.32	21446.52
1136.926	21879.22
1138.532	22410.34
1140.138	22749.04
1141.743	23435.6
1143.349	23644.11
1144.954	23953.1
1146.559	24158.32
1148.164	24791.38
1149.768	25153.07
1151.373	25596.19
1152.978	25933.15
1154.582	26482.7
1156.186	26641.18
1157.79	27126.89
1159.394	27202.7
1160.998	27712.71
1162.601	27997.3
1164.205	28357.97
1165.808	28230.12
1167.411	28786.81
1169.014	28873.89
1170.617	29235.64
1172.219	29200.46
1173.822	29532.72
1175.424	29500.44
1177.026	29948.27
1178.628	29959.83
1180.23	30245.04
1181.832	30242.6
1183.433	30408.54
1185.035	30258.77
1186.636	30543.22
1188.237	30397.62
1189.838	30732.63
1191.439	30653.1
1193.04	30879.36
1194.64	30840.44
1196.24	31154.35
1197.84	30790.03
1199.44	31237.98
1201.04	31381.79
1202.64	31705.23
1204.239	31463.12
1205.839	31810.35
1207.438	31586.21
1209.037	32097.03
1210.636	31781.35
1212.235	32113.22
1213.833	32060.71
1215.432	32383.32
1217.03	32208.6
1218.628	32590.42
1220.226	32671.04
1221.823	33136.98
1223.421	32926.15
1225.018	33138.53
1226.616	33172.93
1228.213	33618.66
1229.81	33498.05
1231.407	33670.47
1233.003	33205.19
1234.6	33773.9
1236.196	33715.25
1237.792	34242.21
1239.388	33789.1
1240.984	33816.95
1242.579	34197.4
1244.175	34595.2
1245.77	34672.45
1247.365	34847.83
1248.96	34740.42
1250.555	35359.98
1252.149	35178.22
1253.744	35904.4
1255.338	35691.68
1256.932	36115.73
1258.526	36073.92
1260.12	36341.45
1261.714	36434.12
1263.307	36518.6
1264.9	36559.62
1266.494	36996.03
1268.086	37070.34
1269.679	37658.92
1271.272	37401.41
1272.864	37799.15
1274.456	37415.08
1276.049	38048.11
1277.64	38023.67
1279.232	38177.73
1280.824	38345.74
1282.415	38722.33
1284.006	38637.6
1285.597	38801.44
1287.188	38834.22
1288.779	39155.53
1290.37	39427.58
1291.96	39711.97
1293.55	39850.73
1295.14	40289.06
1296.73	39830.47
1298.32	40204.31
1299.909	40062.47
1301.499	40481.23
1303.088	40168.49
1304.677	41117.09
1306.265	40760.35
1307.854	41162.84
1309.442	40623.01
1311.031	41023.79
1312.619	41114.74
1314.207	41644.56
1315.794	41627.68
1317.382	41809.55
1318.969	41764.59
1320.557	41863.49
1322.144	41855.97
1323.73	42218.68
1325.317	42574.37
1326.904	42187.26
1328.49	41878.13
1330.076	42383.2
1331.662	42153.61
1333.248	42266.85
1334.833	42349.29
1336.419	42124.15
1338.004	42621.42
1339.589	42682.32
1341.174	42562.23
1342.758	42945.9
1344.343	42800.18
1345.927	42762
1347.511	42205.22
1349.095	41777.83
1350.679	41803.31
1352.263	41545.54
1353.846	40786.09
1355.429	38981.48
1357.012	39420.26
1358.595	39315.51
1360.178	38149.29
1361.76	36350.09
1363.343	37478.89
1364.925	37287.1
1366.507	38555.27
1368.088	37607.04
1369.67	38361.22
1371.251	38162.67
1372.832	38254.46
1374.413	38365.7
1375.994	37403.25
1377.575	36310.31
1379.155	35295.22
1380.735	32234.12
1382.316	31554.25
1383.895	31625.14
1385.475	33451.89
1387.055	34437.67
1388.634	33426.31
1390.213	35771.73
1391.792	35431.52
1393.371	34870.87
1394.949	34991.8
1396.527	33829.59
1398.106	36590.95
1399.684	36504.94
1401.261	34278.2
1402.839	37974.63
1404.416	37139.3
1405.993	36908.78
1407.57	37043.07
1409.147	38040.47
1410.724	37635.02
1412.3	39212.05
1413.876	38479.82
1415.452	38928.86
1417.028	40017.81
1418.604	39692.1
1420.179	39456.96
1421.755	39955.79
1423.33	40052.13
1424.905	40115.15
1426.479	40684.32
1428.054	40529.25
1429.628	40835.48
1431.202	40921.83
1432.776	40222
1434.35	41125.51
1435.923	40831.84
1437.496	41467.05
1439.069	40680.14
1440.642	41449.77
1442.215	40835.1
1443.788	41433.17
1445.36	41012.07
1446.932	41315.68
1448.504	41604.65
1450.076	40549.92
1451.647	41092.92
1453.218	41497.84
1454.789	41537.83
1456.36	41925.91
1457.931	41471.57
1459.502	41914.11
1461.072	41119.54
1462.642	41801.26
1464.212	40922.24
1465.781	41497.96
1467.351	40944.59
1468.92	40727.51
1470.489	41130.98
1472.058	40845.71
1473.627	41387.17
1475.195	41586.73
1476.764	41284.35
1478.332	42162.25
1479.9	41193.86
1481.467	41752.87
1483.035	41139.37
1484.602	41451.86
1486.169	41246.6
1487.736	41099.37
1489.302	41021.3
1490.869	40841.58
1492.435	41016.48
1494.001	41100.45
1495.567	40441.23
1497.132	40899.41
1498.698	39669.36
1500.263	40467.86
1501.828	39832.32
1503.393	39938.63
1504.957	40227.49
1506.521	40050.23
1508.086	40228.97
1509.65	40369.01
1511.213	39643.21
1512.777	40836.5
1514.34	39648.01
1515.903	39987.94
1517.466	39666.16
1519.029	39614.71
1520.591	40223.62
1522.153	39810.69
1523.715	39579.13
1525.277	40050.91
1526.839	39326.43
1528.4	40106.63
1529.961	39279.57
1531.522	39743.42
1533.083	39989.82
1534.643	39687.35
1536.204	39772.22
1537.764	39936.95
1539.324	39639.78
1540.883	40238.16
1542.443	39279.65
1544.002	39349.95
1545.561	38930.54
1547.12	38389.64
1548.679	38717.43
1550.237	38989.18
1551.795	38499.91
1553.353	38853.33
1554.911	37830.92
1556.468	38750.83
1558.026	38960.58
1559.583	38458.62
1561.139	38786.51
1562.696	38686.98
1564.252	38398.05
1565.809	38501.18
1567.365	37533.46
1568.92	37738.04
1570.476	37880.66
1572.031	36994.93
1573.586	37043.87
1575.141	37622.81
1576.696	36714.6
1578.25	37452.82
1579.805	37225.27
1581.359	37352.99
1582.912	37524.87
1584.466	37142.57
1586.019	36699.66
1587.572	36843.53
1589.125	36494.79
1590.678	37299.09
1592.23	36953.15
1593.782	36291.24
1595.334	36875
1596.886	37018.8
1598.438	36083.75
1599.989	36567.82
1601.54	35774.13
1603.091	35850.98
1604.642	36297.51
1606.192	35834.8
1607.742	35027.65
1609.292	35653.56
1610.842	35044.51
1612.391	35112.34
1613.941	35417.18
1615.49	34836.73
1617.038	34524.85
1618.587	34883.36
1620.135	33770.17
1621.684	33988.13
1623.231	33967.07
1624.779	33496.16
1626.327	32953.93
1627.874	33344.92
1629.421	32640.85
1630.968	33473.77
1632.514	33056.58
1634.06	32645.44
1635.606	32509.41
1637.152	32861.57
1638.698	31816.73
1640.243	31845.97
1641.788	31334.83
1643.333	30561.87
1644.878	29957.4
1646.422	29515.67
1647.967	27932.96
1649.511	27342.57
1651.054	25682.17
1652.598	23950.27
1654.141	22814.33
1655.684	21733.48
1657.227	19696.98
1658.77	18519.15
1660.312	16998.43
1661.854	15511.05
1663.396	14333.87
1664.937	13487.1
1666.479	12348.01
1668.02	11558.61
1669.561	10750.7
1671.102	10005.04
1672.642	9280.97
1674.182	8806.22
1675.722	8123.89
1677.262	7630.89
1678.801	7191.57
1680.341	6849.8
1681.88	6491.14
1683.418	6178.64
1684.957	5876.26
1686.495	5609.78
1688.033	5380.31
1689.571	5180.45
1691.109	4922.16
1692.646	4765.79
1694.183	4637.39
1695.72	4488.49
1697.257	4338.49
1698.793	4235.64
1700.329	4085.28
1701.865	3989.01
1703.401	3887.04
1704.936	3782.77
1706.471	3682.01
1708.006	3616.6
1709.541	3549.86
