# Supplementary material for: Exciton thermal radiation from macroscale membranes composed of chirality-sorted carbon nanotubes and its control
Source: Nat Commun. 2026 Jul 29;17:6967. doi: 10.1038/s41467-026-75711-4 (PMC13421534; doi:10.1038/s41467-026-75711-4)
Supplement: Supplementary file 4 — Source Data [file 41467_2026_75711_MOESM4_ESM.zip › Source data/Supplementary_Data_9_Ref_bg.txt]

Data from AT069_NQ51B19821__1__13-25-54-770.txt Node

Date: Mon Sep 30 13:25:54 JST 2024
User: ymlab
Spectrometer: NQ51B1982
Trigger mode: 0
Integration Time (sec): 8.000000E-2
Scans to average: 100
Nonlinearity correction enabled: false
Boxcar width: 0
Storing dark spectrum: false
XAxis mode: Wavelengths
Number of Pixels in Spectrum: 512
>>>>>Begin Spectral Data<<<<<
899.399	2171.11
901.024	2139.79
902.648	2179.44
904.273	2153.48
905.897	2175.43
907.522	2163.64
909.146	2178.23
910.77	2149.24
912.394	2174.67
914.018	2156.29
915.642	2177.56
917.265	2152.17
918.889	2173.86
920.512	2157.46
922.136	2180.01
923.759	2150.7
925.382	2179.2
927.005	2155.23
928.628	2173.62
930.251	2160.85
931.873	2179.84
933.496	2156
935.118	2185.01
936.74	2156.55
938.363	2183.3
939.985	2160.05
941.607	2178.96
943.228	2167.76
944.85	2182.81
946.472	2151.4
948.093	2179.96
949.715	2150.72
951.336	2188.5
952.957	2159.52
954.578	2178.67
956.199	2149.45
957.82	2179.26
959.44	2154.11
961.061	2173.85
962.681	2159.46
964.302	2180.75
965.922	2156.89
967.542	2184.46
969.162	2182.63
970.782	2178.65
972.401	2158.39
974.021	2178.22
975.64	2156.74
977.26	2175.89
978.879	2149
980.498	2174.33
982.117	2154.49
983.736	2175.95
985.355	2163.2
986.973	2176.92
988.592	2154.11
990.21	2168.27
991.828	2154.03
993.446	2175.37
995.064	2154.7
996.682	2169.56
998.3	2154.17
999.917	2172.27
1001.535	2145.18
1003.152	2180.14
1004.769	2145.3
1006.387	2175.9
1008.003	2147.65
1009.62	2175.79
1011.237	2160.41
1012.854	2173.42
1014.47	2156.22
1016.086	2176.78
1017.703	2143.04
1019.319	2177.65
1020.935	2157.71
1022.55	2177.02
1024.166	2153.36
1025.782	2166.43
1027.397	2148.71
1029.012	2175.11
1030.627	2157.3
1032.243	2171.96
1033.857	2152.7
1035.472	2168.22
1037.087	2150.25
1038.701	2170.87
1040.316	2158.44
1041.93	2172.15
1043.544	2152.33
1045.158	2166.53
1046.772	2149.31
1048.386	2175.31
1049.999	2154.58
1051.613	2167.78
1053.226	2149.7
1054.839	2179.76
1056.452	2139.98
1058.065	2174.4
1059.678	2145.19
1061.29	2172.35
1062.903	2142.76
1064.515	2177.87
1066.127	2145.33
1067.74	2166.5
1069.351	2148.41
1070.963	2170.78
1072.575	2149.48
1074.186	2166.59
1075.798	2153.8
1077.409	2173.84
1079.02	2145.38
1080.631	2166.43
1082.242	2138.97
1083.853	2167.51
1085.463	2146.26
1087.074	2167.56
1088.684	2148.32
1090.294	2166.71
1091.904	2141.37
1093.514	2167.51
1095.124	2151.01
1096.733	2169.73
1098.343	2139.68
1099.952	2167.96
1101.561	2143.72
1103.17	2171.09
1104.779	2146.08
1106.388	2174.1
1107.996	2141.64
1109.605	2168.43
1111.213	2143.13
1112.821	2166.36
1114.429	2147.2
1116.037	2163.71
1117.645	2146.19
1119.252	2166.57
1120.86	2141.65
1122.467	2166.05
1124.074	2144.17
1125.681	2177.99
1127.288	2156.49
1128.895	2179.67
1130.501	2147.96
1132.108	2168.61
1133.714	2143.2
1135.32	2173.9
1136.926	2145.62
1138.532	2169.59
1140.138	2143.12
1141.743	2164.22
1143.349	2141.77
1144.954	2181.31
1146.559	2157.23
1148.164	2163.95
1149.768	2142.28
1151.373	2181.19
1152.978	2141.72
1154.582	2164.47
1156.186	2137.65
1157.79	2165.94
1159.394	2151.74
1160.998	2169.11
1162.601	2149.18
1164.205	2170.54
1165.808	2149.66
1167.411	2154.86
1169.014	2154.67
1170.617	2174.94
1172.219	2138.95
1173.822	2169.27
1175.424	2148.31
1177.026	2183.56
1178.628	2148.11
1180.23	2160.72
1181.832	2146.65
1183.433	2175.31
1185.035	2145.64
1186.636	2172.58
1188.237	2144.51
1189.838	2163.84
1191.439	2158.63
1193.04	2162.85
1194.64	2157.43
1196.24	2155.03
1197.84	2143.33
1199.44	2170.48
1201.04	2146.38
1202.64	2175.21
1204.239	2145.36
1205.839	2167.89
1207.438	2146.8
1209.037	2167.16
1210.636	2154.19
1212.235	2167.47
1213.833	2136.36
1215.432	2172.19
1217.03	2139.62
1218.628	2167.65
1220.226	2138.09
1221.823	2168.93
1223.421	2141.24
1225.018	2159.74
1226.616	2142.99
1228.213	2161.1
1229.81	2141.28
1231.407	2174.43
1233.003	2140.73
1234.6	2173.64
1236.196	2146.58
1237.792	2163.2
1239.388	2136.5
1240.984	2165.65
1242.579	2133.37
1244.175	2170.49
1245.77	2140.77
1247.365	2165.55
1248.96	2138.8
1250.555	2167.26
1252.149	2142.18
1253.744	2164.91
1255.338	2135.43
1256.932	2160.84
1258.526	2140.7
1260.12	2161.38
1261.714	2144.46
1263.307	2169.94
1264.9	2141
1266.494	2161.43
1268.086	2143.18
1269.679	2158.63
1271.272	2136.8
1272.864	2161.97
1274.456	2139.75
1276.049	2161.14
1277.64	2140.83
1279.232	2166.89
1280.824	2132.8
1282.415	2160.82
1284.006	2152.33
1285.597	2161.06
1287.188	2134.12
1288.779	2161.63
1290.37	2135.47
1291.96	2162.16
1293.55	2136.79
1295.14	2162.67
1296.73	2129.21
1298.32	2163.96
1299.909	2149.12
1301.499	2152.98
1303.088	2141.61
1304.677	2164.53
1306.265	2131.95
1307.854	2160.29
1309.442	2136.42
1311.031	2161.58
1312.619	2138.5
1314.207	2154.59
1315.794	2136.98
1317.382	2157.05
1318.969	2141.43
1320.557	2159.59
1322.144	2135.13
1323.73	2156.32
1325.317	2137.7
1326.904	2157.13
1328.49	2130.24
1330.076	2164.23
1331.662	2134.7
1333.248	2158.89
1334.833	2154.63
1336.419	2164.02
1338.004	2132.83
1339.589	2157.96
1341.174	2138.51
1342.758	2166.07
1344.343	2124.61
1345.927	2168.68
1347.511	2129.81
1349.095	2152.69
1350.679	2130.45
1352.263	2153.97
1353.846	2135.92
1355.429	2165.54
1357.012	2131.67
1358.595	2153.44
1360.178	2127.18
1361.76	2155.46
1363.343	2137.14
1364.925	2155.84
1366.507	2138.81
1368.088	2155.54
1369.67	2130.56
1371.251	2152.55
1372.832	2128.55
1374.413	2151.4
1375.994	2140.01
1377.575	2155.07
1379.155	2136.8
1380.735	2145.97
1382.316	2127.72
1383.895	2159.2
1385.475	2137.23
1387.055	2161.24
1388.634	2136.14
1390.213	2153.26
1391.792	2136.97
1393.371	2160.48
1394.949	2147.16
1396.527	2157.52
1398.106	2139
1399.684	2158.83
1401.261	2137.67
1402.839	2152.75
1404.416	2135.97
1405.993	2155.8
1407.57	2138.71
1409.147	2152.97
1410.724	2131.24
1412.3	2154.69
1413.876	2130.6
1415.452	2148.59
1417.028	2148.78
1418.604	2165.87
1420.179	2139.79
1421.755	2153.41
1423.33	2136.6
1424.905	2153.86
1426.479	2140.25
1428.054	2151.88
1429.628	2131.78
1431.202	2151.19
1432.776	2133.31
1434.35	2157.44
1435.923	2135.75
1437.496	2158.72
1439.069	2129.45
1440.642	2160.58
1442.215	2132.4
1443.788	2150.12
1445.36	2142.71
1446.932	2159.72
1448.504	2130.22
1450.076	2141.35
1451.647	2139.02
1453.218	2161.6
1454.789	2140.71
1456.36	2155.36
1457.931	2136.25
1459.502	2146.28
1461.072	2137.7
1462.642	2160.12
1464.212	2133.11
1465.781	2158.32
1467.351	2149.29
1468.92	2149.55
1470.489	2137.38
1472.058	2159.32
1473.627	2128.92
1475.195	2139.05
1476.764	2130.01
1478.332	2151.83
1479.9	2133.4
1481.467	2152.07
1483.035	2136.59
1484.602	2160.03
1486.169	2147.46
1487.736	2160.1
1489.302	2121.3
1490.869	2139.19
1492.435	2128.08
1494.001	2147.68
1495.567	2128.61
1497.132	2147.29
1498.698	2135.93
1500.263	2156.91
1501.828	2132.92
1503.393	2152.32
1504.957	2135.13
1506.521	2147.43
1508.086	2120.9
1509.65	2153.31
1511.213	2131.64
1512.777	2158.12
1514.34	2122.82
1515.903	2138.82
1517.466	2126.05
1519.029	2150.63
1520.591	2134
1522.153	2151.85
1523.715	2122.78
1525.277	2141.52
1526.839	2125.73
1528.4	2139.71
1529.961	2131.57
1531.522	2150.38
1533.083	2131.96
1534.643	2148.65
1536.204	2132.08
1537.764	2161.45
1539.324	2129.24
1540.883	2144.66
1542.443	2137.19
1544.002	2147.49
1545.561	2129.92
1547.12	2165.06
1548.679	2121.98
1550.237	2142.93
1551.795	2125.69
1553.353	2152.33
1554.911	2136.11
1556.468	2151.89
1558.026	2129.61
1559.583	2141.54
1561.139	2137.89
1562.696	2151.73
1564.252	2125.72
1565.809	2143.84
1567.365	2132.58
1568.92	2144.07
1570.476	2134.7
1572.031	2156.08
1573.586	2126.79
1575.141	2146
1576.696	2155.14
1578.25	2152.03
1579.805	2132.53
1581.359	2144.44
1582.912	2138.81
1584.466	2155.64
1586.019	2123.12
1587.572	2164.94
1589.125	2126.33
1590.678	2149.09
1592.23	2131.69
1593.782	2143.91
1595.334	2129.05
1596.886	2145.37
1598.438	2138.47
1599.989	2140.36
1601.54	2133.97
1603.091	2139.16
1604.642	2127.5
1606.192	2147.8
1607.742	2154.22
1609.292	2145.46
1610.842	2142.19
1612.391	2149.81
1613.941	2129.12
1615.49	2149.82
1617.038	2140.34
1618.587	2146.65
1620.135	2128.89
1621.684	2142.2
1623.231	2114.16
1624.779	2143.6
1626.327	2132.21
1627.874	2144.59
1629.421	2121.59
1630.968	2148.4
1632.514	2134.98
1634.06	2135.63
1635.606	2132.77
1637.152	2140.75
1638.698	2122.07
1640.243	2138.99
1641.788	2123.99
1643.333	2139.84
1644.878	2131.22
1646.422	2145.92
1647.967	2122.22
1649.511	2133.34
1651.054	2132
1652.598	2144.3
1654.141	2125.57
1655.684	2135.45
1657.227	2117.88
1658.77	2145.78
1660.312	2110.4
1661.854	2132.15
1663.396	2115.78
1664.937	2146.16
1666.479	2130.12
1668.02	2141.55
1669.561	2121.87
1671.102	2126.6
1672.642	2132.98
1674.182	2140.45
1675.722	2136.45
1677.262	2133.25
1678.801	2123.15
1680.341	2143.45
1681.88	2136.13
1683.418	2133.37
1684.957	2125.71
1686.495	2148.91
1688.033	2132.41
1689.571	2143.16
1691.109	2131.96
1692.646	2133.26
1694.183	2125.92
1695.72	2128.45
1697.257	2119.76
1698.793	2126.9
1700.329	2122.23
1701.865	2132.18
1703.401	2115.8
1704.936	2127.31
1706.471	2125.47
1708.006	2124.59
1709.541	2124.03
