# Supplementary material for: Exciton thermal radiation from macroscale membranes composed of chirality-sorted carbon nanotubes and its control
Source: Nat Commun. 2026 Jul 29;17:6967. doi: 10.1038/s41467-026-75711-4 (PMC13421534; doi:10.1038/s41467-026-75711-4)
Supplement: Supplementary file 4 — Source Data [file 41467_2026_75711_MOESM4_ESM.zip › Source data/Supplementary_Data_16_heating_350K_bg.txt]

Data from MK75SS02_1_NIR_350K_sig_bg_NQ51B19821__0__5.txt Node

Date: Mon Nov 17 09:58:55 JST 2025
User: ymlab
Spectrometer: NQ51B1982
Trigger mode: 0
Integration Time (sec): 1.000000E-1
Scans to average: 1
Nonlinearity correction enabled: false
Boxcar width: 0
Storing dark spectrum: false
XAxis mode: Wavelengths
Number of Pixels in Spectrum: 512
>>>>>Begin Spectral Data<<<<<
899.399	2175
901.024	2139
902.648	2186
904.273	2152
905.897	2189
907.522	2155
909.146	2180
910.77	2135
912.394	2180
914.018	2147
915.642	2180
917.265	2152
918.889	2174
920.512	2157
922.136	2182
923.759	2150
925.382	2181
927.005	2146
928.628	2179
930.251	2160
931.873	2181
933.496	2150
935.118	2191
936.74	2144
938.363	2191
939.985	2152
941.607	2185
943.228	2164
944.85	2179
946.472	2149
948.093	2180
949.715	2150
951.336	2190
952.957	2153
954.578	2184
956.199	2147
957.82	2176
959.44	2146
961.061	2175
962.681	2153
964.302	2179
965.922	2159
967.542	2185
969.162	2180
970.782	2180
972.401	2157
974.021	2175
975.64	2150
977.26	2175
978.879	2151
980.498	2181
982.117	2151
983.736	2180
985.355	2161
986.973	2172
988.592	2157
990.21	2161
991.828	2151
993.446	2168
995.064	2153
996.682	2172
998.3	2153
999.917	2172
1001.535	2149
1003.152	2177
1004.769	2148
1006.387	2176
1008.003	2150
1009.62	2172
1011.237	2166
1012.854	2164
1014.47	2158
1016.086	2170
1017.703	2143
1019.319	2175
1020.935	2159
1022.55	2179
1024.166	2152
1025.782	2173
1027.397	2153
1029.012	2177
1030.627	2157
1032.243	2174
1033.857	2143
1035.472	2179
1037.087	2139
1038.701	2172
1040.316	2146
1041.93	2174
1043.544	2145
1045.158	2168
1046.772	2142
1048.386	2180
1049.999	2154
1051.613	2168
1053.226	2147
1054.839	2184
1056.452	2135
1058.065	2174
1059.678	2139
1061.29	2178
1062.903	2132
1064.515	2180
1066.127	2131
1067.74	2173
1069.351	2142
1070.963	2170
1072.575	2150
1074.186	2164
1075.798	2150
1077.409	2172
1079.02	2141
1080.631	2170
1082.242	2137
1083.853	2166
1085.463	2130
1087.074	2171
1088.684	2140
1090.294	2171
1091.904	2132
1093.514	2167
1095.124	2148
1096.733	2166
1098.343	2139
1099.952	2171
1101.561	2139
1103.17	2169
1104.779	2143
1106.388	2181
1107.996	2137
1109.605	2160
1111.213	2144
1112.821	2157
1114.429	2153
1116.037	2154
1117.645	2144
1119.252	2168
1120.86	2139
1122.467	2167
1124.074	2139
1125.681	2178
1127.288	2155
1128.895	2178
1130.501	2148
1132.108	2169
1133.714	2142
1135.32	2182
1136.926	2134
1138.532	2169
1140.138	2128
1141.743	2171
1143.349	2129
1144.954	2184
1146.559	2154
1148.164	2166
1149.768	2139
1151.373	2183
1152.978	2142
1154.582	2165
1156.186	2136
1157.79	2166
1159.394	2151
1160.998	2177
1162.601	2134
1164.205	2166
1165.808	2140
1167.411	2160
1169.014	2146
1170.617	2183
1172.219	2138
1173.822	2168
1175.424	2148
1177.026	2184
1178.628	2147
1180.23	2160
1181.832	2147
1183.433	2178
1185.035	2141
1186.636	2170
1188.237	2145
1189.838	2155
1191.439	2155
1193.04	2161
1194.64	2154
1196.24	2161
1197.84	2148
1199.44	2177
1201.04	2145
1202.64	2177
1204.239	2145
1205.839	2169
1207.438	2149
1209.037	2170
1210.636	2152
1212.235	2174
1213.833	2137
1215.432	2172
1217.03	2141
1218.628	2164
1220.226	2134
1221.823	2164
1223.421	2138
1225.018	2170
1226.616	2139
1228.213	2163
1229.81	2145
1231.407	2177
1233.003	2143
1234.6	2178
1236.196	2151
1237.792	2158
1239.388	2133
1240.984	2159
1242.579	2139
1244.175	2167
1245.77	2147
1247.365	2168
1248.96	2136
1250.555	2175
1252.149	2139
1253.744	2166
1255.338	2132
1256.932	2163
1258.526	2137
1260.12	2161
1261.714	2140
1263.307	2163
1264.9	2148
1266.494	2153
1268.086	2147
1269.679	2150
1271.272	2136
1272.864	2163
1274.456	2137
1276.049	2159
1277.64	2137
1279.232	2167
1280.824	2131
1282.415	2162
1284.006	2153
1285.597	2164
1287.188	2125
1288.779	2156
1290.37	2138
1291.96	2154
1293.55	2132
1295.14	2155
1296.73	2122
1298.32	2164
1299.909	2146
1301.499	2151
1303.088	2140
1304.677	2164
1306.265	2133
1307.854	2158
1309.442	2136
1311.031	2160
1312.619	2130
1314.207	2144
1315.794	2134
1317.382	2147
1318.969	2133
1320.557	2153
1322.144	2131
1323.73	2149
1325.317	2137
1326.904	2155
1328.49	2123
1330.076	2159
1331.662	2130
1333.248	2156
1334.833	2147
1336.419	2164
1338.004	2125
1339.589	2146
1341.174	2135
1342.758	2156
1344.343	2125
1345.927	2161
1347.511	2125
1349.095	2152
1350.679	2121
1352.263	2150
1353.846	2129
1355.429	2167
1357.012	2128
1358.595	2155
1360.178	2126
1361.76	2152
1363.343	2122
1364.925	2155
1366.507	2132
1368.088	2148
1369.67	2124
1371.251	2146
1372.832	2122
1374.413	2153
1375.994	2143
1377.575	2150
1379.155	2134
1380.735	2150
1382.316	2127
1383.895	2156
1385.475	2133
1387.055	2164
1388.634	2120
1390.213	2163
1391.792	2129
1393.371	2173
1394.949	2138
1396.527	2158
1398.106	2140
1399.684	2157
1401.261	2134
1402.839	2150
1404.416	2130
1405.993	2159
1407.57	2142
1409.147	2154
1410.724	2130
1412.3	2157
1413.876	2120
1415.452	2151
1417.028	2143
1418.604	2167
1420.179	2130
1421.755	2157
1423.33	2137
1424.905	2158
1426.479	2140
1428.054	2161
1429.628	2130
1431.202	2152
1432.776	2132
1434.35	2159
1435.923	2134
1437.496	2168
1439.069	2118
1440.642	2166
1442.215	2123
1443.788	2153
1445.36	2140
1446.932	2162
1448.504	2128
1450.076	2144
1451.647	2137
1453.218	2164
1454.789	2139
1456.36	2160
1457.931	2130
1459.502	2154
1461.072	2138
1462.642	2154
1464.212	2128
1465.781	2160
1467.351	2140
1468.92	2146
1470.489	2135
1472.058	2161
1473.627	2121
1475.195	2141
1476.764	2130
1478.332	2152
1479.9	2132
1481.467	2157
1483.035	2139
1484.602	2159
1486.169	2143
1487.736	2152
1489.302	2119
1490.869	2130
1492.435	2126
1494.001	2150
1495.567	2130
1497.132	2154
1498.698	2133
1500.263	2160
1501.828	2130
1503.393	2156
1504.957	2135
1506.521	2154
1508.086	2122
1509.65	2146
1511.213	2126
1512.777	2165
1514.34	2115
1515.903	2140
1517.466	2120
1519.029	2154
1520.591	2134
1522.153	2152
1523.715	2119
1525.277	2149
1526.839	2129
1528.4	2146
1529.961	2130
1531.522	2153
1533.083	2134
1534.643	2140
1536.204	2124
1537.764	2169
1539.324	2119
1540.883	2144
1542.443	2133
1544.002	2147
1545.561	2130
1547.12	2165
1548.679	2118
1550.237	2144
1551.795	2122
1553.353	2151
1554.911	2136
1556.468	2162
1558.026	2114
1559.583	2149
1561.139	2130
1562.696	2159
1564.252	2114
1565.809	2144
1567.365	2128
1568.92	2142
1570.476	2132
1572.031	2159
1573.586	2127
1575.141	2149
1576.696	2154
1578.25	2160
1579.805	2133
1581.359	2147
1582.912	2127
1584.466	2161
1586.019	2115
1587.572	2174
1589.125	2113
1590.678	2158
1592.23	2123
1593.782	2139
1595.334	2124
1596.886	2151
1598.438	2135
1599.989	2141
1601.54	2136
1603.091	2139
1604.642	2125
1606.192	2144
1607.742	2146
1609.292	2139
1610.842	2138
1612.391	2142
1613.941	2126
1615.49	2145
1617.038	2133
1618.587	2148
1620.135	2122
1621.684	2144
1623.231	2114
1624.779	2149
1626.327	2130
1627.874	2148
1629.421	2121
1630.968	2139
1632.514	2139
1634.06	2131
1635.606	2136
1637.152	2132
1638.698	2122
1640.243	2138
1641.788	2123
1643.333	2147
1644.878	2132
1646.422	2142
1647.967	2125
1649.511	2139
1651.054	2133
1652.598	2146
1654.141	2130
1655.684	2143
1657.227	2102
1658.77	2154
1660.312	2099
1661.854	2139
1663.396	2107
1664.937	2148
1666.479	2132
1668.02	2147
1669.561	2121
1671.102	2127
1672.642	2130
1674.182	2140
1675.722	2137
1677.262	2132
1678.801	2118
1680.341	2146
1681.88	2134
1683.418	2124
1684.957	2121
1686.495	2151
1688.033	2128
1689.571	2143
1691.109	2130
1692.646	2136
1694.183	2119
1695.72	2133
1697.257	2122
1698.793	2131
1700.329	2122
1701.865	2133
1703.401	2112
1704.936	2125
1706.471	2134
1708.006	2119
1709.541	2126
