# Supplementary material for: Exciton thermal radiation from macroscale membranes composed of chirality-sorted carbon nanotubes and its control
Source: Nat Commun. 2026 Jul 29;17:6967. doi: 10.1038/s41467-026-75711-4 (PMC13421534; doi:10.1038/s41467-026-75711-4)
Supplement: Supplementary file 4 — Source Data [file 41467_2026_75711_MOESM4_ESM.zip › Source data/Supplementary_Data_7_cooling_550K_bg.txt]

Data from AT069_NQ51B19821__34__18-46-19-586.txt Node

Date: Tue Sep 24 18:46:19 JST 2024
User: ymlab
Spectrometer: NQ51B1982
Trigger mode: 0
Integration Time (sec): 8.000000E-2
Scans to average: 100
Nonlinearity correction enabled: false
Boxcar width: 0
Storing dark spectrum: false
XAxis mode: Wavelengths
Number of Pixels in Spectrum: 512
>>>>>Begin Spectral Data<<<<<
899.399	2174.88
901.024	2146.23
902.648	2182.91
904.273	2160.05
905.897	2178.91
907.522	2170.42
909.146	2181.98
910.77	2155.37
912.394	2178.68
914.018	2162.56
915.642	2181.07
917.265	2158.18
918.889	2177.64
920.512	2162.62
922.136	2185.24
923.759	2157.09
925.382	2183.45
927.005	2160.52
928.628	2178.37
930.251	2166.75
931.873	2184.5
933.496	2161.95
935.118	2188.86
936.74	2162.52
938.363	2187.38
939.985	2166.75
941.607	2181.94
943.228	2174.06
944.85	2185.99
946.472	2158.51
948.093	2182.52
949.715	2158.05
951.336	2193.23
952.957	2164.75
954.578	2182.81
956.199	2154.56
957.82	2183.93
959.44	2160.55
961.061	2178.23
962.681	2164.88
964.302	2185.68
965.922	2164.86
967.542	2187.61
969.162	2189.86
970.782	2182.52
972.401	2164.94
974.021	2181.56
975.64	2164.33
977.26	2180.63
978.879	2154.69
980.498	2179.26
982.117	2160.57
983.736	2181.59
985.355	2169.24
986.973	2182.33
988.592	2160.7
990.21	2173.59
991.828	2160.42
993.446	2179.14
995.064	2160.96
996.682	2174.92
998.3	2160.56
999.917	2176.48
1001.535	2153.4
1003.152	2184.33
1004.769	2152.56
1006.387	2180.92
1008.003	2154.95
1009.62	2180.04
1011.237	2167.32
1012.854	2178.27
1014.47	2163.3
1016.086	2181.98
1017.703	2150.3
1019.319	2180.2
1020.935	2166.05
1022.55	2181.58
1024.166	2161.68
1025.782	2170.89
1027.397	2157.04
1029.012	2180.27
1030.627	2164.4
1032.243	2177.03
1033.857	2159.89
1035.472	2172.58
1037.087	2158.32
1038.701	2174.55
1040.316	2164.47
1041.93	2176.82
1043.544	2158.24
1045.158	2171.74
1046.772	2156.11
1048.386	2180.23
1049.999	2161.46
1051.613	2171.51
1053.226	2156.93
1054.839	2184.88
1056.452	2146.95
1058.065	2179.07
1059.678	2152.24
1061.29	2175.49
1062.903	2149.34
1064.515	2182.77
1066.127	2151.61
1067.74	2171.67
1069.351	2155.03
1070.963	2175.41
1072.575	2156.92
1074.186	2170.74
1075.798	2160.29
1077.409	2178.44
1079.02	2152.55
1080.631	2171.7
1082.242	2144.58
1083.853	2172.51
1085.463	2152.38
1087.074	2171.28
1088.684	2153.8
1090.294	2171.4
1091.904	2146.42
1093.514	2171.06
1095.124	2157.77
1096.733	2173.14
1098.343	2147.56
1099.952	2171.24
1101.561	2151.06
1103.17	2174.25
1104.779	2153.54
1106.388	2177.54
1107.996	2147.62
1109.605	2172.75
1111.213	2148.91
1112.821	2169.48
1114.429	2153.02
1116.037	2167.86
1117.645	2151.48
1119.252	2170.97
1120.86	2146.96
1122.467	2170.39
1124.074	2150.53
1125.681	2182.66
1127.288	2162.85
1128.895	2182.34
1130.501	2154.81
1132.108	2171.65
1133.714	2148.95
1135.32	2176.89
1136.926	2151.87
1138.532	2173.45
1140.138	2149.3
1141.743	2167.65
1143.349	2148.07
1144.954	2185.03
1146.559	2163.69
1148.164	2168.31
1149.768	2148.12
1151.373	2186.88
1152.978	2147.71
1154.582	2168.62
1156.186	2143.96
1157.79	2169.37
1159.394	2158.3
1160.998	2173.28
1162.601	2154.69
1164.205	2174.59
1165.808	2154.69
1167.411	2159.4
1169.014	2159.85
1170.617	2180.16
1172.219	2144.82
1173.822	2173.83
1175.424	2153.86
1177.026	2189.39
1178.628	2153.76
1180.23	2165.13
1181.832	2153.65
1183.433	2179.69
1185.035	2150.72
1186.636	2176.76
1188.237	2150.68
1189.838	2167.69
1191.439	2165.5
1193.04	2167.31
1194.64	2163.86
1196.24	2158.61
1197.84	2150.98
1199.44	2174.42
1201.04	2152.44
1202.64	2180.88
1204.239	2151.42
1205.839	2173.63
1207.438	2153.69
1209.037	2171.36
1210.636	2161.63
1212.235	2172.9
1213.833	2143.04
1215.432	2176.53
1217.03	2146.82
1218.628	2171.84
1220.226	2144.04
1221.823	2174.73
1223.421	2147.38
1225.018	2165.35
1226.616	2150.12
1228.213	2165.65
1229.81	2147.44
1231.407	2178.99
1233.003	2149.37
1234.6	2177.27
1236.196	2154.23
1237.792	2167.35
1239.388	2143.63
1240.984	2170.5
1242.579	2140.26
1244.175	2175.12
1245.77	2148.36
1247.365	2169.56
1248.96	2147.19
1250.555	2171.02
1252.149	2149.89
1253.744	2170.22
1255.338	2141.96
1256.932	2165.38
1258.526	2148.37
1260.12	2167.22
1261.714	2150.56
1263.307	2175.1
1264.9	2148.08
1266.494	2166.06
1268.086	2148.75
1269.679	2163.11
1271.272	2144.27
1272.864	2166.91
1274.456	2147.99
1276.049	2165.62
1277.64	2148.24
1279.232	2171.74
1280.824	2139.7
1282.415	2165.67
1284.006	2159.91
1285.597	2165.37
1287.188	2141.81
1288.779	2165.72
1290.37	2142.53
1291.96	2166.12
1293.55	2142.7
1295.14	2167.93
1296.73	2134.68
1298.32	2168.95
1299.909	2155.46
1301.499	2157.57
1303.088	2149.07
1304.677	2168.03
1306.265	2139.96
1307.854	2164.3
1309.442	2144.34
1311.031	2165.2
1312.619	2146.21
1314.207	2158.7
1315.794	2144.06
1317.382	2162.17
1318.969	2147.93
1320.557	2163.42
1322.144	2142.71
1323.73	2161.07
1325.317	2145.31
1326.904	2162.05
1328.49	2136.22
1330.076	2169.46
1331.662	2141.12
1333.248	2162.59
1334.833	2162.41
1336.419	2169.02
1338.004	2139.82
1339.589	2160.95
1341.174	2146.57
1342.758	2168.61
1344.343	2131.48
1345.927	2172.51
1347.511	2137.32
1349.095	2157.69
1350.679	2137.06
1352.263	2159.09
1353.846	2142.14
1355.429	2169.89
1357.012	2138.44
1358.595	2158.47
1360.178	2133.6
1361.76	2159.25
1363.343	2143.6
1364.925	2160.77
1366.507	2144.65
1368.088	2161.4
1369.67	2136.36
1371.251	2158
1372.832	2135.54
1374.413	2156.13
1375.994	2148.37
1377.575	2159.42
1379.155	2144.1
1380.735	2150.55
1382.316	2134.56
1383.895	2164.38
1385.475	2143.47
1387.055	2166.73
1388.634	2142.02
1390.213	2158.45
1391.792	2142.71
1393.371	2165.07
1394.949	2155.34
1396.527	2162.99
1398.106	2147.01
1399.684	2163.93
1401.261	2145.47
1402.839	2158.22
1404.416	2142.9
1405.993	2160.63
1407.57	2145.65
1409.147	2158.72
1410.724	2138.06
1412.3	2159.78
1413.876	2137.83
1415.452	2152.08
1417.028	2156.58
1418.604	2170.79
1420.179	2147.81
1421.755	2158.74
1423.33	2144.02
1424.905	2159.88
1426.479	2147.29
1428.054	2158.6
1429.628	2138.37
1431.202	2157.06
1432.776	2140.83
1434.35	2161.9
1435.923	2144.52
1437.496	2162.91
1439.069	2136.28
1440.642	2165.44
1442.215	2139.45
1443.788	2156.33
1445.36	2150.91
1446.932	2165.04
1448.504	2138.28
1450.076	2146.48
1451.647	2147.84
1453.218	2166.04
1454.789	2147.2
1456.36	2160.13
1457.931	2144.26
1459.502	2151.3
1461.072	2145.11
1462.642	2164.62
1464.212	2140.35
1465.781	2163.02
1467.351	2158.14
1468.92	2154.92
1470.489	2145.63
1472.058	2165.53
1473.627	2135.97
1475.195	2144.67
1476.764	2138.28
1478.332	2157.63
1479.9	2140.96
1481.467	2157.29
1483.035	2144.63
1484.602	2165.56
1486.169	2155.15
1487.736	2166.27
1489.302	2129.23
1490.869	2144.2
1492.435	2136.27
1494.001	2153.33
1495.567	2137.39
1497.132	2152.76
1498.698	2144.28
1500.263	2162.86
1501.828	2141.52
1503.393	2158.2
1504.957	2142.55
1506.521	2154
1508.086	2128.82
1509.65	2159.5
1511.213	2139.95
1512.777	2163.03
1514.34	2131.36
1515.903	2144.79
1517.466	2135.24
1519.029	2156.95
1520.591	2141.57
1522.153	2157.16
1523.715	2130.73
1525.277	2147.65
1526.839	2133.52
1528.4	2146.33
1529.961	2139.15
1531.522	2157.77
1533.083	2140.52
1534.643	2153.44
1536.204	2140.82
1537.764	2167.13
1539.324	2137.16
1540.883	2150.77
1542.443	2146.27
1544.002	2153.41
1545.561	2138.56
1547.12	2170.82
1548.679	2130.66
1550.237	2149.36
1551.795	2133.45
1553.353	2159.1
1554.911	2144.22
1556.468	2159.76
1558.026	2137.48
1559.583	2147.43
1561.139	2146.66
1562.696	2157.61
1564.252	2135.06
1565.809	2150.01
1567.365	2141.85
1568.92	2150.82
1570.476	2143.03
1572.031	2163.11
1573.586	2134.74
1575.141	2152.84
1576.696	2163.41
1578.25	2158.69
1579.805	2141.7
1581.359	2150.74
1582.912	2147.53
1584.466	2161.99
1586.019	2132.14
1587.572	2170.76
1589.125	2135.29
1590.678	2156.4
1592.23	2140.72
1593.782	2150.82
1595.334	2137.36
1596.886	2152.95
1598.438	2147.5
1599.989	2147.11
1601.54	2143.47
1603.091	2144.68
1604.642	2137.49
1606.192	2154.65
1607.742	2164.43
1609.292	2152.21
1610.842	2151.19
1612.391	2157.07
1613.941	2137.69
1615.49	2157.47
1617.038	2149.01
1618.587	2154.39
1620.135	2138.66
1621.684	2150.73
1623.231	2123.33
1624.779	2151.62
1626.327	2141.62
1627.874	2152.57
1629.421	2130.94
1630.968	2156.07
1632.514	2144.61
1634.06	2143.95
1635.606	2142.31
1637.152	2148.34
1638.698	2131.07
1640.243	2145.78
1641.788	2134.09
1643.333	2145.92
1644.878	2141.6
1646.422	2153.96
1647.967	2131.74
1649.511	2142.32
1651.054	2140.21
1652.598	2152.05
1654.141	2133.56
1655.684	2142.31
1657.227	2125.29
1658.77	2152.56
1660.312	2118.07
1661.854	2136.99
1663.396	2124.2
1664.937	2150.88
1666.479	2138.16
1668.02	2146.06
1669.561	2130.18
1671.102	2132.39
1672.642	2140.21
1674.182	2145.71
1675.722	2143.85
1677.262	2137.65
1678.801	2130.02
1680.341	2147.42
1681.88	2143.43
1683.418	2138.12
1684.957	2131.81
1686.495	2152.76
1688.033	2139.42
1689.571	2148.65
1691.109	2138.54
1692.646	2137.61
1694.183	2132.68
1695.72	2134.55
1697.257	2125.1
1698.793	2131.52
1700.329	2128.63
1701.865	2136.22
1703.401	2122.48
1704.936	2131.3
1706.471	2131.55
1708.006	2128.22
1709.541	2130.51
