# Supplementary material for: Exciton thermal radiation from macroscale membranes composed of chirality-sorted carbon nanotubes and its control
Source: Nat Commun. 2026 Jul 29;17:6967. doi: 10.1038/s41467-026-75711-4 (PMC13421534; doi:10.1038/s41467-026-75711-4)
Supplement: Supplementary file 4 — Source Data [file 41467_2026_75711_MOESM4_ESM.zip › Source data/Supplementary_Data_17_haeting_750K_bg.txt]

Data from MK75SS02_2_NIR_750K_sig_bg_NQ51B19821__0__70.txt Node

Date: Mon Nov 17 13:49:57 JST 2025
User: ymlab
Spectrometer: NQ51B1982
Trigger mode: 0
Integration Time (sec): 1.000000E-1
Scans to average: 1
Nonlinearity correction enabled: false
Boxcar width: 0
Storing dark spectrum: false
XAxis mode: Wavelengths
Number of Pixels in Spectrum: 512
>>>>>Begin Spectral Data<<<<<
899.399	2178
901.024	2135
902.648	2181
904.273	2154
905.897	2183
907.522	2159
909.146	2181
910.77	2152
912.394	2179
914.018	2158
915.642	2181
917.265	2145
918.889	2178
920.512	2159
922.136	2181
923.759	2151
925.382	2174
927.005	2155
928.628	2175
930.251	2155
931.873	2185
933.496	2155
935.118	2186
936.74	2159
938.363	2186
939.985	2163
941.607	2188
943.228	2168
944.85	2190
946.472	2145
948.093	2185
949.715	2150
951.336	2200
952.957	2159
954.578	2194
956.199	2147
957.82	2192
959.44	2164
961.061	2184
962.681	2163
964.302	2194
965.922	2162
967.542	2198
969.162	2186
970.782	2191
972.401	2153
974.021	2197
975.64	2152
977.26	2200
978.879	2146
980.498	2190
982.117	2157
983.736	2196
985.355	2169
986.973	2186
988.592	2164
990.21	2184
991.828	2163
993.446	2193
995.064	2168
996.682	2191
998.3	2152
999.917	2199
1001.535	2150
1003.152	2205
1004.769	2150
1006.387	2192
1008.003	2163
1009.62	2193
1011.237	2172
1012.854	2193
1014.47	2169
1016.086	2200
1017.703	2160
1019.319	2201
1020.935	2169
1022.55	2197
1024.166	2181
1025.782	2178
1027.397	2178
1029.012	2195
1030.627	2175
1032.243	2193
1033.857	2177
1035.472	2198
1037.087	2177
1038.701	2198
1040.316	2175
1041.93	2199
1043.544	2181
1045.158	2197
1046.772	2172
1048.386	2206
1049.999	2179
1051.613	2189
1053.226	2183
1054.839	2203
1056.452	2167
1058.065	2209
1059.678	2175
1061.29	2214
1062.903	2176
1064.515	2209
1066.127	2177
1067.74	2202
1069.351	2181
1070.963	2213
1072.575	2178
1074.186	2198
1075.798	2191
1077.409	2210
1079.02	2186
1080.631	2207
1082.242	2173
1083.853	2213
1085.463	2184
1087.074	2213
1088.684	2191
1090.294	2212
1091.904	2177
1093.514	2218
1095.124	2196
1096.733	2223
1098.343	2188
1099.952	2210
1101.561	2205
1103.17	2214
1104.779	2203
1106.388	2218
1107.996	2196
1109.605	2226
1111.213	2196
1112.821	2230
1114.429	2201
1116.037	2223
1117.645	2206
1119.252	2230
1120.86	2200
1122.467	2238
1124.074	2207
1125.681	2248
1127.288	2208
1128.895	2248
1130.501	2204
1132.108	2236
1133.714	2207
1135.32	2242
1136.926	2215
1138.532	2242
1140.138	2207
1141.743	2242
1143.349	2213
1144.954	2261
1146.559	2231
1148.164	2244
1149.768	2225
1151.373	2258
1152.978	2218
1154.582	2238
1156.186	2221
1157.79	2249
1159.394	2234
1160.998	2258
1162.601	2235
1164.205	2260
1165.808	2234
1167.411	2245
1169.014	2246
1170.617	2271
1172.219	2237
1173.822	2261
1175.424	2241
1177.026	2287
1178.628	2230
1180.23	2255
1181.832	2236
1183.433	2275
1185.035	2241
1186.636	2277
1188.237	2241
1189.838	2269
1191.439	2263
1193.04	2271
1194.64	2255
1196.24	2266
1197.84	2249
1199.44	2275
1201.04	2260
1202.64	2281
1204.239	2258
1205.839	2280
1207.438	2259
1209.037	2286
1210.636	2271
1212.235	2289
1213.833	2245
1215.432	2299
1217.03	2259
1218.628	2295
1220.226	2257
1221.823	2297
1223.421	2255
1225.018	2291
1226.616	2261
1228.213	2293
1229.81	2259
1231.407	2307
1233.003	2259
1234.6	2303
1236.196	2277
1237.792	2295
1239.388	2260
1240.984	2297
1242.579	2267
1244.175	2312
1245.77	2275
1247.365	2307
1248.96	2273
1250.555	2290
1252.149	2290
1253.744	2301
1255.338	2277
1256.932	2303
1258.526	2277
1260.12	2306
1261.714	2289
1263.307	2319
1264.9	2290
1266.494	2318
1268.086	2287
1269.679	2319
1271.272	2285
1272.864	2329
1274.456	2289
1276.049	2308
1277.64	2291
1279.232	2330
1280.824	2285
1282.415	2323
1284.006	2312
1285.597	2322
1287.188	2297
1288.779	2335
1290.37	2297
1291.96	2334
1293.55	2305
1295.14	2335
1296.73	2298
1298.32	2333
1299.909	2326
1301.499	2325
1303.088	2326
1304.677	2339
1306.265	2315
1307.854	2337
1309.442	2316
1311.031	2343
1312.619	2324
1314.207	2347
1315.794	2326
1317.382	2351
1318.969	2334
1320.557	2360
1322.144	2326
1323.73	2355
1325.317	2347
1326.904	2355
1328.49	2335
1330.076	2366
1331.662	2345
1333.248	2367
1334.833	2366
1336.419	2381
1338.004	2343
1339.589	2376
1341.174	2359
1342.758	2392
1344.343	2348
1345.927	2393
1347.511	2347
1349.095	2389
1350.679	2336
1352.263	2395
1353.846	2351
1355.429	2399
1357.012	2347
1358.595	2381
1360.178	2347
1361.76	2379
1363.343	2348
1364.925	2373
1366.507	2365
1368.088	2392
1369.67	2361
1371.251	2389
1372.832	2350
1374.413	2393
1375.994	2376
1377.575	2408
1379.155	2369
1380.735	2392
1382.316	2353
1383.895	2383
1385.475	2351
1387.055	2397
1388.634	2367
1390.213	2399
1391.792	2380
1393.371	2425
1394.949	2392
1396.527	2424
1398.106	2375
1399.684	2412
1401.261	2388
1402.839	2409
1404.416	2392
1405.993	2427
1407.57	2398
1409.147	2427
1410.724	2401
1412.3	2431
1413.876	2415
1415.452	2439
1417.028	2429
1418.604	2463
1420.179	2422
1421.755	2440
1423.33	2444
1424.905	2451
1426.479	2445
1428.054	2456
1429.628	2440
1431.202	2458
1432.776	2445
1434.35	2473
1435.923	2445
1437.496	2479
1439.069	2447
1440.642	2484
1442.215	2456
1443.788	2467
1445.36	2463
1446.932	2495
1448.504	2443
1450.076	2481
1451.647	2468
1453.218	2500
1454.789	2471
1456.36	2492
1457.931	2475
1459.502	2501
1461.072	2476
1462.642	2514
1464.212	2483
1465.781	2513
1467.351	2500
1468.92	2508
1470.489	2490
1472.058	2526
1473.627	2475
1475.195	2513
1476.764	2480
1478.332	2526
1479.9	2490
1481.467	2527
1483.035	2509
1484.602	2547
1486.169	2521
1487.736	2537
1489.302	2496
1490.869	2520
1492.435	2506
1494.001	2537
1495.567	2521
1497.132	2531
1498.698	2515
1500.263	2543
1501.828	2521
1503.393	2539
1504.957	2520
1506.521	2546
1508.086	2509
1509.65	2555
1511.213	2518
1512.777	2559
1514.34	2517
1515.903	2549
1517.466	2526
1519.029	2559
1520.591	2536
1522.153	2562
1523.715	2545
1525.277	2555
1526.839	2553
1528.4	2557
1529.961	2544
1531.522	2580
1533.083	2559
1534.643	2580
1536.204	2559
1537.764	2597
1539.324	2561
1540.883	2588
1542.443	2568
1544.002	2586
1545.561	2563
1547.12	2600
1548.679	2569
1550.237	2575
1551.795	2569
1553.353	2593
1554.911	2581
1556.468	2598
1558.026	2573
1559.583	2604
1561.139	2590
1562.696	2612
1564.252	2580
1565.809	2605
1567.365	2591
1568.92	2607
1570.476	2593
1572.031	2622
1573.586	2575
1575.141	2623
1576.696	2610
1578.25	2627
1579.805	2595
1581.359	2619
1582.912	2605
1584.466	2631
1586.019	2591
1587.572	2649
1589.125	2608
1590.678	2635
1592.23	2616
1593.782	2630
1595.334	2607
1596.886	2623
1598.438	2621
1599.989	2623
1601.54	2622
1603.091	2627
1604.642	2610
1606.192	2639
1607.742	2639
1609.292	2639
1610.842	2634
1612.391	2651
1613.941	2620
1615.49	2655
1617.038	2632
1618.587	2643
1620.135	2621
1621.684	2639
1623.231	2612
1624.779	2639
1626.327	2635
1627.874	2652
1629.421	2611
1630.968	2649
1632.514	2626
1634.06	2639
1635.606	2633
1637.152	2643
1638.698	2609
1640.243	2646
1641.788	2600
1643.333	2636
1644.878	2597
1646.422	2623
1647.967	2563
1649.511	2578
1651.054	2556
1652.598	2562
1654.141	2517
1655.684	2511
1657.227	2462
1658.77	2468
1660.312	2405
1661.854	2410
1663.396	2363
1664.937	2363
1666.479	2336
1668.02	2322
1669.561	2288
1671.102	2286
1672.642	2269
1674.182	2278
1675.722	2252
1677.262	2246
1678.801	2223
1680.341	2244
1681.88	2227
1683.418	2219
1684.957	2206
1686.495	2205
1688.033	2200
1689.571	2195
1691.109	2190
1692.646	2183
1694.183	2174
1695.72	2175
1697.257	2158
1698.793	2169
1700.329	2156
1701.865	2173
1703.401	2146
1704.936	2159
1706.471	2157
1708.006	2150
1709.541	2135
