# Supplementary material for: Exciton thermal radiation from macroscale membranes composed of chirality-sorted carbon nanotubes and its control
Source: Nat Commun. 2026 Jul 29;17:6967. doi: 10.1038/s41467-026-75711-4 (PMC13421534; doi:10.1038/s41467-026-75711-4)
Supplement: Supplementary file 4 — Source Data [file 41467_2026_75711_MOESM4_ESM.zip › Source data/Supplementary_Data_7_cooling_400K.txt]

Data from AT069_NQ51B19821__39__19-15-19-081.txt Node

Date: Tue Sep 24 19:15:19 JST 2024
User: ymlab
Spectrometer: NQ51B1982
Trigger mode: 0
Integration Time (sec): 8.000000E-2
Scans to average: 100
Nonlinearity correction enabled: false
Boxcar width: 0
Storing dark spectrum: false
XAxis mode: Wavelengths
Number of Pixels in Spectrum: 512
>>>>>Begin Spectral Data<<<<<
899.399	4210.79
901.024	4238.18
902.648	4339.63
904.273	4370.46
905.897	4481.53
907.522	4497.77
909.146	4595.12
910.77	4624.16
912.394	4735.21
914.018	4809.19
915.642	4971.6
917.265	5119.56
918.889	5406.9
920.512	5656.07
922.136	5947.92
923.759	6132.36
925.382	6364.34
927.005	6464.18
928.628	6671.46
930.251	6759.02
931.873	6959.2
933.496	6978.26
935.118	7138.04
936.74	7185.77
938.363	7362.78
939.985	7424.1
941.607	7523.77
943.228	7558.92
944.85	7678.02
946.472	7716.82
948.093	7827.31
949.715	7810.39
951.336	7947.09
952.957	7946.13
954.578	8056.17
956.199	8043.78
957.82	8203.07
959.44	8158.65
961.061	8270.63
962.681	8267.21
964.302	8373.7
965.922	8364.86
967.542	8445.17
969.162	8436.56
970.782	8500.51
972.401	8490.61
974.021	8576.21
975.64	8527.6
977.26	8644.06
978.879	8661.78
980.498	8796.93
982.117	8769.73
983.736	8750.71
985.355	8737.8
986.973	8850.3
988.592	8860.84
990.21	8917.18
991.828	8848.71
993.446	8943.33
995.064	8852.76
996.682	8958.07
998.3	8944.52
999.917	8997.93
1001.535	8926.69
1003.152	9012.51
1004.769	8931.89
1006.387	8976.91
1008.003	8845.51
1009.62	8851.41
1011.237	8764.91
1012.854	8814.05
1014.47	8698
1016.086	8589.52
1017.703	8362.18
1019.319	8419.88
1020.935	8301.85
1022.55	8309.92
1024.166	8181.85
1025.782	8057.32
1027.397	7853.02
1029.012	7785.64
1030.627	7624.66
1032.243	7547.98
1033.857	7375.47
1035.472	7243.98
1037.087	7050.51
1038.701	7022.1
1040.316	6794.01
1041.93	6755.2
1043.544	6603.62
1045.158	6550.74
1046.772	6359.88
1048.386	6313.74
1049.999	6210.39
1051.613	6154.74
1053.226	6029.34
1054.839	6013.15
1056.452	5908.31
1058.065	5931.52
1059.678	5828.28
1061.29	5838.45
1062.903	5780.1
1064.515	5838.1
1066.127	5825.69
1067.74	5853.69
1069.351	5831.16
1070.963	5885.1
1072.575	5916.62
1074.186	5970.51
1075.798	5982.4
1077.409	6077.48
1079.02	6129.8
1080.631	6265.03
1082.242	6358.21
1083.853	6485.93
1085.463	6537.21
1087.074	6705.3
1088.684	6797.42
1090.294	6955.09
1091.904	7025.69
1093.514	7207.49
1095.124	7291.94
1096.733	7499.26
1098.343	7621.9
1099.952	7833.91
1101.561	7998.86
1103.17	8275.61
1104.779	8342.21
1106.388	8627.51
1107.996	8719.29
1109.605	8960.22
1111.213	9006.65
1112.821	9193.5
1114.429	9319.59
1116.037	9511.06
1117.645	9617.94
1119.252	9850.66
1120.86	9894.59
1122.467	10182.36
1124.074	10225.69
1125.681	10630.99
1127.288	10735.2
1128.895	10952.35
1130.501	10898.65
1132.108	11147.56
1133.714	11231.74
1135.32	11319.74
1136.926	11499.56
1138.532	11823.16
1140.138	11949.16
1141.743	12058.43
1143.349	12078.72
1144.954	12295.95
1146.559	12173.83
1148.164	12354.14
1149.768	12373.07
1151.373	12609.83
1152.978	12535.69
1154.582	12781.98
1156.186	12802.19
1157.79	12937.5
1159.394	12811.78
1160.998	13035.61
1162.601	13092.47
1164.205	13021.69
1165.808	12821.02
1167.411	12978.36
1169.014	12935.4
1170.617	13110.88
1172.219	13064.39
1173.822	13113.86
1175.424	13101.51
1177.026	13166.86
1178.628	13001.47
1180.23	13164.94
1181.832	13207.63
1183.433	13259.88
1185.035	13248.99
1186.636	13297.11
1188.237	13142.27
1189.838	13316.77
1191.439	13340.82
1193.04	13297.69
1194.64	13238.33
1196.24	13384.26
1197.84	13444.19
1199.44	13555.46
1201.04	13489.98
1202.64	13716.72
1204.239	13827.37
1205.839	13881.64
1207.438	13745.05
1209.037	13908.07
1210.636	13914.26
1212.235	14152.45
1213.833	14083.02
1215.432	14250.99
1217.03	14333.03
1218.628	14274.78
1220.226	14129.23
1221.823	14386.46
1223.421	14371.37
1225.018	14625.48
1226.616	14413.89
1228.213	14593.61
1229.81	14796.59
1231.407	14849.36
1233.003	14782.27
1234.6	15019.09
1236.196	14802.95
1237.792	14763.7
1239.388	14803.2
1240.984	14819.88
1242.579	14914.39
1244.175	15078.17
1245.77	14958.16
1247.365	15104.19
1248.96	14867.01
1250.555	15299.16
1252.149	15345.8
1253.744	15663.4
1255.338	15414.38
1256.932	15621.83
1258.526	15682.37
1260.12	15484.87
1261.714	15530.29
1263.307	15536.86
1264.9	15495.48
1266.494	15927.03
1268.086	15898.6
1269.679	15842.72
1271.272	15872.07
1272.864	15970.01
1274.456	15918.87
1276.049	16110.73
1277.64	15935.62
1279.232	16169.15
1280.824	16350.32
1282.415	16277.6
1284.006	16002.36
1285.597	16118.39
1287.188	16422.01
1288.779	16541.53
1290.37	16159.5
1291.96	16340.6
1293.55	16260.21
1295.14	16605.2
1296.73	16635.03
1298.32	16805.19
1299.909	16437.22
1301.499	16818.37
1303.088	16641.92
1304.677	17172.47
1306.265	16826.95
1307.854	16915.61
1309.442	16821.22
1311.031	17153.11
1312.619	16787.75
1314.207	16895.87
1315.794	16775.67
1317.382	16880.56
1318.969	16848.53
1320.557	16942.51
1322.144	17012.8
1323.73	17192.98
1325.317	17063.65
1326.904	16987.9
1328.49	17057.11
1330.076	17081.52
1331.662	17272.65
1333.248	17300.28
1334.833	17470.5
1336.419	17446.33
1338.004	17394.53
1339.589	17395.47
1341.174	17417.36
1342.758	17404.6
1344.343	17175.65
1345.927	17151
1347.511	16801.68
1349.095	16819.88
1350.679	16892.71
1352.263	16612.61
1353.846	16374.17
1355.429	15881.8
1357.012	16072.23
1358.595	16109.13
1360.178	15670.2
1361.76	15082.55
1363.343	15086.68
1364.925	15292.57
1366.507	15886.71
1368.088	15562.54
1369.67	15730.1
1371.251	15219.02
1372.832	15581.49
1374.413	15723.97
1375.994	15409.8
1377.575	14913.29
1379.155	14693.44
1380.735	13523.15
1382.316	13094.45
1383.895	12924.61
1385.475	13711.3
1387.055	14302.53
1388.634	13921.57
1390.213	14702.59
1391.792	14733.16
1393.371	14266.82
1394.949	14137.28
1396.527	13661.93
1398.106	14560.97
1399.684	14758
1401.261	13892.12
1402.839	15323.52
1404.416	14956.87
1405.993	14884.54
1407.57	14872.49
1409.147	15652.45
1410.724	15489.57
1412.3	16089.41
1413.876	15703.81
1415.452	15845.1
1417.028	16065.57
1418.604	15894.21
1420.179	15967.73
1421.755	15978.95
1423.33	15870.78
1424.905	16017.22
1426.479	16372.99
1428.054	16690.61
1429.628	16553.33
1431.202	16555.89
1432.776	16123.97
1434.35	16258.26
1435.923	16227.92
1437.496	16608.54
1439.069	16427.62
1440.642	16925.87
1442.215	16759.78
1443.788	16867.39
1445.36	16773.91
1446.932	16829.29
1448.504	16842.91
1450.076	16818.47
1451.647	16644.34
1453.218	16377.15
1454.789	16496.37
1456.36	17063.16
1457.931	16797.38
1459.502	17071.24
1461.072	16611.77
1462.642	16656.13
1464.212	16397.59
1465.781	16905.22
1467.351	16962.84
1468.92	16689.95
1470.489	16694.63
1472.058	16383.31
1473.627	16451.79
1475.195	16889.01
1476.764	16845.48
1478.332	17060.87
1479.9	16678.42
1481.467	16974.82
1483.035	16354.19
1484.602	16381.31
1486.169	16473.27
1487.736	16666.52
1489.302	16715.02
1490.869	16414.74
1492.435	16505.41
1494.001	16413.49
1495.567	15878.98
1497.132	16279.64
1498.698	16077.81
1500.263	16265.09
1501.828	16114.7
1503.393	16061.74
1504.957	16151.59
1506.521	15930.68
1508.086	15706.47
1509.65	16133.85
1511.213	15886.93
1512.777	16172.65
1514.34	15731.42
1515.903	15684.81
1517.466	15694.04
1519.029	15831.57
1520.591	16159.08
1522.153	16258.1
1523.715	16250.59
1525.277	16544.13
1526.839	16326.08
1528.4	16654.8
1529.961	16068.92
1531.522	15848.43
1533.083	15788.39
1534.643	15839.26
1536.204	16260.12
1537.764	16251.14
1539.324	15974.94
1540.883	16184.91
1542.443	15733.97
1544.002	16408.01
1545.561	16298.69
1547.12	15788.84
1548.679	15714
1550.237	15613.62
1551.795	15623.85
1553.353	15795.18
1554.911	15294.34
1556.468	15623.52
1558.026	15546.07
1559.583	15517.79
1561.139	15639.59
1562.696	15767.47
1564.252	15414.09
1565.809	15610.68
1567.365	15301.81
1568.92	15290.72
1570.476	15097.06
1572.031	15134.25
1573.586	15248.9
1575.141	15349.01
1576.696	15032.14
1578.25	15278.3
1579.805	15118.95
1581.359	14795.25
1582.912	14915.79
1584.466	14958.41
1586.019	14935.56
1587.572	15132.95
1589.125	14647.56
1590.678	14840.5
1592.23	15051.08
1593.782	14969.36
1595.334	15159.52
1596.886	15094.26
1598.438	14751.12
1599.989	14957.4
1601.54	14748.4
1603.091	14657.82
1604.642	14759.18
1606.192	14742.04
1607.742	14816.92
1609.292	14887.47
1610.842	14606.84
1612.391	14727.2
1613.941	14677.04
1615.49	14305.25
1617.038	14156.69
1618.587	14334.33
1620.135	13938.33
1621.684	14122.23
1623.231	14000.82
1624.779	13820.3
1626.327	13580.52
1627.874	13930.26
1629.421	14119.14
1630.968	14220.56
1632.514	13926.01
1634.06	13398.31
1635.606	13163.58
1637.152	13351.75
1638.698	13234.26
1640.243	13226.3
1641.788	13035.9
1643.333	12681.14
1644.878	12512.97
1646.422	12404.53
1647.967	12051.25
1649.511	11799.32
1651.054	11213.18
1652.598	10499.91
1654.141	9838.29
1655.684	9582.65
1657.227	8962.67
1658.77	8572.78
1660.312	7887.23
1661.854	7267.46
1663.396	6742.33
1664.937	6465.46
1666.479	5964.7
1668.02	5691.05
1669.561	5321.71
1671.102	5055.71
1672.642	4816.1
1674.182	4664.67
1675.722	4423.36
1677.262	4243.78
1678.801	4084.58
1680.341	3933.98
1681.88	3745.95
1683.418	3643.04
1684.957	3552.32
1686.495	3471.63
1688.033	3380.37
1689.571	3317.76
1691.109	3209.98
1692.646	3136.97
1694.183	3059.08
1695.72	2998.77
1697.257	2952.24
1698.793	2929.81
1700.329	2868.23
1701.865	2831.97
1703.401	2782.81
1704.936	2762.65
1706.471	2718.92
1708.006	2682.89
1709.541	2651.53
