# Supplementary material for: Exciton thermal radiation from macroscale membranes composed of chirality-sorted carbon nanotubes and its control
Source: Nat Commun. 2026 Jul 29;17:6967. doi: 10.1038/s41467-026-75711-4 (PMC13421534; doi:10.1038/s41467-026-75711-4)
Supplement: Supplementary file 4 — Source Data [file 41467_2026_75711_MOESM4_ESM.zip › Source data/Supplementary_Data_8_heating_700K_bg.txt]

Data from AT069_NQ51B19821__18__14-32-05-214.txt Node

Date: Wed Sep 25 14:32:05 JST 2024
User: ymlab
Spectrometer: NQ51B1982
Trigger mode: 0
Integration Time (sec): 8.000000E-2
Scans to average: 100
Nonlinearity correction enabled: false
Boxcar width: 0
Storing dark spectrum: false
XAxis mode: Wavelengths
Number of Pixels in Spectrum: 512
>>>>>Begin Spectral Data<<<<<
899.399	2173.34
901.024	2146
902.648	2181.74
904.273	2159.24
905.897	2178.16
907.522	2170.46
909.146	2179.75
910.77	2154.89
912.394	2176.83
914.018	2162.7
915.642	2180.13
917.265	2158.35
918.889	2176.04
920.512	2164.87
922.136	2182.99
923.759	2157.02
925.382	2181.6
927.005	2161.88
928.628	2177.23
930.251	2167.2
931.873	2183.41
933.496	2163.17
935.118	2189.06
936.74	2163.06
938.363	2186.99
939.985	2167.53
941.607	2182.92
943.228	2173.47
944.85	2185.98
946.472	2158.38
948.093	2183.59
949.715	2157.64
951.336	2192.4
952.957	2166.16
954.578	2183.2
956.199	2155.62
957.82	2183.81
959.44	2160.32
961.061	2178.39
962.681	2166.07
964.302	2184.48
965.922	2165.06
967.542	2189
969.162	2190.05
970.782	2183.71
972.401	2165.85
974.021	2181.39
975.64	2164.9
977.26	2180.92
978.879	2156.1
980.498	2181.28
982.117	2161.28
983.736	2181.9
985.355	2170.09
986.973	2183.8
988.592	2162
990.21	2173.26
991.828	2161.92
993.446	2180.47
995.064	2163.47
996.682	2176.4
998.3	2162.78
999.917	2177.75
1001.535	2155.97
1003.152	2186.09
1004.769	2153.91
1006.387	2183.41
1008.003	2157.33
1009.62	2182.47
1011.237	2169.71
1012.854	2181.46
1014.47	2166.51
1016.086	2184.53
1017.703	2153.58
1019.319	2184.88
1020.935	2169.94
1022.55	2187.19
1024.166	2164.95
1025.782	2174.77
1027.397	2161.48
1029.012	2184.1
1030.627	2168.89
1032.243	2180.99
1033.857	2165.42
1035.472	2177.15
1037.087	2164.23
1038.701	2180.61
1040.316	2170.82
1041.93	2182.18
1043.544	2166.04
1045.158	2177.89
1046.772	2163.61
1048.386	2187.11
1049.999	2168.91
1051.613	2179.22
1053.226	2164.93
1054.839	2193.54
1056.452	2155.26
1058.065	2188.35
1059.678	2162.01
1061.29	2184.76
1062.903	2159.74
1064.515	2191.26
1066.127	2162.82
1067.74	2181.18
1069.351	2166.33
1070.963	2186.35
1072.575	2167.96
1074.186	2181.78
1075.798	2172.96
1077.409	2190.01
1079.02	2165.63
1080.631	2183.58
1082.242	2158.83
1083.853	2185.09
1085.463	2166.65
1087.074	2184.31
1088.684	2169.54
1090.294	2185.49
1091.904	2162.85
1093.514	2185.95
1095.124	2172.98
1096.733	2188.92
1098.343	2164.07
1099.952	2187.26
1101.561	2167.58
1103.17	2190.9
1104.779	2171.22
1106.388	2195.75
1107.996	2166.74
1109.605	2189.28
1111.213	2167.84
1112.821	2187.05
1114.429	2173.17
1116.037	2185.11
1117.645	2171.53
1119.252	2188.97
1120.86	2167.67
1122.467	2188.89
1124.074	2170.86
1125.681	2202.22
1127.288	2183.42
1128.895	2203.67
1130.501	2176.33
1132.108	2191.93
1133.714	2170.06
1135.32	2198.38
1136.926	2174.54
1138.532	2194.63
1140.138	2171.66
1141.743	2188.66
1143.349	2171.32
1144.954	2207.58
1146.559	2186.22
1148.164	2189.48
1149.768	2171.95
1151.373	2208.63
1152.978	2172
1154.582	2191.45
1156.186	2168.19
1157.79	2194.08
1159.394	2182.15
1160.998	2197.81
1162.601	2179.91
1164.205	2199.91
1165.808	2180.34
1167.411	2184.4
1169.014	2185.88
1170.617	2206.56
1172.219	2171.95
1173.822	2199.6
1175.424	2180.96
1177.026	2215.58
1178.628	2181.14
1180.23	2193.1
1181.832	2182.14
1183.433	2208.86
1185.035	2179.69
1186.636	2205.55
1188.237	2180.49
1189.838	2197.91
1191.439	2195.64
1193.04	2196.66
1194.64	2195.07
1196.24	2188.53
1197.84	2182.39
1199.44	2205.69
1201.04	2184.84
1202.64	2212.79
1204.239	2183.59
1205.839	2206.21
1207.438	2186.31
1209.037	2205.12
1210.636	2193.93
1212.235	2206.82
1213.833	2177.56
1215.432	2210.92
1217.03	2180.42
1218.628	2206.65
1220.226	2179.51
1221.823	2209.05
1223.421	2181.87
1225.018	2199.97
1226.616	2184.35
1228.213	2200.75
1229.81	2183.06
1231.407	2213.29
1233.003	2183.87
1234.6	2212.75
1236.196	2190.42
1237.792	2201.11
1239.388	2179.83
1240.984	2204.23
1242.579	2174.75
1244.175	2210.52
1245.77	2182.32
1247.365	2204.6
1248.96	2182.01
1250.555	2204.79
1252.149	2184.76
1253.744	2203.75
1255.338	2177.84
1256.932	2199.86
1258.526	2182.97
1260.12	2200.22
1261.714	2186.11
1263.307	2210.15
1264.9	2182.43
1266.494	2199.79
1268.086	2183.73
1269.679	2198.08
1271.272	2178.75
1272.864	2201.59
1274.456	2181.88
1276.049	2199.57
1277.64	2182.54
1279.232	2206.03
1280.824	2175.25
1282.415	2200.24
1284.006	2194.75
1285.597	2200.56
1287.188	2176.35
1288.779	2200.9
1290.37	2178.22
1291.96	2201.18
1293.55	2178.63
1295.14	2202.84
1296.73	2171.79
1298.32	2203.77
1299.909	2190.78
1301.499	2193.3
1303.088	2185.42
1304.677	2205.44
1306.265	2175.67
1307.854	2201.93
1309.442	2181.04
1311.031	2201.96
1312.619	2183.36
1314.207	2196.1
1315.794	2182.73
1317.382	2198.98
1318.969	2186.51
1320.557	2202.14
1322.144	2180.19
1323.73	2199.18
1325.317	2183.45
1326.904	2200.86
1328.49	2176.98
1330.076	2207.91
1331.662	2181.67
1333.248	2202.23
1334.833	2203.88
1336.419	2209.9
1338.004	2181.59
1339.589	2202.02
1341.174	2187.44
1342.758	2210.06
1344.343	2174.78
1345.927	2214.52
1347.511	2179.75
1349.095	2198.49
1350.679	2179.43
1352.263	2200.81
1353.846	2184.18
1355.429	2211.69
1357.012	2180.02
1358.595	2199.75
1360.178	2175.2
1361.76	2198.68
1363.343	2185.56
1364.925	2201.63
1366.507	2187.76
1368.088	2201.77
1369.67	2179.46
1371.251	2199.37
1372.832	2179.46
1374.413	2199.21
1375.994	2191.78
1377.575	2202.73
1379.155	2185.53
1380.735	2190.86
1382.316	2175.34
1383.895	2204.56
1385.475	2185.21
1387.055	2209.79
1388.634	2184.38
1390.213	2202.23
1391.792	2187.15
1393.371	2207.65
1394.949	2199.46
1396.527	2204.65
1398.106	2193.08
1399.684	2207.2
1401.261	2189.9
1402.839	2203.92
1404.416	2190.64
1405.993	2206.02
1407.57	2193.8
1409.147	2205.84
1410.724	2187.19
1412.3	2208.85
1413.876	2187.2
1415.452	2201
1417.028	2208.32
1418.604	2220.21
1420.179	2198.48
1421.755	2209.18
1423.33	2195.47
1424.905	2211.09
1426.479	2199.94
1428.054	2209.51
1429.628	2191.42
1431.202	2209.76
1432.776	2194.24
1434.35	2216.51
1435.923	2198.42
1437.496	2217.47
1439.069	2191.27
1440.642	2219.75
1442.215	2194.3
1443.788	2209.62
1445.36	2205.65
1446.932	2219.53
1448.504	2194.63
1450.076	2202.68
1451.647	2203.41
1453.218	2223.62
1454.789	2206.03
1456.36	2218.23
1457.931	2202.64
1459.502	2209.05
1461.072	2203.74
1462.642	2222.44
1464.212	2199.07
1465.781	2221.59
1467.351	2217.14
1468.92	2213.72
1470.489	2203.61
1472.058	2225.57
1473.627	2196.27
1475.195	2206.42
1476.764	2199.21
1478.332	2219.28
1479.9	2202.78
1481.467	2220.12
1483.035	2207.01
1484.602	2229.27
1486.169	2218.35
1487.736	2229.36
1489.302	2191.55
1490.869	2208
1492.435	2199.33
1494.001	2216.6
1495.567	2200.68
1497.132	2216.45
1498.698	2208.86
1500.263	2226.32
1501.828	2206.2
1503.393	2222.13
1504.957	2208.25
1506.521	2219.39
1508.086	2194.78
1509.65	2226.5
1511.213	2206.73
1512.777	2229.25
1514.34	2197.69
1515.903	2212.33
1517.466	2203.4
1519.029	2225.22
1520.591	2211.07
1522.153	2226.41
1523.715	2201.46
1525.277	2217.71
1526.839	2204.55
1528.4	2216.35
1529.961	2210.41
1531.522	2228.96
1533.083	2212.64
1534.643	2225.48
1536.204	2213.13
1537.764	2239.09
1539.324	2209.95
1540.883	2223.05
1542.443	2220.16
1544.002	2225.17
1545.561	2212.35
1547.12	2244.93
1548.679	2204.97
1550.237	2223.53
1551.795	2209.25
1553.353	2234.04
1554.911	2219.96
1556.468	2235.07
1558.026	2213.81
1559.583	2222.8
1561.139	2223.45
1562.696	2234
1564.252	2211.02
1565.809	2227.47
1567.365	2218.45
1568.92	2228.3
1570.476	2221.43
1572.031	2240.8
1573.586	2214.79
1575.141	2230.66
1576.696	2243.4
1578.25	2238.15
1579.805	2221.86
1581.359	2230.64
1582.912	2228.39
1584.466	2241.82
1586.019	2211.98
1587.572	2251.3
1589.125	2215.38
1590.678	2236.7
1592.23	2222
1593.782	2230.57
1595.334	2220.79
1596.886	2234.48
1598.438	2230.86
1599.989	2229.84
1601.54	2226.68
1603.091	2229.33
1604.642	2220.74
1606.192	2238.18
1607.742	2246.69
1609.292	2236.52
1610.842	2236.03
1612.391	2240.85
1613.941	2222.3
1615.49	2241.86
1617.038	2234.88
1618.587	2239.19
1620.135	2223.17
1621.684	2235.49
1623.231	2208.49
1624.779	2236.84
1626.327	2226.71
1627.874	2238.77
1629.421	2215.23
1630.968	2241.9
1632.514	2227.81
1634.06	2226.98
1635.606	2226.02
1637.152	2231.9
1638.698	2214.7
1640.243	2229.22
1641.788	2216.19
1643.333	2226.65
1644.878	2219.65
1646.422	2230.42
1647.967	2206.7
1649.511	2213.28
1651.054	2208.9
1652.598	2216.25
1654.141	2194.35
1655.684	2198.01
1657.227	2177.87
1658.77	2199.39
1660.312	2162.41
1661.854	2177.96
1663.396	2159.8
1664.937	2184.6
1666.479	2168.28
1668.02	2173.61
1669.561	2155.67
1671.102	2154.46
1672.642	2161.15
1674.182	2165.01
1675.722	2162.46
1677.262	2153.68
1678.801	2145.26
1680.341	2160.33
1681.88	2156.41
1683.418	2149.63
1684.957	2143
1686.495	2161.91
1688.033	2148.28
1689.571	2154.6
1691.109	2146.59
1692.646	2144.23
1694.183	2139.25
1695.72	2138.73
1697.257	2131.08
1698.793	2136.44
1700.329	2132.75
1701.865	2140.62
1703.401	2125.51
1704.936	2133.94
1706.471	2135.1
1708.006	2130.56
1709.541	2133.09
