# Supplementary material for: Exciton thermal radiation from macroscale membranes composed of chirality-sorted carbon nanotubes and its control
Source: Nat Commun. 2026 Jul 29;17:6967. doi: 10.1038/s41467-026-75711-4 (PMC13421534; doi:10.1038/s41467-026-75711-4)
Supplement: Supplementary file 4 — Source Data [file 41467_2026_75711_MOESM4_ESM.zip › Source data/Supplementary_Data_16_cooling_600K_bg.txt]

Data from MK75SS02_1_cool_NIR_600K_sig_bg_NQ51B19821__0__37.txt Node

Date: Mon Nov 17 11:41:46 JST 2025
User: ymlab
Spectrometer: NQ51B1982
Trigger mode: 0
Integration Time (sec): 1.000000E-1
Scans to average: 1
Nonlinearity correction enabled: false
Boxcar width: 0
Storing dark spectrum: false
XAxis mode: Wavelengths
Number of Pixels in Spectrum: 512
>>>>>Begin Spectral Data<<<<<
899.399	2168
901.024	2128
902.648	2191
904.273	2140
905.897	2185
907.522	2156
909.146	2179
910.77	2138
912.394	2181
914.018	2154
915.642	2178
917.265	2152
918.889	2174
920.512	2152
922.136	2181
923.759	2146
925.382	2180
927.005	2142
928.628	2172
930.251	2159
931.873	2176
933.496	2147
935.118	2184
936.74	2147
938.363	2185
939.985	2162
941.607	2184
943.228	2162
944.85	2187
946.472	2152
948.093	2184
949.715	2151
951.336	2186
952.957	2165
954.578	2169
956.199	2154
957.82	2173
959.44	2148
961.061	2172
962.681	2154
964.302	2181
965.922	2154
967.542	2185
969.162	2180
970.782	2183
972.401	2154
974.021	2176
975.64	2154
977.26	2176
978.879	2152
980.498	2168
982.117	2152
983.736	2171
985.355	2161
986.973	2180
988.592	2155
990.21	2173
991.828	2152
993.446	2177
995.064	2155
996.682	2178
998.3	2151
999.917	2174
1001.535	2138
1003.152	2172
1004.769	2152
1006.387	2169
1008.003	2148
1009.62	2166
1011.237	2160
1012.854	2176
1014.47	2158
1016.086	2179
1017.703	2136
1019.319	2177
1020.935	2160
1022.55	2181
1024.166	2157
1025.782	2167
1027.397	2141
1029.012	2190
1030.627	2140
1032.243	2183
1033.857	2138
1035.472	2172
1037.087	2146
1038.701	2170
1040.316	2154
1041.93	2176
1043.544	2144
1045.158	2173
1046.772	2146
1048.386	2179
1049.999	2149
1051.613	2174
1053.226	2146
1054.839	2174
1056.452	2129
1058.065	2176
1059.678	2138
1061.29	2173
1062.903	2141
1064.515	2183
1066.127	2143
1067.74	2172
1069.351	2147
1070.963	2174
1072.575	2154
1074.186	2167
1075.798	2150
1077.409	2169
1079.02	2154
1080.631	2160
1082.242	2137
1083.853	2160
1085.463	2138
1087.074	2168
1088.684	2146
1090.294	2168
1091.904	2136
1093.514	2168
1095.124	2144
1096.733	2174
1098.343	2137
1099.952	2169
1101.561	2136
1103.17	2164
1104.779	2155
1106.388	2166
1107.996	2138
1109.605	2166
1111.213	2140
1112.821	2160
1114.429	2142
1116.037	2168
1117.645	2136
1119.252	2169
1120.86	2141
1122.467	2173
1124.074	2137
1125.681	2180
1127.288	2149
1128.895	2178
1130.501	2150
1132.108	2160
1133.714	2141
1135.32	2170
1136.926	2140
1138.532	2174
1140.138	2144
1141.743	2166
1143.349	2140
1144.954	2176
1146.559	2155
1148.164	2170
1149.768	2137
1151.373	2186
1152.978	2140
1154.582	2157
1156.186	2144
1157.79	2164
1159.394	2163
1160.998	2160
1162.601	2148
1164.205	2176
1165.808	2145
1167.411	2155
1169.014	2150
1170.617	2183
1172.219	2136
1173.822	2170
1175.424	2150
1177.026	2185
1178.628	2132
1180.23	2166
1181.832	2134
1183.433	2182
1185.035	2134
1186.636	2168
1188.237	2144
1189.838	2169
1191.439	2158
1193.04	2164
1194.64	2160
1196.24	2160
1197.84	2145
1199.44	2176
1201.04	2148
1202.64	2168
1204.239	2144
1205.839	2166
1207.438	2144
1209.037	2161
1210.636	2147
1212.235	2172
1213.833	2136
1215.432	2176
1217.03	2138
1218.628	2171
1220.226	2134
1221.823	2176
1223.421	2141
1225.018	2170
1226.616	2129
1228.213	2170
1229.81	2130
1231.407	2182
1233.003	2126
1234.6	2178
1236.196	2144
1237.792	2166
1239.388	2136
1240.984	2166
1242.579	2140
1244.175	2174
1245.77	2141
1247.365	2167
1248.96	2138
1250.555	2177
1252.149	2128
1253.744	2176
1255.338	2120
1256.932	2169
1258.526	2132
1260.12	2163
1261.714	2138
1263.307	2177
1264.9	2140
1266.494	2161
1268.086	2142
1269.679	2162
1271.272	2136
1272.864	2164
1274.456	2142
1276.049	2156
1277.64	2133
1279.232	2182
1280.824	2120
1282.415	2166
1284.006	2146
1285.597	2160
1287.188	2129
1288.779	2165
1290.37	2138
1291.96	2166
1293.55	2135
1295.14	2170
1296.73	2128
1298.32	2168
1299.909	2150
1301.499	2162
1303.088	2130
1304.677	2174
1306.265	2122
1307.854	2177
1309.442	2127
1311.031	2166
1312.619	2138
1314.207	2157
1315.794	2136
1317.382	2162
1318.969	2138
1320.557	2167
1322.144	2137
1323.73	2162
1325.317	2140
1326.904	2164
1328.49	2119
1330.076	2169
1331.662	2125
1333.248	2165
1334.833	2144
1336.419	2166
1338.004	2131
1339.589	2160
1341.174	2137
1342.758	2172
1344.343	2125
1345.927	2167
1347.511	2131
1349.095	2154
1350.679	2130
1352.263	2152
1353.846	2140
1355.429	2162
1357.012	2126
1358.595	2151
1360.178	2120
1361.76	2160
1363.343	2132
1364.925	2160
1366.507	2132
1368.088	2155
1369.67	2128
1371.251	2161
1372.832	2129
1374.413	2160
1375.994	2138
1377.575	2156
1379.155	2130
1380.735	2154
1382.316	2118
1383.895	2156
1385.475	2125
1387.055	2163
1388.634	2128
1390.213	2156
1391.792	2132
1393.371	2163
1394.949	2144
1396.527	2162
1398.106	2134
1399.684	2160
1401.261	2131
1402.839	2149
1404.416	2130
1405.993	2168
1407.57	2130
1409.147	2160
1410.724	2123
1412.3	2156
1413.876	2130
1415.452	2155
1417.028	2149
1418.604	2165
1420.179	2138
1421.755	2155
1423.33	2136
1424.905	2162
1426.479	2140
1428.054	2153
1429.628	2124
1431.202	2156
1432.776	2122
1434.35	2160
1435.923	2130
1437.496	2157
1439.069	2128
1440.642	2166
1442.215	2136
1443.788	2156
1445.36	2138
1446.932	2165
1448.504	2129
1450.076	2145
1451.647	2135
1453.218	2164
1454.789	2143
1456.36	2152
1457.931	2136
1459.502	2140
1461.072	2130
1462.642	2160
1464.212	2131
1465.781	2163
1467.351	2149
1468.92	2153
1470.489	2135
1472.058	2162
1473.627	2130
1475.195	2144
1476.764	2132
1478.332	2160
1479.9	2128
1481.467	2154
1483.035	2126
1484.602	2166
1486.169	2140
1487.736	2166
1489.302	2118
1490.869	2141
1492.435	2128
1494.001	2150
1495.567	2128
1497.132	2152
1498.698	2140
1500.263	2160
1501.828	2129
1503.393	2147
1504.957	2144
1506.521	2150
1508.086	2125
1509.65	2149
1511.213	2132
1512.777	2156
1514.34	2128
1515.903	2146
1517.466	2127
1519.029	2157
1520.591	2136
1522.153	2155
1523.715	2129
1525.277	2150
1526.839	2128
1528.4	2146
1529.961	2125
1531.522	2163
1533.083	2126
1534.643	2160
1536.204	2134
1537.764	2166
1539.324	2130
1540.883	2147
1542.443	2141
1544.002	2158
1545.561	2132
1547.12	2171
1548.679	2130
1550.237	2146
1551.795	2118
1553.353	2156
1554.911	2132
1556.468	2157
1558.026	2130
1559.583	2148
1561.139	2144
1562.696	2163
1564.252	2128
1565.809	2151
1567.365	2133
1568.92	2153
1570.476	2138
1572.031	2164
1573.586	2138
1575.141	2144
1576.696	2162
1578.25	2154
1579.805	2140
1581.359	2149
1582.912	2138
1584.466	2163
1586.019	2128
1587.572	2166
1589.125	2123
1590.678	2160
1592.23	2137
1593.782	2152
1595.334	2130
1596.886	2148
1598.438	2130
1599.989	2154
1601.54	2123
1603.091	2148
1604.642	2125
1606.192	2152
1607.742	2156
1609.292	2154
1610.842	2144
1612.391	2161
1613.941	2129
1615.49	2153
1617.038	2144
1618.587	2154
1620.135	2130
1621.684	2151
1623.231	2126
1624.779	2141
1626.327	2136
1627.874	2149
1629.421	2118
1630.968	2148
1632.514	2136
1634.06	2142
1635.606	2130
1637.152	2151
1638.698	2130
1640.243	2145
1641.788	2127
1643.333	2152
1644.878	2140
1646.422	2155
1647.967	2120
1649.511	2146
1651.054	2126
1652.598	2160
1654.141	2123
1655.684	2142
1657.227	2112
1658.77	2153
1660.312	2109
1661.854	2139
1663.396	2118
1664.937	2146
1666.479	2130
1668.02	2155
1669.561	2125
1671.102	2131
1672.642	2126
1674.182	2153
1675.722	2126
1677.262	2144
1678.801	2121
1680.341	2144
1681.88	2137
1683.418	2139
1684.957	2124
1686.495	2147
1688.033	2132
1689.571	2147
1691.109	2138
1692.646	2134
1694.183	2123
1695.72	2126
1697.257	2122
1698.793	2119
1700.329	2132
1701.865	2133
1703.401	2123
1704.936	2130
1706.471	2118
1708.006	2127
1709.541	2127
