# Supplementary material for: Exciton thermal radiation from macroscale membranes composed of chirality-sorted carbon nanotubes and its control
Source: Nat Commun. 2026 Jul 29;17:6967. doi: 10.1038/s41467-026-75711-4 (PMC13421534; doi:10.1038/s41467-026-75711-4)
Supplement: Supplementary file 4 — Source Data [file 41467_2026_75711_MOESM4_ESM.zip › Source data/Supplementary_Data_9_heating_500K_ref.txt]

Data from AT069_NQ51B19821__14__14-38-30-420.txt Node

Date: Mon Sep 30 14:38:30 JST 2024
User: ymlab
Spectrometer: NQ51B1982
Trigger mode: 0
Integration Time (sec): 8.000000E-2
Scans to average: 100
Nonlinearity correction enabled: false
Boxcar width: 0
Storing dark spectrum: false
XAxis mode: Wavelengths
Number of Pixels in Spectrum: 512
>>>>>Begin Spectral Data<<<<<
899.399	11314.31
901.024	11489.66
902.648	11864.72
904.273	12024.45
905.897	12383.4
907.522	12578.55
909.146	12954.25
910.77	13153.68
912.394	13582.62
914.018	13914.44
915.642	14597.32
917.265	15331.87
918.889	16578.23
920.512	17565.09
922.136	18700.92
923.759	19423.81
925.382	20241.68
927.005	20691.86
928.628	21373.24
930.251	21680.95
931.873	22239.99
933.496	22413.32
935.118	22910.32
936.74	23084.55
938.363	23582.36
939.985	23731.23
941.607	24190.89
943.228	24206.46
944.85	24572.81
946.472	24715.68
948.093	25144.3
949.715	25160.98
951.336	25564.61
952.957	25604.44
954.578	25941.14
956.199	25972.89
957.82	26391.14
959.44	26445.14
961.061	26810.77
962.681	26867.46
964.302	27260.18
965.922	27377.66
967.542	27777.08
969.162	27808.82
970.782	28270.36
972.401	28346.31
974.021	28805.33
975.64	28858.39
977.26	29352.34
978.879	29431.25
980.498	29913.5
982.117	30071.98
983.736	30546.42
985.355	30590.32
986.973	31091
988.592	31113.16
990.21	31650.85
991.828	31726.92
993.446	32231.75
995.064	32357.31
996.682	32891.3
998.3	33099.55
999.917	33661.72
1001.535	33724.59
1003.152	34146.15
1004.769	34142.39
1006.387	34664.16
1008.003	34797.51
1009.62	35269.65
1011.237	35285.05
1012.854	35748.43
1014.47	35706.87
1016.086	36309.65
1017.703	36239.22
1019.319	36698.35
1020.935	36809.19
1022.55	37260.18
1024.166	37219.63
1025.782	37617.15
1027.397	37566.2
1029.012	37969.22
1030.627	37909.48
1032.243	38184.21
1033.857	38124.48
1035.472	38565.05
1037.087	38470.53
1038.701	38908.71
1040.316	38774.84
1041.93	39126.26
1043.544	38972.43
1045.158	39173.44
1046.772	38985.36
1048.386	39403.5
1049.999	39094.45
1051.613	39405.39
1053.226	39215.75
1054.839	39463.33
1056.452	39252.63
1058.065	39584.01
1059.678	39454.27
1061.29	39757.82
1062.903	39403.35
1064.515	39771.1
1066.127	39627.75
1067.74	39997.06
1069.351	39781.88
1070.963	40093.86
1072.575	39852.21
1074.186	40220.78
1075.798	40169.83
1077.409	40605.64
1079.02	40417.8
1080.631	40689.54
1082.242	40581.77
1083.853	41012.02
1085.463	40705.73
1087.074	41189.83
1088.684	41027.06
1090.294	41434.4
1091.904	41417.94
1093.514	41848.52
1095.124	41685.25
1096.733	42051.63
1098.343	42045.59
1099.952	42420.59
1101.561	42424.73
1103.17	42910.42
1104.779	42697.8
1106.388	43164.34
1107.996	43182.48
1109.605	43795.54
1111.213	43626.09
1112.821	44015.82
1114.429	43847.26
1116.037	44162.92
1117.645	43957.5
1119.252	44509.36
1120.86	44335.53
1122.467	44696.86
1124.074	44792.73
1125.681	45287.42
1127.288	45444.75
1128.895	45833.23
1130.501	45708.11
1132.108	46420.26
1133.714	46057.05
1135.32	46068.73
1136.926	46682.45
1138.532	47443.59
1140.138	47349.13
1141.743	47779.9
1143.349	47679.69
1144.954	47825.48
1146.559	47740.9
1148.164	48255.18
1149.768	48214.27
1151.373	48957.86
1152.978	48641.94
1154.582	49218.83
1156.186	48964.59
1157.79	49823.79
1159.394	49731
1160.998	50215.54
1162.601	50172.45
1164.205	50664.18
1165.808	50094.81
1167.411	50626.39
1169.014	50371.53
1170.617	50965.43
1172.219	50787.84
1173.822	51068.02
1175.424	50687.75
1177.026	51108.08
1178.628	50849.76
1180.23	51107.8
1181.832	50864.71
1183.433	51231.94
1185.035	51098.25
1186.636	51512.01
1188.237	51301.87
1189.838	51410.93
1191.439	51252.08
1193.04	51768.98
1194.64	51245.23
1196.24	51508.38
1197.84	51182.75
1199.44	51727.46
1201.04	51639.51
1202.64	51903.29
1204.239	51470.8
1205.839	52075.27
1207.438	51692.22
1209.037	52091.03
1210.636	51715.34
1212.235	51907.5
1213.833	52042
1215.432	52097.12
1217.03	51603.74
1218.628	52040.24
1220.226	51417.92
1221.823	51872.51
1223.421	51522.22
1225.018	51728.29
1226.616	51684.71
1228.213	51721.53
1229.81	51244.05
1231.407	51706.08
1233.003	51059.47
1234.6	51446.64
1236.196	50737.79
1237.792	51221.63
1239.388	50880.7
1240.984	51312.87
1242.579	50904.37
1244.175	51034.4
1245.77	50770.6
1247.365	51089.02
1248.96	50643.12
1250.555	51414.27
1252.149	50728.41
1253.744	51295.79
1255.338	50829.91
1256.932	51070.84
1258.526	50911.1
1260.12	51242.2
1261.714	51468.76
1263.307	51775.24
1264.9	51515.75
1266.494	51820.26
1268.086	51245.45
1269.679	51888.26
1271.272	51360.67
1272.864	52123.73
1274.456	51561.72
1276.049	52010.3
1277.64	51773.71
1279.232	52276.71
1280.824	52020.17
1282.415	52083.32
1284.006	52098.42
1285.597	52091.79
1287.188	51901.85
1288.779	52515.22
1290.37	52292.12
1291.96	52590.05
1293.55	51998.51
1295.14	52907.86
1296.73	52292.73
1298.32	53248.4
1299.909	52693.29
1301.499	53125.76
1303.088	52691.37
1304.677	53100.55
1306.265	52801.68
1307.854	53525.46
1309.442	53040.99
1311.031	53454.12
1312.619	53457.44
1314.207	53613.21
1315.794	53639.11
1317.382	53571.61
1318.969	53590.8
1320.557	53836.73
1322.144	53900.36
1323.73	53667.12
1325.317	53686.03
1326.904	53800.42
1328.49	53789.97
1330.076	53940.84
1331.662	53926.84
1333.248	54182.98
1334.833	54154.01
1336.419	54222.57
1338.004	53987.55
1339.589	53835.69
1341.174	53812.71
1342.758	54043.52
1344.343	53762.77
1345.927	53860.04
1347.511	52875.74
1349.095	52961.1
1350.679	52436.77
1352.263	52078.22
1353.846	51240.94
1355.429	49046.55
1357.012	49692.17
1358.595	49617.04
1360.178	48251.74
1361.76	44802.5
1363.343	47359.41
1364.925	46427.64
1366.507	48744.5
1368.088	46308.25
1369.67	47655.19
1371.251	46667.53
1372.832	47926.02
1374.413	48503.21
1375.994	47160.41
1377.575	45551.12
1379.155	43711.98
1380.735	39314.18
1382.316	38326.83
1383.895	38844.61
1385.475	41222.06
1387.055	42682.98
1388.634	41673.63
1390.213	44207.38
1391.792	43135.22
1393.371	42793.26
1394.949	42187.35
1396.527	41409.29
1398.106	45563.05
1399.684	43828.38
1401.261	42058.29
1402.839	46774.09
1404.416	44605.26
1405.993	45538.06
1407.57	45406.18
1409.147	46122.7
1410.724	46867.64
1412.3	48666.43
1413.876	47052.09
1415.452	47874.34
1417.028	49020.15
1418.604	48599.92
1420.179	48963.73
1421.755	49555.81
1423.33	49283.3
1424.905	49184.03
1426.479	49888.48
1428.054	49498.29
1429.628	49780.11
1431.202	49791.53
1432.776	49571.08
1434.35	50384.7
1435.923	49993.66
1437.496	50195.85
1439.069	49388.15
1440.642	50393.32
1442.215	49551.51
1443.788	50396.4
1445.36	49594.23
1446.932	50352.73
1448.504	50729.3
1450.076	49896.46
1451.647	50104.38
1453.218	50076.76
1454.789	49781.33
1456.36	50104.93
1457.931	49835.54
1459.502	50449.56
1461.072	49591.69
1462.642	50737.92
1464.212	49792.13
1465.781	50111.98
1467.351	49479.21
1468.92	50006.41
1470.489	49824.83
1472.058	49387.96
1473.627	49818.18
1475.195	49930.62
1476.764	49887.58
1478.332	50240.93
1479.9	49245.82
1481.467	50032.73
1483.035	49053.42
1484.602	49915.49
1486.169	49499.37
1487.736	49469.49
1489.302	49712.23
1490.869	49095.51
1492.435	49232.61
1494.001	49046.87
1495.567	48130.44
1497.132	48492.2
1498.698	47670.65
1500.263	48588.26
1501.828	47840.16
1503.393	48177.56
1504.957	48057.51
1506.521	47726.32
1508.086	47904.38
1509.65	47987.99
1511.213	47418.17
1512.777	48243.39
1514.34	47297.51
1515.903	48045.93
1517.466	47554.7
1519.029	47508.98
1520.591	47772.45
1522.153	47446.38
1523.715	47240.82
1525.277	47378.01
1526.839	46899.86
1528.4	47743.12
1529.961	46529.1
1531.522	47164.32
1533.083	47401.28
1534.643	47045.74
1536.204	47286.63
1537.764	47062.33
1539.324	46492.15
1540.883	47694.71
1542.443	46509.41
1544.002	47014.71
1545.561	46791.38
1547.12	46809.45
1548.679	47228.56
1550.237	46875.74
1551.795	46480.69
1553.353	47164.07
1554.911	45689.56
1556.468	46120.25
1558.026	45560.95
1559.583	45394
1561.139	45885.33
1562.696	45571.07
1564.252	44968.56
1565.809	45847.3
1567.365	44941.43
1568.92	45371.94
1570.476	45190.48
1572.031	44662.78
1573.586	44559.9
1575.141	44546.18
1576.696	43901.9
1578.25	44628.14
1579.805	43908.66
1581.359	44539.01
1582.912	44725.41
1584.466	44125.73
1586.019	43981.91
1587.572	44235.37
1589.125	42922.52
1590.678	43581.69
1592.23	43414.57
1593.782	43212.03
1595.334	43153.75
1596.886	43200.64
1598.438	42392.8
1599.989	43226.61
1601.54	42049.95
1603.091	42260.34
1604.642	42575.26
1606.192	42068.99
1607.742	41865.53
1609.292	42489.25
1610.842	41626.95
1612.391	42073.92
1613.941	41777.47
1615.49	41298.26
1617.038	41179.56
1618.587	41352.51
1620.135	40267.38
1621.684	40751.43
1623.231	40398.95
1624.779	40190.29
1626.327	40077.67
1627.874	40052.98
1629.421	38763.39
1630.968	39450.56
1632.514	38849.55
1634.06	38303.56
1635.606	38135.18
1637.152	38001.51
1638.698	37071.1
1640.243	37286
1641.788	36463.79
1643.333	35546.22
1644.878	35170.11
1646.422	34481.76
1647.967	32447.73
1649.511	31608.12
1651.054	29839.75
1652.598	27976.33
1654.141	26576.54
1655.684	25324.94
1657.227	22913.25
1658.77	21490.18
1660.312	19669.4
1661.854	17970.36
1663.396	16538.09
1664.937	15474.73
1666.479	14035.51
1668.02	13160.97
1669.561	12194.27
1671.102	11262.51
1672.642	10461
1674.182	9991.64
1675.722	9246.52
1677.262	8783.12
1678.801	8333.99
1680.341	7830.34
1681.88	7346.77
1683.418	7050.04
1684.957	6633.84
1686.495	6335.01
1688.033	6075.93
1689.571	5849.29
1691.109	5522.58
1692.646	5364.04
1694.183	5151.6
1695.72	4972.09
1697.257	4798.05
1698.793	4693.93
1700.329	4504
1701.865	4419.13
1703.401	4298.43
1704.936	4206.16
1706.471	4074.43
1708.006	4008.25
1709.541	3901.98
