# Supplementary material for: Exciton thermal radiation from macroscale membranes composed of chirality-sorted carbon nanotubes and its control
Source: Nat Commun. 2026 Jul 29;17:6967. doi: 10.1038/s41467-026-75711-4 (PMC13421534; doi:10.1038/s41467-026-75711-4)
Supplement: Supplementary file 4 — Source Data [file 41467_2026_75711_MOESM4_ESM.zip › Source data/Supplementary_Data_8_heating_700K_ref.txt]

Data from AT069_NQ51B19821__20__14-34-10-897.txt Node

Date: Wed Sep 25 14:34:10 JST 2024
User: ymlab
Spectrometer: NQ51B1982
Trigger mode: 0
Integration Time (sec): 8.000000E-2
Scans to average: 100
Nonlinearity correction enabled: false
Boxcar width: 0
Storing dark spectrum: false
XAxis mode: Wavelengths
Number of Pixels in Spectrum: 512
>>>>>Begin Spectral Data<<<<<
899.399	11110.55
901.024	11261.24
902.648	11621.5
904.273	11783.39
905.897	12134.44
907.522	12343.19
909.146	12686.71
910.77	12941.53
912.394	13362.8
914.018	13604.04
915.642	14209.35
917.265	14885.99
918.889	16061.02
920.512	17156.75
922.136	18312.76
923.759	19007.66
925.382	19839.89
927.005	20337.61
928.628	21028.78
930.251	21387.55
931.873	21883.61
933.496	22063.48
935.118	22545.93
936.74	22764.83
938.363	23173.14
939.985	23364.25
941.607	23782.98
943.228	23776.72
944.85	24111.49
946.472	24332.58
948.093	24843.06
949.715	24844.45
951.336	25253.25
952.957	25225.33
954.578	25546.71
956.199	25515.87
957.82	25947.57
959.44	26034.71
961.061	26323.45
962.681	26422.73
964.302	26870.04
965.922	27067.81
967.542	27467.29
969.162	27480.44
970.782	27719.41
972.401	28000.55
974.021	28473.7
975.64	28570.85
977.26	28944.9
978.879	29028.76
980.498	29460.62
982.117	29589.56
983.736	30068.64
985.355	30063.26
986.973	30597.09
988.592	30706.79
990.21	31187.75
991.828	31363.5
993.446	31926.41
995.064	31839.98
996.682	32382.07
998.3	32494.41
999.917	33208.51
1001.535	33144.7
1003.152	33682.56
1004.769	33684.28
1006.387	34295.93
1008.003	34344.16
1009.62	34753.64
1011.237	34694.36
1012.854	35289.67
1014.47	35527.37
1016.086	36016.46
1017.703	35806.84
1019.319	36285.35
1020.935	36292.55
1022.55	36837.66
1024.166	36605.08
1025.782	36910.06
1027.397	37027.19
1029.012	37417.25
1030.627	37364.47
1032.243	37740.73
1033.857	37743.25
1035.472	38194.02
1037.087	38139.12
1038.701	38346.27
1040.316	38322.75
1041.93	38757.74
1043.544	38602.32
1045.158	38657.28
1046.772	38649.69
1048.386	38992.39
1049.999	38913.78
1051.613	39120.23
1053.226	38868.57
1054.839	39239.35
1056.452	39025.45
1058.065	39408.5
1059.678	39107.56
1061.29	39489.82
1062.903	39123.91
1064.515	39436.68
1066.127	39278.08
1067.74	39533.84
1069.351	39280.5
1070.963	39789.51
1072.575	39705.42
1074.186	39976.94
1075.798	39957.84
1077.409	40098.47
1079.02	39996.05
1080.631	40315.12
1082.242	40093.15
1083.853	40528.35
1085.463	40379.71
1087.074	41007.83
1088.684	40789.55
1090.294	41197.18
1091.904	40959.71
1093.514	41289.58
1095.124	41037.56
1096.733	41581.21
1098.343	41389.25
1099.952	41883.61
1101.561	42059.54
1103.17	42559.45
1104.779	42495.9
1106.388	43019.02
1107.996	42844.58
1109.605	43378.51
1111.213	43383.28
1112.821	43884.73
1114.429	43432.61
1116.037	43797.41
1117.645	43800.2
1119.252	44397.22
1120.86	44068.34
1122.467	44237.06
1124.074	44256.14
1125.681	44968.57
1127.288	44818.05
1128.895	45416.15
1130.501	45491.39
1132.108	46033.84
1133.714	45681.62
1135.32	45693.67
1136.926	46173.33
1138.532	47044.67
1140.138	47167.94
1141.743	47408.4
1143.349	47064.7
1144.954	47274.52
1146.559	47277.52
1148.164	47926.3
1149.768	48176.13
1151.373	48901.88
1152.978	48703.15
1154.582	49150.39
1156.186	48997.09
1157.79	49289.97
1159.394	49300.98
1160.998	49856.46
1162.601	50004.59
1164.205	49879.22
1165.808	49546.6
1167.411	50515.71
1169.014	50362.18
1170.617	50470.14
1172.219	50319.43
1173.822	50432.38
1175.424	50231.78
1177.026	50831.32
1178.628	50860.83
1180.23	50980.56
1181.832	50768.82
1183.433	50931.7
1185.035	50865.16
1186.636	51415.45
1188.237	51066.38
1189.838	51725.47
1191.439	51445.27
1193.04	51212.4
1194.64	50846.87
1196.24	51477.32
1197.84	51197.97
1199.44	51631.21
1201.04	51669.91
1202.64	52240.42
1204.239	51709.05
1205.839	52377.91
1207.438	51814.42
1209.037	51699.9
1210.636	51477.27
1212.235	51944.22
1213.833	51460.47
1215.432	51759.97
1217.03	51895.65
1218.628	52367.05
1220.226	51523.06
1221.823	52092.83
1223.421	51529.13
1225.018	51787.8
1226.616	51752.92
1228.213	51870.96
1229.81	51403.34
1231.407	51821.73
1233.003	51003.3
1234.6	51277.92
1236.196	50585.76
1237.792	50779.29
1239.388	50246.36
1240.984	50604.21
1242.579	50460.28
1244.175	50817.44
1245.77	50721.45
1247.365	50647.67
1248.96	49939.12
1250.555	50941.7
1252.149	50746.22
1253.744	51773.71
1255.338	51161.85
1256.932	51462.07
1258.526	51154.07
1260.12	50968.83
1261.714	51292.8
1263.307	51755.04
1264.9	51482.47
1266.494	51888.97
1268.086	51723.18
1269.679	52009.2
1271.272	51436.82
1272.864	51386.89
1274.456	50906.97
1276.049	51660.38
1277.64	51514.62
1279.232	52139.67
1280.824	51849.6
1282.415	52172.44
1284.006	52073.16
1285.597	52175.63
1287.188	52537.09
1288.779	52294.31
1290.37	52276.09
1291.96	52393.16
1293.55	52511.76
1295.14	52672.73
1296.73	52142.69
1298.32	52932.4
1299.909	52429.3
1301.499	52746.67
1303.088	52530.12
1304.677	53645.83
1306.265	53250.06
1307.854	53919.02
1309.442	53008.49
1311.031	53040.97
1312.619	52765.09
1314.207	53327.81
1315.794	53538.5
1317.382	53708.38
1318.969	53329.6
1320.557	53694.23
1322.144	53552.04
1323.73	53697.52
1325.317	53722.2
1326.904	54219.69
1328.49	54205.3
1330.076	53994.32
1331.662	53942.47
1333.248	53616.9
1334.833	53495.54
1336.419	53420.13
1338.004	54127.42
1339.589	54528.37
1341.174	54073.24
1342.758	53763.56
1344.343	53958.55
1345.927	53830.96
1347.511	53118.79
1349.095	52406.39
1350.679	52111.71
1352.263	51569.18
1353.846	50843.59
1355.429	49356.35
1357.012	49667.32
1358.595	49918.21
1360.178	48613.31
1361.76	45582.8
1363.343	46379.88
1364.925	46781.52
1366.507	48539.87
1368.088	47217.43
1369.67	47580.69
1371.251	46913.74
1372.832	47568.99
1374.413	47945.49
1375.994	47197.92
1377.575	45806.29
1379.155	44238.08
1380.735	40577.87
1382.316	39326.9
1383.895	38923.8
1385.475	41505.93
1387.055	42718.66
1388.634	41257.8
1390.213	44296.63
1391.792	44337.01
1393.371	42902.33
1394.949	43197.72
1396.527	41656.47
1398.106	45432.78
1399.684	44692.55
1401.261	41714.6
1402.839	46605.73
1404.416	45136.9
1405.993	45470.04
1407.57	45405.61
1409.147	46014.84
1410.724	46150.7
1412.3	48005.39
1413.876	47224.42
1415.452	47815.44
1417.028	49515.02
1418.604	49236.08
1420.179	48633.28
1421.755	49536.77
1423.33	49509.74
1424.905	49141.55
1426.479	50201.74
1428.054	49639.75
1429.628	50248.17
1431.202	50584.53
1432.776	49355.35
1434.35	50716.52
1435.923	49831.13
1437.496	50609.2
1439.069	49314.49
1440.642	50504.24
1442.215	49991.94
1443.788	50563.53
1445.36	50235.86
1446.932	50128.74
1448.504	50758.87
1450.076	49658.17
1451.647	49552.7
1453.218	50255.44
1454.789	50329.18
1456.36	50927.56
1457.931	50189.04
1459.502	50720.33
1461.072	49587.76
1462.642	50332.5
1464.212	49179.83
1465.781	49778.98
1467.351	49402.75
1468.92	49700.46
1470.489	49768.24
1472.058	48647.53
1473.627	49160.27
1475.195	49722.62
1476.764	49735.59
1478.332	49961.06
1479.9	49145.14
1481.467	50000.92
1483.035	49938.24
1484.602	50481.31
1486.169	49756.94
1487.736	49262.2
1489.302	49385.15
1490.869	49309.75
1492.435	49705.04
1494.001	49709.82
1495.567	48681.71
1497.132	49407.07
1498.698	47992.54
1500.263	49013.08
1501.828	47559.48
1503.393	47357.42
1504.957	47520.68
1506.521	47197.64
1508.086	46902.29
1509.65	47128.22
1511.213	47251.85
1512.777	48745.93
1514.34	47496.69
1515.903	47641.73
1517.466	47204.25
1519.029	47684.53
1520.591	47517.7
1522.153	47245.26
1523.715	47187.33
1525.277	47424.69
1526.839	46944.9
1528.4	48059.31
1529.961	47217.79
1531.522	47313.05
1533.083	47490.67
1534.643	47103.91
1536.204	47705.41
1537.764	47826.3
1539.324	47096.15
1540.883	48029.98
1542.443	47254.97
1544.002	47130.72
1545.561	46765.6
1547.12	46110.2
1548.679	46327.5
1550.237	46342.5
1551.795	45900.6
1553.353	46179.96
1554.911	45380.72
1556.468	46596.97
1558.026	45874.86
1559.583	45269.55
1561.139	45380.82
1562.696	45446.89
1564.252	45085.49
1565.809	45923.28
1567.365	44868.78
1568.92	44882.33
1570.476	44895.57
1572.031	44211.08
1573.586	44705.56
1575.141	45093.67
1576.696	43740.63
1578.25	44552.04
1579.805	44097.14
1581.359	44224.61
1582.912	44577.52
1584.466	44059.69
1586.019	44213.8
1587.572	44640.71
1589.125	43626.38
1590.678	44096.5
1592.23	43234.42
1593.782	42384.36
1595.334	42646.55
1596.886	43290.71
1598.438	42415.52
1599.989	43377.39
1601.54	42749.7
1603.091	43106.75
1604.642	43494.97
1606.192	42778.82
1607.742	41967.98
1609.292	42827.54
1610.842	41768.27
1612.391	41780.08
1613.941	41950.1
1615.49	41427.47
1617.038	40646.3
1618.587	41439.59
1620.135	40138.21
1621.684	40360.87
1623.231	40345.56
1624.779	39763.15
1626.327	39989.41
1627.874	40164.68
1629.421	38727.69
1630.968	39505.42
1632.514	39353.36
1634.06	38741.4
1635.606	38778.21
1637.152	39295.64
1638.698	37932.11
1640.243	37822.4
1641.788	37031.2
1643.333	35648.24
1644.878	35195.66
1646.422	34734.61
1647.967	33160.27
1649.511	32393.33
1651.054	30714.41
1652.598	28609.98
1654.141	27038.66
1655.684	25714.08
1657.227	23426.34
1658.77	21748.63
1660.312	19963.79
1661.854	18279.39
1663.396	16921.75
1664.937	15780.81
1666.479	14389.7
1668.02	13502.09
1669.561	12525.45
1671.102	11582.07
1672.642	10619.85
1674.182	10128.76
1675.722	9359.87
1677.262	8773.18
1678.801	8266.91
1680.341	7823.58
1681.88	7436.86
1683.418	7145.88
1684.957	6745.97
1686.495	6443.92
1688.033	6171.14
1689.571	5882.14
1691.109	5569.09
1692.646	5395.27
1694.183	5201.95
1695.72	5024.34
1697.257	4847.65
1698.793	4753.59
1700.329	4553.88
1701.865	4441.54
1703.401	4325.71
1704.936	4206.34
1706.471	4087.94
1708.006	4026.68
1709.541	3945.28
