# Supplementary material for: Exciton thermal radiation from macroscale membranes composed of chirality-sorted carbon nanotubes and its control
Source: Nat Commun. 2026 Jul 29;17:6967. doi: 10.1038/s41467-026-75711-4 (PMC13421534; doi:10.1038/s41467-026-75711-4)
Supplement: Supplementary file 4 — Source Data [file 41467_2026_75711_MOESM4_ESM.zip › Source data/Supplementary_Data_16_cooling_550K_bg.txt]

Data from MK75SS02_1_cool_NIR_550K_sig_bg_NQ51B19821__0__38.txt Node

Date: Mon Nov 17 11:46:04 JST 2025
User: ymlab
Spectrometer: NQ51B1982
Trigger mode: 0
Integration Time (sec): 1.000000E-1
Scans to average: 1
Nonlinearity correction enabled: false
Boxcar width: 0
Storing dark spectrum: false
XAxis mode: Wavelengths
Number of Pixels in Spectrum: 512
>>>>>Begin Spectral Data<<<<<
899.399	2167
901.024	2135
902.648	2181
904.273	2154
905.897	2176
907.522	2158
909.146	2181
910.77	2147
912.394	2177
914.018	2156
915.642	2187
917.265	2150
918.889	2176
920.512	2144
922.136	2182
923.759	2147
925.382	2173
927.005	2152
928.628	2174
930.251	2163
931.873	2182
933.496	2150
935.118	2188
936.74	2156
938.363	2187
939.985	2161
941.607	2182
943.228	2156
944.85	2195
946.472	2140
948.093	2189
949.715	2140
951.336	2193
952.957	2150
954.578	2179
956.199	2151
957.82	2183
959.44	2152
961.061	2179
962.681	2160
964.302	2184
965.922	2152
967.542	2181
969.162	2190
970.782	2173
972.401	2160
974.021	2170
975.64	2156
977.26	2170
978.879	2148
980.498	2176
982.117	2148
983.736	2174
985.355	2162
986.973	2174
988.592	2152
990.21	2170
991.828	2156
993.446	2176
995.064	2149
996.682	2163
998.3	2147
999.917	2173
1001.535	2137
1003.152	2178
1004.769	2148
1006.387	2182
1008.003	2144
1009.62	2179
1011.237	2160
1012.854	2174
1014.47	2152
1016.086	2177
1017.703	2140
1019.319	2183
1020.935	2150
1022.55	2172
1024.166	2150
1025.782	2164
1027.397	2146
1029.012	2176
1030.627	2154
1032.243	2176
1033.857	2146
1035.472	2167
1037.087	2150
1038.701	2170
1040.316	2155
1041.93	2174
1043.544	2146
1045.158	2173
1046.772	2138
1048.386	2177
1049.999	2142
1051.613	2175
1053.226	2144
1054.839	2182
1056.452	2136
1058.065	2182
1059.678	2138
1061.29	2175
1062.903	2144
1064.515	2181
1066.127	2140
1067.74	2176
1069.351	2151
1070.963	2177
1072.575	2154
1074.186	2160
1075.798	2158
1077.409	2166
1079.02	2148
1080.631	2161
1082.242	2138
1083.853	2170
1085.463	2147
1087.074	2164
1088.684	2144
1090.294	2170
1091.904	2139
1093.514	2171
1095.124	2150
1096.733	2160
1098.343	2140
1099.952	2160
1101.561	2134
1103.17	2176
1104.779	2136
1106.388	2177
1107.996	2138
1109.605	2166
1111.213	2136
1112.821	2167
1114.429	2140
1116.037	2168
1117.645	2138
1119.252	2166
1120.86	2140
1122.467	2164
1124.074	2136
1125.681	2178
1127.288	2154
1128.895	2183
1130.501	2143
1132.108	2170
1133.714	2144
1135.32	2185
1136.926	2135
1138.532	2178
1140.138	2130
1141.743	2170
1143.349	2138
1144.954	2179
1146.559	2148
1148.164	2165
1149.768	2141
1151.373	2184
1152.978	2136
1154.582	2165
1156.186	2136
1157.79	2168
1159.394	2150
1160.998	2169
1162.601	2137
1164.205	2160
1165.808	2139
1167.411	2151
1169.014	2146
1170.617	2177
1172.219	2142
1173.822	2168
1175.424	2139
1177.026	2187
1178.628	2144
1180.23	2165
1181.832	2146
1183.433	2174
1185.035	2131
1186.636	2188
1188.237	2135
1189.838	2172
1191.439	2149
1193.04	2168
1194.64	2150
1196.24	2156
1197.84	2144
1199.44	2172
1201.04	2140
1202.64	2182
1204.239	2147
1205.839	2170
1207.438	2149
1209.037	2166
1210.636	2150
1212.235	2164
1213.833	2129
1215.432	2169
1217.03	2136
1218.628	2164
1220.226	2136
1221.823	2172
1223.421	2137
1225.018	2163
1226.616	2136
1228.213	2165
1229.81	2138
1231.407	2176
1233.003	2143
1234.6	2176
1236.196	2138
1237.792	2149
1239.388	2134
1240.984	2160
1242.579	2143
1244.175	2162
1245.77	2141
1247.365	2161
1248.96	2138
1250.555	2173
1252.149	2139
1253.744	2166
1255.338	2136
1256.932	2162
1258.526	2132
1260.12	2162
1261.714	2142
1263.307	2174
1264.9	2136
1266.494	2151
1268.086	2132
1269.679	2157
1271.272	2130
1272.864	2166
1274.456	2140
1276.049	2163
1277.64	2138
1279.232	2167
1280.824	2129
1282.415	2158
1284.006	2152
1285.597	2164
1287.188	2134
1288.779	2168
1290.37	2122
1291.96	2165
1293.55	2124
1295.14	2166
1296.73	2118
1298.32	2164
1299.909	2145
1301.499	2156
1303.088	2136
1304.677	2170
1306.265	2128
1307.854	2165
1309.442	2136
1311.031	2158
1312.619	2130
1314.207	2164
1315.794	2122
1317.382	2165
1318.969	2127
1320.557	2162
1322.144	2133
1323.73	2160
1325.317	2134
1326.904	2157
1328.49	2129
1330.076	2167
1331.662	2132
1333.248	2161
1334.833	2146
1336.419	2164
1338.004	2131
1339.589	2149
1341.174	2129
1342.758	2160
1344.343	2120
1345.927	2165
1347.511	2129
1349.095	2154
1350.679	2124
1352.263	2151
1353.846	2133
1355.429	2168
1357.012	2126
1358.595	2157
1360.178	2117
1361.76	2172
1363.343	2124
1364.925	2164
1366.507	2127
1368.088	2155
1369.67	2122
1371.251	2153
1372.832	2123
1374.413	2153
1375.994	2137
1377.575	2161
1379.155	2131
1380.735	2150
1382.316	2132
1383.895	2163
1385.475	2136
1387.055	2156
1388.634	2138
1390.213	2150
1391.792	2142
1393.371	2160
1394.949	2144
1396.527	2166
1398.106	2140
1399.684	2160
1401.261	2140
1402.839	2154
1404.416	2133
1405.993	2155
1407.57	2140
1409.147	2162
1410.724	2132
1412.3	2149
1413.876	2136
1415.452	2140
1417.028	2158
1418.604	2161
1420.179	2136
1421.755	2160
1423.33	2138
1424.905	2156
1426.479	2136
1428.054	2157
1429.628	2138
1431.202	2153
1432.776	2136
1434.35	2165
1435.923	2126
1437.496	2160
1439.069	2118
1440.642	2170
1442.215	2121
1443.788	2150
1445.36	2142
1446.932	2163
1448.504	2126
1450.076	2148
1451.647	2139
1453.218	2167
1454.789	2146
1456.36	2158
1457.931	2135
1459.502	2141
1461.072	2133
1462.642	2152
1464.212	2131
1465.781	2155
1467.351	2152
1468.92	2152
1470.489	2130
1472.058	2167
1473.627	2131
1475.195	2144
1476.764	2126
1478.332	2151
1479.9	2133
1481.467	2156
1483.035	2134
1484.602	2161
1486.169	2147
1487.736	2150
1489.302	2108
1490.869	2139
1492.435	2118
1494.001	2148
1495.567	2127
1497.132	2151
1498.698	2134
1500.263	2161
1501.828	2132
1503.393	2154
1504.957	2136
1506.521	2153
1508.086	2117
1509.65	2155
1511.213	2133
1512.777	2144
1514.34	2115
1515.903	2138
1517.466	2116
1519.029	2143
1520.591	2135
1522.153	2154
1523.715	2122
1525.277	2144
1526.839	2124
1528.4	2140
1529.961	2128
1531.522	2148
1533.083	2123
1534.643	2164
1536.204	2125
1537.764	2172
1539.324	2116
1540.883	2147
1542.443	2133
1544.002	2144
1545.561	2125
1547.12	2169
1548.679	2122
1550.237	2152
1551.795	2120
1553.353	2155
1554.911	2136
1556.468	2156
1558.026	2129
1559.583	2137
1561.139	2139
1562.696	2142
1564.252	2126
1565.809	2148
1567.365	2136
1568.92	2148
1570.476	2130
1572.031	2163
1573.586	2126
1575.141	2152
1576.696	2157
1578.25	2165
1579.805	2128
1581.359	2142
1582.912	2136
1584.466	2150
1586.019	2120
1587.572	2162
1589.125	2128
1590.678	2154
1592.23	2134
1593.782	2144
1595.334	2130
1596.886	2153
1598.438	2142
1599.989	2149
1601.54	2135
1603.091	2150
1604.642	2120
1606.192	2152
1607.742	2146
1609.292	2156
1610.842	2138
1612.391	2152
1613.941	2132
1615.49	2156
1617.038	2138
1618.587	2150
1620.135	2133
1621.684	2148
1623.231	2114
1624.779	2144
1626.327	2130
1627.874	2136
1629.421	2128
1630.968	2144
1632.514	2136
1634.06	2133
1635.606	2132
1637.152	2138
1638.698	2121
1640.243	2144
1641.788	2129
1643.333	2144
1644.878	2138
1646.422	2156
1647.967	2122
1649.511	2141
1651.054	2133
1652.598	2156
1654.141	2117
1655.684	2144
1657.227	2106
1658.77	2152
1660.312	2106
1661.854	2136
1663.396	2113
1664.937	2148
1666.479	2130
1668.02	2144
1669.561	2127
1671.102	2125
1672.642	2134
1674.182	2149
1675.722	2126
1677.262	2135
1678.801	2114
1680.341	2150
1681.88	2133
1683.418	2136
1684.957	2130
1686.495	2156
1688.033	2129
1689.571	2145
1691.109	2134
1692.646	2136
1694.183	2122
1695.72	2131
1697.257	2120
1698.793	2122
1700.329	2116
1701.865	2127
1703.401	2107
1704.936	2124
1706.471	2119
1708.006	2121
1709.541	2126
