# Supplementary material for: Exciton thermal radiation from macroscale membranes composed of chirality-sorted carbon nanotubes and its control
Source: Nat Commun. 2026 Jul 29;17:6967. doi: 10.1038/s41467-026-75711-4 (PMC13421534; doi:10.1038/s41467-026-75711-4)
Supplement: Supplementary file 4 — Source Data [file 41467_2026_75711_MOESM4_ESM.zip › Source data/Supplementary_Data_7_heating_350K_bg.txt]

Data from AT069_NQ51B19821__6__15-49-40-137.txt Node

Date: Tue Sep 24 15:49:40 JST 2024
User: ymlab
Spectrometer: NQ51B1982
Trigger mode: 0
Integration Time (sec): 8.000000E-2
Scans to average: 100
Nonlinearity correction enabled: false
Boxcar width: 0
Storing dark spectrum: false
XAxis mode: Wavelengths
Number of Pixels in Spectrum: 512
>>>>>Begin Spectral Data<<<<<
899.399	2174.05
901.024	2146.36
902.648	2182.35
904.273	2160.18
905.897	2179.12
907.522	2169.12
909.146	2181.09
910.77	2154.93
912.394	2177.62
914.018	2161.83
915.642	2180.01
917.265	2157.66
918.889	2175.81
920.512	2164.08
922.136	2183.18
923.759	2157.75
925.382	2182.29
927.005	2160.64
928.628	2178.13
930.251	2166.73
931.873	2183.98
933.496	2161.76
935.118	2187.72
936.74	2162.87
938.363	2186.48
939.985	2166.97
941.607	2181.54
943.228	2174.34
944.85	2185.53
946.472	2156.65
948.093	2183.07
949.715	2157.33
951.336	2192.09
952.957	2165.22
954.578	2183.2
956.199	2155.08
957.82	2183.75
959.44	2160.99
961.061	2177.61
962.681	2164.86
964.302	2184.05
965.922	2163.05
967.542	2188.53
969.162	2188.14
970.782	2183.09
972.401	2164.21
974.021	2181.74
975.64	2164.15
977.26	2179.74
978.879	2154.18
980.498	2179.95
982.117	2159.69
983.736	2180.88
985.355	2168.8
986.973	2182.19
988.592	2160.16
990.21	2172.44
991.828	2159.59
993.446	2178.85
995.064	2160.37
996.682	2173.95
998.3	2160.42
999.917	2176.34
1001.535	2153.28
1003.152	2184.15
1004.769	2152.31
1006.387	2180.4
1008.003	2155.03
1009.62	2178.93
1011.237	2167.28
1012.854	2177.77
1014.47	2162.99
1016.086	2182.1
1017.703	2149.5
1019.319	2181.83
1020.935	2164.83
1022.55	2182.88
1024.166	2160.59
1025.782	2170.62
1027.397	2156.88
1029.012	2179.38
1030.627	2164.35
1032.243	2176.22
1033.857	2159.85
1035.472	2171.42
1037.087	2158.56
1038.701	2173.76
1040.316	2165.04
1041.93	2176.87
1043.544	2158.21
1045.158	2171.12
1046.772	2155.52
1048.386	2180.74
1049.999	2160.96
1051.613	2172.49
1053.226	2156.24
1054.839	2184.4
1056.452	2145.77
1058.065	2179.67
1059.678	2152.46
1061.29	2175.01
1062.903	2148.67
1064.515	2181.85
1066.127	2151.9
1067.74	2171.28
1069.351	2154.46
1070.963	2174.88
1072.575	2156.12
1074.186	2170.29
1075.798	2159.73
1077.409	2178.33
1079.02	2152.09
1080.631	2171.29
1082.242	2144.3
1083.853	2171.84
1085.463	2152.27
1087.074	2170.5
1088.684	2153.45
1090.294	2171.32
1091.904	2145.76
1093.514	2170.1
1095.124	2156.93
1096.733	2172.48
1098.343	2145.62
1099.952	2170.93
1101.561	2150.15
1103.17	2173.81
1104.779	2152.91
1106.388	2177.17
1107.996	2147.78
1109.605	2170.88
1111.213	2148.99
1112.821	2168.76
1114.429	2153.41
1116.037	2167.06
1117.645	2151.56
1119.252	2169.65
1120.86	2147.26
1122.467	2169.67
1124.074	2149.68
1125.681	2182.79
1127.288	2161.74
1128.895	2182.06
1130.501	2155.25
1132.108	2170.53
1133.714	2149.11
1135.32	2177.23
1136.926	2151.7
1138.532	2172.95
1140.138	2148.2
1141.743	2166.99
1143.349	2147.8
1144.954	2185.14
1146.559	2162.23
1148.164	2167.18
1149.768	2148.12
1151.373	2185.39
1152.978	2148.26
1154.582	2167.63
1156.186	2144.02
1157.79	2169.71
1159.394	2157.29
1160.998	2173.33
1162.601	2154.61
1164.205	2174.24
1165.808	2155.09
1167.411	2157.42
1169.014	2160.09
1170.617	2178.6
1172.219	2144.63
1173.822	2172.33
1175.424	2153.56
1177.026	2188.01
1178.628	2154.19
1180.23	2164.46
1181.832	2153.17
1183.433	2178.89
1185.035	2150.48
1186.636	2176.25
1188.237	2150.5
1189.838	2168.11
1191.439	2165.02
1193.04	2167.34
1194.64	2163.57
1196.24	2157.27
1197.84	2149.9
1199.44	2173.86
1201.04	2152.52
1202.64	2178.86
1204.239	2151.32
1205.839	2172.5
1207.438	2153.37
1209.037	2171.46
1210.636	2160.62
1212.235	2171.39
1213.833	2142.49
1215.432	2176.35
1217.03	2145.42
1218.628	2171.75
1220.226	2142.92
1221.823	2173.24
1223.421	2147.21
1225.018	2165.34
1226.616	2147.97
1228.213	2165.3
1229.81	2147.22
1231.407	2178.46
1233.003	2148.45
1234.6	2177.05
1236.196	2154.17
1237.792	2165.79
1239.388	2143.01
1240.984	2169.74
1242.579	2139.39
1244.175	2174.76
1245.77	2147.6
1247.365	2169.04
1248.96	2146.13
1250.555	2171.93
1252.149	2149
1253.744	2168.75
1255.338	2142.15
1256.932	2165.09
1258.526	2147.16
1260.12	2166.35
1261.714	2149.92
1263.307	2173.23
1264.9	2147.62
1266.494	2164.04
1268.086	2149.41
1269.679	2161.39
1271.272	2144.25
1272.864	2165.94
1274.456	2147.51
1276.049	2164.78
1277.64	2146.08
1279.232	2170.81
1280.824	2139.37
1282.415	2163.88
1284.006	2159.74
1285.597	2164.41
1287.188	2140.35
1288.779	2164.13
1290.37	2142.19
1291.96	2165.54
1293.55	2142.51
1295.14	2166.08
1296.73	2134.98
1298.32	2166.76
1299.909	2155.22
1301.499	2156.6
1303.088	2148.49
1304.677	2168.11
1306.265	2138.5
1307.854	2164.16
1309.442	2143.32
1311.031	2163.12
1312.619	2144.99
1314.207	2157.45
1315.794	2143.97
1317.382	2159.62
1318.969	2146.98
1320.557	2163.39
1322.144	2140.8
1323.73	2160.87
1325.317	2143.56
1326.904	2160.97
1328.49	2136.12
1330.076	2168.93
1331.662	2140.88
1333.248	2159.77
1334.833	2162.07
1336.419	2168.83
1338.004	2138.93
1339.589	2158.95
1341.174	2145.31
1342.758	2168.18
1344.343	2130.47
1345.927	2172.09
1347.511	2135.66
1349.095	2156.78
1350.679	2136.31
1352.263	2158.31
1353.846	2140.69
1355.429	2169.85
1357.012	2137.49
1358.595	2156.78
1360.178	2131.95
1361.76	2158.96
1363.343	2141.84
1364.925	2159.33
1366.507	2143.84
1368.088	2159.1
1369.67	2134.88
1371.251	2156.3
1372.832	2133.99
1374.413	2155.19
1375.994	2146.44
1377.575	2158.94
1379.155	2142.32
1380.735	2149.02
1382.316	2134.48
1383.895	2162.85
1385.475	2142.25
1387.055	2164.57
1388.634	2140.98
1390.213	2157.46
1391.792	2141.96
1393.371	2163.6
1394.949	2153.56
1396.527	2161.88
1398.106	2145.79
1399.684	2162.57
1401.261	2143.77
1402.839	2157.18
1404.416	2141.94
1405.993	2159.07
1407.57	2144.97
1409.147	2156.46
1410.724	2137.31
1412.3	2157.92
1413.876	2136.27
1415.452	2150.5
1417.028	2156.01
1418.604	2169.24
1420.179	2145.65
1421.755	2157.15
1423.33	2142.65
1424.905	2158
1426.479	2146.81
1428.054	2156.13
1429.628	2138.14
1431.202	2154.88
1432.776	2140.94
1434.35	2160.17
1435.923	2143.49
1437.496	2160.44
1439.069	2135.61
1440.642	2162.73
1442.215	2138.38
1443.788	2153.5
1445.36	2149.07
1446.932	2163.3
1448.504	2137.3
1450.076	2145.07
1451.647	2145.75
1453.218	2166.37
1454.789	2146.69
1456.36	2158.77
1457.931	2143.2
1459.502	2149.4
1461.072	2143.73
1462.642	2163.19
1464.212	2138.96
1465.781	2160.1
1467.351	2157.89
1468.92	2152.95
1470.489	2144.58
1472.058	2163.07
1473.627	2134.4
1475.195	2142.29
1476.764	2136.86
1478.332	2156.41
1479.9	2139.36
1481.467	2155.7
1483.035	2142.99
1484.602	2163.95
1486.169	2153.78
1487.736	2163.74
1489.302	2127.23
1490.869	2142.53
1492.435	2134.83
1494.001	2151.55
1495.567	2134.78
1497.132	2151.5
1498.698	2142.35
1500.263	2160
1501.828	2139.61
1503.393	2156.34
1504.957	2141
1506.521	2151.43
1508.086	2127.15
1509.65	2157.47
1511.213	2138.01
1512.777	2161.31
1514.34	2128.99
1515.903	2141.45
1517.466	2133.07
1519.029	2154.77
1520.591	2140.34
1522.153	2154.49
1523.715	2130.24
1525.277	2145.72
1526.839	2132.75
1528.4	2143.7
1529.961	2137.35
1531.522	2154.38
1533.083	2138.02
1534.643	2151.28
1536.204	2138.01
1537.764	2164.91
1539.324	2134.95
1540.883	2146.93
1542.443	2144.49
1544.002	2150.6
1545.561	2135.75
1547.12	2168.78
1548.679	2129.05
1550.237	2146.56
1551.795	2132.67
1553.353	2155.92
1554.911	2142.29
1556.468	2156.6
1558.026	2135.69
1559.583	2143.54
1561.139	2143.76
1562.696	2154.82
1564.252	2130.91
1565.809	2147.27
1567.365	2138.38
1568.92	2148.1
1570.476	2139.79
1572.031	2160.52
1573.586	2132.42
1575.141	2149.76
1576.696	2160.93
1578.25	2155.81
1579.805	2138.7
1581.359	2147.65
1582.912	2144.72
1584.466	2157.52
1586.019	2128.8
1587.572	2167.56
1589.125	2131.19
1590.678	2152.95
1592.23	2137.57
1593.782	2146.55
1595.334	2134.05
1596.886	2150.15
1598.438	2144.83
1599.989	2143.35
1601.54	2140.4
1603.091	2141.84
1604.642	2132.67
1606.192	2151.69
1607.742	2159.19
1609.292	2148.99
1610.842	2146.81
1612.391	2153.2
1613.941	2134.33
1615.49	2153.95
1617.038	2145.16
1618.587	2151.64
1620.135	2134.64
1621.684	2146.89
1623.231	2119.16
1624.779	2148.02
1626.327	2137.43
1627.874	2148.76
1629.421	2127.46
1630.968	2151.26
1632.514	2140.05
1634.06	2138.63
1635.606	2138.39
1637.152	2144.43
1638.698	2128.1
1640.243	2142.4
1641.788	2130.85
1643.333	2142.19
1644.878	2138.45
1646.422	2149.95
1647.967	2129.19
1649.511	2138.06
1651.054	2137.27
1652.598	2148.85
1654.141	2131.11
1655.684	2138.77
1657.227	2122.57
1658.77	2149.35
1660.312	2115.74
1661.854	2135.65
1663.396	2121.08
1664.937	2150.61
1666.479	2136.35
1668.02	2144.89
1669.561	2128.31
1671.102	2131.39
1672.642	2138.31
1674.182	2144.07
1675.722	2142.84
1677.262	2136.3
1678.801	2128.38
1680.341	2146.27
1681.88	2141.52
1683.418	2136.96
1684.957	2131.06
1686.495	2152.35
1688.033	2138.14
1689.571	2146.95
1691.109	2138.52
1692.646	2136.46
1694.183	2132.57
1695.72	2133.27
1697.257	2124.75
1698.793	2130.71
1700.329	2128.06
1701.865	2136.15
1703.401	2121.13
1704.936	2131.28
1706.471	2129.6
1708.006	2127.99
1709.541	2128.89
