# Supplementary material for: Exciton thermal radiation from macroscale membranes composed of chirality-sorted carbon nanotubes and its control
Source: Nat Commun. 2026 Jul 29;17:6967. doi: 10.1038/s41467-026-75711-4 (PMC13421534; doi:10.1038/s41467-026-75711-4)
Supplement: Supplementary file 4 — Source Data [file 41467_2026_75711_MOESM4_ESM.zip › Source data/Supplementary_Data_16_cooling_500K.txt]

Data from MK75SS02_1_cool_NIR_500K_sig_NQ51B19821__0__40.txt Node

Date: Mon Nov 17 11:56:20 JST 2025
User: ymlab
Spectrometer: NQ51B1982
Trigger mode: 0
Integration Time (sec): 1.000000E-1
Scans to average: 1
Nonlinearity correction enabled: false
Boxcar width: 0
Storing dark spectrum: false
XAxis mode: Wavelengths
Number of Pixels in Spectrum: 512
>>>>>Begin Spectral Data<<<<<
899.399	2866
901.024	2848
902.648	2920
904.273	2920
905.897	2962
907.522	2986
909.146	3037
910.77	3024
912.394	3083
914.018	3100
915.642	3173
917.265	3182
918.889	3296
920.512	3346
922.136	3495
923.759	3560
925.382	3690
927.005	3712
928.628	3840
930.251	3904
931.873	3948
933.496	3936
935.118	4047
936.74	4045
938.363	4131
939.985	4123
941.607	4191
943.228	4225
944.85	4254
946.472	4242
948.093	4355
949.715	4328
951.336	4441
952.957	4425
954.578	4516
956.199	4416
957.82	4504
959.44	4483
961.061	4550
962.681	4515
964.302	4567
965.922	4541
967.542	4589
969.162	4645
970.782	4709
972.401	4640
974.021	4648
975.64	4644
977.26	4772
978.879	4738
980.498	4782
982.117	4752
983.736	4714
985.355	4667
986.973	4688
988.592	4670
990.21	4748
991.828	4664
993.446	4741
995.064	4725
996.682	4754
998.3	4677
999.917	4709
1001.535	4636
1003.152	4692
1004.769	4606
1006.387	4665
1008.003	4592
1009.62	4558
1011.237	4474
1012.854	4449
1014.47	4384
1016.086	4381
1017.703	4259
1019.319	4274
1020.935	4197
1022.55	4192
1024.166	4068
1025.782	4024
1027.397	3964
1029.012	3950
1030.627	3866
1032.243	3851
1033.857	3757
1035.472	3702
1037.087	3623
1038.701	3629
1040.316	3568
1041.93	3537
1043.544	3487
1045.158	3469
1046.772	3360
1048.386	3368
1049.999	3329
1051.613	3353
1053.226	3270
1054.839	3298
1056.452	3199
1058.065	3246
1059.678	3172
1061.29	3194
1062.903	3149
1064.515	3214
1066.127	3187
1067.74	3205
1069.351	3190
1070.963	3248
1072.575	3228
1074.186	3271
1075.798	3296
1077.409	3313
1079.02	3288
1080.631	3346
1082.242	3344
1083.853	3414
1085.463	3464
1087.074	3542
1088.684	3542
1090.294	3618
1091.904	3669
1093.514	3736
1095.124	3761
1096.733	3796
1098.343	3870
1099.952	4027
1101.561	4051
1103.17	4166
1104.779	4161
1106.388	4200
1107.996	4246
1109.605	4419
1111.213	4471
1112.821	4617
1114.429	4626
1116.037	4739
1117.645	4800
1119.252	4880
1120.86	4831
1122.467	4993
1124.074	5066
1125.681	5185
1127.288	5239
1128.895	5398
1130.501	5351
1132.108	5450
1133.714	5485
1135.32	5604
1136.926	5498
1138.532	5780
1140.138	5890
1141.743	6015
1143.349	5954
1144.954	6044
1146.559	6016
1148.164	6071
1149.768	6048
1151.373	6263
1152.978	6187
1154.582	6419
1156.186	6367
1157.79	6506
1159.394	6451
1160.998	6402
1162.601	6390
1164.205	6514
1165.808	6581
1167.411	6649
1169.014	6560
1170.617	6664
1172.219	6516
1173.822	6445
1175.424	6466
1177.026	6563
1178.628	6678
1180.23	6699
1181.832	6709
1183.433	6838
1185.035	6695
1186.636	6773
1188.237	6672
1189.838	6692
1191.439	6559
1193.04	6628
1194.64	6636
1196.24	6670
1197.84	6756
1199.44	6832
1201.04	6721
1202.64	6760
1204.239	6776
1205.839	7005
1207.438	6853
1209.037	7028
1210.636	7022
1212.235	7169
1213.833	7034
1215.432	7153
1217.03	7146
1218.628	7267
1220.226	7272
1221.823	7426
1223.421	7381
1225.018	7508
1226.616	7549
1228.213	7494
1229.81	7356
1231.407	7563
1233.003	7543
1234.6	7612
1236.196	7478
1237.792	7765
1239.388	7694
1240.984	7598
1242.579	7383
1244.175	7503
1245.77	7594
1247.365	7648
1248.96	7796
1250.555	7942
1252.149	7822
1253.744	7972
1255.338	7856
1256.932	7970
1258.526	7964
1260.12	8018
1261.714	7972
1263.307	7974
1264.9	8085
1266.494	8105
1268.086	7851
1269.679	7830
1271.272	7744
1272.864	7920
1274.456	7838
1276.049	8074
1277.64	8324
1279.232	8406
1280.824	8240
1282.415	8376
1284.006	8074
1285.597	8116
1287.188	8176
1288.779	8318
1290.37	8362
1291.96	8206
1293.55	8256
1295.14	8446
1296.73	8542
1298.32	8687
1299.909	8570
1301.499	8607
1303.088	8462
1304.677	8464
1306.265	8442
1307.854	8627
1309.442	8683
1311.031	8779
1312.619	8712
1314.207	8392
1315.794	8040
1317.382	8123
1318.969	8483
1320.557	8592
1322.144	8536
1323.73	8660
1325.317	8694
1326.904	8907
1328.49	8804
1330.076	8657
1331.662	8394
1333.248	8668
1334.833	8868
1336.419	8905
1338.004	8778
1339.589	8785
1341.174	9027
1342.758	9058
1344.343	8808
1345.927	8750
1347.511	8793
1349.095	9044
1350.679	8801
1352.263	8751
1353.846	8714
1355.429	8735
1357.012	8503
1358.595	8675
1360.178	8761
1361.76	8262
1363.343	7938
1364.925	7694
1366.507	8052
1368.088	8074
1369.67	8205
1371.251	8073
1372.832	8022
1374.413	8274
1375.994	8451
1377.575	8474
1379.155	8300
1380.735	7877
1382.316	7404
1383.895	7374
1385.475	7226
1387.055	7872
1388.634	7937
1390.213	7707
1391.792	7723
1393.371	7908
1394.949	7719
1396.527	8332
1398.106	7909
1399.684	8334
1401.261	8053
1402.839	7413
1404.416	7919
1405.993	8095
1407.57	7837
1409.147	8282
1410.724	8365
1412.3	7899
1413.876	7892
1415.452	7936
1417.028	7945
1418.604	8070
1420.179	7936
1421.755	8222
1423.33	8572
1424.905	8789
1426.479	8575
1428.054	8486
1429.628	8458
1431.202	8556
1432.776	8297
1434.35	8193
1435.923	8405
1437.496	8718
1439.069	8637
1440.642	8512
1442.215	8240
1443.788	7992
1445.36	8121
1446.932	8344
1448.504	8494
1450.076	8290
1451.647	8319
1453.218	8431
1454.789	8630
1456.36	8623
1457.931	8857
1459.502	9036
1461.072	8480
1462.642	8359
1464.212	8306
1465.781	8365
1467.351	8129
1468.92	8091
1470.489	8279
1472.058	8600
1473.627	8540
1475.195	8685
1476.764	8704
1478.332	8593
1479.9	8125
1481.467	7888
1483.035	8103
1484.602	8113
1486.169	8082
1487.736	8230
1489.302	8032
1490.869	8318
1492.435	8244
1494.001	8300
1495.567	8404
1497.132	8494
1498.698	8519
1500.263	8577
1501.828	8393
1503.393	8420
1504.957	8509
1506.521	8576
1508.086	7960
1509.65	7712
1511.213	7801
1512.777	7949
1514.34	7992
1515.903	8063
1517.466	7900
1519.029	7730
1520.591	7846
1522.153	7980
1523.715	7700
1525.277	7973
1526.839	8126
1528.4	8425
1529.961	8084
1531.522	8253
1533.083	8129
1534.643	8121
1536.204	7733
1537.764	7798
1539.324	7635
1540.883	7904
1542.443	8104
1544.002	7842
1545.561	7783
1547.12	8037
1548.679	8008
1550.237	8110
1551.795	7950
1553.353	7822
1554.911	7755
1556.468	7562
1558.026	7276
1559.583	7264
1561.139	7546
1562.696	7629
1564.252	7434
1565.809	7700
1567.365	7492
1568.92	7846
1570.476	7944
1572.031	7949
1573.586	7957
1575.141	8087
1576.696	7802
1578.25	7352
1579.805	6976
1581.359	7139
1582.912	7414
1584.466	7738
1586.019	7530
1587.572	7377
1589.125	7494
1590.678	7686
1592.23	7705
1593.782	7924
1595.334	7976
1596.886	7984
1598.438	7742
1599.989	7314
1601.54	7478
1603.091	7626
1604.642	7440
1606.192	7442
1607.742	7152
1609.292	7120
1610.842	7130
1612.391	7024
1613.941	7034
1615.49	7142
1617.038	6932
1618.587	7056
1620.135	6968
1621.684	6807
1623.231	6852
1624.779	6980
1626.327	6828
1627.874	6720
1629.421	6614
1630.968	6754
1632.514	6658
1634.06	6886
1635.606	6890
1637.152	6632
1638.698	6500
1640.243	6345
1641.788	6500
1643.333	6772
1644.878	6608
1646.422	6500
1647.967	6251
1649.511	6288
1651.054	6112
1652.598	6048
1654.141	5850
1655.684	5603
1657.227	5331
1658.77	5152
1660.312	4691
1661.854	4440
1663.396	4189
1664.937	4110
1666.479	3852
1668.02	3690
1669.561	3569
1671.102	3434
1672.642	3326
1674.182	3247
1675.722	3142
1677.262	3086
1678.801	2987
1680.341	2965
1681.88	2908
1683.418	2864
1684.957	2785
1686.495	2741
1688.033	2692
1689.571	2675
1691.109	2612
1692.646	2560
1694.183	2517
1695.72	2486
1697.257	2454
1698.793	2444
1700.329	2426
1701.865	2431
1703.401	2393
1704.936	2402
1706.471	2357
1708.006	2350
1709.541	2338
