# Supplementary material for: Exciton thermal radiation from macroscale membranes composed of chirality-sorted carbon nanotubes and its control
Source: Nat Commun. 2026 Jul 29;17:6967. doi: 10.1038/s41467-026-75711-4 (PMC13421534; doi:10.1038/s41467-026-75711-4)
Supplement: Supplementary file 4 — Source Data [file 41467_2026_75711_MOESM4_ESM.zip › Source data/Supplementary_Data_8_cooling_600K.txt]

Data from AT069_NQ51B19821__34__15-46-23-273.txt Node

Date: Wed Sep 25 15:46:23 JST 2024
User: ymlab
Spectrometer: NQ51B1982
Trigger mode: 0
Integration Time (sec): 8.000000E-2
Scans to average: 100
Nonlinearity correction enabled: false
Boxcar width: 0
Storing dark spectrum: false
XAxis mode: Wavelengths
Number of Pixels in Spectrum: 512
>>>>>Begin Spectral Data<<<<<
899.399	7764.83
901.024	7833.29
902.648	8060.95
904.273	8167.97
905.897	8394.98
907.522	8494.09
909.146	8714.76
910.77	8820.96
912.394	9065.79
914.018	9245.56
915.642	9638.74
917.265	10070.42
918.889	10828.38
920.512	11453.27
922.136	12160.2
923.759	12579.15
925.382	13137.26
927.005	13389.79
928.628	13846.92
930.251	14060.98
931.873	14477.16
933.496	14650.74
935.118	14980.96
936.74	15087.22
938.363	15479.55
939.985	15672.02
941.607	15926.7
943.228	16017.83
944.85	16260.09
946.472	16429.26
948.093	16692.67
949.715	16718.86
951.336	17068.63
952.957	17093.81
954.578	17304.85
956.199	17373.58
957.82	17606.33
959.44	17685.2
961.061	17927.97
962.681	18015.24
964.302	18297.26
965.922	18340.32
967.542	18597.52
969.162	18676.84
970.782	18898.75
972.401	18949.33
974.021	19136.29
975.64	19116.25
977.26	19354.07
978.879	19379.81
980.498	19606.3
982.117	19626.2
983.736	19840.42
985.355	19794.02
986.973	20008.98
988.592	20016.92
990.21	20144.96
991.828	20140.06
993.446	20311.65
995.064	20180.24
996.682	20363.43
998.3	20371.74
999.917	20592.96
1001.535	20456.87
1003.152	20586.91
1004.769	20621.1
1006.387	20579.62
1008.003	20373.9
1009.62	20418.72
1011.237	20347.69
1012.854	20461.7
1014.47	20232.28
1016.086	20295.75
1017.703	20078.73
1019.319	20024.32
1020.935	19818.25
1022.55	19895.2
1024.166	19539.64
1025.782	19453.85
1027.397	19170.26
1029.012	19056.4
1030.627	18711.45
1032.243	18508.21
1033.857	18160.33
1035.472	18039.22
1037.087	17630.45
1038.701	17536.48
1040.316	17106.37
1041.93	16911.92
1043.544	16425.27
1045.158	16266.05
1046.772	15830.68
1048.386	15598.35
1049.999	15249.11
1051.613	14984.21
1053.226	14677.06
1054.839	14479.63
1056.452	14157.48
1058.065	14009.56
1059.678	13716.19
1061.29	13595.25
1062.903	13275.92
1064.515	13122.06
1066.127	12899.57
1067.74	12816.91
1069.351	12678.87
1070.963	12584.08
1072.575	12432.63
1074.186	12451.57
1075.798	12329.49
1077.409	12374.14
1079.02	12258.45
1080.631	12362.4
1082.242	12345.71
1083.853	12565.53
1085.463	12497.84
1087.074	12696.02
1088.684	12741.62
1090.294	13003.73
1091.904	13129.53
1093.514	13388.26
1095.124	13493.78
1096.733	13744.87
1098.343	13913.53
1099.952	14233.08
1101.561	14445.99
1103.17	14802.35
1104.779	15106.52
1106.388	15557.48
1107.996	15730.77
1109.605	16211
1111.213	16584.31
1112.821	16984.86
1114.429	17197.71
1116.037	17713.48
1117.645	17921.85
1119.252	18519.13
1120.86	18724.11
1122.467	19250.84
1124.074	19512.83
1125.681	20109.59
1127.288	20457.85
1128.895	21011.15
1130.501	21361.46
1132.108	22127.6
1133.714	22215.22
1135.32	22462.78
1136.926	22933.35
1138.532	23732.67
1140.138	23974.31
1141.743	24603.61
1143.349	24794.83
1144.954	25184.05
1146.559	25544.38
1148.164	26045.24
1149.768	26246.21
1151.373	27055.83
1152.978	27136.7
1154.582	27588.39
1156.186	27769.92
1157.79	28291.55
1159.394	28352.1
1160.998	28602.25
1162.601	28900.66
1164.205	29414.78
1165.808	29327.69
1167.411	29680.19
1169.014	29543.61
1170.617	30251.27
1172.219	30301.03
1173.822	30474.73
1175.424	30411.31
1177.026	30878.85
1178.628	30767.68
1180.23	30762.29
1181.832	30475.66
1183.433	30867.77
1185.035	30839.41
1186.636	31231.98
1188.237	30994.66
1189.838	31139.91
1191.439	31112.66
1193.04	31225.12
1194.64	31164.17
1196.24	31763.98
1197.84	31733.54
1199.44	31959.29
1201.04	31768.68
1202.64	32054.86
1204.239	32213.18
1205.839	32600.05
1207.438	32410.61
1209.037	32686.98
1210.636	32463.56
1212.235	32977.99
1213.833	32969.9
1215.432	33470.64
1217.03	33389.38
1218.628	33747.42
1220.226	33426.91
1221.823	33809.91
1223.421	33500.53
1225.018	34324.9
1226.616	34316.46
1228.213	34503.56
1229.81	34236.9
1231.407	34606.24
1233.003	34601.06
1234.6	34835.52
1236.196	34543.58
1237.792	35180.95
1239.388	34992.87
1240.984	35043.24
1242.579	34900.45
1244.175	35105.83
1245.77	35217.53
1247.365	35745.11
1248.96	35751.96
1250.555	36437.63
1252.149	36280.81
1253.744	37051.4
1255.338	36534
1256.932	36881.51
1258.526	37002.32
1260.12	37276.29
1261.714	37610.53
1263.307	37662.28
1264.9	37629.17
1266.494	38036.4
1268.086	38095.71
1269.679	38361.43
1271.272	37944.25
1272.864	38535.35
1274.456	38376.43
1276.049	39135.21
1277.64	38818.18
1279.232	38772.33
1280.824	38794.24
1282.415	39059.79
1284.006	39306.84
1285.597	39550.51
1287.188	39703.74
1288.779	39894.77
1290.37	39964.92
1291.96	40193.78
1293.55	40062.76
1295.14	40760.03
1296.73	40744.64
1298.32	41351.77
1299.909	40602.52
1301.499	40890.99
1303.088	40286.99
1304.677	41415.23
1306.265	40949.89
1307.854	41938.61
1309.442	42049.49
1311.031	42072.44
1312.619	41946.41
1314.207	42414.77
1315.794	41956.46
1317.382	42054.76
1318.969	42393.92
1320.557	42504.34
1322.144	42633.36
1323.73	42629.23
1325.317	43149.6
1326.904	42954.05
1328.49	42654.46
1330.076	43027.67
1331.662	43209.62
1333.248	43085.05
1334.833	42576.3
1336.419	42650.81
1338.004	43417.99
1339.589	43904.31
1341.174	43522.5
1342.758	43372.01
1344.343	43175.11
1345.927	43637.24
1347.511	42723.52
1349.095	42591.31
1350.679	42778.83
1352.263	42177.23
1353.846	41060.07
1355.429	39350.64
1357.012	40023.67
1358.595	40206.77
1360.178	39017.44
1361.76	36510.77
1363.343	37293.64
1364.925	37724.29
1366.507	39240.58
1368.088	38229.24
1369.67	39080.5
1371.251	37793.64
1372.832	38643.22
1374.413	39001.8
1375.994	38252.97
1377.575	36820.03
1379.155	35498.96
1380.735	33546.94
1382.316	32140.14
1383.895	31687.43
1385.475	33589.68
1387.055	34764.58
1388.634	33446.81
1390.213	35714.79
1391.792	35608.67
1393.371	34578
1394.949	35283.92
1396.527	33995.83
1398.106	36723.87
1399.684	36099.05
1401.261	34103.15
1402.839	38518.52
1404.416	37189.32
1405.993	37619.82
1407.57	37692.83
1409.147	38436.01
1410.724	38767.97
1412.3	39988.94
1413.876	38978.39
1415.452	38949.73
1417.028	40273.68
1418.604	40002.75
1420.179	40081.3
1421.755	40747.06
1423.33	40979.37
1424.905	41011.83
1426.479	41227.53
1428.054	41106.75
1429.628	41299.5
1431.202	41181.98
1432.776	40656.48
1434.35	41648.15
1435.923	41309
1437.496	41892.33
1439.069	40720.84
1440.642	41282.94
1442.215	40407.32
1443.788	41699.16
1445.36	41615.18
1446.932	41382.29
1448.504	41790.5
1450.076	41596.76
1451.647	41483.14
1453.218	41651.08
1454.789	41248.59
1456.36	42105.66
1457.931	41727.78
1459.502	42371.03
1461.072	41260.53
1462.642	41311.15
1464.212	40848.32
1465.781	41607.56
1467.351	41725.14
1468.92	41773.84
1470.489	41480.47
1472.058	41217.33
1473.627	41197.47
1475.195	41957.4
1476.764	41333.3
1478.332	42028.31
1479.9	41477.96
1481.467	42061.07
1483.035	41131.4
1484.602	41662.01
1486.169	41451.4
1487.736	41421.25
1489.302	41495.98
1490.869	41116.6
1492.435	40824.36
1494.001	41057.78
1495.567	40205.93
1497.132	40769.88
1498.698	39804.91
1500.263	40500.34
1501.828	40226.56
1503.393	39698.05
1504.957	40202.98
1506.521	39581.31
1508.086	40289.44
1509.65	40324.06
1511.213	39732.57
1512.777	39892.59
1514.34	39289.47
1515.903	40422.22
1517.466	39887.35
1519.029	39710.36
1520.591	40168.19
1522.153	40253.84
1523.715	40307.26
1525.277	40106.92
1526.839	39326.62
1528.4	40027.54
1529.961	39956.85
1531.522	40417.53
1533.083	40216.27
1534.643	39931.69
1536.204	39925.59
1537.764	39585.88
1539.324	38740.5
1540.883	39563.6
1542.443	38813.75
1544.002	39476.39
1545.561	39620.89
1547.12	39275.74
1548.679	39105.27
1550.237	39317.37
1551.795	38865.83
1553.353	39446.22
1554.911	39193.04
1556.468	39293.24
1558.026	38611.58
1559.583	38319.84
1561.139	38976.87
1562.696	38444.51
1564.252	37788.28
1565.809	38019.23
1567.365	37635.28
1568.92	38450.64
1570.476	38424.84
1572.031	37493.26
1573.586	37777.53
1575.141	37719.26
1576.696	36732.63
1578.25	37435.09
1579.805	36974.66
1581.359	36976.97
1582.912	37555.81
1584.466	37572.99
1586.019	37590.12
1587.572	37835.82
1589.125	36833.35
1590.678	37064.38
1592.23	37141.2
1593.782	36734.84
1595.334	36028.83
1596.886	36634.23
1598.438	36132.21
1599.989	36641.36
1601.54	35996.11
1603.091	35696.84
1604.642	35981.42
1606.192	35371.01
1607.742	35657.77
1609.292	36078.35
1610.842	34850.1
1612.391	35310.49
1613.941	35490.39
1615.49	35633.56
1617.038	35213.08
1618.587	35056.51
1620.135	34544.12
1621.684	35070.81
1623.231	34629.83
1624.779	34015.27
1626.327	34086.47
1627.874	34044.12
1629.421	33567.61
1630.968	34133.55
1632.514	33763.8
1634.06	32619.59
1635.606	32267.5
1637.152	32785.15
1638.698	31624.51
1640.243	31740.14
1641.788	30817.45
1643.333	30094.08
1644.878	29676.96
1646.422	29208.47
1647.967	27679.74
1649.511	26863.62
1651.054	25825.94
1652.598	24204.57
1654.141	22628.46
1655.684	21698.29
1657.227	19957.01
1658.77	18614.22
1660.312	17023.55
1661.854	15685.02
1663.396	14470.19
1664.937	13675.38
1666.479	12446.13
1668.02	11429.82
1669.561	10800.29
1671.102	10045.47
1672.642	9346.94
1674.182	8896.3
1675.722	8240.99
1677.262	7737.26
1678.801	7360.59
1680.341	7020.97
1681.88	6590.1
1683.418	6276.51
1684.957	5933.35
1686.495	5703.92
1688.033	5471.13
1689.571	5254.76
1691.109	4982.54
1692.646	4806.1
1694.183	4656.69
1695.72	4482.05
1697.257	4322.34
1698.793	4215.15
1700.329	4048
1701.865	3983.57
1703.401	3879.09
1704.936	3799.56
1706.471	3688.42
1708.006	3613.84
1709.541	3553.51
