# Supplementary material for: Exciton thermal radiation from macroscale membranes composed of chirality-sorted carbon nanotubes and its control
Source: Nat Commun. 2026 Jul 29;17:6967. doi: 10.1038/s41467-026-75711-4 (PMC13421534; doi:10.1038/s41467-026-75711-4)
Supplement: Supplementary file 4 — Source Data [file 41467_2026_75711_MOESM4_ESM.zip › Source data/Supplementary_Data_9_cooling_450K_ref.txt]

Data from AT069_NQ51B19821__45__17-37-24-397.txt Node

Date: Mon Sep 30 17:37:24 JST 2024
User: ymlab
Spectrometer: NQ51B1982
Trigger mode: 0
Integration Time (sec): 8.000000E-2
Scans to average: 100
Nonlinearity correction enabled: false
Boxcar width: 0
Storing dark spectrum: false
XAxis mode: Wavelengths
Number of Pixels in Spectrum: 512
>>>>>Begin Spectral Data<<<<<
899.399	11315.5
901.024	11462.65
902.648	11859.01
904.273	12035.69
905.897	12368.68
907.522	12549.65
909.146	12934.27
910.77	13149.45
912.394	13559.88
914.018	13856.74
915.642	14536.48
917.265	15271.72
918.889	16557.63
920.512	17589.13
922.136	18694.45
923.759	19347.8
925.382	20229.27
927.005	20715.29
928.628	21416.03
930.251	21747.42
931.873	22228.07
933.496	22454.51
935.118	22941.15
936.74	23110.36
938.363	23540.2
939.985	23750.1
941.607	24207.06
943.228	24227.61
944.85	24646.26
946.472	24751.54
948.093	25122.02
949.715	25123.81
951.336	25517.99
952.957	25660.26
954.578	25929.86
956.199	25897.43
957.82	26293.22
959.44	26413.29
961.061	26847.67
962.681	26860.41
964.302	27215.17
965.922	27336.55
967.542	27876.78
969.162	27886.58
970.782	28338.63
972.401	28324.83
974.021	28765.9
975.64	28832.18
977.26	29325.2
978.879	29406.02
980.498	29825.54
982.117	29831.95
983.736	30385.82
985.355	30610.78
986.973	31092.24
988.592	31094.9
990.21	31656.51
991.828	31811.73
993.446	32186.91
995.064	32271.38
996.682	32836.03
998.3	32911.75
999.917	33501.42
1001.535	33574.17
1003.152	33930.87
1004.769	33960.44
1006.387	34568.49
1008.003	34683.27
1009.62	35269.65
1011.237	35325.65
1012.854	35810.79
1014.47	35879.92
1016.086	36235.21
1017.703	36204.38
1019.319	36700.35
1020.935	36874.92
1022.55	37260.87
1024.166	37102.85
1025.782	37632.45
1027.397	37645.61
1029.012	38042.77
1030.627	37978.89
1032.243	38445.46
1033.857	38188.51
1035.472	38364.76
1037.087	38380.48
1038.701	38725.46
1040.316	38664.11
1041.93	38972.93
1043.544	38819.58
1045.158	39154.68
1046.772	38943.57
1048.386	39321.82
1049.999	39116.42
1051.613	39363.66
1053.226	39267.38
1054.839	39509.81
1056.452	39325.57
1058.065	39521.04
1059.678	39233.4
1061.29	39610.66
1062.903	39578.86
1064.515	40012.43
1066.127	39726.15
1067.74	40081.67
1069.351	39946.32
1070.963	40205.26
1072.575	39982.31
1074.186	40301.15
1075.798	40069.96
1077.409	40492.01
1079.02	40397.36
1080.631	40615.77
1082.242	40390.83
1083.853	40925.96
1085.463	40717.28
1087.074	41189.13
1088.684	41242.04
1090.294	41680.49
1091.904	41505.35
1093.514	41816.87
1095.124	41740.57
1096.733	42182.55
1098.343	42130.02
1099.952	42603.74
1101.561	42404.92
1103.17	42673.41
1104.779	42672.5
1106.388	43255.85
1107.996	42983.94
1109.605	43382.43
1111.213	43259.98
1112.821	43740.91
1114.429	43644.95
1116.037	44054.88
1117.645	44095.25
1119.252	44551.01
1120.86	44556.52
1122.467	44635.26
1124.074	44575.55
1125.681	45252.59
1127.288	45286.32
1128.895	45608.6
1130.501	45837.35
1132.108	46342.3
1133.714	46042.17
1135.32	46065.64
1136.926	46609.54
1138.532	47080.63
1140.138	47142.96
1141.743	48003.86
1143.349	47826.2
1144.954	47932.12
1146.559	47875.59
1148.164	48399.6
1149.768	48359.69
1151.373	48857.86
1152.978	48963.41
1154.582	49317.34
1156.186	49150.86
1157.79	49794
1159.394	49422.02
1160.998	49759.76
1162.601	49956.36
1164.205	50336.15
1165.808	50105.94
1167.411	50798.74
1169.014	50517.39
1170.617	51045.4
1172.219	50675.04
1173.822	51132.18
1175.424	51006.84
1177.026	51232.9
1178.628	51052.18
1180.23	51085.53
1181.832	50943.22
1183.433	51706.39
1185.035	51343.38
1186.636	51560.47
1188.237	50974.15
1189.838	51384.79
1191.439	50861.31
1193.04	51275.18
1194.64	51439.23
1196.24	51551.37
1197.84	51315.63
1199.44	51948.15
1201.04	51649.65
1202.64	51852.22
1204.239	51254.58
1205.839	51636.46
1207.438	51655.22
1209.037	52272.26
1210.636	51808.15
1212.235	51795.9
1213.833	51493.95
1215.432	51799.33
1217.03	51574.54
1218.628	51943.75
1220.226	51711.35
1221.823	52144.11
1223.421	51339.72
1225.018	51866.79
1226.616	51513.6
1228.213	51728.55
1229.81	51413.12
1231.407	51732.32
1233.003	51542
1234.6	51547.65
1236.196	50928.31
1237.792	51212.87
1239.388	50914.86
1240.984	51257.32
1242.579	50879.15
1244.175	50922.75
1245.77	50756.37
1247.365	51095.46
1248.96	50618.98
1250.555	51631.25
1252.149	50961.32
1253.744	51534.63
1255.338	51008.21
1256.932	51347.37
1258.526	51088.56
1260.12	50877.74
1261.714	50996.24
1263.307	51770.29
1264.9	51478.34
1266.494	51641.49
1268.086	51172.64
1269.679	51805.84
1271.272	51256.51
1272.864	52292.83
1274.456	51436.39
1276.049	51997.34
1277.64	52064.27
1279.232	52607.96
1280.824	51989.94
1282.415	52194.09
1284.006	52254.02
1285.597	52579.43
1287.188	52139.59
1288.779	52173.74
1290.37	52310.43
1291.96	52765.21
1293.55	52590.39
1295.14	52979.41
1296.73	52626.72
1298.32	52975.95
1299.909	52242.79
1301.499	53105.4
1303.088	52526.14
1304.677	53194.13
1306.265	52851.78
1307.854	53540.49
1309.442	52931.56
1311.031	53540.2
1312.619	53501.42
1314.207	53788.77
1315.794	53818.93
1317.382	53430.89
1318.969	53702.05
1320.557	54073.15
1322.144	54387.58
1323.73	53641.04
1325.317	53456.21
1326.904	53353.4
1328.49	53927.16
1330.076	54229.2
1331.662	54103.73
1333.248	54342.62
1334.833	54306.05
1336.419	54062.96
1338.004	53880.88
1339.589	54149.87
1341.174	53861.18
1342.758	53948.52
1344.343	53857.65
1345.927	54126.2
1347.511	53461.6
1349.095	53284.89
1350.679	52410.21
1352.263	51771.38
1353.846	51156.25
1355.429	48959.41
1357.012	49383.36
1358.595	49522.33
1360.178	47906.47
1361.76	44978.42
1363.343	47547.75
1364.925	46610.16
1366.507	48752.2
1368.088	46514.51
1369.67	47923.99
1371.251	46268.37
1372.832	47549.8
1374.413	47885.34
1375.994	46884.95
1377.575	45207.02
1379.155	43555.22
1380.735	39969.02
1382.316	38999.3
1383.895	39271.92
1385.475	41171.36
1387.055	43577.86
1388.634	42341.76
1390.213	44903.98
1391.792	43810.02
1393.371	43063.07
1394.949	42584.77
1396.527	42133.32
1398.106	45844.48
1399.684	44605.16
1401.261	42991.96
1402.839	47473.92
1404.416	45227.27
1405.993	45996.78
1407.57	45371.38
1409.147	46293.17
1410.724	46958.67
1412.3	48523.8
1413.876	46561.58
1415.452	47911.91
1417.028	48694.85
1418.604	48513.69
1420.179	48724.35
1421.755	50211.32
1423.33	49778.88
1424.905	49357.18
1426.479	49714.73
1428.054	49389.73
1429.628	50056.37
1431.202	49635.08
1432.776	49655.95
1434.35	50061.68
1435.923	49593.27
1437.496	50281.22
1439.069	49440.63
1440.642	50393.8
1442.215	49260.41
1443.788	50467.56
1445.36	49407.23
1446.932	49909.92
1448.504	50908.75
1450.076	50399.74
1451.647	50068.4
1453.218	50064.1
1454.789	50625.74
1456.36	50890.38
1457.931	50484.63
1459.502	51175.22
1461.072	49805.03
1462.642	50745.8
1464.212	50047.22
1465.781	50153.49
1467.351	49316.38
1468.92	49918.91
1470.489	49434.46
1472.058	49610.77
1473.627	49289.69
1475.195	49683.16
1476.764	50088.42
1478.332	50616.29
1479.9	48988.91
1481.467	50028.72
1483.035	49055.02
1484.602	50051.02
1486.169	49263.79
1487.736	49965.94
1489.302	50042.73
1490.869	49576.56
1492.435	49326.96
1494.001	49111.8
1495.567	48588.38
1497.132	49073.77
1498.698	47817.15
1500.263	48555.88
1501.828	47897.24
1503.393	47882.79
1504.957	48510.86
1506.521	48585.94
1508.086	48660.04
1509.65	48515.34
1511.213	47933.89
1512.777	48076.65
1514.34	47150.16
1515.903	47898.9
1517.466	47259.56
1519.029	47206.27
1520.591	47073.07
1522.153	46912.96
1523.715	47211.12
1525.277	46985.06
1526.839	46327.97
1528.4	47824.46
1529.961	46912.5
1531.522	47731.09
1533.083	47407.39
1534.643	47123.82
1536.204	47642.35
1537.764	47685.64
1539.324	46812.17
1540.883	47522.87
1542.443	46063.91
1544.002	46892.09
1545.561	46922.73
1547.12	46424.02
1548.679	46227.93
1550.237	45676.02
1551.795	45548.23
1553.353	46867.16
1554.911	45773.86
1556.468	46046.47
1558.026	45359.58
1559.583	45078.09
1561.139	45528.9
1562.696	45463.65
1564.252	44849.29
1565.809	45315.18
1567.365	44496.78
1568.92	45134.2
1570.476	44879.1
1572.031	44516.51
1573.586	44710.54
1575.141	44295.63
1576.696	43665.35
1578.25	44874.03
1579.805	44397.45
1581.359	44340.72
1582.912	45087.5
1584.466	44218.87
1586.019	43876.76
1587.572	44543.11
1589.125	43175.99
1590.678	43493.42
1592.23	43406.21
1593.782	43044.14
1595.334	43217.2
1596.886	43418.6
1598.438	42668.91
1599.989	43833.97
1601.54	43272.67
1603.091	43378.76
1604.642	43148.69
1606.192	42102.16
1607.742	41731.08
1609.292	42476.42
1610.842	41425.08
1612.391	41644.56
1613.941	41757.33
1615.49	41355.18
1617.038	40879.06
1618.587	41421.66
1620.135	40892.49
1621.684	40885.91
1623.231	40511.31
1624.779	39886.19
1626.327	39934.84
1627.874	40641.6
1629.421	39273.19
1630.968	39730.99
1632.514	38685.39
1634.06	37875.36
1635.606	38514.81
1637.152	38837.95
1638.698	37785.08
1640.243	37718
1641.788	36487.8
1643.333	35718.98
1644.878	35031.94
1646.422	34221.38
1647.967	32319.5
1649.511	31523.86
1651.054	30200.36
1652.598	28350.37
1654.141	26659
1655.684	25142.74
1657.227	22785.83
1658.77	21363.15
1660.312	19632.29
1661.854	18035.03
1663.396	16678.67
1664.937	15524.59
1666.479	14015.38
1668.02	13084.67
1669.561	12190.32
1671.102	11344.71
1672.642	10593.44
1674.182	10142.96
1675.722	9397.85
1677.262	8854.41
1678.801	8327.13
1680.341	7827.05
1681.88	7352.83
1683.418	7098.74
1684.957	6716.23
1686.495	6383.23
1688.033	6116.64
1689.571	5874.08
1691.109	5556
1692.646	5392.85
1694.183	5195.12
1695.72	5031.97
1697.257	4836.39
1698.793	4714.03
1700.329	4530.55
1701.865	4437.89
1703.401	4326.28
1704.936	4217.6
1706.471	4078.07
1708.006	4013.11
1709.541	3920.74
