# Supplementary material for: Exciton thermal radiation from macroscale membranes composed of chirality-sorted carbon nanotubes and its control
Source: Nat Commun. 2026 Jul 29;17:6967. doi: 10.1038/s41467-026-75711-4 (PMC13421534; doi:10.1038/s41467-026-75711-4)
Supplement: Supplementary file 4 — Source Data [file 41467_2026_75711_MOESM4_ESM.zip › Source data/Supplementary_Data_7_heating_450K.txt]

Data from AT069_NQ51B19821__9__16-13-31-428.txt Node

Date: Tue Sep 24 16:13:31 JST 2024
User: ymlab
Spectrometer: NQ51B1982
Trigger mode: 0
Integration Time (sec): 8.000000E-2
Scans to average: 100
Nonlinearity correction enabled: false
Boxcar width: 0
Storing dark spectrum: false
XAxis mode: Wavelengths
Number of Pixels in Spectrum: 512
>>>>>Begin Spectral Data<<<<<
899.399	4224.54
901.024	4266.82
902.648	4400.92
904.273	4439.59
905.897	4560.27
907.522	4612.21
909.146	4726.05
910.77	4764.88
912.394	4913.47
914.018	5000.66
915.642	5200.27
917.265	5385.46
918.889	5743.84
920.512	6039.34
922.136	6361.23
923.759	6566.8
925.382	6834.61
927.005	7009.2
928.628	7221.25
930.251	7347.71
931.873	7511.66
933.496	7544.51
935.118	7727.24
936.74	7766.64
938.363	7880.29
939.985	7905.68
941.607	8038.54
943.228	8031.98
944.85	8150.91
946.472	8096.35
948.093	8217.53
949.715	8208.22
951.336	8306.94
952.957	8294.7
954.578	8351.02
956.199	8307.42
957.82	8408.81
959.44	8382.32
961.061	8393.03
962.681	8390.87
964.302	8427.24
965.922	8350.01
967.542	8454.95
969.162	8497.59
970.782	8551.25
972.401	8511.91
974.021	8522.12
975.64	8505.68
977.26	8570.98
978.879	8482.69
980.498	8532.41
982.117	8495.3
983.736	8548.37
985.355	8547.24
986.973	8547.71
988.592	8482.75
990.21	8519.32
991.828	8470.01
993.446	8436.36
995.064	8343.88
996.682	8274.69
998.3	8132.8
999.917	8100.19
1001.535	7969.89
1003.152	7952.25
1004.769	7816.87
1006.387	7757.09
1008.003	7593
1009.62	7452.2
1011.237	7266.93
1012.854	7131.39
1014.47	6924.33
1016.086	6813.96
1017.703	6603.23
1019.319	6495.08
1020.935	6246.82
1022.55	6072.6
1024.166	5840.18
1025.782	5712
1027.397	5506.43
1029.012	5356.59
1030.627	5146.71
1032.243	5053.72
1033.857	4888.8
1035.472	4763.93
1037.087	4640.15
1038.701	4582.9
1040.316	4471.73
1041.93	4451.59
1043.544	4374.44
1045.158	4382.34
1046.772	4340.21
1048.386	4356.85
1049.999	4323.33
1051.613	4374.95
1053.226	4406.74
1054.839	4527.06
1056.452	4566.58
1058.065	4720.36
1059.678	4792.34
1061.29	4949.81
1062.903	5057.61
1064.515	5264.99
1066.127	5395.46
1067.74	5602.89
1069.351	5761.87
1070.963	5979.59
1072.575	6173.08
1074.186	6376.1
1075.798	6518.52
1077.409	6812.25
1079.02	6982.36
1080.631	7295.7
1082.242	7460.47
1083.853	7717.21
1085.463	7876.58
1087.074	8232.15
1088.684	8377.89
1090.294	8614.06
1091.904	8768.39
1093.514	8956.17
1095.124	9126.33
1096.733	9403.83
1098.343	9541.38
1099.952	9803.94
1101.561	9950.13
1103.17	10130.55
1104.779	10190.68
1106.388	10475.54
1107.996	10617.4
1109.605	10842.57
1111.213	10870.52
1112.821	11074.04
1114.429	11132.06
1116.037	11284.53
1117.645	11375.63
1119.252	11631.8
1120.86	11666.85
1122.467	11615.7
1124.074	11717.26
1125.681	11851.91
1127.288	11876.46
1128.895	12003.86
1130.501	12030.27
1132.108	12195.3
1133.714	12161.31
1135.32	12089.11
1136.926	12107.28
1138.532	12130.05
1140.138	12114.38
1141.743	12269.06
1143.349	12181.28
1144.954	12177.19
1146.559	12178.75
1148.164	12212.43
1149.768	12102.89
1151.373	12317.18
1152.978	12378.3
1154.582	12378.25
1156.186	12327.76
1157.79	12340.98
1159.394	12271.06
1160.998	12542.72
1162.601	12536.62
1164.205	12699.65
1165.808	12621.7
1167.411	12826.43
1169.014	13002.9
1170.617	13113.38
1172.219	13061.39
1173.822	13258.34
1175.424	13275.72
1177.026	13495.77
1178.628	13607.47
1180.23	13861.75
1181.832	13848.69
1183.433	14013.91
1185.035	14034.25
1186.636	14266.14
1188.237	14144.89
1189.838	14347.52
1191.439	14363.2
1193.04	14565.4
1194.64	14704.63
1196.24	14797.42
1197.84	14804.47
1199.44	14973.46
1201.04	15035.56
1202.64	15284.07
1204.239	15162.31
1205.839	15335.74
1207.438	15219.76
1209.037	15576.76
1210.636	15369.05
1212.235	15519.44
1213.833	15467.15
1215.432	15684.59
1217.03	15537.86
1218.628	15822.06
1220.226	15767.1
1221.823	15679.85
1223.421	15503.58
1225.018	15708.11
1226.616	15891.76
1228.213	15994.98
1229.81	15940.22
1231.407	15976.23
1233.003	15984.15
1234.6	16292.09
1236.196	16096.11
1237.792	16189.74
1239.388	16070.84
1240.984	16160.23
1242.579	15946.54
1244.175	16009.55
1245.77	15988.98
1247.365	16244.87
1248.96	16181.16
1250.555	16634.04
1252.149	16283.02
1253.744	16415.1
1255.338	16140.52
1256.932	16272.89
1258.526	16217.8
1260.12	16529.17
1261.714	16436.73
1263.307	16396.65
1264.9	16631.72
1266.494	16687
1268.086	16673.21
1269.679	16693.57
1271.272	16491.99
1272.864	16845.02
1274.456	16773.7
1276.049	16863.26
1277.64	16958.78
1279.232	17219.63
1280.824	16890.97
1282.415	17078.13
1284.006	17035.73
1285.597	16973.83
1287.188	17049.15
1288.779	17135.53
1290.37	16975.02
1291.96	16937.39
1293.55	16943.04
1295.14	17146.21
1296.73	16841.96
1298.32	17069.95
1299.909	17221.05
1301.499	17350.83
1303.088	17105.51
1304.677	17434.02
1306.265	17530.88
1307.854	17851.48
1309.442	17415.44
1311.031	17432.44
1312.619	17491.43
1314.207	17572.68
1315.794	17574.74
1317.382	17622.45
1318.969	17714.57
1320.557	17950.43
1322.144	17904.85
1323.73	18122.55
1325.317	17888.32
1326.904	17723.55
1328.49	17753.11
1330.076	17830.6
1331.662	17976.05
1333.248	17973.01
1334.833	17995.78
1336.419	18118.38
1338.004	17997.84
1339.589	17920.1
1341.174	18147.52
1342.758	18404.88
1344.343	18244.26
1345.927	18106.65
1347.511	17810.38
1349.095	17874.6
1350.679	17836.83
1352.263	17373.99
1353.846	17130.12
1355.429	16630.58
1357.012	16581.45
1358.595	16679.23
1360.178	16460.83
1361.76	15868.42
1363.343	15764.98
1364.925	16054.17
1366.507	16522.12
1368.088	16258.43
1369.67	16311.6
1371.251	16158.3
1372.832	16344.44
1374.413	16696.81
1375.994	16593.23
1377.575	16071.09
1379.155	15385.09
1380.735	13890.89
1382.316	13346.63
1383.895	13422.63
1385.475	14396.8
1387.055	14460
1388.634	14212.2
1390.213	15226.83
1391.792	14894.07
1393.371	14536.01
1394.949	14790.87
1396.527	14270.06
1398.106	15528.25
1399.684	15531.76
1401.261	14435.95
1402.839	16021.65
1404.416	15654.11
1405.993	15433.37
1407.57	15542.38
1409.147	15926.28
1410.724	15986.06
1412.3	16924.79
1413.876	16205.07
1415.452	16228.73
1417.028	16923.98
1418.604	16928.12
1420.179	16877.34
1421.755	17201.84
1423.33	17241.13
1424.905	17016.39
1426.479	17207.56
1428.054	17029.82
1429.628	16761.99
1431.202	16921.03
1432.776	16781.04
1434.35	17131.72
1435.923	17182.51
1437.496	17260.78
1439.069	16823.64
1440.642	17177.35
1442.215	17063.44
1443.788	17307.89
1445.36	17408.85
1446.932	17507.47
1448.504	17885.11
1450.076	17689.23
1451.647	17514.23
1453.218	17681.16
1454.789	17457.41
1456.36	17477.24
1457.931	17337.99
1459.502	17716.08
1461.072	17330.44
1462.642	17489.97
1464.212	17100.7
1465.781	17128.27
1467.351	17421.91
1468.92	17353.42
1470.489	17124.94
1472.058	17075.22
1473.627	17399.15
1475.195	17627.74
1476.764	17364.82
1478.332	17393.38
1479.9	17188.7
1481.467	17402
1483.035	17320.42
1484.602	17739.73
1486.169	17623.53
1487.736	17309.09
1489.302	17286.39
1490.869	17335.23
1492.435	17293.91
1494.001	17046.09
1495.567	16827.83
1497.132	17317.9
1498.698	16903.76
1500.263	17272.46
1501.828	16989.74
1503.393	16581.92
1504.957	16815.24
1506.521	16881.24
1508.086	16959.69
1509.65	16687.11
1511.213	16453.67
1512.777	16521.62
1514.34	16281.57
1515.903	16789.85
1517.466	16833.74
1519.029	17104.03
1520.591	17046.25
1522.153	16510.07
1523.715	16395.73
1525.277	16671.36
1526.839	16695.65
1528.4	16977.41
1529.961	16402.91
1531.522	16604.7
1533.083	16657.71
1534.643	16358.33
1536.204	16627.93
1537.764	16818.05
1539.324	16809.98
1540.883	16808.12
1542.443	16258.89
1544.002	16564.31
1545.561	16627.8
1547.12	16042.89
1548.679	16016.58
1550.237	16177.25
1551.795	16199.55
1553.353	16350.56
1554.911	15822.77
1556.468	15975.3
1558.026	15894.33
1559.583	15668.49
1561.139	15663.2
1562.696	15766.63
1564.252	15771.88
1565.809	16211.97
1567.365	16041.15
1568.92	16007.33
1570.476	15855.59
1572.031	15602.12
1573.586	15699.53
1575.141	16001.71
1576.696	15792.86
1578.25	15869.85
1579.805	15571.74
1581.359	15546.61
1582.912	15393.16
1584.466	15349.04
1586.019	15387.92
1587.572	15592.72
1589.125	15134.82
1590.678	15875.42
1592.23	15982.52
1593.782	15630.06
1595.334	15413.54
1596.886	15494.36
1598.438	15510.51
1599.989	15894.85
1601.54	15489.31
1603.091	15298.72
1604.642	15024.72
1606.192	15028.94
1607.742	14794.12
1609.292	15050.87
1610.842	14640.17
1612.391	14643.35
1613.941	14422.22
1615.49	14449.29
1617.038	14437.26
1618.587	14779.74
1620.135	14644.06
1621.684	14754.36
1623.231	14655.44
1624.779	14640.36
1626.327	14425.41
1627.874	14537.94
1629.421	14256.84
1630.968	14147.18
1632.514	14015.2
1634.06	13789.14
1635.606	13683.74
1637.152	13613.98
1638.698	13073.87
1640.243	13258.08
1641.788	13233.54
1643.333	12993.88
1644.878	12844.96
1646.422	12788.06
1647.967	12154.23
1649.511	11676.74
1651.054	10934.75
1652.598	10423.89
1654.141	10031.75
1655.684	9669.02
1657.227	8971.01
1658.77	8551.61
1660.312	7960.79
1661.854	7505.59
1663.396	7025.19
1664.937	6630.78
1666.479	6090.46
1668.02	5761.78
1669.561	5426.67
1671.102	5182.46
1672.642	4962.87
1674.182	4774.73
1675.722	4512.78
1677.262	4306.92
1678.801	4154.9
1680.341	4029.05
1681.88	3863.62
1683.418	3752.03
1684.957	3610.82
1686.495	3507.99
1688.033	3400.17
1689.571	3337.04
1691.109	3234.44
1692.646	3174.32
1694.183	3128.78
1695.72	3056.84
1697.257	2971.82
1698.793	2945.53
1700.329	2890.49
1701.865	2851.21
1703.401	2802.43
1704.936	2780.53
1706.471	2742.51
1708.006	2712.21
1709.541	2690.68
