# Supplementary material for: Exciton thermal radiation from macroscale membranes composed of chirality-sorted carbon nanotubes and its control
Source: Nat Commun. 2026 Jul 29;17:6967. doi: 10.1038/s41467-026-75711-4 (PMC13421534; doi:10.1038/s41467-026-75711-4)
Supplement: Supplementary file 4 — Source Data [file 41467_2026_75711_MOESM4_ESM.zip › Source data/Supplementary_Data_7_cooling_600K_bg.txt]

Data from AT069_NQ51B19821__31__18-37-46-901.txt Node

Date: Tue Sep 24 18:37:46 JST 2024
User: ymlab
Spectrometer: NQ51B1982
Trigger mode: 0
Integration Time (sec): 8.000000E-2
Scans to average: 100
Nonlinearity correction enabled: false
Boxcar width: 0
Storing dark spectrum: false
XAxis mode: Wavelengths
Number of Pixels in Spectrum: 512
>>>>>Begin Spectral Data<<<<<
899.399	2174.17
901.024	2146.43
902.648	2182.56
904.273	2159.28
905.897	2179.23
907.522	2170.17
909.146	2180.79
910.77	2155.53
912.394	2177.15
914.018	2162.38
915.642	2180.98
917.265	2157.73
918.889	2176.6
920.512	2163.81
922.136	2183.35
923.759	2157.13
925.382	2182.39
927.005	2160.91
928.628	2177.62
930.251	2165.63
931.873	2183.96
933.496	2161.3
935.118	2189.47
936.74	2161.85
938.363	2186.78
939.985	2166.36
941.607	2182.11
943.228	2172.84
944.85	2186.15
946.472	2157.31
948.093	2182.47
949.715	2156.77
951.336	2191.62
952.957	2164.14
954.578	2183.13
956.199	2153.92
957.82	2183.25
959.44	2159.05
961.061	2178.46
962.681	2164.07
964.302	2185.33
965.922	2162.84
967.542	2188.58
969.162	2187.8
970.782	2183.24
972.401	2163.54
974.021	2181.47
975.64	2163.64
977.26	2179.5
978.879	2154.13
980.498	2179.12
982.117	2160.17
983.736	2180.9
985.355	2168.97
986.973	2181.52
988.592	2159.97
990.21	2172.44
991.828	2160.71
993.446	2178.27
995.064	2160.8
996.682	2174.17
998.3	2159.7
999.917	2176.2
1001.535	2153.23
1003.152	2184.32
1004.769	2151.55
1006.387	2180.15
1008.003	2154.39
1009.62	2178.35
1011.237	2167.15
1012.854	2177.52
1014.47	2163.37
1016.086	2180.88
1017.703	2149.68
1019.319	2180.58
1020.935	2164.84
1022.55	2182.11
1024.166	2160.27
1025.782	2169.88
1027.397	2155.13
1029.012	2179.61
1030.627	2163.94
1032.243	2176.53
1033.857	2158.93
1035.472	2172.26
1037.087	2156.47
1038.701	2175.6
1040.316	2163.04
1041.93	2177.56
1043.544	2157.09
1045.158	2171.41
1046.772	2154.89
1048.386	2180.61
1049.999	2161.2
1051.613	2171.33
1053.226	2156.34
1054.839	2184.03
1056.452	2145.77
1058.065	2179.03
1059.678	2152.26
1061.29	2175.71
1062.903	2148.44
1064.515	2182.29
1066.127	2151.12
1067.74	2171.36
1069.351	2154.68
1070.963	2175.34
1072.575	2155.77
1074.186	2171.04
1075.798	2159.63
1077.409	2178.52
1079.02	2152.82
1080.631	2171.03
1082.242	2144.88
1083.853	2171.78
1085.463	2153.42
1087.074	2170.64
1088.684	2154.15
1090.294	2171.67
1091.904	2146.38
1093.514	2170.61
1095.124	2157.24
1096.733	2173.18
1098.343	2146.11
1099.952	2171.81
1101.561	2150.78
1103.17	2174.14
1104.779	2153.28
1106.388	2177.68
1107.996	2147.57
1109.605	2172.06
1111.213	2149.52
1112.821	2169.31
1114.429	2153.92
1116.037	2167.04
1117.645	2151.66
1119.252	2170.98
1120.86	2146.25
1122.467	2171.53
1124.074	2149.33
1125.681	2183.41
1127.288	2163.42
1128.895	2183.03
1130.501	2155.15
1132.108	2171.26
1133.714	2149.43
1135.32	2177.29
1136.926	2152.66
1138.532	2172.86
1140.138	2149.24
1141.743	2168.01
1143.349	2147.48
1144.954	2185.44
1146.559	2163.17
1148.164	2167.31
1149.768	2149.33
1151.373	2186.53
1152.978	2149.25
1154.582	2167.87
1156.186	2144.91
1157.79	2169.56
1159.394	2157.97
1160.998	2174.11
1162.601	2154.94
1164.205	2174.74
1165.808	2156.04
1167.411	2159.3
1169.014	2160.85
1170.617	2180.17
1172.219	2145.03
1173.822	2174.16
1175.424	2154.43
1177.026	2189.37
1178.628	2154.64
1180.23	2165.87
1181.832	2153.33
1183.433	2180.22
1185.035	2151.2
1186.636	2177.91
1188.237	2151.07
1189.838	2169.64
1191.439	2164.42
1193.04	2168.91
1194.64	2163.09
1196.24	2158.8
1197.84	2150.96
1199.44	2174.83
1201.04	2153.94
1202.64	2180.73
1204.239	2152.71
1205.839	2173.97
1207.438	2154.04
1209.037	2172.4
1210.636	2161.38
1212.235	2172.88
1213.833	2143.41
1215.432	2176.75
1217.03	2147.12
1218.628	2173.26
1220.226	2144.57
1221.823	2175.63
1223.421	2147.63
1225.018	2166.41
1226.616	2149.97
1228.213	2166.2
1229.81	2148.6
1231.407	2178.11
1233.003	2149.44
1234.6	2178.24
1236.196	2154.51
1237.792	2167.67
1239.388	2144.88
1240.984	2169.85
1242.579	2141.59
1244.175	2175.17
1245.77	2149.47
1247.365	2169.13
1248.96	2148.68
1250.555	2173.21
1252.149	2150.5
1253.744	2171.08
1255.338	2143.07
1256.932	2165.81
1258.526	2149.71
1260.12	2166.71
1261.714	2151.39
1263.307	2176.59
1264.9	2147.52
1266.494	2167.17
1268.086	2149.98
1269.679	2164.02
1271.272	2145.51
1272.864	2168.04
1274.456	2148.84
1276.049	2166.54
1277.64	2149.06
1279.232	2172.04
1280.824	2140.92
1282.415	2165.67
1284.006	2160.86
1285.597	2166.41
1287.188	2142.17
1288.779	2166.81
1290.37	2143.44
1291.96	2167.57
1293.55	2143.97
1295.14	2168.36
1296.73	2136.76
1298.32	2168.44
1299.909	2157.39
1301.499	2157.57
1303.088	2150.81
1304.677	2170.13
1306.265	2140.17
1307.854	2166.19
1309.442	2145.29
1311.031	2166.49
1312.619	2146.68
1314.207	2160.36
1315.794	2145.44
1317.382	2164.08
1318.969	2149.01
1320.557	2166.6
1322.144	2143.5
1323.73	2162.64
1325.317	2147.28
1326.904	2164.18
1328.49	2138.74
1330.076	2170.05
1331.662	2143.61
1333.248	2163.88
1334.833	2164.96
1336.419	2170.2
1338.004	2141.99
1339.589	2163.45
1341.174	2147.71
1342.758	2171.08
1344.343	2133.87
1345.927	2174.64
1347.511	2139.08
1349.095	2159.14
1350.679	2138.85
1352.263	2161.48
1353.846	2144.98
1355.429	2172.36
1357.012	2141.49
1358.595	2160.39
1360.178	2135.9
1361.76	2161.81
1363.343	2145.02
1364.925	2163.98
1366.507	2147.63
1368.088	2163.41
1369.67	2138.19
1371.251	2160.2
1372.832	2137.43
1374.413	2158.29
1375.994	2150.74
1377.575	2162.32
1379.155	2146.79
1380.735	2152.42
1382.316	2137.75
1383.895	2166.52
1385.475	2145.75
1387.055	2169.2
1388.634	2144.92
1390.213	2161.81
1391.792	2145.11
1393.371	2168.53
1394.949	2157.72
1396.527	2166.25
1398.106	2149.51
1399.684	2166.47
1401.261	2148.08
1402.839	2161.6
1404.416	2146.87
1405.993	2163.78
1407.57	2149.56
1409.147	2161.69
1410.724	2141.59
1412.3	2163.66
1413.876	2140.78
1415.452	2156.62
1417.028	2159.87
1418.604	2174.14
1420.179	2150.55
1421.755	2162.3
1423.33	2147.64
1424.905	2163.4
1426.479	2152.08
1428.054	2162.49
1429.628	2142.56
1431.202	2161.51
1432.776	2144.78
1434.35	2166.73
1435.923	2148.99
1437.496	2167.24
1439.069	2140.73
1440.642	2169.99
1442.215	2143.6
1443.788	2160.7
1445.36	2154.13
1446.932	2170.92
1448.504	2141.39
1450.076	2152.56
1451.647	2151.82
1453.218	2172.68
1454.789	2152.08
1456.36	2165.89
1457.931	2149.33
1459.502	2157.09
1461.072	2150.08
1462.642	2169.97
1464.212	2145.72
1465.781	2169.26
1467.351	2163.25
1468.92	2160.33
1470.489	2150.31
1472.058	2171.25
1473.627	2141.37
1475.195	2150.69
1476.764	2144.17
1478.332	2164.59
1479.9	2146.03
1481.467	2163.88
1483.035	2150.44
1484.602	2172.06
1486.169	2161.54
1487.736	2172.35
1489.302	2135.21
1490.869	2149.99
1492.435	2142.39
1494.001	2158.92
1495.567	2143.82
1497.132	2158.68
1498.698	2151.11
1500.263	2169.29
1501.828	2147.5
1503.393	2165.16
1504.957	2148.59
1506.521	2161.46
1508.086	2135.21
1509.65	2166.97
1511.213	2146.27
1512.777	2169.87
1514.34	2138.04
1515.903	2151.32
1517.466	2141.91
1519.029	2164.06
1520.591	2148.43
1522.153	2165.05
1523.715	2139.64
1525.277	2155.37
1526.839	2142.15
1528.4	2153.64
1529.961	2147.03
1531.522	2165.38
1533.083	2148.85
1534.643	2162.29
1536.204	2148.39
1537.764	2174.44
1539.324	2144.78
1540.883	2158.55
1542.443	2154.14
1544.002	2161.07
1545.561	2145.9
1547.12	2178.83
1548.679	2139.04
1550.237	2157.81
1551.795	2143.18
1553.353	2167.07
1554.911	2153.71
1556.468	2168.36
1558.026	2146.77
1559.583	2156.48
1561.139	2154.63
1562.696	2167.22
1564.252	2143.88
1565.809	2158.32
1567.365	2150.91
1568.92	2159.73
1570.476	2153.17
1572.031	2172.31
1573.586	2145.86
1575.141	2161.69
1576.696	2173.38
1578.25	2168.26
1579.805	2151.83
1581.359	2160.62
1582.912	2158.22
1584.466	2171.06
1586.019	2141.98
1587.572	2181.4
1589.125	2144.16
1590.678	2166.56
1592.23	2151.17
1593.782	2160.48
1595.334	2148.15
1596.886	2163.45
1598.438	2158.44
1599.989	2158.17
1601.54	2153.77
1603.091	2156.23
1604.642	2148.39
1606.192	2164.63
1607.742	2174.46
1609.292	2162.56
1610.842	2162.82
1612.391	2168.2
1613.941	2149.06
1615.49	2168.9
1617.038	2160.51
1618.587	2165.98
1620.135	2149.48
1621.684	2162.45
1623.231	2135.1
1624.779	2163.03
1626.327	2152.57
1627.874	2165.33
1629.421	2141.33
1630.968	2168.31
1632.514	2154.13
1634.06	2155.12
1635.606	2153.52
1637.152	2160.56
1638.698	2142.58
1640.243	2157.54
1641.788	2145.45
1643.333	2157.86
1644.878	2152.29
1646.422	2165.33
1647.967	2142.77
1649.511	2151.59
1651.054	2150.76
1652.598	2160.32
1654.141	2142.12
1655.684	2149.72
1657.227	2132.8
1658.77	2158.42
1660.312	2124.82
1661.854	2142.71
1663.396	2129.89
1664.937	2155.66
1666.479	2142.84
1668.02	2151.1
1669.561	2133.09
1671.102	2135.54
1672.642	2142.63
1674.182	2148.48
1675.722	2146.17
1677.262	2138.47
1678.801	2131.68
1680.341	2148.79
1681.88	2145.06
1683.418	2139.44
1684.957	2134.24
1686.495	2153.98
1688.033	2140.79
1689.571	2148.96
1691.109	2140.9
1692.646	2138.21
1694.183	2133.67
1695.72	2133.61
1697.257	2125.62
1698.793	2132.14
1700.329	2128.48
1701.865	2136.62
1703.401	2122.84
1704.936	2130.31
1706.471	2132.24
1708.006	2129.15
1709.541	2130.39
