# Supplementary material for: Exciton thermal radiation from macroscale membranes composed of chirality-sorted carbon nanotubes and its control
Source: Nat Commun. 2026 Jul 29;17:6967. doi: 10.1038/s41467-026-75711-4 (PMC13421534; doi:10.1038/s41467-026-75711-4)
Supplement: Supplementary file 4 — Source Data [file 41467_2026_75711_MOESM4_ESM.zip › Source data/Supplementary_Data_8_heating_450K_bg.txt]

Data from AT069_NQ51B19821__6__13-42-05-360.txt Node

Date: Wed Sep 25 13:42:05 JST 2024
User: ymlab
Spectrometer: NQ51B1982
Trigger mode: 0
Integration Time (sec): 8.000000E-2
Scans to average: 100
Nonlinearity correction enabled: false
Boxcar width: 0
Storing dark spectrum: false
XAxis mode: Wavelengths
Number of Pixels in Spectrum: 512
>>>>>Begin Spectral Data<<<<<
899.399	2172.63
901.024	2145.81
902.648	2181.57
904.273	2159.52
905.897	2178.28
907.522	2168.69
909.146	2180.95
910.77	2155.34
912.394	2175.94
914.018	2162.8
915.642	2179.37
917.265	2157.61
918.889	2175.72
920.512	2162.83
922.136	2182.74
923.759	2156.56
925.382	2180.32
927.005	2160.35
928.628	2175.73
930.251	2166.81
931.873	2182.74
933.496	2161.64
935.118	2188.13
936.74	2161.89
938.363	2185.22
939.985	2166.37
941.607	2181.33
943.228	2172.65
944.85	2185.22
946.472	2156.11
948.093	2181.76
949.715	2156.61
951.336	2191.39
952.957	2164.27
954.578	2181.85
956.199	2154.12
957.82	2181.96
959.44	2159.37
961.061	2176.65
962.681	2164.42
964.302	2183.5
965.922	2163.65
967.542	2185.49
969.162	2188.01
970.782	2181.53
972.401	2164.25
974.021	2179.44
975.64	2163.42
977.26	2178.14
978.879	2154.04
980.498	2177.99
982.117	2159.39
983.736	2179.76
985.355	2168.36
986.973	2180.4
988.592	2159.17
990.21	2171.01
991.828	2159.6
993.446	2178.17
995.064	2159.65
996.682	2172.82
998.3	2159.57
999.917	2174.13
1001.535	2151.79
1003.152	2182.54
1004.769	2151.14
1006.387	2178.58
1008.003	2154.21
1009.62	2177.93
1011.237	2167.08
1012.854	2176.76
1014.47	2161.72
1016.086	2180.27
1017.703	2148.04
1019.319	2179.64
1020.935	2164.64
1022.55	2180.77
1024.166	2159.67
1025.782	2168.01
1027.397	2155.85
1029.012	2178.02
1030.627	2162.78
1032.243	2174.82
1033.857	2158.86
1035.472	2170.17
1037.087	2157.05
1038.701	2173.33
1040.316	2164.1
1041.93	2174.98
1043.544	2157.01
1045.158	2169.58
1046.772	2154.12
1048.386	2178.33
1049.999	2160.14
1051.613	2169.86
1053.226	2155.08
1054.839	2182.99
1056.452	2144.32
1058.065	2178.32
1059.678	2150.87
1061.29	2174.56
1062.903	2148.54
1064.515	2180.43
1066.127	2151.49
1067.74	2169.49
1069.351	2154.11
1070.963	2173.48
1072.575	2155.65
1074.186	2168.51
1075.798	2159.44
1077.409	2176.56
1079.02	2151.44
1080.631	2170.26
1082.242	2143.98
1083.853	2170.54
1085.463	2151.31
1087.074	2170.29
1088.684	2152.59
1090.294	2170.83
1091.904	2146.22
1093.514	2169.25
1095.124	2156.42
1096.733	2171.72
1098.343	2145.09
1099.952	2170.17
1101.561	2149.44
1103.17	2173.05
1104.779	2152.59
1106.388	2176.18
1107.996	2147.71
1109.605	2170.52
1111.213	2148.47
1112.821	2167.83
1114.429	2153.03
1116.037	2166.65
1117.645	2151.02
1119.252	2169.29
1120.86	2146.14
1122.467	2168.83
1124.074	2149.2
1125.681	2180.85
1127.288	2162.24
1128.895	2180.39
1130.501	2154.06
1132.108	2169.54
1133.714	2148.24
1135.32	2176.64
1136.926	2150.69
1138.532	2171.65
1140.138	2148.34
1141.743	2167.27
1143.349	2146.38
1144.954	2184.65
1146.559	2161.56
1148.164	2166.73
1149.768	2147.55
1151.373	2185.01
1152.978	2148.01
1154.582	2165.93
1156.186	2143.37
1157.79	2168.19
1159.394	2156.5
1160.998	2172.34
1162.601	2154.04
1164.205	2172.59
1165.808	2153.97
1167.411	2156.98
1169.014	2160.37
1170.617	2178.05
1172.219	2144.11
1173.822	2172.86
1175.424	2153.94
1177.026	2186.63
1178.628	2152.91
1180.23	2164.39
1181.832	2151.7
1183.433	2176.86
1185.035	2149.95
1186.636	2175.24
1188.237	2149.13
1189.838	2167.95
1191.439	2162.76
1193.04	2166.95
1194.64	2162.29
1196.24	2156.87
1197.84	2149.35
1199.44	2172.68
1201.04	2151.81
1202.64	2178.36
1204.239	2150.22
1205.839	2171.29
1207.438	2152.06
1209.037	2169.89
1210.636	2160.23
1212.235	2170.54
1213.833	2141.77
1215.432	2174.28
1217.03	2145.5
1218.628	2170.71
1220.226	2143.18
1221.823	2173.62
1223.421	2146.61
1225.018	2163.61
1226.616	2148.25
1228.213	2163.4
1229.81	2147.48
1231.407	2176.92
1233.003	2147.71
1234.6	2174.93
1236.196	2153.7
1237.792	2165.28
1239.388	2143.35
1240.984	2167.39
1242.579	2139.73
1244.175	2173.33
1245.77	2147.65
1247.365	2167.49
1248.96	2146.92
1250.555	2169.05
1252.149	2148.39
1253.744	2166.98
1255.338	2141.09
1256.932	2162.89
1258.526	2147.15
1260.12	2163.29
1261.714	2150.53
1263.307	2172.51
1264.9	2147.05
1266.494	2164.42
1268.086	2148.43
1269.679	2162.11
1271.272	2142.37
1272.864	2164.89
1274.456	2147.04
1276.049	2163.73
1277.64	2145.29
1279.232	2169.78
1280.824	2138.83
1282.415	2163.86
1284.006	2159.19
1285.597	2163.21
1287.188	2139.76
1288.779	2163.45
1290.37	2141.31
1291.96	2164
1293.55	2142.31
1295.14	2165.46
1296.73	2134.17
1298.32	2166.83
1299.909	2154.49
1301.499	2155.04
1303.088	2148.73
1304.677	2166.63
1306.265	2137.79
1307.854	2161.84
1309.442	2143.49
1311.031	2162.37
1312.619	2145.13
1314.207	2156.61
1315.794	2143.77
1317.382	2160.03
1318.969	2146.31
1320.557	2162.79
1322.144	2140.06
1323.73	2158.87
1325.317	2143.79
1326.904	2160.27
1328.49	2135.78
1330.076	2166.41
1331.662	2140.97
1333.248	2159.62
1334.833	2161.02
1336.419	2166.67
1338.004	2138.78
1339.589	2159.33
1341.174	2144.52
1342.758	2166.73
1344.343	2130.68
1345.927	2170.59
1347.511	2135.3
1349.095	2155.28
1350.679	2135.68
1352.263	2156.77
1353.846	2141.6
1355.429	2167.99
1357.012	2136.85
1358.595	2155.28
1360.178	2132.19
1361.76	2157.5
1363.343	2142.37
1364.925	2159.35
1366.507	2142.56
1368.088	2158.67
1369.67	2135.42
1371.251	2155.08
1372.832	2134.76
1374.413	2153.23
1375.994	2147.05
1377.575	2156.45
1379.155	2142.69
1380.735	2147.35
1382.316	2133.91
1383.895	2161.67
1385.475	2142.55
1387.055	2163.56
1388.634	2140.86
1390.213	2156.59
1391.792	2141.43
1393.371	2162.39
1394.949	2153.87
1396.527	2160.74
1398.106	2146.15
1399.684	2160.72
1401.261	2144.01
1402.839	2155.7
1404.416	2142.14
1405.993	2158.54
1407.57	2144.64
1409.147	2155.37
1410.724	2137.4
1412.3	2156.44
1413.876	2136.67
1415.452	2149.63
1417.028	2155.25
1418.604	2167.9
1420.179	2146.3
1421.755	2155.61
1423.33	2142.37
1424.905	2156.45
1426.479	2145.98
1428.054	2154.74
1429.628	2136.9
1431.202	2154.49
1432.776	2138.15
1434.35	2160.27
1435.923	2142.46
1437.496	2160.21
1439.069	2135.58
1440.642	2162.4
1442.215	2137.59
1443.788	2151.65
1445.36	2149.26
1446.932	2161.81
1448.504	2135.83
1450.076	2144.65
1451.647	2144.56
1453.218	2164.08
1454.789	2145.85
1456.36	2158.14
1457.931	2142.14
1459.502	2149.01
1461.072	2143.07
1462.642	2161.95
1464.212	2138.69
1465.781	2160.19
1467.351	2155.82
1468.92	2151.24
1470.489	2143.21
1472.058	2162.3
1473.627	2133.64
1475.195	2143.01
1476.764	2135.19
1478.332	2155.82
1479.9	2137.51
1481.467	2155.35
1483.035	2141.91
1484.602	2163.53
1486.169	2152.58
1487.736	2162.65
1489.302	2126.91
1490.869	2140.68
1492.435	2133.21
1494.001	2149.61
1495.567	2134.63
1497.132	2149.82
1498.698	2142.1
1500.263	2158.86
1501.828	2138.74
1503.393	2154.87
1504.957	2140.45
1506.521	2151.33
1508.086	2125.3
1509.65	2157.7
1511.213	2136.2
1512.777	2160.53
1514.34	2127.78
1515.903	2140.96
1517.466	2132.3
1519.029	2153.19
1520.591	2139.7
1522.153	2153.18
1523.715	2129.15
1525.277	2143.98
1526.839	2131.61
1528.4	2142.61
1529.961	2137.43
1531.522	2153.76
1533.083	2137.2
1534.643	2150.46
1536.204	2137.61
1537.764	2163.54
1539.324	2134.29
1540.883	2146.66
1542.443	2143.3
1544.002	2149.68
1545.561	2134.68
1547.12	2166.94
1548.679	2127.68
1550.237	2144.79
1551.795	2131.52
1553.353	2155.38
1554.911	2141.81
1556.468	2155.22
1558.026	2135.29
1559.583	2143.54
1561.139	2142.56
1562.696	2153.18
1564.252	2131.52
1565.809	2146.11
1567.365	2138.28
1568.92	2146.73
1570.476	2139.4
1572.031	2159.02
1573.586	2131.86
1575.141	2149.12
1576.696	2160.18
1578.25	2155.16
1579.805	2137.91
1581.359	2148.11
1582.912	2144.55
1584.466	2157.29
1586.019	2128.73
1587.572	2166.68
1589.125	2132.03
1590.678	2150.52
1592.23	2137.35
1593.782	2146.18
1595.334	2133.75
1596.886	2148.87
1598.438	2143.87
1599.989	2142.94
1601.54	2140.39
1603.091	2141.19
1604.642	2133.71
1606.192	2149.63
1607.742	2159.75
1609.292	2147.7
1610.842	2148.39
1612.391	2151.93
1613.941	2134.54
1615.49	2152.36
1617.038	2145.18
1618.587	2149.57
1620.135	2134.37
1621.684	2146.62
1623.231	2118.89
1624.779	2147.49
1626.327	2137.12
1627.874	2149.09
1629.421	2126.63
1630.968	2151.12
1632.514	2139.9
1634.06	2138.4
1635.606	2137.65
1637.152	2143.08
1638.698	2127.64
1640.243	2140.69
1641.788	2130.98
1643.333	2141.24
1644.878	2138.36
1646.422	2149.25
1647.967	2128.75
1649.511	2137.12
1651.054	2136.84
1652.598	2148.15
1654.141	2130.6
1655.684	2137.08
1657.227	2123.45
1658.77	2147.89
1660.312	2115.75
1661.854	2133.22
1663.396	2121.84
1664.937	2148.53
1666.479	2136.73
1668.02	2143.06
1669.561	2128.19
1671.102	2129.69
1672.642	2138.11
1674.182	2143.32
1675.722	2142.2
1677.262	2134.87
1678.801	2127.62
1680.341	2145.37
1681.88	2141.27
1683.418	2135.75
1684.957	2130.73
1686.495	2150.94
1688.033	2138.24
1689.571	2144.68
1691.109	2138.69
1692.646	2134.63
1694.183	2132.07
1695.72	2130.66
1697.257	2124.03
1698.793	2129.83
1700.329	2127.08
1701.865	2134.96
1703.401	2120.46
1704.936	2129.49
1706.471	2130.39
1708.006	2126.53
1709.541	2129.71
