# Supplementary material for: Exciton thermal radiation from macroscale membranes composed of chirality-sorted carbon nanotubes and its control
Source: Nat Commun. 2026 Jul 29;17:6967. doi: 10.1038/s41467-026-75711-4 (PMC13421534; doi:10.1038/s41467-026-75711-4)
Supplement: Supplementary file 4 — Source Data [file 41467_2026_75711_MOESM4_ESM.zip › Source data/Supplementary_Data_17_haeting_400K_bg.txt]

Data from MK75SS02_2_NIR_400K_sig_bg_NQ51B19821__0__55.txt Node

Date: Mon Nov 17 13:00:35 JST 2025
User: ymlab
Spectrometer: NQ51B1982
Trigger mode: 0
Integration Time (sec): 1.000000E-1
Scans to average: 1
Nonlinearity correction enabled: false
Boxcar width: 0
Storing dark spectrum: false
XAxis mode: Wavelengths
Number of Pixels in Spectrum: 512
>>>>>Begin Spectral Data<<<<<
899.399	2174
901.024	2135
902.648	2181
904.273	2152
905.897	2177
907.522	2153
909.146	2172
910.77	2152
912.394	2170
914.018	2147
915.642	2181
917.265	2153
918.889	2173
920.512	2159
922.136	2184
923.759	2149
925.382	2185
927.005	2152
928.628	2179
930.251	2153
931.873	2188
933.496	2141
935.118	2198
936.74	2145
938.363	2189
939.985	2157
941.607	2183
943.228	2170
944.85	2186
946.472	2154
948.093	2184
949.715	2152
951.336	2191
952.957	2156
954.578	2187
956.199	2134
957.82	2193
959.44	2147
961.061	2186
962.681	2146
964.302	2181
965.922	2156
967.542	2191
969.162	2184
970.782	2179
972.401	2155
974.021	2184
975.64	2157
977.26	2176
978.879	2147
980.498	2184
982.117	2144
983.736	2185
985.355	2146
986.973	2187
988.592	2143
990.21	2178
991.828	2151
993.446	2177
995.064	2154
996.682	2176
998.3	2151
999.917	2178
1001.535	2147
1003.152	2186
1004.769	2148
1006.387	2184
1008.003	2136
1009.62	2181
1011.237	2146
1012.854	2179
1014.47	2148
1016.086	2179
1017.703	2143
1019.319	2179
1020.935	2158
1022.55	2179
1024.166	2153
1025.782	2165
1027.397	2151
1029.012	2178
1030.627	2153
1032.243	2177
1033.857	2145
1035.472	2159
1037.087	2143
1038.701	2173
1040.316	2153
1041.93	2174
1043.544	2150
1045.158	2171
1046.772	2141
1048.386	2176
1049.999	2154
1051.613	2168
1053.226	2154
1054.839	2185
1056.452	2135
1058.065	2175
1059.678	2144
1061.29	2163
1062.903	2138
1064.515	2175
1066.127	2142
1067.74	2166
1069.351	2151
1070.963	2177
1072.575	2149
1074.186	2168
1075.798	2152
1077.409	2178
1079.02	2145
1080.631	2172
1082.242	2127
1083.853	2159
1085.463	2153
1087.074	2157
1088.684	2149
1090.294	2164
1091.904	2134
1093.514	2163
1095.124	2152
1096.733	2175
1098.343	2132
1099.952	2169
1101.561	2145
1103.17	2174
1104.779	2142
1106.388	2175
1107.996	2130
1109.605	2179
1111.213	2129
1112.821	2176
1114.429	2138
1116.037	2165
1117.645	2136
1119.252	2169
1120.86	2142
1122.467	2174
1124.074	2147
1125.681	2182
1127.288	2157
1128.895	2183
1130.501	2149
1132.108	2175
1133.714	2143
1135.32	2169
1136.926	2152
1138.532	2167
1140.138	2147
1141.743	2159
1143.349	2137
1144.954	2181
1146.559	2154
1148.164	2159
1149.768	2141
1151.373	2188
1152.978	2138
1154.582	2168
1156.186	2138
1157.79	2174
1159.394	2152
1160.998	2167
1162.601	2156
1164.205	2169
1165.808	2157
1167.411	2154
1169.014	2156
1170.617	2178
1172.219	2137
1173.822	2172
1175.424	2143
1177.026	2187
1178.628	2143
1180.23	2167
1181.832	2146
1183.433	2183
1185.035	2142
1186.636	2170
1188.237	2137
1189.838	2169
1191.439	2149
1193.04	2171
1194.64	2155
1196.24	2155
1197.84	2146
1199.44	2166
1201.04	2147
1202.64	2181
1204.239	2143
1205.839	2172
1207.438	2147
1209.037	2169
1210.636	2145
1212.235	2176
1213.833	2120
1215.432	2181
1217.03	2131
1218.628	2169
1220.226	2132
1221.823	2175
1223.421	2143
1225.018	2159
1226.616	2142
1228.213	2165
1229.81	2142
1231.407	2174
1233.003	2141
1234.6	2169
1236.196	2139
1237.792	2172
1239.388	2129
1240.984	2164
1242.579	2125
1244.175	2169
1245.77	2140
1247.365	2165
1248.96	2142
1250.555	2169
1252.149	2138
1253.744	2169
1255.338	2138
1256.932	2162
1258.526	2146
1260.12	2158
1261.714	2152
1263.307	2163
1264.9	2142
1266.494	2156
1268.086	2140
1269.679	2155
1271.272	2135
1272.864	2162
1274.456	2140
1276.049	2159
1277.64	2138
1279.232	2169
1280.824	2131
1282.415	2165
1284.006	2152
1285.597	2168
1287.188	2127
1288.779	2157
1290.37	2141
1291.96	2153
1293.55	2132
1295.14	2163
1296.73	2126
1298.32	2167
1299.909	2147
1301.499	2159
1303.088	2145
1304.677	2166
1306.265	2133
1307.854	2164
1309.442	2135
1311.031	2162
1312.619	2137
1314.207	2143
1315.794	2127
1317.382	2155
1318.969	2132
1320.557	2161
1322.144	2135
1323.73	2163
1325.317	2136
1326.904	2163
1328.49	2130
1330.076	2170
1331.662	2138
1333.248	2162
1334.833	2151
1336.419	2157
1338.004	2141
1339.589	2152
1341.174	2147
1342.758	2159
1344.343	2126
1345.927	2165
1347.511	2125
1349.095	2155
1350.679	2122
1352.263	2154
1353.846	2134
1355.429	2172
1357.012	2134
1358.595	2159
1360.178	2127
1361.76	2152
1363.343	2129
1364.925	2153
1366.507	2135
1368.088	2153
1369.67	2126
1371.251	2159
1372.832	2127
1374.413	2154
1375.994	2142
1377.575	2158
1379.155	2137
1380.735	2149
1382.316	2129
1383.895	2161
1385.475	2131
1387.055	2159
1388.634	2129
1390.213	2158
1391.792	2127
1393.371	2162
1394.949	2147
1396.527	2161
1398.106	2138
1399.684	2166
1401.261	2140
1402.839	2156
1404.416	2138
1405.993	2158
1407.57	2132
1409.147	2165
1410.724	2116
1412.3	2168
1413.876	2119
1415.452	2158
1417.028	2142
1418.604	2168
1420.179	2142
1421.755	2152
1423.33	2134
1424.905	2159
1426.479	2138
1428.054	2163
1429.628	2129
1431.202	2151
1432.776	2142
1434.35	2153
1435.923	2142
1437.496	2153
1439.069	2127
1440.642	2162
1442.215	2136
1443.788	2154
1445.36	2140
1446.932	2159
1448.504	2127
1450.076	2152
1451.647	2136
1453.218	2164
1454.789	2136
1456.36	2167
1457.931	2127
1459.502	2143
1461.072	2125
1462.642	2159
1464.212	2127
1465.781	2163
1467.351	2151
1468.92	2151
1470.489	2137
1472.058	2163
1473.627	2126
1475.195	2143
1476.764	2127
1478.332	2149
1479.9	2127
1481.467	2166
1483.035	2124
1484.602	2163
1486.169	2137
1487.736	2163
1489.302	2111
1490.869	2143
1492.435	2127
1494.001	2149
1495.567	2127
1497.132	2154
1498.698	2138
1500.263	2163
1501.828	2132
1503.393	2147
1504.957	2137
1506.521	2141
1508.086	2121
1509.65	2146
1511.213	2126
1512.777	2159
1514.34	2118
1515.903	2143
1517.466	2121
1519.029	2157
1520.591	2132
1522.153	2155
1523.715	2122
1525.277	2143
1526.839	2123
1528.4	2137
1529.961	2122
1531.522	2155
1533.083	2126
1534.643	2149
1536.204	2127
1537.764	2159
1539.324	2126
1540.883	2148
1542.443	2138
1544.002	2153
1545.561	2131
1547.12	2170
1548.679	2120
1550.237	2150
1551.795	2122
1553.353	2148
1554.911	2127
1556.468	2156
1558.026	2120
1559.583	2142
1561.139	2134
1562.696	2153
1564.252	2129
1565.809	2145
1567.365	2137
1568.92	2149
1570.476	2133
1572.031	2157
1573.586	2121
1575.141	2159
1576.696	2146
1578.25	2161
1579.805	2130
1581.359	2143
1582.912	2138
1584.466	2158
1586.019	2119
1587.572	2168
1589.125	2129
1590.678	2149
1592.23	2135
1593.782	2150
1595.334	2127
1596.886	2146
1598.438	2136
1599.989	2150
1601.54	2123
1603.091	2143
1604.642	2122
1606.192	2141
1607.742	2150
1609.292	2153
1610.842	2143
1612.391	2151
1613.941	2127
1615.49	2153
1617.038	2138
1618.587	2155
1620.135	2127
1621.684	2146
1623.231	2106
1624.779	2150
1626.327	2123
1627.874	2147
1629.421	2116
1630.968	2149
1632.514	2136
1634.06	2143
1635.606	2135
1637.152	2141
1638.698	2126
1640.243	2142
1641.788	2126
1643.333	2146
1644.878	2135
1646.422	2153
1647.967	2119
1649.511	2147
1651.054	2125
1652.598	2153
1654.141	2119
1655.684	2136
1657.227	2117
1658.77	2148
1660.312	2107
1661.854	2134
1663.396	2116
1664.937	2156
1666.479	2133
1668.02	2150
1669.561	2119
1671.102	2125
1672.642	2127
1674.182	2136
1675.722	2135
1677.262	2132
1678.801	2125
1680.341	2143
1681.88	2134
1683.418	2139
1684.957	2126
1686.495	2153
1688.033	2137
1689.571	2148
1691.109	2126
1692.646	2139
1694.183	2116
1695.72	2146
1697.257	2110
1698.793	2135
1700.329	2120
1701.865	2133
1703.401	2120
1704.936	2131
1706.471	2122
1708.006	2131
1709.541	2131
