# Supplementary material for: Exciton thermal radiation from macroscale membranes composed of chirality-sorted carbon nanotubes and its control
Source: Nat Commun. 2026 Jul 29;17:6967. doi: 10.1038/s41467-026-75711-4 (PMC13421534; doi:10.1038/s41467-026-75711-4)
Supplement: Supplementary file 4 — Source Data [file 41467_2026_75711_MOESM4_ESM.zip › Source data/Supplementary_Data_5_800K.txt]

Data from AT069_NQ51B19821__26__15-48-34-361.txt Node

Date: Mon Sep 30 15:48:34 JST 2024
User: ymlab
Spectrometer: NQ51B1982
Trigger mode: 0
Integration Time (sec): 8.000000E-2
Scans to average: 100
Nonlinearity correction enabled: false
Boxcar width: 0
Storing dark spectrum: false
XAxis mode: Wavelengths
Number of Pixels in Spectrum: 512
>>>>>Begin Spectral Data<<<<<
899.399	7821.69
901.024	7903.86
902.648	8139.09
904.273	8247.6
905.897	8468.49
907.522	8575.02
909.146	8816.9
910.77	8919.62
912.394	9184.68
914.018	9362.24
915.642	9734.19
917.265	10170.89
918.889	10890.27
920.512	11519.64
922.136	12199.45
923.759	12572.72
925.382	13096.35
927.005	13344.01
928.628	13741.7
930.251	13893.88
931.873	14253.34
933.496	14339.1
935.118	14629.98
936.74	14698.55
938.363	15007.17
939.985	15124.2
941.607	15429.85
943.228	15450.99
944.85	15698.8
946.472	15737.51
948.093	15993.24
949.715	16009.77
951.336	16307.67
952.957	16379.26
954.578	16571.78
956.199	16597.07
957.82	16893.36
959.44	16936.57
961.061	17252.52
962.681	17236.96
964.302	17516.88
965.922	17592.57
967.542	17875.76
969.162	17936.19
970.782	18172.01
972.401	18189.47
974.021	18493.32
975.64	18507.33
977.26	18859.08
978.879	18865.36
980.498	19117.65
982.117	19140.08
983.736	19469.5
985.355	19567.33
986.973	19793.59
988.592	19787
990.21	20058.43
991.828	20066.13
993.446	20352.5
995.064	20352.85
996.682	20510.61
998.3	20534.92
999.917	20875.28
1001.535	20841.79
1003.152	21075.23
1004.769	20930.15
1006.387	21218.88
1008.003	21201.83
1009.62	21232.86
1011.237	21207.03
1012.854	21397.09
1014.47	21312.46
1016.086	21449.6
1017.703	21243.29
1019.319	21501.81
1020.935	21307.83
1022.55	21471.24
1024.166	21238.1
1025.782	21325.26
1027.397	21176.45
1029.012	21250.97
1030.627	20961.1
1032.243	20961.74
1033.857	20698.39
1035.472	20699.74
1037.087	20422.14
1038.701	20512.91
1040.316	20281.8
1041.93	20231.22
1043.544	19914.44
1045.158	19880.98
1046.772	19551.03
1048.386	19527.23
1049.999	19223.91
1051.613	19148.12
1053.226	18687.96
1054.839	18703.67
1056.452	18308.26
1058.065	18270.01
1059.678	17924.61
1061.29	17866.97
1062.903	17493.47
1064.515	17364.5
1066.127	17135.33
1067.74	17082.16
1069.351	16772.5
1070.963	16754.51
1072.575	16505.63
1074.186	16415.37
1075.798	16115.96
1077.409	16140.64
1079.02	15826.62
1080.631	15895.65
1082.242	15636.18
1083.853	15598.8
1085.463	15351.76
1087.074	15437.85
1088.684	15354.19
1090.294	15433.32
1091.904	15209.66
1093.514	15261.71
1095.124	15123.98
1096.733	15266.6
1098.343	15271.1
1099.952	15411.88
1101.561	15270.21
1103.17	15478.07
1104.779	15501.17
1106.388	15618.66
1107.996	15582.48
1109.605	15781.65
1111.213	15827.08
1112.821	16059.87
1114.429	16137.06
1116.037	16361.45
1117.645	16399.06
1119.252	16683.49
1120.86	16764.21
1122.467	17003.1
1124.074	17113.11
1125.681	17481.94
1127.288	17640.46
1128.895	18074.47
1130.501	18335.46
1132.108	18745.74
1133.714	18724.45
1135.32	18938.83
1136.926	19396.27
1138.532	19983.13
1140.138	20170.82
1141.743	20494.9
1143.349	20721.49
1144.954	21050.38
1146.559	21143.52
1148.164	21762.82
1149.768	21977.43
1151.373	22354.11
1152.978	22630.44
1154.582	23039.9
1156.186	23321.62
1157.79	23873.47
1159.394	24036.04
1160.998	24360.9
1162.601	24679.04
1164.205	25161.87
1165.808	25126.49
1167.411	25741.69
1169.014	25951.65
1170.617	26134.1
1172.219	26223.33
1173.822	26764.45
1175.424	26892.89
1177.026	27401.4
1178.628	27431.52
1180.23	27720.23
1181.832	27742.66
1183.433	28257.47
1185.035	28273.56
1186.636	28396.79
1188.237	28394.62
1189.838	28750.88
1191.439	28868.27
1193.04	29109.63
1194.64	29082.78
1196.24	29496.65
1197.84	29363.56
1199.44	29697.98
1201.04	29935.32
1202.64	30116.05
1204.239	30134.15
1205.839	30396.46
1207.438	30121.53
1209.037	30918.23
1210.636	30664.36
1212.235	30810.06
1213.833	30896.42
1215.432	30944.87
1217.03	30957.82
1218.628	31554.17
1220.226	31421.9
1221.823	31797.5
1223.421	31506.57
1225.018	31908.28
1226.616	31759.53
1228.213	31705.63
1229.81	31456.1
1231.407	31825.45
1233.003	31676.74
1234.6	32232.44
1236.196	32107.9
1237.792	32434.65
1239.388	32228.61
1240.984	32503.25
1242.579	32607.62
1244.175	32762.26
1245.77	32643.24
1247.365	33244.45
1248.96	32922.81
1250.555	33314.76
1252.149	32976.1
1253.744	33697.07
1255.338	33520.72
1256.932	33771.48
1258.526	34186.63
1260.12	34437.68
1261.714	34650.16
1263.307	34909.06
1264.9	34846.14
1266.494	35107.35
1268.086	34792.14
1269.679	35522.14
1271.272	35231.53
1272.864	35558.36
1274.456	35585.9
1276.049	36036.37
1277.64	36059.8
1279.232	36202.55
1280.824	36172.25
1282.415	36279.46
1284.006	36683.1
1285.597	36889.53
1287.188	36715.66
1288.779	37072.22
1290.37	37272.16
1291.96	37694.07
1293.55	37290.95
1295.14	37952.43
1296.73	37359.95
1298.32	38426.75
1299.909	38038.18
1301.499	38482.02
1303.088	38439.23
1304.677	39033.14
1306.265	38491.11
1307.854	39108.68
1309.442	39070.69
1311.031	39647.69
1312.619	40022.6
1314.207	39865.11
1315.794	40028.38
1317.382	40539.06
1318.969	40632.06
1320.557	40474.61
1322.144	40424.13
1323.73	40704.24
1325.317	41190.58
1326.904	41298.51
1328.49	41045.81
1330.076	41276.34
1331.662	41462.4
1333.248	41511.49
1334.833	41801.35
1336.419	41898.95
1338.004	41759.01
1339.589	42199.46
1341.174	42011.2
1342.758	42134.77
1344.343	41866.23
1345.927	41844.72
1347.511	41067.68
1349.095	40914.13
1350.679	40818.24
1352.263	40651.24
1353.846	40467
1355.429	38448.16
1357.012	38779.21
1358.595	38871.44
1360.178	37636.07
1361.76	35272.81
1363.343	37404.1
1364.925	36402.81
1366.507	38585.11
1368.088	37121.99
1369.67	38142.3
1371.251	37139.97
1372.832	37651.81
1374.413	37761.53
1375.994	36864.29
1377.575	36000.48
1379.155	34589.41
1380.735	30957.57
1382.316	30850.04
1383.895	30999.66
1385.475	32656.9
1387.055	34086.86
1388.634	33763.04
1390.213	35635.71
1391.792	34614.28
1393.371	34612.22
1394.949	33884.95
1396.527	33535.99
1398.106	36514.15
1399.684	35709.17
1401.261	34231.47
1402.839	37487.12
1404.416	36407.5
1405.993	37092.91
1407.57	36814.15
1409.147	37678.94
1410.724	37876.26
1412.3	38998.71
1413.876	38069.89
1415.452	38709.52
1417.028	39440.75
1418.604	39333.68
1420.179	39282.78
1421.755	40124.24
1423.33	40268.72
1424.905	39853.13
1426.479	40421.98
1428.054	40558.63
1429.628	40781.89
1431.202	40797.97
1432.776	40170.69
1434.35	41125.26
1435.923	40873.59
1437.496	41509.57
1439.069	40765.97
1440.642	41462.64
1442.215	40829.2
1443.788	41699.27
1445.36	40725.82
1446.932	41019.89
1448.504	41374.66
1450.076	41053.66
1451.647	41252.08
1453.218	41506.45
1454.789	41665.93
1456.36	41710.22
1457.931	41129.67
1459.502	41825.08
1461.072	41117.38
1462.642	41748.68
1464.212	40740.83
1465.781	41492.06
1467.351	40799.38
1468.92	40829.84
1470.489	40608.06
1472.058	40326.98
1473.627	40684.18
1475.195	41418.44
1476.764	41374.59
1478.332	41676.35
1479.9	40697.17
1481.467	41341.83
1483.035	41224.49
1484.602	41668.18
1486.169	41731.35
1487.736	41599.49
1489.302	41631.87
1490.869	41096.17
1492.435	40768.99
1494.001	41431.26
1495.567	40844.4
1497.132	41470.43
1498.698	40280.33
1500.263	41061.43
1501.828	40618.77
1503.393	40296.85
1504.957	39995.39
1506.521	39436.24
1508.086	39554.97
1509.65	40116.01
1511.213	39800.49
1512.777	40483.74
1514.34	39777.64
1515.903	40283.14
1517.466	39880.94
1519.029	39682.03
1520.591	39821.05
1522.153	39909.48
1523.715	39811.94
1525.277	40213.12
1526.839	39298.41
1528.4	40259.99
1529.961	39682.84
1531.522	40411.72
1533.083	40079.35
1534.643	39832.29
1536.204	39817.28
1537.764	39487.54
1539.324	38856.85
1540.883	39445.53
1542.443	38831.87
1544.002	39079.47
1545.561	39142.82
1547.12	39223.65
1548.679	39291.78
1550.237	38893.35
1551.795	38702.33
1553.353	39242.7
1554.911	38331.44
1556.468	38944.52
1558.026	38618.62
1559.583	38085.04
1561.139	38349.84
1562.696	38051.4
1564.252	37404.7
1565.809	38478.99
1567.365	37772.17
1568.92	37829.66
1570.476	37434.45
1572.031	37562.13
1573.586	38035.06
1575.141	38121.08
1576.696	36970.72
1578.25	37622.19
1579.805	36467.36
1581.359	36754.84
1582.912	37181.62
1584.466	36936.81
1586.019	36913.73
1587.572	37252.5
1589.125	35978.11
1590.678	37204.13
1592.23	36515.23
1593.782	35824.29
1595.334	36501.11
1596.886	36470.14
1598.438	36202.63
1599.989	36481.8
1601.54	36108.29
1603.091	36378.48
1604.642	36724.32
1606.192	36155.99
1607.742	35529.48
1609.292	35974.68
1610.842	35530.68
1612.391	35799.09
1613.941	35651.41
1615.49	35586.92
1617.038	35260.05
1618.587	35123.36
1620.135	34278.73
1621.684	34377.2
1623.231	34361.62
1624.779	33823.5
1626.327	33667.28
1627.874	34047.18
1629.421	33365.06
1630.968	33561.46
1632.514	33005.31
1634.06	32722.19
1635.606	32549.08
1637.152	32512.2
1638.698	31356.69
1640.243	31568.94
1641.788	31129.97
1643.333	30624.02
1644.878	30182.92
1646.422	29658.27
1647.967	28046.5
1649.511	27399.34
1651.054	26039.48
1652.598	24018.62
1654.141	22422.01
1655.684	21064.86
1657.227	19484.61
1658.77	18392.46
1660.312	16987.38
1661.854	15669.23
1663.396	14570.58
1664.937	13630.96
1666.479	12332.79
1668.02	11416.38
1669.561	10529.56
1671.102	9877.09
1672.642	9285.3
1674.182	8822.22
1675.722	8231.32
1677.262	7803.15
1678.801	7323.18
1680.341	6886.64
1681.88	6535.06
1683.418	6289.81
1684.957	5877.07
1686.495	5605.16
1688.033	5347.74
1689.571	5161.72
1691.109	4949.62
1692.646	4826.16
1694.183	4629.87
1695.72	4458.68
1697.257	4297.11
1698.793	4215.87
1700.329	4073.88
1701.865	3980.22
1703.401	3865.99
1704.936	3792.45
1706.471	3675.61
1708.006	3600.62
1709.541	3523.25
