# Supplementary material for: Exciton thermal radiation from macroscale membranes composed of chirality-sorted carbon nanotubes and its control
Source: Nat Commun. 2026 Jul 29;17:6967. doi: 10.1038/s41467-026-75711-4 (PMC13421534; doi:10.1038/s41467-026-75711-4)
Supplement: Supplementary file 4 — Source Data [file 41467_2026_75711_MOESM4_ESM.zip › Source data/Supplementary_Data_17_haeting_450K.txt]

Data from MK75SS02_2_NIR_450K_sig_NQ51B19821__0__57.txt Node

Date: Mon Nov 17 13:06:16 JST 2025
User: ymlab
Spectrometer: NQ51B1982
Trigger mode: 0
Integration Time (sec): 1.000000E-1
Scans to average: 1
Nonlinearity correction enabled: false
Boxcar width: 0
Storing dark spectrum: false
XAxis mode: Wavelengths
Number of Pixels in Spectrum: 512
>>>>>Begin Spectral Data<<<<<
899.399	2867
901.024	2848
902.648	2909
904.273	2936
905.897	2976
907.522	2990
909.146	3033
910.77	3020
912.394	3087
914.018	3102
915.642	3166
917.265	3181
918.889	3282
920.512	3360
922.136	3496
923.759	3565
925.382	3695
927.005	3740
928.628	3855
930.251	3861
931.873	3960
933.496	3989
935.118	4097
936.74	4080
938.363	4123
939.985	4121
941.607	4246
943.228	4251
944.85	4329
946.472	4299
948.093	4363
949.715	4396
951.336	4508
952.957	4446
954.578	4520
956.199	4445
957.82	4545
959.44	4531
961.061	4578
962.681	4576
964.302	4652
965.922	4603
967.542	4721
969.162	4722
970.782	4722
972.401	4671
974.021	4719
975.64	4673
977.26	4735
978.879	4706
980.498	4813
982.117	4749
983.736	4789
985.355	4748
986.973	4795
988.592	4737
990.21	4756
991.828	4749
993.446	4775
995.064	4750
996.682	4811
998.3	4783
999.917	4790
1001.535	4668
1003.152	4697
1004.769	4595
1006.387	4611
1008.003	4519
1009.62	4551
1011.237	4566
1012.854	4469
1014.47	4365
1016.086	4383
1017.703	4290
1019.319	4269
1020.935	4200
1022.55	4179
1024.166	4078
1025.782	4026
1027.397	3975
1029.012	3919
1030.627	3844
1032.243	3812
1033.857	3742
1035.472	3743
1037.087	3645
1038.701	3616
1040.316	3532
1041.93	3507
1043.544	3416
1045.158	3386
1046.772	3338
1048.386	3330
1049.999	3273
1051.613	3271
1053.226	3214
1054.839	3218
1056.452	3141
1058.065	3166
1059.678	3130
1061.29	3163
1062.903	3105
1064.515	3151
1066.127	3122
1067.74	3167
1069.351	3159
1070.963	3219
1072.575	3179
1074.186	3225
1075.798	3246
1077.409	3308
1079.02	3281
1080.631	3352
1082.242	3347
1083.853	3421
1085.463	3437
1087.074	3516
1088.684	3542
1090.294	3631
1091.904	3597
1093.514	3719
1095.124	3716
1096.733	3876
1098.343	3904
1099.952	3966
1101.561	3976
1103.17	4081
1104.779	4114
1106.388	4216
1107.996	4294
1109.605	4388
1111.213	4480
1112.821	4636
1114.429	4733
1116.037	4849
1117.645	4894
1119.252	4973
1120.86	4982
1122.467	5069
1124.074	5099
1125.681	5284
1127.288	5306
1128.895	5444
1130.501	5469
1132.108	5651
1133.714	5640
1135.32	5746
1136.926	5705
1138.532	5794
1140.138	5876
1141.743	5956
1143.349	5937
1144.954	6145
1146.559	6078
1148.164	6171
1149.768	6257
1151.373	6265
1152.978	6180
1154.582	6265
1156.186	6284
1157.79	6539
1159.394	6460
1160.998	6462
1162.601	6524
1164.205	6655
1165.808	6600
1167.411	6622
1169.014	6551
1170.617	6626
1172.219	6648
1173.822	6711
1175.424	6548
1177.026	6502
1178.628	6517
1180.23	6790
1181.832	6849
1183.433	6776
1185.035	6622
1186.636	6612
1188.237	6594
1189.838	6477
1191.439	6514
1193.04	6623
1194.64	6696
1196.24	6758
1197.84	6799
1199.44	7095
1201.04	7027
1202.64	6940
1204.239	6763
1205.839	6916
1207.438	6847
1209.037	7007
1210.636	7135
1212.235	7147
1213.833	7186
1215.432	7173
1217.03	7057
1218.628	7225
1220.226	7132
1221.823	7382
1223.421	7318
1225.018	7369
1226.616	7244
1228.213	7435
1229.81	7439
1231.407	7375
1233.003	7262
1234.6	7400
1236.196	7598
1237.792	7608
1239.388	7373
1240.984	7393
1242.579	7506
1244.175	7483
1245.77	7364
1247.365	7682
1248.96	7724
1250.555	7768
1252.149	7656
1253.744	7658
1255.338	7788
1256.932	7862
1258.526	7933
1260.12	8034
1261.714	7916
1263.307	7935
1264.9	8320
1266.494	8331
1268.086	8206
1269.679	8083
1271.272	8028
1272.864	8390
1274.456	8343
1276.049	8447
1277.64	8099
1279.232	8516
1280.824	8525
1282.415	8439
1284.006	8296
1285.597	8339
1287.188	8326
1288.779	8281
1290.37	8110
1291.96	8231
1293.55	8287
1295.14	8536
1296.73	8386
1298.32	8196
1299.909	8176
1301.499	8396
1303.088	8404
1304.677	8517
1306.265	8506
1307.854	8647
1309.442	8718
1311.031	8871
1312.619	8471
1314.207	8439
1315.794	8547
1317.382	8906
1318.969	8699
1320.557	8851
1322.144	8426
1323.73	8689
1325.317	8599
1326.904	8515
1328.49	8615
1330.076	8799
1331.662	8377
1333.248	8619
1334.833	8767
1336.419	8979
1338.004	8767
1339.589	8727
1341.174	8783
1342.758	8871
1344.343	8936
1345.927	8884
1347.511	8660
1349.095	8661
1350.679	8451
1352.263	8404
1353.846	8437
1355.429	8439
1357.012	8121
1358.595	8626
1360.178	8421
1361.76	8397
1363.343	8265
1364.925	7642
1366.507	7740
1368.088	7942
1369.67	8029
1371.251	7753
1372.832	7923
1374.413	8132
1375.994	8279
1377.575	8095
1379.155	7942
1380.735	7956
1382.316	7559
1383.895	7332
1385.475	7163
1387.055	7614
1388.634	7490
1390.213	7791
1391.792	8255
1393.371	8415
1394.949	7724
1396.527	7957
1398.106	7447
1399.684	7907
1401.261	8044
1402.839	7651
1404.416	8034
1405.993	7891
1407.57	7584
1409.147	7893
1410.724	7988
1412.3	7861
1413.876	8366
1415.452	8471
1417.028	8062
1418.604	8214
1420.179	8234
1421.755	8314
1423.33	8530
1424.905	8490
1426.479	8425
1428.054	8490
1429.628	8298
1431.202	8307
1432.776	8316
1434.35	8303
1435.923	8631
1437.496	8563
1439.069	8373
1440.642	8271
1442.215	8325
1443.788	8260
1445.36	8478
1446.932	8473
1448.504	8399
1450.076	8537
1451.647	8443
1453.218	8525
1454.789	8308
1456.36	8331
1457.931	8364
1459.502	8795
1461.072	8733
1462.642	8587
1464.212	8441
1465.781	8319
1467.351	8145
1468.92	8207
1470.489	8379
1472.058	8469
1473.627	8216
1475.195	8330
1476.764	8401
1478.332	8838
1479.9	8648
1481.467	8453
1483.035	8463
1484.602	8482
1486.169	8269
1487.736	8222
1489.302	7953
1490.869	8677
1492.435	8764
1494.001	8495
1495.567	8348
1497.132	8542
1498.698	8453
1500.263	8321
1501.828	8114
1503.393	8198
1504.957	8064
1506.521	8097
1508.086	8196
1509.65	8117
1511.213	7818
1512.777	7717
1514.34	7786
1515.903	8028
1517.466	7910
1519.029	8308
1520.591	8557
1522.153	8447
1523.715	8289
1525.277	8261
1526.839	8206
1528.4	8121
1529.961	8192
1531.522	7958
1533.083	7461
1534.643	7458
1536.204	7548
1537.764	7840
1539.324	7907
1540.883	7927
1542.443	7677
1544.002	7687
1545.561	7608
1547.12	7606
1548.679	7632
1550.237	8095
1551.795	7809
1553.353	7787
1554.911	7845
1556.468	7604
1558.026	7364
1559.583	7372
1561.139	7707
1562.696	7591
1564.252	7392
1565.809	7360
1567.365	7461
1568.92	7492
1570.476	7567
1572.031	7715
1573.586	7850
1575.141	7876
1576.696	7775
1578.25	7821
1579.805	7605
1581.359	7421
1582.912	7738
1584.466	8065
1586.019	7800
1587.572	7838
1589.125	7519
1590.678	7459
1592.23	7339
1593.782	7098
1595.334	7397
1596.886	7571
1598.438	7366
1599.989	7368
1601.54	7071
1603.091	7253
1604.642	7414
1606.192	7413
1607.742	7315
1609.292	7551
1610.842	7296
1612.391	7160
1613.941	7194
1615.49	7255
1617.038	7157
1618.587	7054
1620.135	6893
1621.684	7173
1623.231	7104
1624.779	7202
1626.327	6965
1627.874	6731
1629.421	6847
1630.968	6965
1632.514	6887
1634.06	7081
1635.606	6757
1637.152	6687
1638.698	6831
1640.243	7139
1641.788	7003
1643.333	6877
1644.878	6783
1646.422	6703
1647.967	6508
1649.511	6316
1651.054	5862
1652.598	5948
1654.141	5650
1655.684	5487
1657.227	5248
1658.77	4923
1660.312	4642
1661.854	4305
1663.396	4189
1664.937	4030
1666.479	3776
1668.02	3736
1669.561	3558
1671.102	3561
1672.642	3395
1674.182	3267
1675.722	3182
1677.262	3084
1678.801	3025
1680.341	2973
1681.88	2878
1683.418	2858
1684.957	2755
1686.495	2745
1688.033	2682
1689.571	2665
1691.109	2589
1692.646	2572
1694.183	2525
1695.72	2516
1697.257	2482
1698.793	2455
1700.329	2439
1701.865	2442
1703.401	2409
1704.936	2397
1706.471	2368
1708.006	2349
1709.541	2344
