# Supplementary material for: Exciton thermal radiation from macroscale membranes composed of chirality-sorted carbon nanotubes and its control
Source: Nat Commun. 2026 Jul 29;17:6967. doi: 10.1038/s41467-026-75711-4 (PMC13421534; doi:10.1038/s41467-026-75711-4)
Supplement: Supplementary file 4 — Source Data [file 41467_2026_75711_MOESM4_ESM.zip › Source data/Supplementary_Data_17_cooling_550K_bg.txt]

Data from MK75SS02_2_cool_NIR_550K_sig_bg_NQ51B19821__0__7.txt Node

Date: Mon Nov 17 15:03:06 JST 2025
User: ymlab
Spectrometer: NQ51B1982
Trigger mode: 0
Integration Time (sec): 1.000000E-1
Scans to average: 1
Nonlinearity correction enabled: false
Boxcar width: 0
Storing dark spectrum: false
XAxis mode: Wavelengths
Number of Pixels in Spectrum: 512
>>>>>Begin Spectral Data<<<<<
899.399	2173
901.024	2139
902.648	2187
904.273	2157
905.897	2180
907.522	2165
909.146	2187
910.77	2143
912.394	2173
914.018	2168
915.642	2171
917.265	2155
918.889	2173
920.512	2157
922.136	2185
923.759	2158
925.382	2180
927.005	2158
928.628	2177
930.251	2162
931.873	2185
933.496	2152
935.118	2186
936.74	2161
938.363	2177
939.985	2163
941.607	2177
943.228	2167
944.85	2181
946.472	2153
948.093	2187
949.715	2153
951.336	2190
952.957	2161
954.578	2180
956.199	2154
957.82	2181
959.44	2148
961.061	2180
962.681	2158
964.302	2178
965.922	2154
967.542	2191
969.162	2175
970.782	2186
972.401	2162
974.021	2178
975.64	2157
977.26	2182
978.879	2155
980.498	2175
982.117	2159
983.736	2183
985.355	2173
986.973	2186
988.592	2143
990.21	2171
991.828	2152
993.446	2191
995.064	2149
996.682	2175
998.3	2159
999.917	2178
1001.535	2149
1003.152	2187
1004.769	2150
1006.387	2181
1008.003	2157
1009.62	2180
1011.237	2157
1012.854	2179
1014.47	2154
1016.086	2173
1017.703	2142
1019.319	2181
1020.935	2155
1022.55	2183
1024.166	2159
1025.782	2173
1027.397	2150
1029.012	2178
1030.627	2162
1032.243	2175
1033.857	2159
1035.472	2172
1037.087	2158
1038.701	2169
1040.316	2170
1041.93	2167
1043.544	2159
1045.158	2159
1046.772	2148
1048.386	2176
1049.999	2157
1051.613	2173
1053.226	2147
1054.839	2185
1056.452	2145
1058.065	2183
1059.678	2149
1061.29	2173
1062.903	2143
1064.515	2179
1066.127	2142
1067.74	2168
1069.351	2153
1070.963	2169
1072.575	2148
1074.186	2175
1075.798	2157
1077.409	2177
1079.02	2148
1080.631	2170
1082.242	2144
1083.853	2175
1085.463	2149
1087.074	2171
1088.684	2143
1090.294	2171
1091.904	2133
1093.514	2177
1095.124	2143
1096.733	2180
1098.343	2137
1099.952	2171
1101.561	2147
1103.17	2175
1104.779	2145
1106.388	2178
1107.996	2145
1109.605	2173
1111.213	2143
1112.821	2170
1114.429	2135
1116.037	2181
1117.645	2138
1119.252	2175
1120.86	2133
1122.467	2169
1124.074	2143
1125.681	2189
1127.288	2156
1128.895	2187
1130.501	2151
1132.108	2171
1133.714	2154
1135.32	2175
1136.926	2146
1138.532	2175
1140.138	2143
1141.743	2159
1143.349	2135
1144.954	2184
1146.559	2156
1148.164	2163
1149.768	2151
1151.373	2184
1152.978	2146
1154.582	2168
1156.186	2143
1157.79	2175
1159.394	2153
1160.998	2175
1162.601	2155
1164.205	2159
1165.808	2157
1167.411	2150
1169.014	2160
1170.617	2175
1172.219	2139
1173.822	2169
1175.424	2150
1177.026	2186
1178.628	2143
1180.23	2169
1181.832	2155
1183.433	2183
1185.035	2151
1186.636	2175
1188.237	2151
1189.838	2162
1191.439	2155
1193.04	2165
1194.64	2154
1196.24	2153
1197.84	2143
1199.44	2175
1201.04	2147
1202.64	2177
1204.239	2143
1205.839	2176
1207.438	2154
1209.037	2175
1210.636	2158
1212.235	2175
1213.833	2143
1215.432	2173
1217.03	2137
1218.628	2170
1220.226	2133
1221.823	2175
1223.421	2141
1225.018	2171
1226.616	2143
1228.213	2164
1229.81	2146
1231.407	2178
1233.003	2145
1234.6	2177
1236.196	2155
1237.792	2170
1239.388	2140
1240.984	2159
1242.579	2138
1244.175	2175
1245.77	2143
1247.365	2163
1248.96	2143
1250.555	2175
1252.149	2147
1253.744	2171
1255.338	2137
1256.932	2165
1258.526	2150
1260.12	2168
1261.714	2143
1263.307	2168
1264.9	2152
1266.494	2153
1268.086	2151
1269.679	2158
1271.272	2141
1272.864	2159
1274.456	2143
1276.049	2167
1277.64	2141
1279.232	2175
1280.824	2137
1282.415	2165
1284.006	2158
1285.597	2169
1287.188	2139
1288.779	2154
1290.37	2139
1291.96	2158
1293.55	2135
1295.14	2159
1296.73	2127
1298.32	2164
1299.909	2151
1301.499	2155
1303.088	2143
1304.677	2169
1306.265	2135
1307.854	2169
1309.442	2135
1311.031	2159
1312.619	2141
1314.207	2151
1315.794	2136
1317.382	2159
1318.969	2137
1320.557	2159
1322.144	2139
1323.73	2164
1325.317	2140
1326.904	2159
1328.49	2133
1330.076	2167
1331.662	2135
1333.248	2168
1334.833	2164
1336.419	2159
1338.004	2134
1339.589	2152
1341.174	2143
1342.758	2167
1344.343	2121
1345.927	2173
1347.511	2138
1349.095	2151
1350.679	2127
1352.263	2159
1353.846	2139
1355.429	2171
1357.012	2136
1358.595	2158
1360.178	2118
1361.76	2159
1363.343	2134
1364.925	2155
1366.507	2136
1368.088	2159
1369.67	2133
1371.251	2159
1372.832	2139
1374.413	2155
1375.994	2143
1377.575	2158
1379.155	2139
1380.735	2157
1382.316	2134
1383.895	2159
1385.475	2132
1387.055	2175
1388.634	2127
1390.213	2165
1391.792	2135
1393.371	2165
1394.949	2145
1396.527	2163
1398.106	2142
1399.684	2157
1401.261	2141
1402.839	2159
1404.416	2142
1405.993	2157
1407.57	2142
1409.147	2166
1410.724	2123
1412.3	2165
1413.876	2127
1415.452	2166
1417.028	2142
1418.604	2173
1420.179	2146
1421.755	2159
1423.33	2142
1424.905	2157
1426.479	2136
1428.054	2159
1429.628	2140
1431.202	2158
1432.776	2137
1434.35	2159
1435.923	2156
1437.496	2156
1439.069	2140
1440.642	2157
1442.215	2127
1443.788	2143
1445.36	2149
1446.932	2159
1448.504	2135
1450.076	2149
1451.647	2143
1453.218	2165
1454.789	2138
1456.36	2164
1457.931	2142
1459.502	2155
1461.072	2133
1462.642	2174
1464.212	2127
1465.781	2167
1467.351	2145
1468.92	2153
1470.489	2147
1472.058	2165
1473.627	2135
1475.195	2150
1476.764	2133
1478.332	2157
1479.9	2137
1481.467	2159
1483.035	2143
1484.602	2157
1486.169	2158
1487.736	2159
1489.302	2126
1490.869	2134
1492.435	2127
1494.001	2154
1495.567	2136
1497.132	2150
1498.698	2140
1500.263	2165
1501.828	2137
1503.393	2157
1504.957	2141
1506.521	2149
1508.086	2120
1509.65	2155
1511.213	2132
1512.777	2159
1514.34	2126
1515.903	2135
1517.466	2125
1519.029	2155
1520.591	2143
1522.153	2159
1523.715	2125
1525.277	2152
1526.839	2131
1528.4	2147
1529.961	2135
1531.522	2155
1533.083	2133
1534.643	2151
1536.204	2127
1537.764	2169
1539.324	2133
1540.883	2143
1542.443	2142
1544.002	2147
1545.561	2137
1547.12	2173
1548.679	2124
1550.237	2143
1551.795	2129
1553.353	2159
1554.911	2139
1556.468	2155
1558.026	2133
1559.583	2149
1561.139	2139
1562.696	2157
1564.252	2121
1565.809	2151
1567.365	2131
1568.92	2148
1570.476	2143
1572.031	2159
1573.586	2126
1575.141	2153
1576.696	2155
1578.25	2159
1579.805	2140
1581.359	2152
1582.912	2138
1584.466	2155
1586.019	2131
1587.572	2164
1589.125	2127
1590.678	2143
1592.23	2130
1593.782	2149
1595.334	2134
1596.886	2155
1598.438	2141
1599.989	2145
1601.54	2141
1603.091	2143
1604.642	2130
1606.192	2150
1607.742	2159
1609.292	2151
1610.842	2153
1612.391	2146
1613.941	2139
1615.49	2149
1617.038	2155
1618.587	2153
1620.135	2132
1621.684	2155
1623.231	2124
1624.779	2147
1626.327	2136
1627.874	2153
1629.421	2129
1630.968	2159
1632.514	2143
1634.06	2136
1635.606	2126
1637.152	2154
1638.698	2117
1640.243	2155
1641.788	2123
1643.333	2153
1644.878	2135
1646.422	2155
1647.967	2133
1649.511	2143
1651.054	2133
1652.598	2152
1654.141	2134
1655.684	2146
1657.227	2123
1658.77	2159
1660.312	2123
1661.854	2132
1663.396	2125
1664.937	2142
1666.479	2147
1668.02	2143
1669.561	2125
1671.102	2130
1672.642	2137
1674.182	2149
1675.722	2143
1677.262	2143
1678.801	2132
1680.341	2150
1681.88	2139
1683.418	2142
1684.957	2131
1686.495	2143
1688.033	2147
1689.571	2143
1691.109	2148
1692.646	2133
1694.183	2141
1695.72	2127
1697.257	2125
1698.793	2133
1700.329	2127
1701.865	2138
1703.401	2118
1704.936	2133
1706.471	2131
1708.006	2135
1709.541	2127
