# Supplementary material for: Exciton thermal radiation from macroscale membranes composed of chirality-sorted carbon nanotubes and its control
Source: Nat Commun. 2026 Jul 29;17:6967. doi: 10.1038/s41467-026-75711-4 (PMC13421534; doi:10.1038/s41467-026-75711-4)
Supplement: Supplementary file 4 — Source Data [file 41467_2026_75711_MOESM4_ESM.zip › Source data/Supplementary_Data_17_haeting_850K.txt]

Data from MK75SS02_2_NIR_850K_sig_NQ51B19821__0__73.txt Node

Date: Mon Nov 17 14:13:58 JST 2025
User: ymlab
Spectrometer: NQ51B1982
Trigger mode: 0
Integration Time (sec): 1.000000E-1
Scans to average: 1
Nonlinearity correction enabled: false
Boxcar width: 0
Storing dark spectrum: false
XAxis mode: Wavelengths
Number of Pixels in Spectrum: 512
>>>>>Begin Spectral Data<<<<<
899.399	2873
901.024	2852
902.648	2943
904.273	2911
905.897	2975
907.522	2989
909.146	3032
910.77	3028
912.394	3075
914.018	3078
915.642	3145
917.265	3159
918.889	3263
920.512	3315
922.136	3437
923.759	3480
925.382	3597
927.005	3620
928.628	3727
930.251	3747
931.873	3823
933.496	3855
935.118	3967
936.74	3938
938.363	3999
939.985	3974
941.607	4044
943.228	4083
944.85	4139
946.472	4127
948.093	4159
949.715	4177
951.336	4217
952.957	4232
954.578	4263
956.199	4225
957.82	4340
959.44	4329
961.061	4390
962.681	4392
964.302	4431
965.922	4402
967.542	4477
969.162	4542
970.782	4567
972.401	4513
974.021	4595
975.64	4643
977.26	4694
978.879	4651
980.498	4703
982.117	4671
983.736	4758
985.355	4783
986.973	4856
988.592	4888
990.21	4886
991.828	4853
993.446	4954
995.064	4964
996.682	4999
998.3	4974
999.917	5010
1001.535	4993
1003.152	5064
1004.769	5086
1006.387	5172
1008.003	5079
1009.62	5134
1011.237	5137
1012.854	5166
1014.47	5129
1016.086	5177
1017.703	5097
1019.319	5229
1020.935	5094
1022.55	5131
1024.166	5118
1025.782	5123
1027.397	5135
1029.012	5157
1030.627	5067
1032.243	5140
1033.857	5043
1035.472	5034
1037.087	4978
1038.701	5007
1040.316	4969
1041.93	4970
1043.544	4950
1045.158	4999
1046.772	4939
1048.386	4927
1049.999	4798
1051.613	4895
1053.226	4758
1054.839	4817
1056.452	4773
1058.065	4803
1059.678	4681
1061.29	4699
1062.903	4602
1064.515	4634
1066.127	4568
1067.74	4532
1069.351	4543
1070.963	4581
1072.575	4482
1074.186	4508
1075.798	4485
1077.409	4508
1079.02	4430
1080.631	4411
1082.242	4348
1083.853	4396
1085.463	4306
1087.074	4350
1088.684	4347
1090.294	4367
1091.904	4321
1093.514	4390
1095.124	4341
1096.733	4391
1098.343	4340
1099.952	4340
1101.561	4283
1103.17	4314
1104.779	4264
1106.388	4341
1107.996	4317
1109.605	4357
1111.213	4381
1112.821	4394
1114.429	4378
1116.037	4457
1117.645	4522
1119.252	4607
1120.86	4543
1122.467	4645
1124.074	4584
1125.681	4616
1127.288	4564
1128.895	4603
1130.501	4582
1132.108	4703
1133.714	4722
1135.32	4843
1136.926	4797
1138.532	4911
1140.138	4866
1141.743	4918
1143.349	5001
1144.954	5043
1146.559	5039
1148.164	5115
1149.768	5065
1151.373	5258
1152.978	5179
1154.582	5256
1156.186	5278
1157.79	5386
1159.394	5386
1160.998	5439
1162.601	5372
1164.205	5497
1165.808	5607
1167.411	5605
1169.014	5652
1170.617	5775
1172.219	5754
1173.822	5831
1175.424	5730
1177.026	5779
1178.628	5878
1180.23	6054
1181.832	6032
1183.433	6117
1185.035	6056
1186.636	6252
1188.237	6245
1189.838	6239
1191.439	6221
1193.04	6236
1194.64	6227
1196.24	6335
1197.84	6428
1199.44	6634
1201.04	6522
1202.64	6424
1204.239	6373
1205.839	6482
1207.438	6479
1209.037	6479
1210.636	6503
1212.235	6696
1213.833	6691
1215.432	6767
1217.03	6679
1218.628	6777
1220.226	6823
1221.823	6916
1223.421	6874
1225.018	6831
1226.616	6809
1228.213	6972
1229.81	6968
1231.407	7103
1233.003	6900
1234.6	6981
1236.196	7038
1237.792	7090
1239.388	7051
1240.984	7137
1242.579	7183
1244.175	7295
1245.77	7148
1247.365	7144
1248.96	7073
1250.555	7215
1252.149	7158
1253.744	7151
1255.338	7154
1256.932	7388
1258.526	7442
1260.12	7484
1261.714	7370
1263.307	7485
1264.9	7574
1266.494	7590
1268.086	7557
1269.679	7604
1271.272	7423
1272.864	7625
1274.456	7707
1276.049	7887
1277.64	7862
1279.232	7823
1280.824	7666
1282.415	7673
1284.006	7753
1285.597	7773
1287.188	7553
1288.779	7800
1290.37	7963
1291.96	8130
1293.55	8047
1295.14	8246
1296.73	8070
1298.32	8098
1299.909	8057
1301.499	8097
1303.088	8287
1304.677	8543
1306.265	8374
1307.854	8295
1309.442	8265
1311.031	8345
1312.619	8302
1314.207	8386
1315.794	8446
1317.382	8440
1318.969	8637
1320.557	8700
1322.144	8531
1323.73	8495
1325.317	8388
1326.904	8458
1328.49	8571
1330.076	8728
1331.662	8703
1333.248	9039
1334.833	8701
1336.419	8605
1338.004	8498
1339.589	8516
1341.174	8657
1342.758	8767
1344.343	8799
1345.927	9119
1347.511	8965
1349.095	8994
1350.679	8751
1352.263	8909
1353.846	8817
1355.429	8844
1357.012	8353
1358.595	8261
1360.178	8380
1361.76	8431
1363.343	8134
1364.925	8037
1366.507	8451
1368.088	8405
1369.67	8803
1371.251	8949
1372.832	8874
1374.413	8454
1375.994	8640
1377.575	8642
1379.155	8535
1380.735	8366
1382.316	8073
1383.895	7810
1385.475	7352
1387.055	8023
1388.634	8334
1390.213	8207
1391.792	8335
1393.371	8711
1394.949	8268
1396.527	8759
1398.106	7993
1399.684	8328
1401.261	8626
1402.839	8254
1404.416	8581
1405.993	8840
1407.57	8427
1409.147	8593
1410.724	8481
1412.3	8748
1413.876	8860
1415.452	8815
1417.028	8570
1418.604	8859
1420.179	8719
1421.755	8511
1423.33	8815
1424.905	8979
1426.479	8722
1428.054	8716
1429.628	9010
1431.202	9236
1432.776	8971
1434.35	8991
1435.923	9157
1437.496	9146
1439.069	9083
1440.642	9178
1442.215	9134
1443.788	9031
1445.36	9173
1446.932	9071
1448.504	8886
1450.076	9294
1451.647	9383
1453.218	9213
1454.789	9414
1456.36	9583
1457.931	9350
1459.502	9373
1461.072	9239
1462.642	9247
1464.212	9000
1465.781	8922
1467.351	9039
1468.92	9256
1470.489	9363
1472.058	9131
1473.627	8954
1475.195	9478
1476.764	9627
1478.332	9414
1479.9	9176
1481.467	9068
1483.035	8933
1484.602	9221
1486.169	9273
1487.736	9351
1489.302	9463
1490.869	9551
1492.435	9285
1494.001	9279
1495.567	9451
1497.132	9486
1498.698	9299
1500.263	9279
1501.828	8928
1503.393	9007
1504.957	9123
1506.521	9155
1508.086	9036
1509.65	9171
1511.213	8950
1512.777	8984
1514.34	9134
1515.903	9075
1517.466	9047
1519.029	9138
1520.591	9026
1522.153	8927
1523.715	8886
1525.277	9107
1526.839	9007
1528.4	9123
1529.961	9229
1531.522	9291
1533.083	9257
1534.643	9407
1536.204	9166
1537.764	9434
1539.324	9282
1540.883	9061
1542.443	8783
1544.002	8866
1545.561	8978
1547.12	9324
1548.679	8999
1550.237	8986
1551.795	9071
1553.353	9122
1554.911	9077
1556.468	9064
1558.026	8729
1559.583	8847
1561.139	8988
1562.696	8913
1564.252	8730
1565.809	9079
1567.365	8871
1568.92	8805
1570.476	9036
1572.031	9045
1573.586	8926
1575.141	8890
1576.696	8822
1578.25	8566
1579.805	8604
1581.359	8808
1582.912	9049
1584.466	9466
1586.019	9044
1587.572	8799
1589.125	8571
1590.678	8411
1592.23	8456
1593.782	8563
1595.334	8499
1596.886	8660
1598.438	8761
1599.989	8789
1601.54	8499
1603.091	8344
1604.642	8315
1606.192	8575
1607.742	8532
1609.292	8562
1610.842	8550
1612.391	8511
1613.941	8425
1615.49	8837
1617.038	8938
1618.587	8842
1620.135	8558
1621.684	8547
1623.231	8503
1624.779	8644
1626.327	8487
1627.874	8447
1629.421	8323
1630.968	8408
1632.514	8235
1634.06	8015
1635.606	7892
1637.152	7885
1638.698	8248
1640.243	8296
1641.788	7999
1643.333	8013
1644.878	7743
1646.422	7751
1647.967	7442
1649.511	7129
1651.054	7044
1652.598	7001
1654.141	6687
1655.684	6396
1657.227	5936
1658.77	5711
1660.312	5383
1661.854	5165
1663.396	4954
1664.937	4657
1666.479	4387
1668.02	4201
1669.561	3958
1671.102	3828
1672.642	3662
1674.182	3545
1675.722	3435
1677.262	3374
1678.801	3259
1680.341	3190
1681.88	3130
1683.418	3067
1684.957	2956
1686.495	2887
1688.033	2805
1689.571	2787
1691.109	2732
1692.646	2701
1694.183	2639
1695.72	2635
1697.257	2544
1698.793	2559
1700.329	2498
1701.865	2504
1703.401	2452
1704.936	2445
1706.471	2422
1708.006	2422
1709.541	2407
