# Supplementary material for: Exciton thermal radiation from macroscale membranes composed of chirality-sorted carbon nanotubes and its control
Source: Nat Commun. 2026 Jul 29;17:6967. doi: 10.1038/s41467-026-75711-4 (PMC13421534; doi:10.1038/s41467-026-75711-4)
Supplement: Supplementary file 4 — Source Data [file 41467_2026_75711_MOESM4_ESM.zip › Source data/Supplementary_Data_9_heating_450K_bg.txt]

Data from AT069_NQ51B19821__10__14-20-30-855.txt Node

Date: Mon Sep 30 14:20:30 JST 2024
User: ymlab
Spectrometer: NQ51B1982
Trigger mode: 0
Integration Time (sec): 8.000000E-2
Scans to average: 100
Nonlinearity correction enabled: false
Boxcar width: 0
Storing dark spectrum: false
XAxis mode: Wavelengths
Number of Pixels in Spectrum: 512
>>>>>Begin Spectral Data<<<<<
899.399	2169.19
901.024	2137.05
902.648	2177.51
904.273	2150.65
905.897	2175.46
907.522	2160.22
909.146	2178.17
910.77	2145.86
912.394	2173.02
914.018	2152.79
915.642	2176.91
917.265	2148.62
918.889	2173.11
920.512	2153.72
922.136	2179.27
923.759	2147.34
925.382	2178.64
927.005	2151.46
928.628	2173.94
930.251	2157.2
931.873	2179.61
933.496	2154.02
935.118	2184.53
936.74	2153.57
938.363	2182.27
939.985	2157.32
941.607	2177.93
943.228	2164.06
944.85	2181.56
946.472	2147.33
948.093	2179.34
949.715	2147.57
951.336	2187.68
952.957	2155.56
954.578	2179.47
956.199	2144.67
957.82	2179.97
959.44	2150.29
961.061	2173.78
962.681	2154.06
964.302	2181.19
965.922	2151.9
967.542	2183.95
969.162	2178.42
970.782	2178.53
972.401	2154.58
974.021	2175.91
975.64	2154.45
977.26	2174.93
978.879	2145.31
980.498	2173.9
982.117	2150.27
983.736	2176.55
985.355	2159.13
986.973	2177.09
988.592	2150.2
990.21	2167.84
991.828	2149.71
993.446	2173.28
995.064	2150.44
996.682	2170.18
998.3	2150.17
999.917	2170.84
1001.535	2141.81
1003.152	2179.43
1004.769	2141.26
1006.387	2175.75
1008.003	2144.75
1009.62	2174.85
1011.237	2156.17
1012.854	2173.17
1014.47	2152.17
1016.086	2176.48
1017.703	2139.62
1019.319	2175.48
1020.935	2154.66
1022.55	2177.28
1024.166	2149.93
1025.782	2164.54
1027.397	2145.79
1029.012	2174.48
1030.627	2153.98
1032.243	2171.66
1033.857	2149.62
1035.472	2168.22
1037.087	2147.26
1038.701	2170.1
1040.316	2153.58
1041.93	2172.6
1043.544	2147.66
1045.158	2165.39
1046.772	2145.32
1048.386	2173.49
1049.999	2150.83
1051.613	2166.44
1053.226	2145.55
1054.839	2179.61
1056.452	2136.35
1058.065	2174.6
1059.678	2141.69
1061.29	2171.61
1062.903	2138.2
1064.515	2177.63
1066.127	2141.44
1067.74	2165.37
1069.351	2144.69
1070.963	2170.46
1072.575	2145.31
1074.186	2165.15
1075.798	2149.89
1077.409	2173.17
1079.02	2142.4
1080.631	2167.08
1082.242	2134.45
1083.853	2167.82
1085.463	2142.82
1087.074	2167.08
1088.684	2144.28
1090.294	2166.87
1091.904	2137.81
1093.514	2165.25
1095.124	2147.64
1096.733	2167.75
1098.343	2136.44
1099.952	2166.26
1101.561	2141.35
1103.17	2168.87
1104.779	2143.98
1106.388	2173.26
1107.996	2138.73
1109.605	2167.34
1111.213	2140
1112.821	2165.19
1114.429	2144.72
1116.037	2162.51
1117.645	2141.97
1119.252	2165.17
1120.86	2137.75
1122.467	2165.47
1124.074	2139.5
1125.681	2177.98
1127.288	2152.78
1128.895	2178.7
1130.501	2145.51
1132.108	2166.64
1133.714	2139.65
1135.32	2173.36
1136.926	2142.12
1138.532	2168.97
1140.138	2139.55
1141.743	2163.47
1143.349	2137.42
1144.954	2180.33
1146.559	2152.74
1148.164	2163.06
1149.768	2138.09
1151.373	2181.02
1152.978	2138.64
1154.582	2163.15
1156.186	2134.57
1157.79	2165.92
1159.394	2148.93
1160.998	2169.12
1162.601	2145.93
1164.205	2170.51
1165.808	2144.49
1167.411	2154.32
1169.014	2150.35
1170.617	2175.43
1172.219	2134.81
1173.822	2168.68
1175.424	2143.86
1177.026	2182.43
1178.628	2144.31
1180.23	2160.24
1181.832	2143.56
1183.433	2174.88
1185.035	2141.6
1186.636	2171.88
1188.237	2141.27
1189.838	2163.34
1191.439	2156.22
1193.04	2162.46
1194.64	2153.74
1196.24	2151.99
1197.84	2140.62
1199.44	2169.37
1201.04	2141.72
1202.64	2175.46
1204.239	2140
1205.839	2169.06
1207.438	2142.47
1209.037	2166.65
1210.636	2150.12
1212.235	2166.83
1213.833	2132.78
1215.432	2171.51
1217.03	2135.73
1218.628	2167.21
1220.226	2133.17
1221.823	2168.71
1223.421	2136.72
1225.018	2160.34
1226.616	2138.44
1228.213	2159.79
1229.81	2137.93
1231.407	2173.36
1233.003	2138.17
1234.6	2172.63
1236.196	2143.4
1237.792	2161.83
1239.388	2133.82
1240.984	2165.18
1242.579	2128.66
1244.175	2169.98
1245.77	2137.17
1247.365	2164.97
1248.96	2136.02
1250.555	2166.46
1252.149	2138.57
1253.744	2164.38
1255.338	2131.55
1256.932	2160.12
1258.526	2137.45
1260.12	2161.65
1261.714	2139.82
1263.307	2169.79
1264.9	2137.75
1266.494	2160.33
1268.086	2138.15
1269.679	2157.5
1271.272	2133.6
1272.864	2160.5
1274.456	2137.04
1276.049	2160.03
1277.64	2137.08
1279.232	2166.14
1280.824	2129.2
1282.415	2160.33
1284.006	2149.38
1285.597	2160.64
1287.188	2131.1
1288.779	2160.29
1290.37	2131.69
1291.96	2161.13
1293.55	2132.4
1295.14	2161.99
1296.73	2124.75
1298.32	2162.72
1299.909	2145.2
1301.499	2151.91
1303.088	2137.92
1304.677	2164.02
1306.265	2128.86
1307.854	2159.77
1309.442	2133.58
1311.031	2159.95
1312.619	2134.96
1314.207	2154.11
1315.794	2134.23
1317.382	2156.74
1318.969	2136.98
1320.557	2159.13
1322.144	2131.15
1323.73	2155.44
1325.317	2135.04
1326.904	2155.58
1328.49	2126.73
1330.076	2162.37
1331.662	2131.96
1333.248	2156.22
1334.833	2152.9
1336.419	2163.51
1338.004	2130.26
1339.589	2156.39
1341.174	2136.26
1342.758	2163.95
1344.343	2121.09
1345.927	2167.16
1347.511	2126.43
1349.095	2151.08
1350.679	2126.58
1352.263	2153.41
1353.846	2131.8
1355.429	2165.16
1357.012	2128.5
1358.595	2153.05
1360.178	2123.74
1361.76	2154.49
1363.343	2134.62
1364.925	2154.79
1366.507	2134.96
1368.088	2154.49
1369.67	2126.51
1371.251	2152.1
1372.832	2124.52
1374.413	2149.64
1375.994	2138.07
1377.575	2153.42
1379.155	2133.11
1380.735	2144.37
1382.316	2125.24
1383.895	2159.26
1385.475	2132.91
1387.055	2160.55
1388.634	2132.03
1390.213	2153.35
1391.792	2131.93
1393.371	2159.39
1394.949	2145.22
1396.527	2156.82
1398.106	2136.79
1399.684	2157.42
1401.261	2134.56
1402.839	2151.55
1404.416	2132.65
1405.993	2155.34
1407.57	2136.53
1409.147	2152.18
1410.724	2127.97
1412.3	2154.49
1413.876	2127.22
1415.452	2146.05
1417.028	2145.6
1418.604	2165.11
1420.179	2135.82
1421.755	2152.68
1423.33	2132.03
1424.905	2154.22
1426.479	2136.72
1428.054	2151.14
1429.628	2128.15
1431.202	2151.37
1432.776	2130.99
1434.35	2156.58
1435.923	2133.94
1437.496	2156.51
1439.069	2126.48
1440.642	2159.34
1442.215	2129
1443.788	2149.02
1445.36	2139.49
1446.932	2158.15
1448.504	2126.88
1450.076	2140.43
1451.647	2135.91
1453.218	2160.89
1454.789	2136.84
1456.36	2154.86
1457.931	2133.73
1459.502	2145.24
1461.072	2133.57
1462.642	2158.95
1464.212	2129.8
1465.781	2156.71
1467.351	2146.73
1468.92	2148.75
1470.489	2133.58
1472.058	2159.59
1473.627	2124.71
1475.195	2138.65
1476.764	2127.32
1478.332	2152.44
1479.9	2130.17
1481.467	2151.53
1483.035	2133.63
1484.602	2159.56
1486.169	2144.18
1487.736	2160.09
1489.302	2118.31
1490.869	2136.93
1492.435	2125.36
1494.001	2146.04
1495.567	2124.7
1497.132	2146.81
1498.698	2132.42
1500.263	2155.94
1501.828	2129.52
1503.393	2151.48
1504.957	2131.63
1506.521	2148.11
1508.086	2117.43
1509.65	2152.29
1511.213	2128.39
1512.777	2156.66
1514.34	2119.75
1515.903	2137.53
1517.466	2123.24
1519.029	2150.7
1520.591	2129.27
1522.153	2150.33
1523.715	2120.49
1525.277	2140.77
1526.839	2122.07
1528.4	2139.21
1529.961	2128.82
1531.522	2150.39
1533.083	2130.23
1534.643	2147.11
1536.204	2129.1
1537.764	2160.94
1539.324	2124.74
1540.883	2144.01
1542.443	2133.77
1544.002	2146.82
1545.561	2125.71
1547.12	2164.2
1548.679	2118.84
1550.237	2143.02
1551.795	2122.07
1553.353	2152.58
1554.911	2132.55
1556.468	2152.44
1558.026	2126.6
1559.583	2140.68
1561.139	2135
1562.696	2151.12
1564.252	2121.66
1565.809	2142.51
1567.365	2129.97
1568.92	2143.52
1570.476	2131.51
1572.031	2154.84
1573.586	2123.32
1575.141	2145.99
1576.696	2152.26
1578.25	2151.55
1579.805	2129.79
1581.359	2143.68
1582.912	2135.86
1584.466	2154.84
1586.019	2120.37
1587.572	2163.4
1589.125	2122.4
1590.678	2148.72
1592.23	2128.33
1593.782	2143.41
1595.334	2124.11
1596.886	2145.71
1598.438	2135.9
1599.989	2140.08
1601.54	2131.27
1603.091	2138.52
1604.642	2124.88
1606.192	2147.22
1607.742	2151.02
1609.292	2144.63
1610.842	2138.34
1612.391	2149.33
1613.941	2125.75
1615.49	2149.45
1617.038	2136.87
1618.587	2146.56
1620.135	2125.75
1621.684	2143.23
1623.231	2110.88
1624.779	2143.41
1626.327	2129.37
1627.874	2144.64
1629.421	2118.7
1630.968	2148.19
1632.514	2131.49
1634.06	2134.92
1635.606	2129.14
1637.152	2140.19
1638.698	2118.81
1640.243	2138.64
1641.788	2122.06
1643.333	2138.31
1644.878	2129.31
1646.422	2146.05
1647.967	2120.51
1649.511	2133.11
1651.054	2129.31
1652.598	2143.95
1654.141	2122.89
1655.684	2134.58
1657.227	2114.2
1658.77	2144.8
1660.312	2107.46
1661.854	2130.92
1663.396	2114.03
1664.937	2145.07
1666.479	2127.04
1668.02	2142.18
1669.561	2118.61
1671.102	2127.21
1672.642	2129.6
1674.182	2140.09
1675.722	2133.87
1677.262	2131.95
1678.801	2120.8
1680.341	2142.22
1681.88	2134.4
1683.418	2133.41
1684.957	2122.9
1686.495	2148.66
1688.033	2129.7
1689.571	2143.49
1691.109	2129.87
1692.646	2132.81
1694.183	2123.47
1695.72	2128.76
1697.257	2116.66
1698.793	2127.54
1700.329	2118.3
1701.865	2132.67
1703.401	2113.42
1704.936	2127.45
1706.471	2123.61
1708.006	2123.41
1709.541	2122.1
