# Supplementary material for: Exciton thermal radiation from macroscale membranes composed of chirality-sorted carbon nanotubes and its control
Source: Nat Commun. 2026 Jul 29;17:6967. doi: 10.1038/s41467-026-75711-4 (PMC13421534; doi:10.1038/s41467-026-75711-4)
Supplement: Supplementary file 4 — Source Data [file 41467_2026_75711_MOESM4_ESM.zip › Source data/Supplementary_Data_9_heating_400K.txt]

Data from AT069_NQ51B19821__7__14-10-04-281.txt Node

Date: Mon Sep 30 14:10:04 JST 2024
User: ymlab
Spectrometer: NQ51B1982
Trigger mode: 0
Integration Time (sec): 8.000000E-2
Scans to average: 100
Nonlinearity correction enabled: false
Boxcar width: 0
Storing dark spectrum: false
XAxis mode: Wavelengths
Number of Pixels in Spectrum: 512
>>>>>Begin Spectral Data<<<<<
899.399	7594
901.024	7695.47
902.648	7913.37
904.273	8002.35
905.897	8229.6
907.522	8347.42
909.146	8585.03
910.77	8703.86
912.394	8951.87
914.018	9160.68
915.642	9596.13
917.265	10061.66
918.889	10835.91
920.512	11481.47
922.136	12222.25
923.759	12646.24
925.382	13207.95
927.005	13576.49
928.628	14092.13
930.251	14329.43
931.873	14708.7
933.496	14898.27
935.118	15286.32
936.74	15471.04
938.363	15863.92
939.985	16043.08
941.607	16433.77
943.228	16483.7
944.85	16764.94
946.472	16860.14
948.093	17181.07
949.715	17283.57
951.336	17545.89
952.957	17664.18
954.578	17921.91
956.199	17879.84
957.82	18139.78
959.44	18182.52
961.061	18354.36
962.681	18371.49
964.302	18644.83
965.922	18642.96
967.542	18825.05
969.162	18828.11
970.782	19041.92
972.401	19071.88
974.021	19316.61
975.64	19255.28
977.26	19510.5
978.879	19452.5
980.498	19715.85
982.117	19701.9
983.736	19829.92
985.355	19770.3
986.973	19949.3
988.592	19948.82
990.21	19996.37
991.828	20043.18
993.446	20146.6
995.064	20068.38
996.682	20266.34
998.3	20240.71
999.917	20349.38
1001.535	20141.75
1003.152	20255.71
1004.769	20047.54
1006.387	19979.74
1008.003	19760.93
1009.62	19729.62
1011.237	19503.04
1012.854	19514.5
1014.47	19189.66
1016.086	19047.87
1017.703	18686.04
1019.319	18561.15
1020.935	18132.74
1022.55	18001.21
1024.166	17576.02
1025.782	17277.63
1027.397	16859.17
1029.012	16626.87
1030.627	16088
1032.243	15753.2
1033.857	15226.51
1035.472	14861.27
1037.087	14347.16
1038.701	14039.37
1040.316	13555.51
1041.93	13281.97
1043.544	12831.93
1045.158	12486.97
1046.772	12068.56
1048.386	11857.07
1049.999	11479.73
1051.613	11234.32
1053.226	10928.18
1054.839	10733.86
1056.452	10464.84
1058.065	10369.77
1059.678	10155.81
1061.29	10098.58
1062.903	9943.45
1064.515	9975.54
1066.127	9906.19
1067.74	9936.91
1069.351	9944.02
1070.963	10058.5
1072.575	10103.24
1074.186	10343.25
1075.798	10393.89
1077.409	10596.67
1079.02	10705.23
1080.631	11042.02
1082.242	11208.57
1083.853	11538.02
1085.463	11733.24
1087.074	12130.72
1088.684	12399.55
1090.294	12857.21
1091.904	13123.84
1093.514	13583.58
1095.124	13964.52
1096.733	14442.03
1098.343	14820.31
1099.952	15446.23
1101.561	15727.67
1103.17	16396.15
1104.779	16726.18
1106.388	17311.12
1107.996	17768.05
1109.605	18447.89
1111.213	18912.94
1112.821	19409.87
1114.429	19777.69
1116.037	20338.6
1117.645	20726.43
1119.252	21363.24
1120.86	21656.52
1122.467	22189.69
1124.074	22648.84
1125.681	23334.34
1127.288	23703.6
1128.895	24439.23
1130.501	24827.43
1132.108	25573.62
1133.714	25551.1
1135.32	25806.5
1136.926	26302.6
1138.532	27067.86
1140.138	27264.36
1141.743	27850.23
1143.349	28096.63
1144.954	28307.74
1146.559	28422.38
1148.164	29014.86
1149.768	29113.68
1151.373	29870.9
1152.978	29738.45
1154.582	30179.53
1156.186	30102
1157.79	30470.2
1159.394	30731.84
1160.998	31148.54
1162.601	30952.47
1164.205	31120.24
1165.808	30756.23
1167.411	31339.68
1169.014	31036.87
1170.617	31099.4
1172.219	31051.5
1173.822	31182.22
1175.424	31101.56
1177.026	31456.4
1178.628	31233.81
1180.23	31098.42
1181.832	30832.64
1183.433	30868.77
1185.035	30779.74
1186.636	31051.96
1188.237	31064.99
1189.838	31383.96
1191.439	31304.37
1193.04	31751.07
1194.64	31505.25
1196.24	31843.84
1197.84	31606.73
1199.44	32010.79
1201.04	31906.34
1202.64	32544.18
1204.239	32285.24
1205.839	33079.13
1207.438	32977.17
1209.037	33488.13
1210.636	33211.02
1212.235	33721.73
1213.833	33750.51
1215.432	34318.06
1217.03	34146.62
1218.628	34692.15
1220.226	34459.62
1221.823	34906.49
1223.421	35022.75
1225.018	35454.47
1226.616	35313.91
1228.213	35723.59
1229.81	35959.44
1231.407	36184.6
1233.003	35930.69
1234.6	36614.09
1236.196	36372.43
1237.792	36619.14
1239.388	36396.83
1240.984	36804.16
1242.579	36791.51
1244.175	37220.16
1245.77	37268.42
1247.365	37391.25
1248.96	37118.88
1250.555	37936.98
1252.149	37437.39
1253.744	37940.91
1255.338	37772.24
1256.932	38300.91
1258.526	37976.95
1260.12	37855.97
1261.714	38403.47
1263.307	38866.93
1264.9	38912.14
1266.494	39438.13
1268.086	39182.64
1269.679	39745.16
1271.272	39500.96
1272.864	39843.68
1274.456	39469.59
1276.049	39805.31
1277.64	39725.6
1279.232	39929.71
1280.824	40330.98
1282.415	40599.3
1284.006	40719.69
1285.597	40537.79
1287.188	40632.03
1288.779	41235.29
1290.37	40850.64
1291.96	41314.62
1293.55	41075.66
1295.14	41559.24
1296.73	41386.54
1298.32	42008.58
1299.909	41294.32
1301.499	42118.24
1303.088	41848.95
1304.677	42161.47
1306.265	41549.38
1307.854	42257.69
1309.442	42283.87
1311.031	42397.26
1312.619	42492.68
1314.207	42922.81
1315.794	43042.23
1317.382	42718.46
1318.969	43029.31
1320.557	43088.41
1322.144	43642.37
1323.73	43682.58
1325.317	43464.1
1326.904	43444.13
1328.49	43937.76
1330.076	43778.29
1331.662	43639.7
1333.248	43672.12
1334.833	43479.73
1336.419	43490.53
1338.004	43665.03
1339.589	43838.13
1341.174	43017.98
1342.758	43008.3
1344.343	42573.31
1345.927	43298.89
1347.511	43171.8
1349.095	43262.09
1350.679	42766.87
1352.263	42323.42
1353.846	41327.6
1355.429	39777.82
1357.012	40457.4
1358.595	40257.43
1360.178	38898.62
1361.76	36354
1363.343	38460.81
1364.925	37837.43
1366.507	39697.91
1368.088	37452.04
1369.67	38530.53
1371.251	38036.89
1372.832	38980.62
1374.413	39267.62
1375.994	38099.21
1377.575	36601.1
1379.155	35121.67
1380.735	31692.07
1382.316	31297.12
1383.895	31798.33
1385.475	33683.28
1387.055	35044.12
1388.634	34584.88
1390.213	36570.52
1391.792	35275.67
1393.371	35330.16
1394.949	34368.44
1396.527	34010.98
1398.106	37497.07
1399.684	36315.85
1401.261	34687.05
1402.839	38470.2
1404.416	37197.99
1405.993	38143.44
1407.57	37669.12
1409.147	37960.88
1410.724	38074.95
1412.3	39581.15
1413.876	38436.96
1415.452	39595.76
1417.028	40771.45
1418.604	40309.89
1420.179	40182.32
1421.755	41030.4
1423.33	40563.02
1424.905	40443.07
1426.479	41194.46
1428.054	41095.84
1429.628	41335.72
1431.202	41572.51
1432.776	41241.52
1434.35	41498.06
1435.923	40969.66
1437.496	41860.65
1439.069	41826.4
1440.642	42474.98
1442.215	41305.25
1443.788	42245.69
1445.36	41374.86
1446.932	41461.89
1448.504	41981.04
1450.076	41351.14
1451.647	41342.97
1453.218	41830.3
1454.789	41734.03
1456.36	42213.42
1457.931	41942.25
1459.502	42718.77
1461.072	41993.71
1462.642	42574.14
1464.212	41789.17
1465.781	42571.71
1467.351	42107.79
1468.92	41962.99
1470.489	41743.36
1472.058	41975.01
1473.627	42445.67
1475.195	42108.88
1476.764	41948.18
1478.332	42009.67
1479.9	41017.81
1481.467	41884.31
1483.035	41189.8
1484.602	41637.02
1486.169	41074.69
1487.736	40834.57
1489.302	40637.47
1490.869	40663.47
1492.435	41383.68
1494.001	41203.82
1495.567	40172.53
1497.132	41197.82
1498.698	40692.27
1500.263	41551.26
1501.828	40884.87
1503.393	40381.34
1504.957	40345.46
1506.521	39750.77
1508.086	40209.9
1509.65	40244.46
1511.213	40297.88
1512.777	41393.66
1514.34	39981.75
1515.903	40221.05
1517.466	39418.12
1519.029	39873.3
1520.591	40402.73
1522.153	40195.77
1523.715	39572.42
1525.277	40005.52
1526.839	39398.22
1528.4	40524.89
1529.961	40038.02
1531.522	40358.36
1533.083	39859.18
1534.643	39757.1
1536.204	39474.35
1537.764	39418.57
1539.324	38829.65
1540.883	39893.57
1542.443	39113.9
1544.002	39997.36
1545.561	39913.25
1547.12	39616.92
1548.679	39780.69
1550.237	39707.87
1551.795	39188.19
1553.353	39329.98
1554.911	39006.9
1556.468	39573.35
1558.026	38632.54
1559.583	37875.33
1561.139	38359.56
1562.696	38217.06
1564.252	37522.26
1565.809	38389.79
1567.365	38018.49
1568.92	38434.74
1570.476	38228.39
1572.031	37456.99
1573.586	37670.7
1575.141	38304.83
1576.696	37408.16
1578.25	37862.13
1579.805	37640.61
1581.359	38136.79
1582.912	38210.44
1584.466	37777.89
1586.019	37094.27
1587.572	37169.02
1589.125	36493.71
1590.678	37019.79
1592.23	36848.98
1593.782	36365.49
1595.334	36408.16
1596.886	36571.09
1598.438	35505.67
1599.989	36497.2
1601.54	36152.32
1603.091	36576.92
1604.642	36681.09
1606.192	36223.2
1607.742	35710.32
1609.292	36642.39
1610.842	35496.2
1612.391	35727.97
1613.941	35691.3
1615.49	34916.07
1617.038	34773.69
1618.587	35557.92
1620.135	34648.25
1621.684	35507.97
1623.231	35052.07
1624.779	34428.04
1626.327	34484.92
1627.874	34266.86
1629.421	33135.08
1630.968	33326.96
1632.514	33343.1
1634.06	32963.39
1635.606	32453.7
1637.152	32460.55
1638.698	31709.3
1640.243	31847.13
1641.788	31168.29
1643.333	30124.29
1644.878	29618.84
1646.422	29297.89
1647.967	27962.8
1649.511	27211.9
1651.054	25342.9
1652.598	23809.89
1654.141	22779.66
1655.684	21266.19
1657.227	19268.41
1658.77	18261.29
1660.312	16832.38
1661.854	15487.3
1663.396	14444.59
1664.937	13542.92
1666.479	12081.64
1668.02	11423.5
1669.561	10714.67
1671.102	9919.94
1672.642	9298.07
1674.182	8816.08
1675.722	8121.29
1677.262	7682.29
1678.801	7274.14
1680.341	6899.31
1681.88	6487.92
1683.418	6221.19
1684.957	5880.98
1686.495	5624.97
1688.033	5361.16
1689.571	5180.64
1691.109	4959.5
1692.646	4838.8
1694.183	4651.23
1695.72	4478.17
1697.257	4293.32
1698.793	4215.49
1700.329	4062.88
1701.865	3989.45
1703.401	3875.78
1704.936	3781.27
1706.471	3676.35
1708.006	3621.52
1709.541	3534.25
