# Supplementary material for: Exciton thermal radiation from macroscale membranes composed of chirality-sorted carbon nanotubes and its control
Source: Nat Commun. 2026 Jul 29;17:6967. doi: 10.1038/s41467-026-75711-4 (PMC13421534; doi:10.1038/s41467-026-75711-4)
Supplement: Supplementary file 4 — Source Data [file 41467_2026_75711_MOESM4_ESM.zip › Source data/Supplementary_Data_8_cooling_550K_ref.txt]

Data from AT069_NQ51B19821__38__15-57-26-138.txt Node

Date: Wed Sep 25 15:57:26 JST 2024
User: ymlab
Spectrometer: NQ51B1982
Trigger mode: 0
Integration Time (sec): 8.000000E-2
Scans to average: 100
Nonlinearity correction enabled: false
Boxcar width: 0
Storing dark spectrum: false
XAxis mode: Wavelengths
Number of Pixels in Spectrum: 512
>>>>>Begin Spectral Data<<<<<
899.399	11189.31
901.024	11374.67
902.648	11752.07
904.273	11919.15
905.897	12243.89
907.522	12444.1
909.146	12852.39
910.77	13043.58
912.394	13445.23
914.018	13748
915.642	14408.34
917.265	15151.55
918.889	16268.34
920.512	17355.08
922.136	18552.63
923.759	19193.7
925.382	20019.22
927.005	20503.37
928.628	21173.48
930.251	21518.17
931.873	22052.12
933.496	22248.91
935.118	22788.23
936.74	22955.88
938.363	23412.85
939.985	23561.18
941.607	24056.71
943.228	24238.46
944.85	24563.83
946.472	24535.68
948.093	24941.86
949.715	25035.23
951.336	25434.45
952.957	25448.87
954.578	25714.87
956.199	25765.49
957.82	26336.47
959.44	26376.41
961.061	26756.54
962.681	26840.28
964.302	27232.16
965.922	27218.65
967.542	27698.11
969.162	27853.86
970.782	28236.96
972.401	28298.49
974.021	28674
975.64	28863.82
977.26	29307.31
978.879	29410.35
980.498	29730.1
982.117	29867.17
983.736	30354.6
985.355	30423.01
986.973	31028.89
988.592	31006.47
990.21	31533.04
991.828	31652.8
993.446	32259.53
995.064	32181.24
996.682	32655.12
998.3	32804.21
999.917	33456.78
1001.535	33504.71
1003.152	34019.38
1004.769	34131
1006.387	34749.39
1008.003	34791.84
1009.62	35071.73
1011.237	35114.48
1012.854	35669.29
1014.47	35751.6
1016.086	36241.61
1017.703	36235.27
1019.319	36812.95
1020.935	36788.69
1022.55	37181.88
1024.166	37083.08
1025.782	37544.24
1027.397	37538.91
1029.012	38246.79
1030.627	37951.35
1032.243	38266.93
1033.857	38225.81
1035.472	38530.04
1037.087	38671.82
1038.701	38946.79
1040.316	38638.46
1041.93	38982.58
1043.544	38843.91
1045.158	39199.16
1046.772	39062.46
1048.386	39369.46
1049.999	39123.68
1051.613	39597.2
1053.226	39315.41
1054.839	39508.43
1056.452	39279.88
1058.065	39701.09
1059.678	39580.46
1061.29	39808.99
1062.903	39710.87
1064.515	39959.37
1066.127	39734
1067.74	40016.5
1069.351	40064.74
1070.963	40142.45
1072.575	40069.11
1074.186	40286.81
1075.798	40172.6
1077.409	40480.46
1079.02	40444.81
1080.631	40990.75
1082.242	40655.46
1083.853	40798.09
1085.463	40729.17
1087.074	41460.12
1088.684	41318.81
1090.294	41566.44
1091.904	41530.64
1093.514	41920.49
1095.124	41842.91
1096.733	42434.75
1098.343	42325.43
1099.952	42606.32
1101.561	42376.15
1103.17	42986.92
1104.779	42724.97
1106.388	43352.2
1107.996	43517.42
1109.605	43607.34
1111.213	43584.89
1112.821	44108.99
1114.429	44145.32
1116.037	44730.41
1117.645	44624.63
1119.252	44979.8
1120.86	44648.61
1122.467	45050.54
1124.074	44748.21
1125.681	45463.24
1127.288	45270.39
1128.895	45932.84
1130.501	45913.05
1132.108	46734.14
1133.714	46458.47
1135.32	46416.24
1136.926	46441.04
1138.532	47431.55
1140.138	47637.28
1141.743	47960.85
1143.349	48064.76
1144.954	47988.41
1146.559	47963.21
1148.164	48403.3
1149.768	48405.8
1151.373	49201.88
1152.978	49420.7
1154.582	49795.34
1156.186	50003.13
1157.79	50070.89
1159.394	49781.93
1160.998	49930.46
1162.601	50190.61
1164.205	50431.36
1165.808	50380.42
1167.411	50729.54
1169.014	50872.08
1170.617	51174.04
1172.219	51203.38
1173.822	51210.94
1175.424	51140.52
1177.026	51371.26
1178.628	51216.32
1180.23	51273.35
1181.832	51578.11
1183.433	51911.82
1185.035	51506.15
1186.636	51789.73
1188.237	51768.84
1189.838	52017.5
1191.439	51853.16
1193.04	51930.19
1194.64	51630.46
1196.24	51940.15
1197.84	51536.58
1199.44	51932.28
1201.04	52423.79
1202.64	52422.46
1204.239	52005.91
1205.839	52388.56
1207.438	52206.09
1209.037	52765.96
1210.636	52284.59
1212.235	52545.93
1213.833	52399.61
1215.432	52507.88
1217.03	52032.89
1218.628	52548.24
1220.226	52141.9
1221.823	52446.94
1223.421	51949.04
1225.018	52207.27
1226.616	51992.32
1228.213	51979.87
1229.81	51927.08
1231.407	52088.64
1233.003	51401.47
1234.6	51749.31
1236.196	51617.5
1237.792	51892.86
1239.388	51265.55
1240.984	51625.83
1242.579	51329.77
1244.175	51479.52
1245.77	51547.01
1247.365	51649.22
1248.96	51445.34
1250.555	51769.01
1252.149	51400.43
1253.744	51813.59
1255.338	51272.44
1256.932	51921.99
1258.526	51946.25
1260.12	51888.32
1261.714	51383.01
1263.307	52062.55
1264.9	51760.35
1266.494	52106.85
1268.086	51574.6
1269.679	52366.28
1271.272	52048.69
1272.864	52485.12
1274.456	51837.63
1276.049	52298.11
1277.64	51990.96
1279.232	52405.75
1280.824	52322.1
1282.415	52414.53
1284.006	52320.04
1285.597	52305.22
1287.188	52337.49
1288.779	52720.51
1290.37	52957.05
1291.96	53312.19
1293.55	53141.23
1295.14	53209.57
1296.73	52828.86
1298.32	53176.94
1299.909	52986.84
1301.499	53816.79
1303.088	52773.96
1304.677	53242.72
1306.265	52879.1
1307.854	53192.01
1309.442	52827.87
1311.031	53566.36
1312.619	53417.71
1314.207	53988.42
1315.794	54199.96
1317.382	54846.88
1318.969	54244.22
1320.557	54209.81
1322.144	54338.51
1323.73	54698.77
1325.317	54473.63
1326.904	53995.64
1328.49	54218.6
1330.076	53908.36
1331.662	54280.92
1333.248	54191.67
1334.833	54658.03
1336.419	54355.63
1338.004	54181.51
1339.589	54535.1
1341.174	54824.33
1342.758	54964.26
1344.343	54381.82
1345.927	54497.41
1347.511	53835.91
1349.095	53450.14
1350.679	53364.23
1352.263	52689.02
1353.846	52299.32
1355.429	50348.25
1357.012	50664.45
1358.595	50674.5
1360.178	48832.59
1361.76	46211.93
1363.343	48295.55
1364.925	47386.07
1366.507	49495.07
1368.088	47938.61
1369.67	48145.58
1371.251	47706.71
1372.832	48334.39
1374.413	49155.29
1375.994	47912.05
1377.575	46070.59
1379.155	44614.11
1380.735	40381.28
1382.316	39984.17
1383.895	39736.48
1385.475	42194.35
1387.055	43432.19
1388.634	42321.5
1390.213	45038.94
1391.792	44464.74
1393.371	43452.66
1394.949	43110.71
1396.527	42244.31
1398.106	46251.77
1399.684	45704.61
1401.261	43100.28
1402.839	47206.12
1404.416	45994.33
1405.993	46753.39
1407.57	45951.49
1409.147	46860.1
1410.724	47524.14
1412.3	49259.03
1413.876	48183.61
1415.452	47982.33
1417.028	49293.79
1418.604	49653.16
1420.179	49761.12
1421.755	50264.07
1423.33	49083.69
1424.905	49272
1426.479	50821.98
1428.054	49654.77
1429.628	50030.84
1431.202	50169.81
1432.776	49968.03
1434.35	51311.74
1435.923	50552.29
1437.496	50990.23
1439.069	49953.67
1440.642	50668.1
1442.215	49542.31
1443.788	50606.37
1445.36	49884.4
1446.932	50071.52
1448.504	51535.54
1450.076	51562.79
1451.647	51217.32
1453.218	50745.05
1454.789	50916.34
1456.36	51137.62
1457.931	50019.07
1459.502	51246.27
1461.072	50091.4
1462.642	51056.3
1464.212	50188.97
1465.781	50261.36
1467.351	49534.32
1468.92	50475.22
1470.489	50768.97
1472.058	50426.34
1473.627	51243.81
1475.195	50821.42
1476.764	50274.6
1478.332	51023.29
1479.9	50320.68
1481.467	51111.59
1483.035	49593.86
1484.602	49781.59
1486.169	50054.84
1487.736	50363.92
1489.302	50168.47
1490.869	49302.66
1492.435	49971.1
1494.001	49836.1
1495.567	49375
1497.132	49656.1
1498.698	47998.04
1500.263	48295.57
1501.828	47754.72
1503.393	47959.16
1504.957	48583.03
1506.521	48496.9
1508.086	48623.42
1509.65	48680.21
1511.213	48109.21
1512.777	49173.21
1514.34	48156.22
1515.903	48817.09
1517.466	48366.1
1519.029	48074.91
1520.591	48795.95
1522.153	48638.26
1523.715	48118.92
1525.277	47849.87
1526.839	46979.76
1528.4	47852.28
1529.961	47232.67
1531.522	47667.17
1533.083	47643.45
1534.643	46601.69
1536.204	47326.95
1537.764	47643.65
1539.324	46735.32
1540.883	47459.33
1542.443	45965.36
1544.002	46931.13
1545.561	47225.29
1547.12	47260.32
1548.679	47131.94
1550.237	46706.19
1551.795	46303.02
1553.353	46778.31
1554.911	45799.73
1556.468	46400.08
1558.026	45953.94
1559.583	45557.1
1561.139	46499.84
1562.696	46514.58
1564.252	45755.24
1565.809	46461.31
1567.365	45633.41
1568.92	45804.64
1570.476	45063.43
1572.031	44789.12
1573.586	44863.65
1575.141	44784.37
1576.696	44382.6
1578.25	45012.67
1579.805	44387.19
1581.359	44047.46
1582.912	44365.76
1584.466	43465.43
1586.019	43034.57
1587.572	44104.81
1589.125	43381.98
1590.678	43917.86
1592.23	43754.65
1593.782	42913.87
1595.334	43412.13
1596.886	43604.13
1598.438	42538.91
1599.989	43269.57
1601.54	42597.82
1603.091	42676.89
1604.642	43141.34
1606.192	42626.96
1607.742	42338.95
1609.292	43062.02
1610.842	41845.1
1612.391	41226.05
1613.941	40946.82
1615.49	40823.97
1617.038	41212.69
1618.587	41966.63
1620.135	41078.8
1621.684	41280.78
1623.231	41097.9
1624.779	40030.98
1626.327	39557.87
1627.874	39823.21
1629.421	39380.1
1630.968	40040.38
1632.514	39536.03
1634.06	38653.99
1635.606	38996.63
1637.152	38757.89
1638.698	37273.31
1640.243	37526.06
1641.788	36598.84
1643.333	35843.54
1644.878	35341.15
1646.422	34503.04
1647.967	32412.99
1649.511	31958.7
1651.054	30517.79
1652.598	28879.37
1654.141	27429.52
1655.684	25726.63
1657.227	23138.77
1658.77	21549.9
1660.312	20059.03
1661.854	18480.8
1663.396	16956.6
1664.937	15649.39
1666.479	14077.06
1668.02	13390.36
1669.561	12563.47
1671.102	11584.85
1672.642	10765.42
1674.182	10235.75
1675.722	9485.15
1677.262	8894.63
1678.801	8397.5
1680.341	7907.06
1681.88	7432.35
1683.418	7160.49
1684.957	6760.77
1686.495	6427.95
1688.033	6159.04
1689.571	5908.05
1691.109	5589.15
1692.646	5442.51
1694.183	5245.08
1695.72	5024.63
1697.257	4844.5
1698.793	4731.39
1700.329	4538.37
1701.865	4445.1
1703.401	4325.05
1704.936	4207.21
1706.471	4091.09
1708.006	4018.52
1709.541	3924.88
