# Supplementary material for: Exciton thermal radiation from macroscale membranes composed of chirality-sorted carbon nanotubes and its control
Source: Nat Commun. 2026 Jul 29;17:6967. doi: 10.1038/s41467-026-75711-4 (PMC13421534; doi:10.1038/s41467-026-75711-4)
Supplement: Supplementary file 4 — Source Data [file 41467_2026_75711_MOESM4_ESM.zip › Source data/Supplementary_Data_17_cooling_300K_bg.txt]

Data from MK75SS02_2_cool_NIR_300K_sig_bg_NQ51B19821__0__21.txt Node

Date: Mon Nov 17 16:21:48 JST 2025
User: ymlab
Spectrometer: NQ51B1982
Trigger mode: 0
Integration Time (sec): 1.000000E-1
Scans to average: 1
Nonlinearity correction enabled: false
Boxcar width: 0
Storing dark spectrum: false
XAxis mode: Wavelengths
Number of Pixels in Spectrum: 512
>>>>>Begin Spectral Data<<<<<
899.399	2179
901.024	2142
902.648	2178
904.273	2155
905.897	2179
907.522	2168
909.146	2183
910.77	2155
912.394	2178
914.018	2157
915.642	2171
917.265	2157
918.889	2169
920.512	2164
922.136	2176
923.759	2148
925.382	2177
927.005	2159
928.628	2178
930.251	2159
931.873	2178
933.496	2162
935.118	2191
936.74	2153
938.363	2189
939.985	2160
941.607	2174
943.228	2166
944.85	2178
946.472	2151
948.093	2174
949.715	2152
951.336	2194
952.957	2157
954.578	2180
956.199	2152
957.82	2181
959.44	2158
961.061	2178
962.681	2157
964.302	2191
965.922	2146
967.542	2195
969.162	2175
970.782	2197
972.401	2151
974.021	2179
975.64	2160
977.26	2182
978.879	2142
980.498	2178
982.117	2158
983.736	2185
985.355	2170
986.973	2182
988.592	2153
990.21	2171
991.828	2161
993.446	2166
995.064	2162
996.682	2168
998.3	2163
999.917	2164
1001.535	2146
1003.152	2179
1004.769	2148
1006.387	2179
1008.003	2150
1009.62	2172
1011.237	2161
1012.854	2176
1014.47	2159
1016.086	2179
1017.703	2142
1019.319	2173
1020.935	2166
1022.55	2172
1024.166	2160
1025.782	2166
1027.397	2156
1029.012	2175
1030.627	2157
1032.243	2172
1033.857	2156
1035.472	2168
1037.087	2152
1038.701	2175
1040.316	2158
1041.93	2173
1043.544	2152
1045.158	2172
1046.772	2140
1048.386	2188
1049.999	2144
1051.613	2175
1053.226	2142
1054.839	2176
1056.452	2142
1058.065	2176
1059.678	2147
1061.29	2175
1062.903	2144
1064.515	2179
1066.127	2150
1067.74	2172
1069.351	2149
1070.963	2170
1072.575	2146
1074.186	2180
1075.798	2142
1077.409	2175
1079.02	2141
1080.631	2165
1082.242	2136
1083.853	2170
1085.463	2148
1087.074	2172
1088.684	2143
1090.294	2171
1091.904	2143
1093.514	2167
1095.124	2154
1096.733	2177
1098.343	2143
1099.952	2157
1101.561	2146
1103.17	2166
1104.779	2140
1106.388	2175
1107.996	2139
1109.605	2167
1111.213	2143
1112.821	2171
1114.429	2151
1116.037	2157
1117.645	2152
1119.252	2168
1120.86	2141
1122.467	2169
1124.074	2143
1125.681	2181
1127.288	2155
1128.895	2175
1130.501	2145
1132.108	2165
1133.714	2137
1135.32	2176
1136.926	2150
1138.532	2169
1140.138	2142
1141.743	2168
1143.349	2142
1144.954	2181
1146.559	2164
1148.164	2165
1149.768	2139
1151.373	2187
1152.978	2138
1154.582	2159
1156.186	2134
1157.79	2173
1159.394	2149
1160.998	2173
1162.601	2150
1164.205	2168
1165.808	2148
1167.411	2158
1169.014	2155
1170.617	2180
1172.219	2145
1173.822	2171
1175.424	2150
1177.026	2189
1178.628	2142
1180.23	2169
1181.832	2140
1183.433	2184
1185.035	2135
1186.636	2170
1188.237	2143
1189.838	2167
1191.439	2161
1193.04	2163
1194.64	2153
1196.24	2159
1197.84	2152
1199.44	2178
1201.04	2144
1202.64	2170
1204.239	2142
1205.839	2175
1207.438	2142
1209.037	2164
1210.636	2151
1212.235	2167
1213.833	2137
1215.432	2179
1217.03	2140
1218.628	2169
1220.226	2137
1221.823	2173
1223.421	2145
1225.018	2171
1226.616	2146
1228.213	2168
1229.81	2139
1231.407	2179
1233.003	2137
1234.6	2188
1236.196	2145
1237.792	2167
1239.388	2140
1240.984	2168
1242.579	2137
1244.175	2175
1245.77	2148
1247.365	2170
1248.96	2140
1250.555	2171
1252.149	2147
1253.744	2166
1255.338	2145
1256.932	2154
1258.526	2149
1260.12	2155
1261.714	2143
1263.307	2171
1264.9	2141
1266.494	2163
1268.086	2146
1269.679	2156
1271.272	2144
1272.864	2171
1274.456	2140
1276.049	2159
1277.64	2136
1279.232	2173
1280.824	2124
1282.415	2168
1284.006	2145
1285.597	2165
1287.188	2131
1288.779	2164
1290.37	2136
1291.96	2165
1293.55	2134
1295.14	2163
1296.73	2134
1298.32	2165
1299.909	2147
1301.499	2150
1303.088	2133
1304.677	2175
1306.265	2124
1307.854	2173
1309.442	2126
1311.031	2164
1312.619	2135
1314.207	2156
1315.794	2141
1317.382	2159
1318.969	2140
1320.557	2163
1322.144	2134
1323.73	2159
1325.317	2136
1326.904	2157
1328.49	2133
1330.076	2159
1331.662	2127
1333.248	2153
1334.833	2160
1336.419	2159
1338.004	2130
1339.589	2159
1341.174	2139
1342.758	2171
1344.343	2121
1345.927	2173
1347.511	2127
1349.095	2154
1350.679	2133
1352.263	2156
1353.846	2138
1355.429	2162
1357.012	2131
1358.595	2148
1360.178	2132
1361.76	2153
1363.343	2138
1364.925	2158
1366.507	2139
1368.088	2153
1369.67	2131
1371.251	2159
1372.832	2123
1374.413	2159
1375.994	2142
1377.575	2159
1379.155	2130
1380.735	2146
1382.316	2121
1383.895	2164
1385.475	2136
1387.055	2162
1388.634	2134
1390.213	2157
1391.792	2138
1393.371	2155
1394.949	2150
1396.527	2163
1398.106	2142
1399.684	2161
1401.261	2143
1402.839	2148
1404.416	2147
1405.993	2152
1407.57	2148
1409.147	2146
1410.724	2135
1412.3	2151
1413.876	2127
1415.452	2151
1417.028	2150
1418.604	2169
1420.179	2138
1421.755	2159
1423.33	2138
1424.905	2155
1426.479	2139
1428.054	2149
1429.628	2145
1431.202	2141
1432.776	2144
1434.35	2148
1435.923	2135
1437.496	2157
1439.069	2127
1440.642	2168
1442.215	2129
1443.788	2153
1445.36	2143
1446.932	2164
1448.504	2135
1450.076	2148
1451.647	2140
1453.218	2151
1454.789	2155
1456.36	2143
1457.931	2145
1459.502	2138
1461.072	2138
1462.642	2166
1464.212	2137
1465.781	2159
1467.351	2156
1468.92	2152
1470.489	2140
1472.058	2163
1473.627	2133
1475.195	2141
1476.764	2130
1478.332	2165
1479.9	2122
1481.467	2151
1483.035	2130
1484.602	2157
1486.169	2140
1487.736	2159
1489.302	2124
1490.869	2137
1492.435	2126
1494.001	2147
1495.567	2135
1497.132	2153
1498.698	2138
1500.263	2160
1501.828	2133
1503.393	2163
1504.957	2120
1506.521	2154
1508.086	2112
1509.65	2165
1511.213	2122
1512.777	2156
1514.34	2123
1515.903	2142
1517.466	2124
1519.029	2147
1520.591	2132
1522.153	2149
1523.715	2121
1525.277	2146
1526.839	2124
1528.4	2132
1529.961	2140
1531.522	2140
1533.083	2139
1534.643	2141
1536.204	2136
1537.764	2153
1539.324	2124
1540.883	2145
1542.443	2138
1544.002	2148
1545.561	2127
1547.12	2164
1548.679	2125
1550.237	2143
1551.795	2127
1553.353	2159
1554.911	2131
1556.468	2147
1558.026	2120
1559.583	2147
1561.139	2128
1562.696	2152
1564.252	2122
1565.809	2149
1567.365	2133
1568.92	2147
1570.476	2137
1572.031	2165
1573.586	2125
1575.141	2155
1576.696	2158
1578.25	2154
1579.805	2123
1581.359	2157
1582.912	2127
1584.466	2163
1586.019	2115
1587.572	2167
1589.125	2126
1590.678	2154
1592.23	2134
1593.782	2145
1595.334	2130
1596.886	2155
1598.438	2139
1599.989	2141
1601.54	2137
1603.091	2143
1604.642	2131
1606.192	2149
1607.742	2148
1609.292	2146
1610.842	2138
1612.391	2148
1613.941	2128
1615.49	2157
1617.038	2143
1618.587	2149
1620.135	2132
1621.684	2143
1623.231	2115
1624.779	2144
1626.327	2130
1627.874	2153
1629.421	2118
1630.968	2151
1632.514	2127
1634.06	2147
1635.606	2131
1637.152	2151
1638.698	2125
1640.243	2141
1641.788	2123
1643.333	2143
1644.878	2134
1646.422	2152
1647.967	2126
1649.511	2137
1651.054	2132
1652.598	2155
1654.141	2123
1655.684	2130
1657.227	2115
1658.77	2141
1660.312	2111
1661.854	2135
1663.396	2119
1664.937	2150
1666.479	2127
1668.02	2147
1669.561	2122
1671.102	2127
1672.642	2143
1674.182	2146
1675.722	2133
1677.262	2147
1678.801	2121
1680.341	2143
1681.88	2131
1683.418	2136
1684.957	2123
1686.495	2149
1688.033	2137
1689.571	2150
1691.109	2133
1692.646	2137
1694.183	2133
1695.72	2134
1697.257	2122
1698.793	2132
1700.329	2115
1701.865	2145
1703.401	2110
1704.936	2140
1706.471	2118
1708.006	2127
1709.541	2118
