# Supplementary material for: Exciton thermal radiation from macroscale membranes composed of chirality-sorted carbon nanotubes and its control
Source: Nat Commun. 2026 Jul 29;17:6967. doi: 10.1038/s41467-026-75711-4 (PMC13421534; doi:10.1038/s41467-026-75711-4)
Supplement: Supplementary file 4 — Source Data [file 41467_2026_75711_MOESM4_ESM.zip › Source data/Supplementary_Data_16_heating_800K_bg.txt]

Data from MK75SS02_1_NIR_800K_sig_bg_NQ51B19821__0__24.txt Node

Date: Mon Nov 17 11:08:11 JST 2025
User: ymlab
Spectrometer: NQ51B1982
Trigger mode: 0
Integration Time (sec): 1.000000E-1
Scans to average: 1
Nonlinearity correction enabled: false
Boxcar width: 0
Storing dark spectrum: false
XAxis mode: Wavelengths
Number of Pixels in Spectrum: 512
>>>>>Begin Spectral Data<<<<<
899.399	2170
901.024	2138
902.648	2183
904.273	2156
905.897	2181
907.522	2164
909.146	2172
910.77	2146
912.394	2174
914.018	2160
915.642	2172
917.265	2150
918.889	2177
920.512	2160
922.136	2183
923.759	2146
925.382	2181
927.005	2156
928.628	2177
930.251	2164
931.873	2188
933.496	2144
935.118	2197
936.74	2144
938.363	2192
939.985	2160
941.607	2196
943.228	2161
944.85	2190
946.472	2150
948.093	2183
949.715	2150
951.336	2201
952.957	2161
954.578	2187
956.199	2151
957.82	2193
959.44	2152
961.061	2176
962.681	2168
964.302	2178
965.922	2162
967.542	2187
969.162	2182
970.782	2184
972.401	2161
974.021	2190
975.64	2163
977.26	2188
978.879	2156
980.498	2192
982.117	2160
983.736	2189
985.355	2164
986.973	2182
988.592	2167
990.21	2170
991.828	2161
993.446	2185
995.064	2166
996.682	2178
998.3	2164
999.917	2190
1001.535	2156
1003.152	2195
1004.769	2164
1006.387	2196
1008.003	2160
1009.62	2196
1011.237	2171
1012.854	2185
1014.47	2182
1016.086	2192
1017.703	2164
1019.319	2192
1020.935	2174
1022.55	2198
1024.166	2170
1025.782	2194
1027.397	2166
1029.012	2197
1030.627	2183
1032.243	2202
1033.857	2178
1035.472	2199
1037.087	2172
1038.701	2189
1040.316	2179
1041.93	2197
1043.544	2178
1045.158	2188
1046.772	2172
1048.386	2208
1049.999	2178
1051.613	2197
1053.226	2175
1054.839	2214
1056.452	2171
1058.065	2212
1059.678	2175
1061.29	2212
1062.903	2172
1064.515	2205
1066.127	2177
1067.74	2194
1069.351	2179
1070.963	2205
1072.575	2183
1074.186	2209
1075.798	2188
1077.409	2213
1079.02	2182
1080.631	2210
1082.242	2176
1083.853	2204
1085.463	2183
1087.074	2210
1088.684	2176
1090.294	2204
1091.904	2182
1093.514	2205
1095.124	2192
1096.733	2221
1098.343	2186
1099.952	2220
1101.561	2191
1103.17	2225
1104.779	2195
1106.388	2224
1107.996	2189
1109.605	2216
1111.213	2200
1112.821	2208
1114.429	2196
1116.037	2218
1117.645	2196
1119.252	2214
1120.86	2193
1122.467	2222
1124.074	2199
1125.681	2236
1127.288	2216
1128.895	2244
1130.501	2208
1132.108	2230
1133.714	2205
1135.32	2239
1136.926	2196
1138.532	2242
1140.138	2192
1141.743	2238
1143.349	2202
1144.954	2258
1146.559	2220
1148.164	2238
1149.768	2209
1151.373	2256
1152.978	2214
1154.582	2246
1156.186	2210
1157.79	2251
1159.394	2223
1160.998	2238
1162.601	2232
1164.205	2241
1165.808	2232
1167.411	2232
1169.014	2234
1170.617	2266
1172.219	2219
1173.822	2256
1175.424	2234
1177.026	2279
1178.628	2235
1180.23	2255
1181.832	2231
1183.433	2270
1185.035	2229
1186.636	2266
1188.237	2248
1189.838	2248
1191.439	2252
1193.04	2256
1194.64	2247
1196.24	2257
1197.84	2249
1199.44	2275
1201.04	2244
1202.64	2284
1204.239	2254
1205.839	2280
1207.438	2255
1209.037	2284
1210.636	2266
1212.235	2275
1213.833	2244
1215.432	2279
1217.03	2258
1218.628	2282
1220.226	2252
1221.823	2288
1223.421	2260
1225.018	2288
1226.616	2254
1228.213	2281
1229.81	2257
1231.407	2300
1233.003	2266
1234.6	2300
1236.196	2273
1237.792	2299
1239.388	2250
1240.984	2301
1242.579	2251
1244.175	2304
1245.77	2264
1247.365	2294
1248.96	2268
1250.555	2309
1252.149	2274
1253.744	2302
1255.338	2274
1256.932	2304
1258.526	2278
1260.12	2303
1261.714	2276
1263.307	2324
1264.9	2268
1266.494	2312
1268.086	2273
1269.679	2307
1271.272	2283
1272.864	2315
1274.456	2283
1276.049	2312
1277.64	2288
1279.232	2330
1280.824	2284
1282.415	2324
1284.006	2306
1285.597	2318
1287.188	2296
1288.779	2312
1290.37	2300
1291.96	2322
1293.55	2298
1295.14	2332
1296.73	2295
1298.32	2332
1299.909	2312
1301.499	2322
1303.088	2309
1304.677	2341
1306.265	2304
1307.854	2340
1309.442	2314
1311.031	2330
1312.619	2312
1314.207	2330
1315.794	2322
1317.382	2336
1318.969	2320
1320.557	2352
1322.144	2326
1323.73	2352
1325.317	2328
1326.904	2350
1328.49	2320
1330.076	2364
1331.662	2330
1333.248	2356
1334.833	2356
1336.419	2368
1338.004	2329
1339.589	2354
1341.174	2346
1342.758	2371
1344.343	2332
1345.927	2384
1347.511	2342
1349.095	2364
1350.679	2340
1352.263	2370
1353.846	2344
1355.429	2387
1357.012	2341
1358.595	2359
1360.178	2346
1361.76	2364
1363.343	2338
1364.925	2355
1366.507	2354
1368.088	2370
1369.67	2338
1371.251	2376
1372.832	2348
1374.413	2374
1375.994	2373
1377.575	2388
1379.155	2359
1380.735	2370
1382.316	2340
1383.895	2378
1385.475	2328
1387.055	2390
1388.634	2345
1390.213	2389
1391.792	2360
1393.371	2400
1394.949	2371
1396.527	2396
1398.106	2366
1399.684	2400
1401.261	2381
1402.839	2394
1404.416	2390
1405.993	2416
1407.57	2382
1409.147	2416
1410.724	2382
1412.3	2407
1413.876	2407
1415.452	2410
1417.028	2417
1418.604	2433
1420.179	2410
1421.755	2430
1423.33	2418
1424.905	2444
1426.479	2422
1428.054	2442
1429.628	2424
1431.202	2442
1432.776	2424
1434.35	2448
1435.923	2432
1437.496	2451
1439.069	2435
1440.642	2453
1442.215	2445
1443.788	2446
1445.36	2448
1446.932	2469
1448.504	2437
1450.076	2459
1451.647	2450
1453.218	2473
1454.789	2458
1456.36	2475
1457.931	2453
1459.502	2464
1461.072	2453
1462.642	2493
1464.212	2452
1465.781	2481
1467.351	2478
1468.92	2488
1470.489	2467
1472.058	2500
1473.627	2462
1475.195	2484
1476.764	2472
1478.332	2502
1479.9	2484
1481.467	2512
1483.035	2483
1484.602	2516
1486.169	2506
1487.736	2530
1489.302	2484
1490.869	2495
1492.435	2490
1494.001	2514
1495.567	2483
1497.132	2519
1498.698	2499
1500.263	2533
1501.828	2498
1503.393	2528
1504.957	2500
1506.521	2515
1508.086	2495
1509.65	2534
1511.213	2506
1512.777	2536
1514.34	2494
1515.903	2522
1517.466	2510
1519.029	2538
1520.591	2520
1522.153	2542
1523.715	2513
1525.277	2538
1526.839	2519
1528.4	2538
1529.961	2526
1531.522	2556
1533.083	2531
1534.643	2560
1536.204	2538
1537.764	2576
1539.324	2530
1540.883	2566
1542.443	2540
1544.002	2569
1545.561	2540
1547.12	2592
1548.679	2536
1550.237	2567
1551.795	2551
1553.353	2582
1554.911	2560
1556.468	2585
1558.026	2555
1559.583	2578
1561.139	2567
1562.696	2588
1564.252	2553
1565.809	2593
1567.365	2557
1568.92	2592
1570.476	2569
1572.031	2602
1573.586	2558
1575.141	2596
1576.696	2594
1578.25	2600
1579.805	2578
1581.359	2595
1582.912	2592
1584.466	2617
1586.019	2574
1587.572	2626
1589.125	2582
1590.678	2601
1592.23	2592
1593.782	2596
1595.334	2596
1596.886	2610
1598.438	2598
1599.989	2604
1601.54	2593
1603.091	2612
1604.642	2596
1606.192	2621
1607.742	2624
1609.292	2625
1610.842	2608
1612.391	2624
1613.941	2604
1615.49	2619
1617.038	2621
1618.587	2617
1620.135	2600
1621.684	2627
1623.231	2589
1624.779	2630
1626.327	2607
1627.874	2628
1629.421	2592
1630.968	2631
1632.514	2602
1634.06	2618
1635.606	2606
1637.152	2612
1638.698	2599
1640.243	2608
1641.788	2597
1643.333	2599
1644.878	2580
1646.422	2599
1647.967	2564
1649.511	2562
1651.054	2533
1652.598	2542
1654.141	2497
1655.684	2496
1657.227	2435
1658.77	2457
1660.312	2392
1661.854	2378
1663.396	2352
1664.937	2352
1666.479	2332
1668.02	2316
1669.561	2282
1671.102	2281
1672.642	2270
1674.182	2269
1675.722	2250
1677.262	2238
1678.801	2222
1680.341	2237
1681.88	2219
1683.418	2210
1684.957	2190
1686.495	2230
1688.033	2184
1689.571	2208
1691.109	2174
1692.646	2183
1694.183	2162
1695.72	2176
1697.257	2158
1698.793	2169
1700.329	2152
1701.865	2166
1703.401	2144
1704.936	2161
1706.471	2154
1708.006	2151
1709.541	2149
