# Supplementary material for: Exciton thermal radiation from macroscale membranes composed of chirality-sorted carbon nanotubes and its control
Source: Nat Commun. 2026 Jul 29;17:6967. doi: 10.1038/s41467-026-75711-4 (PMC13421534; doi:10.1038/s41467-026-75711-4)
Supplement: Supplementary file 4 — Source Data [file 41467_2026_75711_MOESM4_ESM.zip › Source data/Supplementary_Data_9_cooling_750K_bg.txt]

Data from AT069_NQ51B19821__29__15-56-23-769.txt Node

Date: Mon Sep 30 15:56:23 JST 2024
User: ymlab
Spectrometer: NQ51B1982
Trigger mode: 0
Integration Time (sec): 8.000000E-2
Scans to average: 100
Nonlinearity correction enabled: false
Boxcar width: 0
Storing dark spectrum: false
XAxis mode: Wavelengths
Number of Pixels in Spectrum: 512
>>>>>Begin Spectral Data<<<<<
899.399	2170.57
901.024	2137.44
902.648	2180.93
904.273	2150.54
905.897	2176.84
907.522	2161.32
909.146	2179.41
910.77	2147.03
912.394	2176.15
914.018	2154.96
915.642	2179.52
917.265	2150.49
918.889	2175.42
920.512	2158.05
922.136	2183.18
923.759	2151.42
925.382	2182.02
927.005	2155.39
928.628	2176.77
930.251	2160.97
931.873	2183.86
933.496	2156.9
935.118	2189.83
936.74	2157.63
938.363	2188.77
939.985	2162.58
941.607	2183.88
943.228	2168.64
944.85	2188.19
946.472	2153.81
948.093	2185.22
949.715	2154.2
951.336	2194.09
952.957	2161.92
954.578	2184.63
956.199	2151.88
957.82	2186.37
959.44	2156.64
961.061	2180.58
962.681	2161.88
964.302	2188.9
965.922	2160.3
967.542	2192.96
969.162	2185.88
970.782	2187.6
972.401	2162.35
974.021	2186.88
975.64	2163.08
977.26	2185.32
978.879	2154
980.498	2184.87
982.117	2160.54
983.736	2187.04
985.355	2169.12
986.973	2188.37
988.592	2161.1
990.21	2179.72
991.828	2162.23
993.446	2186.2
995.064	2163.6
996.682	2183.23
998.3	2163.81
999.917	2185.96
1001.535	2158.43
1003.152	2194.09
1004.769	2156.76
1006.387	2191.4
1008.003	2161.32
1009.62	2190.82
1011.237	2174.13
1012.854	2191.12
1014.47	2170.75
1016.086	2196.72
1017.703	2158.79
1019.319	2197.29
1020.935	2175.48
1022.55	2198.37
1024.166	2173.08
1025.782	2188.15
1027.397	2169.64
1029.012	2199.12
1030.627	2177.7
1032.243	2197.49
1033.857	2174.83
1035.472	2194.32
1037.087	2174.74
1038.701	2198.21
1040.316	2182.41
1041.93	2202.27
1043.544	2178.57
1045.158	2198.65
1046.772	2177.06
1048.386	2209.02
1049.999	2185.09
1051.613	2201.98
1053.226	2181.62
1054.839	2216.54
1056.452	2173.16
1058.065	2212.77
1059.678	2181.32
1061.29	2210.47
1062.903	2179.93
1064.515	2220.41
1066.127	2184.69
1067.74	2209.97
1069.351	2189.76
1070.963	2217.04
1072.575	2192.87
1074.186	2213.4
1075.798	2199.11
1077.409	2224.26
1079.02	2192.53
1080.631	2219.2
1082.242	2188.45
1083.853	2221.45
1085.463	2196.98
1087.074	2222.49
1088.684	2201.31
1090.294	2225.78
1091.904	2196.34
1093.514	2226.93
1095.124	2208.84
1096.733	2232.16
1098.343	2200.56
1099.952	2232.26
1101.561	2206.28
1103.17	2237.28
1104.779	2210.6
1106.388	2243.18
1107.996	2207.43
1109.605	2238.31
1111.213	2210.43
1112.821	2238.53
1114.429	2216.55
1116.037	2238.69
1117.645	2216.14
1119.252	2243.33
1120.86	2214.04
1122.467	2243.45
1124.074	2217.65
1125.681	2258.27
1127.288	2233.01
1128.895	2260.02
1130.501	2226.45
1132.108	2249.9
1133.714	2221.64
1135.32	2256.92
1136.926	2225.86
1138.532	2254.67
1140.138	2225.44
1141.743	2251.18
1143.349	2225.26
1144.954	2269.77
1146.559	2241.71
1148.164	2253.84
1149.768	2227.58
1151.373	2273.53
1152.978	2229.8
1154.582	2255.58
1156.186	2226.8
1157.79	2259.32
1159.394	2241.31
1160.998	2263.5
1162.601	2240.92
1164.205	2266.54
1165.808	2241.59
1167.411	2252
1169.014	2248.03
1170.617	2275.1
1172.219	2233.36
1173.822	2270.62
1175.424	2244.2
1177.026	2286.27
1178.628	2245.35
1180.23	2264.49
1181.832	2245.14
1183.433	2280.68
1185.035	2245.42
1186.636	2278.55
1188.237	2246.6
1189.838	2271.71
1191.439	2262.97
1193.04	2272.68
1194.64	2263.68
1196.24	2265.1
1197.84	2252.28
1199.44	2284
1201.04	2255.95
1202.64	2290.85
1204.239	2257.2
1205.839	2285.94
1207.438	2260.64
1209.037	2285.76
1210.636	2268.9
1212.235	2286.87
1213.833	2252.83
1215.432	2293.3
1217.03	2257.02
1218.628	2291.03
1220.226	2255.8
1221.823	2293.66
1223.421	2260.85
1225.018	2285.02
1226.616	2263.58
1228.213	2285.3
1229.81	2262.94
1231.407	2298.82
1233.003	2263.11
1234.6	2297.21
1236.196	2268.43
1237.792	2286.57
1239.388	2258.34
1240.984	2290.9
1242.579	2254.56
1244.175	2297.31
1245.77	2262.31
1247.365	2291.28
1248.96	2262.14
1250.555	2294.37
1252.149	2264.79
1253.744	2291.1
1255.338	2257.58
1256.932	2288.09
1258.526	2263.46
1260.12	2288.41
1261.714	2265.59
1263.307	2298.07
1264.9	2262.87
1266.494	2288.63
1268.086	2265.31
1269.679	2285.81
1271.272	2261.46
1272.864	2290.81
1274.456	2265.38
1276.049	2289.43
1277.64	2265.38
1279.232	2295.08
1280.824	2258.46
1282.415	2288.76
1284.006	2278.39
1285.597	2289.94
1287.188	2258.53
1288.779	2291.05
1290.37	2261.9
1291.96	2291.68
1293.55	2263.45
1295.14	2293.85
1296.73	2256.48
1298.32	2295.28
1299.909	2277.5
1301.499	2285.68
1303.088	2269.6
1304.677	2298.03
1306.265	2261.1
1307.854	2294.52
1309.442	2266.54
1311.031	2295.27
1312.619	2270.11
1314.207	2289.96
1315.794	2269.85
1317.382	2294.54
1318.969	2273.39
1320.557	2299.09
1322.144	2268.9
1323.73	2296.36
1325.317	2273.65
1326.904	2298.42
1328.49	2266.48
1330.076	2306.54
1331.662	2272.88
1333.248	2301.43
1334.833	2294.02
1336.419	2308.66
1338.004	2273.87
1339.589	2302.42
1341.174	2281.89
1342.758	2310.3
1344.343	2267.86
1345.927	2316.11
1347.511	2273.21
1349.095	2301.43
1350.679	2273.94
1352.263	2301.93
1353.846	2277.83
1355.429	2308.97
1357.012	2272.54
1358.595	2298.42
1360.178	2265.34
1361.76	2292.82
1363.343	2275.41
1364.925	2298.69
1366.507	2281.7
1368.088	2299.64
1369.67	2273.62
1371.251	2300.35
1372.832	2274.58
1374.413	2302.92
1375.994	2288.43
1377.575	2303.2
1379.155	2278.52
1380.735	2283.1
1382.316	2261.1
1383.895	2298.12
1385.475	2276.3
1387.055	2308.07
1388.634	2276.97
1390.213	2304.85
1391.792	2281.97
1393.371	2309.68
1394.949	2293.62
1396.527	2305.23
1398.106	2291.89
1399.684	2310.64
1401.261	2286.83
1402.839	2312.69
1404.416	2289.42
1405.993	2313.69
1407.57	2294.92
1409.147	2313.12
1410.724	2292.01
1412.3	2320.41
1413.876	2293.41
1415.452	2314.14
1417.028	2316.54
1418.604	2335.13
1420.179	2307.43
1421.755	2327.24
1423.33	2305.83
1424.905	2329.4
1426.479	2312.45
1428.054	2328.73
1429.628	2304.45
1431.202	2330.36
1432.776	2307.63
1434.35	2336.27
1435.923	2312.38
1437.496	2338.79
1439.069	2306.69
1440.642	2342.15
1442.215	2310.73
1443.788	2334.08
1445.36	2323.32
1446.932	2346.09
1448.504	2312.38
1450.076	2328.64
1451.647	2322.79
1453.218	2351.79
1454.789	2325.06
1456.36	2346.95
1457.931	2323.07
1459.502	2338.64
1461.072	2325.42
1462.642	2352.34
1464.212	2322.76
1465.781	2350.89
1467.351	2341.61
1468.92	2344.88
1470.489	2330.33
1472.058	2357.08
1473.627	2323.52
1475.195	2340.89
1476.764	2329.01
1478.332	2355.32
1479.9	2331.81
1481.467	2356.56
1483.035	2338.27
1484.602	2365.77
1486.169	2350.56
1487.736	2366.76
1489.302	2324.25
1490.869	2346.33
1492.435	2332.83
1494.001	2355.82
1495.567	2334.85
1497.132	2356.82
1498.698	2342.05
1500.263	2366.94
1501.828	2340.29
1503.393	2364.84
1504.957	2342.67
1506.521	2362.51
1508.086	2330.06
1509.65	2369.38
1511.213	2343.28
1512.777	2375.25
1514.34	2336.89
1515.903	2358.17
1517.466	2342.53
1519.029	2373.6
1520.591	2352.51
1522.153	2377.58
1523.715	2344.28
1525.277	2369.1
1526.839	2348.79
1528.4	2368.34
1529.961	2356.11
1531.522	2381.28
1533.083	2358.71
1534.643	2380.32
1536.204	2360.02
1537.764	2394.77
1539.324	2359.09
1540.883	2379.01
1542.443	2369.94
1544.002	2382.89
1545.561	2363.72
1547.12	2403.14
1548.679	2357.62
1550.237	2382.3
1551.795	2362.37
1553.353	2393.74
1554.911	2374.02
1556.468	2395.76
1558.026	2368.57
1559.583	2384.95
1561.139	2377.92
1562.696	2397.17
1564.252	2367.54
1565.809	2390.77
1567.365	2375.53
1568.92	2392.66
1570.476	2379.72
1572.031	2406.92
1573.586	2373.24
1575.141	2397.52
1576.696	2402.82
1578.25	2404.85
1579.805	2382.27
1581.359	2399.07
1582.912	2389.59
1584.466	2409.89
1586.019	2374.69
1587.572	2420.78
1589.125	2378.48
1590.678	2407.91
1592.23	2387.79
1593.782	2403.41
1595.334	2385.36
1596.886	2408.13
1598.438	2396.23
1599.989	2404.01
1601.54	2394.35
1603.091	2404.08
1604.642	2388.08
1606.192	2413.59
1607.742	2414.87
1609.292	2412.05
1610.842	2404.54
1612.391	2416.79
1613.941	2391.71
1615.49	2418.36
1617.038	2404.1
1618.587	2416.8
1620.135	2394.54
1621.684	2414.35
1623.231	2378.64
1624.779	2413.51
1626.327	2398.5
1627.874	2414.9
1629.421	2385.27
1630.968	2417.76
1632.514	2397.91
1634.06	2402.86
1635.606	2393.49
1637.152	2406.64
1638.698	2379.95
1640.243	2399.53
1641.788	2377.71
1643.333	2393.84
1644.878	2377.12
1646.422	2390.44
1647.967	2353.8
1649.511	2361.79
1651.054	2343.69
1652.598	2350.91
1654.141	2312.35
1655.684	2313.97
1657.227	2277.94
1658.77	2297.71
1660.312	2245.03
1661.854	2259.62
1663.396	2227.79
1664.937	2251.73
1666.479	2222.97
1668.02	2230.11
1669.561	2199.29
1671.102	2201.96
1672.642	2196.75
1674.182	2203.3
1675.722	2190.79
1677.262	2185.31
1678.801	2169.07
1680.341	2186.83
1681.88	2173.92
1683.418	2172.04
1684.957	2157.23
1686.495	2181.69
1688.033	2159.78
1689.571	2171.44
1691.109	2155.61
1692.646	2157.4
1694.183	2145.96
1695.72	2150.22
1697.257	2135.21
1698.793	2146.51
1700.329	2135.55
1701.865	2147.97
1703.401	2126.79
1704.936	2140.36
1706.471	2135.42
1708.006	2135.41
1709.541	2132.53
