# Supplementary material for: Exciton thermal radiation from macroscale membranes composed of chirality-sorted carbon nanotubes and its control
Source: Nat Commun. 2026 Jul 29;17:6967. doi: 10.1038/s41467-026-75711-4 (PMC13421534; doi:10.1038/s41467-026-75711-4)
Supplement: Supplementary file 4 — Source Data [file 41467_2026_75711_MOESM4_ESM.zip › Source data/Supplementary_Data_8_cooling_300K.txt]

Data from AT069_NQ51B19821__49__17-22-08-073.txt Node

Date: Wed Sep 25 17:22:08 JST 2024
User: ymlab
Spectrometer: NQ51B1982
Trigger mode: 0
Integration Time (sec): 8.000000E-2
Scans to average: 100
Nonlinearity correction enabled: false
Boxcar width: 0
Storing dark spectrum: false
XAxis mode: Wavelengths
Number of Pixels in Spectrum: 512
>>>>>Begin Spectral Data<<<<<
899.399	7607.1
901.024	7690.2
902.648	7911.34
904.273	7996.93
905.897	8252.49
907.522	8371.46
909.146	8614.69
910.77	8704.69
912.394	9026.06
914.018	9209.72
915.642	9638.4
917.265	10106.49
918.889	10860.92
920.512	11554.78
922.136	12330.87
923.759	12822.9
925.382	13433.32
927.005	13768.78
928.628	14250.9
930.251	14551.58
931.873	15034.18
933.496	15221.1
935.118	15601.38
936.74	15759.06
938.363	16176.62
939.985	16436.35
941.607	16793.77
943.228	16882.84
944.85	17136.27
946.472	17257.48
948.093	17551.24
949.715	17633.48
951.336	17933.94
952.957	17953.73
954.578	18166.94
956.199	18165.11
957.82	18420.84
959.44	18413.64
961.061	18679.12
962.681	18776.08
964.302	18954.47
965.922	18967.22
967.542	19280.61
969.162	19237.03
970.782	19436.36
972.401	19415.56
974.021	19536.29
975.64	19486
977.26	19800.82
978.879	19672.91
980.498	19876.82
982.117	19856.9
983.736	20121.8
985.355	20143.42
986.973	20282.29
988.592	20247.61
990.21	20462.34
991.828	20361.29
993.446	20490.05
995.064	20395.14
996.682	20542.78
998.3	20397.33
999.917	20447.99
1001.535	20305.1
1003.152	20350.55
1004.769	20170.55
1006.387	20200.81
1008.003	19976.77
1009.62	19890.67
1011.237	19656.31
1012.854	19556.83
1014.47	19221.78
1016.086	19010.43
1017.703	18610.97
1019.319	18398.02
1020.935	17884.77
1022.55	17685.39
1024.166	17251.06
1025.782	16950.06
1027.397	16339.52
1029.012	15976.68
1030.627	15459.03
1032.243	15074.4
1033.857	14576.82
1035.472	14187.38
1037.087	13700.7
1038.701	13340.26
1040.316	12862.47
1041.93	12565.99
1043.544	12128.13
1045.158	11840.23
1046.772	11428.18
1048.386	11224.04
1049.999	10899.04
1051.613	10710.71
1053.226	10452.71
1054.839	10366.8
1056.452	10161.37
1058.065	10157.25
1059.678	10027.32
1061.29	10065.05
1062.903	9983.06
1064.515	10060.99
1066.127	10053.41
1067.74	10191.05
1069.351	10292.37
1070.963	10484.9
1072.575	10519.74
1074.186	10817.98
1075.798	10970.09
1077.409	11297.7
1079.02	11488.74
1080.631	11817.47
1082.242	12083.8
1083.853	12493.7
1085.463	12789.56
1087.074	13305.03
1088.684	13641.89
1090.294	14139.23
1091.904	14426.47
1093.514	14944.02
1095.124	15398.32
1096.733	15933.46
1098.343	16434.78
1099.952	16944.34
1101.561	17399.54
1103.17	18056.35
1104.779	18420.28
1106.388	18989.98
1107.996	19439.64
1109.605	19959.08
1111.213	20417.92
1112.821	21019.85
1114.429	21372.78
1116.037	21983.93
1117.645	22479.57
1119.252	23083.37
1120.86	23324.41
1122.467	23908.19
1124.074	24191.09
1125.681	24986.37
1127.288	25238.23
1128.895	25873.6
1130.501	26100.83
1132.108	26851.69
1133.714	27058.82
1135.32	27318.82
1136.926	27711.97
1138.532	28289.79
1140.138	28576.08
1141.743	28967.83
1143.349	29152.69
1144.954	29688.36
1146.559	29692.56
1148.164	30171.21
1149.768	30087.05
1151.373	30422.93
1152.978	30252.34
1154.582	30849.09
1156.186	30685.23
1157.79	31100.93
1159.394	31093.38
1160.998	31321.9
1162.601	31118.49
1164.205	31347.54
1165.808	31112.77
1167.411	31392.13
1169.014	31197.85
1170.617	31214.91
1172.219	31083.68
1173.822	31146.34
1175.424	30961.99
1177.026	31254.84
1178.628	31101.25
1180.23	31164.52
1181.832	30959.69
1183.433	31010.99
1185.035	31132.14
1186.636	31397.76
1188.237	31181
1189.838	31526.43
1191.439	31542.02
1193.04	31829.49
1194.64	31659.84
1196.24	32148.05
1197.84	31938.78
1199.44	32271.54
1201.04	32276.91
1202.64	32683.63
1204.239	33006.69
1205.839	33432.82
1207.438	33201.45
1209.037	33840.85
1210.636	33982.08
1212.235	34348.58
1213.833	34399.23
1215.432	34895.58
1217.03	34560.64
1218.628	35132.19
1220.226	34915.98
1221.823	35609.17
1223.421	35163.55
1225.018	35681.04
1226.616	35913.48
1228.213	36171.42
1229.81	36551.94
1231.407	36512.81
1233.003	36101.85
1234.6	36651.5
1236.196	36544.95
1237.792	37120.19
1239.388	36647.87
1240.984	37064.85
1242.579	36940.89
1244.175	37203.86
1245.77	37115.05
1247.365	37514.19
1248.96	36995.44
1250.555	37426.19
1252.149	37351.49
1253.744	38415.94
1255.338	38272.05
1256.932	38654.73
1258.526	39001.84
1260.12	38658.33
1261.714	38726.03
1263.307	39020.14
1264.9	38977.08
1266.494	39424.3
1268.086	39481.96
1269.679	40160.5
1271.272	39487.41
1272.864	40171.75
1274.456	40020.53
1276.049	40341.35
1277.64	40149.87
1279.232	40624.68
1280.824	40404.9
1282.415	40851.36
1284.006	40701.26
1285.597	40351.24
1287.188	40748.8
1288.779	41492.23
1290.37	41030
1291.96	40863
1293.55	41297.56
1295.14	41976.26
1296.73	41426.62
1298.32	42152.56
1299.909	41763.65
1301.499	42079.27
1303.088	41954.72
1304.677	42298.1
1306.265	41863.11
1307.854	42381.79
1309.442	42022.99
1311.031	42255.99
1312.619	42485.36
1314.207	42598.47
1315.794	42310.7
1317.382	42564.6
1318.969	42928.57
1320.557	43051.07
1322.144	43046.8
1323.73	42738.09
1325.317	43095.18
1326.904	43416.34
1328.49	43653.42
1330.076	43173.8
1331.662	43213.89
1333.248	43399.56
1334.833	43600.03
1336.419	43800.12
1338.004	43482.08
1339.589	43937.75
1341.174	43935.83
1342.758	44105.55
1344.343	43656.45
1345.927	43408.72
1347.511	42937.09
1349.095	42849.73
1350.679	42242.55
1352.263	42036.37
1353.846	41221.86
1355.429	39312.72
1357.012	39777.13
1358.595	40390.42
1360.178	39062.99
1361.76	36572.63
1363.343	37604.25
1364.925	37705.13
1366.507	39114.12
1368.088	37813.85
1369.67	39186.45
1371.251	38015.57
1372.832	38974.86
1374.413	39329.75
1375.994	38609.73
1377.575	37381.68
1379.155	36101.74
1380.735	33575.19
1382.316	32394.58
1383.895	32141.35
1385.475	33791.86
1387.055	34890.8
1388.634	33526.12
1390.213	35971.55
1391.792	35362.93
1393.371	34571.83
1394.949	35473
1396.527	34357.51
1398.106	37008.75
1399.684	35960.71
1401.261	34255
1402.839	38353.87
1404.416	37067.1
1405.993	37564.22
1407.57	37759.75
1409.147	38282.09
1410.724	38299.85
1412.3	39646.2
1413.876	38681.21
1415.452	38981.75
1417.028	40346.61
1418.604	39965.27
1420.179	39631.42
1421.755	40714.11
1423.33	40558.32
1424.905	40393.95
1426.479	41088.44
1428.054	40790.61
1429.628	41288.03
1431.202	41227.35
1432.776	40845.87
1434.35	41572.81
1435.923	41303.57
1437.496	41932
1439.069	40873.14
1440.642	42053.15
1442.215	41791.86
1443.788	42098.78
1445.36	41476.28
1446.932	41700.75
1448.504	42115.82
1450.076	41911.75
1451.647	42008
1453.218	41869.38
1454.789	41499.98
1456.36	41842.1
1457.931	41327.55
1459.502	41996.85
1461.072	41370.84
1462.642	41989.05
1464.212	41142.37
1465.781	41581.58
1467.351	41775.78
1468.92	41454.91
1470.489	40968.8
1472.058	40872.49
1473.627	41245.61
1475.195	41607.49
1476.764	41373.57
1478.332	41781.25
1479.9	40789.16
1481.467	41756.61
1483.035	41330.85
1484.602	41987.79
1486.169	41504.84
1487.736	41195.53
1489.302	41498.68
1490.869	41106.73
1492.435	41458.64
1494.001	41866.56
1495.567	40752.77
1497.132	40624.79
1498.698	40036.74
1500.263	40937.22
1501.828	40520.61
1503.393	39976.26
1504.957	40066.84
1506.521	40011.69
1508.086	40275.99
1509.65	40540.68
1511.213	39868.75
1512.777	40210.39
1514.34	39200.36
1515.903	40055.55
1517.466	40126.75
1519.029	39801.59
1520.591	39283.2
1522.153	39593.5
1523.715	39753.61
1525.277	40557.41
1526.839	39693.39
1528.4	40662.23
1529.961	39531.13
1531.522	39282.41
1533.083	39879.12
1534.643	38937.62
1536.204	39187.78
1537.764	39479.05
1539.324	39184.25
1540.883	39636.24
1542.443	38833.65
1544.002	39524.03
1545.561	39071.77
1547.12	39316.68
1548.679	39263.54
1550.237	38806.72
1551.795	38760.03
1553.353	39503.72
1554.911	38933.11
1556.468	39834.29
1558.026	39386.13
1559.583	38604.08
1561.139	38450.31
1562.696	38771.81
1564.252	38133.06
1565.809	38749.76
1567.365	37774.25
1568.92	37676.26
1570.476	38424.26
1572.031	38032.29
1573.586	37944.53
1575.141	38464.1
1576.696	37417.91
1578.25	37617.32
1579.805	37245.19
1581.359	37578.32
1582.912	37487.66
1584.466	36963.7
1586.019	36948.84
1587.572	37679.67
1589.125	36634.06
1590.678	37076.49
1592.23	36746.1
1593.782	36053.4
1595.334	36628.5
1596.886	36659.06
1598.438	35847.56
1599.989	36301.74
1601.54	35379.36
1603.091	35477.57
1604.642	36117.89
1606.192	36087.76
1607.742	35356.42
1609.292	35811.38
1610.842	35437.58
1612.391	35065.26
1613.941	35075.01
1615.49	34434.87
1617.038	34402.71
1618.587	34743.62
1620.135	34200.3
1621.684	34598.88
1623.231	34077.75
1624.779	33779.22
1626.327	33445.78
1627.874	34041.69
1629.421	33031.62
1630.968	33835.44
1632.514	33514.4
1634.06	33142.36
1635.606	32578.24
1637.152	32094.99
1638.698	31215.98
1640.243	31797.85
1641.788	31334.88
1643.333	30435.36
1644.878	29669.94
1646.422	29492.42
1647.967	28149.58
1649.511	27357
1651.054	25606.94
1652.598	23903.94
1654.141	22628.29
1655.684	21685.75
1657.227	19571.24
1658.77	18352.45
1660.312	16913.38
1661.854	15598.06
1663.396	14345.48
1664.937	13411.09
1666.479	12196.22
1668.02	11474.32
1669.561	10791.83
1671.102	9977.42
1672.642	9306.87
1674.182	8852.18
1675.722	8112.02
1677.262	7608.13
1678.801	7192.59
1680.341	6833.92
1681.88	6430.67
1683.418	6229.96
1684.957	5941.87
1686.495	5678.32
1688.033	5458.51
1689.571	5258.38
1691.109	4969.37
1692.646	4836.63
1694.183	4645.36
1695.72	4467.95
1697.257	4305.54
1698.793	4222.03
1700.329	4073.97
1701.865	3981.58
1703.401	3869.92
1704.936	3790.31
1706.471	3685.4
1708.006	3617.86
1709.541	3548.11
