# Supplementary material for: Exciton thermal radiation from macroscale membranes composed of chirality-sorted carbon nanotubes and its control
Source: Nat Commun. 2026 Jul 29;17:6967. doi: 10.1038/s41467-026-75711-4 (PMC13421534; doi:10.1038/s41467-026-75711-4)
Supplement: Supplementary file 4 — Source Data [file 41467_2026_75711_MOESM4_ESM.zip › Source data/Supplementary_Data_8_cooling_750K.txt]

Data from AT069_NQ51B19821__25__15-16-26-255.txt Node

Date: Wed Sep 25 15:16:26 JST 2024
User: ymlab
Spectrometer: NQ51B1982
Trigger mode: 0
Integration Time (sec): 8.000000E-2
Scans to average: 100
Nonlinearity correction enabled: false
Boxcar width: 0
Storing dark spectrum: false
XAxis mode: Wavelengths
Number of Pixels in Spectrum: 512
>>>>>Begin Spectral Data<<<<<
899.399	7943.72
901.024	8046.76
902.648	8307.14
904.273	8394.16
905.897	8604.8
907.522	8702.51
909.146	8928.55
910.77	9051.41
912.394	9317.87
914.018	9487.17
915.642	9891.33
917.265	10304.88
918.889	11040.25
920.512	11707.64
922.136	12429.63
923.759	12840.6
925.382	13369.27
927.005	13621.21
928.628	14022.52
930.251	14221.18
931.873	14591.32
933.496	14718.74
935.118	15011.65
936.74	15167.04
938.363	15470.2
939.985	15599.09
941.607	15898.69
943.228	15988.85
944.85	16234.01
946.472	16298.36
948.093	16507.16
949.715	16562.99
951.336	16884.06
952.957	16917.07
954.578	17156.07
956.199	17202.92
957.82	17490.83
959.44	17521.65
961.061	17757.65
962.681	17842.33
964.302	18190.83
965.922	18198.96
967.542	18442.1
969.162	18513.94
970.782	18809.17
972.401	18859
974.021	19126.13
975.64	19159.24
977.26	19477.46
978.879	19519.89
980.498	19765.89
982.117	19732.65
983.736	20031.77
985.355	20135.06
986.973	20370.59
988.592	20421.98
990.21	20714.84
991.828	20621.12
993.446	20926.52
995.064	20922.79
996.682	21028.22
998.3	21088.42
999.917	21330.75
1001.535	21209.04
1003.152	21531.62
1004.769	21387.31
1006.387	21644.14
1008.003	21534.14
1009.62	21802.8
1011.237	21798.68
1012.854	21981.25
1014.47	21772.85
1016.086	21845.96
1017.703	21747.86
1019.319	21945.42
1020.935	21768.97
1022.55	21853.61
1024.166	21659.69
1025.782	21711.33
1027.397	21447.67
1029.012	21551.12
1030.627	21335.86
1032.243	21249.82
1033.857	20953.96
1035.472	20947.9
1037.087	20708.91
1038.701	20639.57
1040.316	20375.18
1041.93	20277.32
1043.544	19878.73
1045.158	19884.98
1046.772	19534.2
1048.386	19421.91
1049.999	19066.76
1051.613	19041.8
1053.226	18714.71
1054.839	18638.9
1056.452	18237.52
1058.065	18151.06
1059.678	17848.63
1061.29	17709.34
1062.903	17356
1064.515	17285.97
1066.127	17034.15
1067.74	16945.19
1069.351	16621.38
1070.963	16550.46
1072.575	16304.97
1074.186	16239.59
1075.798	16020.96
1077.409	16061.21
1079.02	15889.79
1080.631	15893.1
1082.242	15682.51
1083.853	15690.96
1085.463	15515.14
1087.074	15642.99
1088.684	15478.66
1090.294	15567.6
1091.904	15437.55
1093.514	15591.78
1095.124	15546.9
1096.733	15727.5
1098.343	15688.35
1099.952	15913.9
1101.561	15950.84
1103.17	16169.52
1104.779	16177.38
1106.388	16383.07
1107.996	16441.85
1109.605	16752.82
1111.213	16845.03
1112.821	17173.72
1114.429	17274.13
1116.037	17574.97
1117.645	17796.26
1119.252	18098.55
1120.86	18173.48
1122.467	18477.7
1124.074	18669.86
1125.681	19138.42
1127.288	19316.57
1128.895	19849.51
1130.501	20042.39
1132.108	20571.9
1133.714	20628.01
1135.32	20983.15
1136.926	21353.67
1138.532	21815.16
1140.138	22072.42
1141.743	22671.29
1143.349	22799.01
1144.954	23179.59
1146.559	23401.29
1148.164	23875.6
1149.768	24075.25
1151.373	24622.25
1152.978	24858.28
1154.582	25414.58
1156.186	25563.35
1157.79	26145.36
1159.394	26461.65
1160.998	26867.47
1162.601	26883.24
1164.205	27266.06
1165.808	27333.19
1167.411	27909.78
1169.014	27967.07
1170.617	28447.9
1172.219	28605.61
1173.822	28943.95
1175.424	29035.06
1177.026	29429.7
1178.628	29334.04
1180.23	29634.66
1181.832	29724.13
1183.433	29969.76
1185.035	29965.7
1186.636	30389.92
1188.237	30437.97
1189.838	30881.35
1191.439	30659.56
1193.04	31024.65
1194.64	31104.02
1196.24	31067.38
1197.84	30896.27
1199.44	31313.76
1201.04	31410.63
1202.64	31629.2
1204.239	31753.35
1205.839	32073.48
1207.438	32078.29
1209.037	32660.84
1210.636	32431.69
1212.235	32555.79
1213.833	32425.53
1215.432	32844.09
1217.03	32633.35
1218.628	32980.93
1220.226	32629.27
1221.823	33146.15
1223.421	33019.75
1225.018	33384.86
1226.616	33291.93
1228.213	33205.55
1229.81	33282.1
1231.407	33656.22
1233.003	33292.8
1234.6	33838.74
1236.196	33498.17
1237.792	33646.41
1239.388	33671.3
1240.984	33732.65
1242.579	33704.61
1244.175	33989.69
1245.77	34183.48
1247.365	34581.76
1248.96	34295.19
1250.555	34933.94
1252.149	34445.83
1253.744	34897.02
1255.338	34957.22
1256.932	35684.32
1258.526	35442.83
1260.12	35599.09
1261.714	35976.16
1263.307	36192.04
1264.9	36367.2
1266.494	36706.03
1268.086	36276.97
1269.679	36695.52
1271.272	36791.93
1272.864	37200.62
1274.456	36824.99
1276.049	37436.52
1277.64	37197
1279.232	38037.75
1280.824	37813.83
1282.415	37807.05
1284.006	38072.78
1285.597	38321.3
1287.188	38331.32
1288.779	38761.82
1290.37	38602.49
1291.96	38858.08
1293.55	39045.77
1295.14	39813.33
1296.73	39140.4
1298.32	39790.46
1299.909	39478.46
1301.499	39876.5
1303.088	39833.68
1304.677	40566.73
1306.265	40581.76
1307.854	41043.57
1309.442	40402.33
1311.031	40534.74
1312.619	40167.08
1314.207	40819.06
1315.794	41171.12
1317.382	41285.02
1318.969	41480.13
1320.557	41511.94
1322.144	41844.92
1323.73	41798.5
1325.317	42095.93
1326.904	42029.02
1328.49	42307.86
1330.076	42059.24
1331.662	42150.38
1333.248	42410.57
1334.833	42227.26
1336.419	42302.08
1338.004	42124.2
1339.589	42355.98
1341.174	42601.49
1342.758	42712.16
1344.343	42195.16
1345.927	42184.63
1347.511	41964.44
1349.095	41627.51
1350.679	41516.58
1352.263	41388.17
1353.846	41230.88
1355.429	39379.72
1357.012	39660.95
1358.595	39937.63
1360.178	39084.68
1361.76	36823.42
1363.343	37408.26
1364.925	37514.95
1366.507	39191.19
1368.088	37800.84
1369.67	38324.92
1371.251	38078.5
1372.832	38715.69
1374.413	38790.35
1375.994	37815.32
1377.575	36363.02
1379.155	35528.42
1380.735	32356.64
1382.316	31865.97
1383.895	31910.21
1385.475	33849.17
1387.055	34212.45
1388.634	33069.14
1390.213	35519.26
1391.792	35033.93
1393.371	34673.69
1394.949	34756.36
1396.527	33916.5
1398.106	36689.96
1399.684	36525.49
1401.261	34221.12
1402.839	38304.79
1404.416	37307.35
1405.993	37611.25
1407.57	37268.08
1409.147	37817.18
1410.724	37973.86
1412.3	39680.08
1413.876	38868.83
1415.452	38953.55
1417.028	40242.61
1418.604	39589.67
1420.179	39559.35
1421.755	40797.26
1423.33	40787.29
1424.905	40365.21
1426.479	40898.06
1428.054	40416.27
1429.628	40448.99
1431.202	41067.37
1432.776	40071.92
1434.35	41078.12
1435.923	41145.09
1437.496	41476.01
1439.069	41003.62
1440.642	41438.63
1442.215	41070.83
1443.788	41709.31
1445.36	41321.38
1446.932	41289.7
1448.504	41710.38
1450.076	40790.37
1451.647	41097.54
1453.218	41475.52
1454.789	41263.62
1456.36	41627.74
1457.931	41644.17
1459.502	42685.59
1461.072	41988.29
1462.642	42746.86
1464.212	41511.4
1465.781	41882.5
1467.351	41496.66
1468.92	41282.41
1470.489	41149.49
1472.058	41194.88
1473.627	41613.99
1475.195	41926.05
1476.764	41605.97
1478.332	42013.97
1479.9	40935.3
1481.467	41666.7
1483.035	41218.9
1484.602	42082.39
1486.169	41434.25
1487.736	41053.65
1489.302	41966.4
1490.869	41452.05
1492.435	41848.76
1494.001	41670.46
1495.567	40967.84
1497.132	41365.9
1498.698	40065.38
1500.263	40486.73
1501.828	40256.78
1503.393	40130.6
1504.957	40439.28
1506.521	39982.86
1508.086	39557.44
1509.65	40061.38
1511.213	39849.81
1512.777	40738.74
1514.34	40058.94
1515.903	40641.66
1517.466	40353.31
1519.029	40363.91
1520.591	40808.38
1522.153	39911.59
1523.715	39670.87
1525.277	40372.01
1526.839	39509.17
1528.4	40099.7
1529.961	39685.97
1531.522	40311.87
1533.083	40587.26
1534.643	40644.68
1536.204	40507.59
1537.764	40465.85
1539.324	39805.14
1540.883	40367.51
1542.443	39743.86
1544.002	39784.01
1545.561	39728.15
1547.12	39864.48
1548.679	39827.63
1550.237	39889.76
1551.795	39503.55
1553.353	39148.43
1554.911	38514.33
1556.468	39407.59
1558.026	38865.07
1559.583	38927.61
1561.139	39269.38
1562.696	39599.62
1564.252	38319.15
1565.809	38999.43
1567.365	38257.91
1568.92	37948.24
1570.476	38048.61
1572.031	37846.1
1573.586	38058.16
1575.141	38624.24
1576.696	37757.65
1578.25	38112.78
1579.805	37336.66
1581.359	37308.21
1582.912	37376.14
1584.466	37284.31
1586.019	37317.79
1587.572	37853.07
1589.125	36532.98
1590.678	37429.88
1592.23	37585.74
1593.782	37342.84
1595.334	37076.84
1596.886	36946.28
1598.438	36314.91
1599.989	37148.83
1601.54	36188.61
1603.091	35833.13
1604.642	36431.71
1606.192	36115.97
1607.742	35501.81
1609.292	36649.28
1610.842	35499.1
1612.391	35146.92
1613.941	35203.79
1615.49	34486
1617.038	34726.75
1618.587	34997.53
1620.135	34034.59
1621.684	34544.69
1623.231	34742.74
1624.779	34187.7
1626.327	34189.62
1627.874	34340.9
1629.421	33304.44
1630.968	33251.99
1632.514	33144.66
1634.06	32883.95
1635.606	32609.44
1637.152	32607.06
1638.698	31432.59
1640.243	31695.12
1641.788	30858.78
1643.333	30327.94
1644.878	29988.85
1646.422	29947.73
1647.967	28093.43
1649.511	27015.61
1651.054	26003.59
1652.598	24672.54
1654.141	23154.86
1655.684	21876.68
1657.227	19796.44
1658.77	18676.43
1660.312	17220.94
1661.854	15645.81
1663.396	14477.6
1664.937	13557.2
1666.479	12319.19
1668.02	11615.08
1669.561	10768.41
1671.102	9985.95
1672.642	9312.57
1674.182	8906.09
1675.722	8244.78
1677.262	7753.46
1678.801	7348.55
1680.341	6981.34
1681.88	6539.6
1683.418	6298.92
1684.957	6040.48
1686.495	5768.25
1688.033	5456.59
1689.571	5280.86
1691.109	4999.91
1692.646	4828.09
1694.183	4654.2
1695.72	4504.47
1697.257	4344.11
1698.793	4237.79
1700.329	4067.17
1701.865	3983.4
1703.401	3887.47
1704.936	3803.47
1706.471	3691.22
1708.006	3637.15
1709.541	3549.75
