# Supplementary material for: Exciton thermal radiation from macroscale membranes composed of chirality-sorted carbon nanotubes and its control
Source: Nat Commun. 2026 Jul 29;17:6967. doi: 10.1038/s41467-026-75711-4 (PMC13421534; doi:10.1038/s41467-026-75711-4)
Supplement: Supplementary file 4 — Source Data [file 41467_2026_75711_MOESM4_ESM.zip › Source data/Supplementary_Data_7_heating_500K.txt]

Data from AT069_NQ51B19821__11__16-25-53-679.txt Node

Date: Tue Sep 24 16:25:53 JST 2024
User: ymlab
Spectrometer: NQ51B1982
Trigger mode: 0
Integration Time (sec): 8.000000E-2
Scans to average: 100
Nonlinearity correction enabled: false
Boxcar width: 0
Storing dark spectrum: false
XAxis mode: Wavelengths
Number of Pixels in Spectrum: 512
>>>>>Begin Spectral Data<<<<<
899.399	4240.43
901.024	4276.2
902.648	4406.35
904.273	4445.71
905.897	4552.86
907.522	4624.32
909.146	4741.33
910.77	4774.47
912.394	4914.05
914.018	5000.79
915.642	5197.85
917.265	5376.7
918.889	5691.97
920.512	6013.18
922.136	6357.62
923.759	6534.13
925.382	6813.27
927.005	6938.75
928.628	7162.07
930.251	7260.12
931.873	7466.75
933.496	7533.52
935.118	7646.24
936.74	7692.6
938.363	7860.89
939.985	7904.67
941.607	8034.81
943.228	7992.64
944.85	8076.94
946.472	8080.36
948.093	8244.98
949.715	8146.97
951.336	8283.05
952.957	8284.67
954.578	8329.56
956.199	8313.44
957.82	8423.82
959.44	8356.58
961.061	8416.38
962.681	8345.93
964.302	8442.81
965.922	8372.88
967.542	8429.17
969.162	8395.57
970.782	8459.33
972.401	8441.46
974.021	8486.92
975.64	8468.5
977.26	8492.37
978.879	8452.87
980.498	8522.14
982.117	8458
983.736	8468.69
985.355	8425.61
986.973	8510.39
988.592	8435.14
990.21	8485.9
991.828	8425.82
993.446	8426.35
995.064	8301.9
996.682	8265.29
998.3	8131.88
999.917	8162.19
1001.535	8021.76
1003.152	7987.76
1004.769	7817.16
1006.387	7777.04
1008.003	7635.95
1009.62	7525.53
1011.237	7377.09
1012.854	7258.57
1014.47	7070.95
1016.086	6969.23
1017.703	6782.33
1019.319	6655.37
1020.935	6454.17
1022.55	6317.18
1024.166	6105.47
1025.782	5914.4
1027.397	5746.75
1029.012	5644.37
1030.627	5435.33
1032.243	5301.36
1033.857	5131.94
1035.472	5036.18
1037.087	4917.4
1038.701	4841.57
1040.316	4702.55
1041.93	4672.98
1043.544	4590.86
1045.158	4551.85
1046.772	4504.04
1048.386	4523.26
1049.999	4502
1051.613	4532.14
1053.226	4545.85
1054.839	4660.48
1056.452	4660.08
1058.065	4792.78
1059.678	4849.48
1061.29	4987.29
1062.903	5082.44
1064.515	5243.6
1066.127	5316.4
1067.74	5499.18
1069.351	5678.06
1070.963	5880.06
1072.575	6006.56
1074.186	6294.18
1075.798	6453.15
1077.409	6684.43
1079.02	6881.96
1080.631	7073.86
1082.242	7223.71
1083.853	7478.94
1085.463	7696.38
1087.074	7926.43
1088.684	8070.33
1090.294	8401.82
1091.904	8488.56
1093.514	8710.6
1095.124	8936.74
1096.733	9111.57
1098.343	9243.17
1099.952	9553.01
1101.561	9636.02
1103.17	9899.89
1104.779	9951.97
1106.388	10203.66
1107.996	10303.65
1109.605	10630.81
1111.213	10710.89
1112.821	10858.1
1114.429	10934.83
1116.037	11095.64
1117.645	11210.84
1119.252	11329.23
1120.86	11368.09
1122.467	11566
1124.074	11566.36
1125.681	11786.47
1127.288	11655.8
1128.895	11877.22
1130.501	11963.97
1132.108	12110.61
1133.714	12026.67
1135.32	12012.73
1136.926	12011.34
1138.532	12242.87
1140.138	12158.11
1141.743	12323.2
1143.349	12277.06
1144.954	12282.29
1146.559	12179.92
1148.164	12334.35
1149.768	12243.23
1151.373	12367.19
1152.978	12275.6
1154.582	12390.11
1156.186	12376.82
1157.79	12430.53
1159.394	12323.38
1160.998	12455.08
1162.601	12449.24
1164.205	12580.15
1165.808	12683.92
1167.411	12916.23
1169.014	12910.93
1170.617	13010.66
1172.219	13093.77
1173.822	13150.8
1175.424	13264.48
1177.026	13576.91
1178.628	13432.59
1180.23	13750.63
1181.832	13850.96
1183.433	13969.67
1185.035	13949.38
1186.636	14072.67
1188.237	14081.26
1189.838	14347.14
1191.439	14478.52
1193.04	14496.96
1194.64	14342.06
1196.24	14479.99
1197.84	14675.14
1199.44	14883.56
1201.04	14965.91
1202.64	15061.34
1204.239	15093.34
1205.839	15318.66
1207.438	15283.03
1209.037	15568.34
1210.636	15492.35
1212.235	15625.91
1213.833	15432.11
1215.432	15632.13
1217.03	15613.94
1218.628	15734.66
1220.226	15676.15
1221.823	15847.97
1223.421	15631.77
1225.018	15721.17
1226.616	15901.26
1228.213	16004.42
1229.81	15900.34
1231.407	15915.39
1233.003	15814.17
1234.6	15926.25
1236.196	15641.93
1237.792	15986.58
1239.388	15927.39
1240.984	16354.24
1242.579	16317.47
1244.175	16159.9
1245.77	15958.18
1247.365	16038.51
1248.96	16047.69
1250.555	16373.94
1252.149	16097.04
1253.744	16293.43
1255.338	16145.65
1256.932	16406.3
1258.526	16523.25
1260.12	16561.03
1261.714	16502.17
1263.307	16471.78
1264.9	16636.04
1266.494	16661.76
1268.086	16405.58
1269.679	16549.03
1271.272	16614.41
1272.864	17156.97
1274.456	17036.76
1276.049	17030.86
1277.64	16698.55
1279.232	16934.67
1280.824	16825.07
1282.415	16771.62
1284.006	16982.32
1285.597	16832.81
1287.188	17015.76
1288.779	16996.91
1290.37	16976.72
1291.96	17146.26
1293.55	16934.5
1295.14	16996.68
1296.73	16949.07
1298.32	17108.01
1299.909	17116.4
1301.499	17519.87
1303.088	17315.43
1304.677	17395.47
1306.265	17149.16
1307.854	17405.05
1309.442	17258.26
1311.031	17379.91
1312.619	17397.47
1314.207	17787.99
1315.794	17717.65
1317.382	17717
1318.969	17591.15
1320.557	17537.1
1322.144	17493.57
1323.73	17665.97
1325.317	17776.77
1326.904	17897.66
1328.49	17766.47
1330.076	17910.91
1331.662	17991.78
1333.248	17955.34
1334.833	18001.88
1336.419	17927.39
1338.004	17963.38
1339.589	18209.43
1341.174	18118.24
1342.758	17950.23
1344.343	18188.12
1345.927	18340.27
1347.511	17829.96
1349.095	17788.97
1350.679	17649.52
1352.263	17520.8
1353.846	17134.43
1355.429	16654.89
1357.012	16835.68
1358.595	17040.66
1360.178	16579.98
1361.76	15746.65
1363.343	15914.35
1364.925	16033.14
1366.507	16443.58
1368.088	15992.71
1369.67	16000.2
1371.251	15993.69
1372.832	16370.46
1374.413	16681.71
1375.994	15952.59
1377.575	15449.47
1379.155	14968.1
1380.735	13635.81
1382.316	13383.05
1383.895	13415.36
1385.475	14185.3
1387.055	14547.89
1388.634	14248.76
1390.213	14967.92
1391.792	14835.28
1393.371	14524.39
1394.949	14877.15
1396.527	14225.64
1398.106	15159.61
1399.684	15398.39
1401.261	14360.92
1402.839	15859.38
1404.416	15553.04
1405.993	15718.39
1407.57	15653.83
1409.147	15992.55
1410.724	15806.52
1412.3	16409.22
1413.876	16257.94
1415.452	16247.29
1417.028	16743.14
1418.604	16773.72
1420.179	16868.58
1421.755	17176.63
1423.33	17153.53
1424.905	16889.48
1426.479	17032.97
1428.054	17168.2
1429.628	17028.1
1431.202	17253.43
1432.776	17156.61
1434.35	17475.05
1435.923	17144.51
1437.496	17256.55
1439.069	16939.41
1440.642	17269.14
1442.215	17156.22
1443.788	17340.51
1445.36	17225.21
1446.932	17049.76
1448.504	17339.72
1450.076	17260.44
1451.647	17261.31
1453.218	17167.72
1454.789	17247.46
1456.36	17314.84
1457.931	17340.5
1459.502	17590.73
1461.072	17201.63
1462.642	17511.14
1464.212	17232.06
1465.781	17379.43
1467.351	17484.58
1468.92	17411.07
1470.489	17341.44
1472.058	17231.27
1473.627	17310.23
1475.195	17473.98
1476.764	17356.2
1478.332	17454.9
1479.9	17249.52
1481.467	17675
1483.035	17400.77
1484.602	17119.39
1486.169	16837.95
1487.736	16770.25
1489.302	16599.44
1490.869	16691.86
1492.435	16982.13
1494.001	17280.09
1495.567	17016.07
1497.132	17415.45
1498.698	16912.68
1500.263	16963.96
1501.828	16591.02
1503.393	16832.78
1504.957	17029.23
1506.521	16871.86
1508.086	16901.9
1509.65	16995.41
1511.213	16857.91
1512.777	17126.65
1514.34	16852.91
1515.903	17025.81
1517.466	16885.8
1519.029	16723.04
1520.591	16758.14
1522.153	16937.09
1523.715	16950.2
1525.277	16769.1
1526.839	16399.38
1528.4	16909.07
1529.961	16756.65
1531.522	16729.78
1533.083	16670.46
1534.643	16737.38
1536.204	16728.71
1537.764	16818.3
1539.324	16519.17
1540.883	17111.16
1542.443	16497.61
1544.002	16101.52
1545.561	16552.86
1547.12	16425.13
1548.679	16597.61
1550.237	16667.88
1551.795	16472.47
1553.353	16691.89
1554.911	16252.31
1556.468	16195.26
1558.026	16054.14
1559.583	15941.91
1561.139	16065.58
1562.696	16161.26
1564.252	15867.45
1565.809	16273.16
1567.365	16087.68
1568.92	16029.22
1570.476	15863.79
1572.031	15797.66
1573.586	15824.61
1575.141	15867.94
1576.696	15655.39
1578.25	15957.91
1579.805	15952.54
1581.359	16055.78
1582.912	16090.49
1584.466	15778.85
1586.019	15405.96
1587.572	15533.88
1589.125	15331.19
1590.678	15461.64
1592.23	15623.73
1593.782	15639.92
1595.334	15663.31
1596.886	15572.58
1598.438	15059.2
1599.989	15284.13
1601.54	14940.53
1603.091	14895.59
1604.642	15015.51
1606.192	14840.56
1607.742	14750.7
1609.292	15218.79
1610.842	15074.3
1612.391	15108.76
1613.941	14830.77
1615.49	14625.46
1617.038	14260.77
1618.587	14679.35
1620.135	14642.16
1621.684	14691.43
1623.231	14480.03
1624.779	14553.92
1626.327	14787.3
1627.874	15165.41
1629.421	14795.37
1630.968	14573.46
1632.514	14401.61
1634.06	13939.42
1635.606	14048.6
1637.152	14074.26
1638.698	13632.86
1640.243	13634.91
1641.788	13168.83
1643.333	12960.38
1644.878	12856.21
1646.422	12833.14
1647.967	12343.29
1649.511	12114.65
1651.054	11614.75
1652.598	10890.69
1654.141	10261.08
1655.684	9819.73
1657.227	9029.84
1658.77	8601.06
1660.312	8056.11
1661.854	7471.71
1663.396	6930.59
1664.937	6599.88
1666.479	6109.14
1668.02	5798.82
1669.561	5520.79
1671.102	5253.99
1672.642	4953.42
1674.182	4802.22
1675.722	4559.42
1677.262	4335.52
1678.801	4168.57
1680.341	4033
1681.88	3864.25
1683.418	3754.67
1684.957	3626.7
1686.495	3538.18
1688.033	3426.47
1689.571	3355.31
1691.109	3247.03
1692.646	3188.46
1694.183	3118.42
1695.72	3053.08
1697.257	2972.93
1698.793	2943.08
1700.329	2883.59
1701.865	2850.78
1703.401	2808.33
1704.936	2774.06
1706.471	2736.26
1708.006	2715.07
1709.541	2686.57
