# Supplementary material for: Exciton thermal radiation from macroscale membranes composed of chirality-sorted carbon nanotubes and its control
Source: Nat Commun. 2026 Jul 29;17:6967. doi: 10.1038/s41467-026-75711-4 (PMC13421534; doi:10.1038/s41467-026-75711-4)
Supplement: Supplementary file 4 — Source Data [file 41467_2026_75711_MOESM4_ESM.zip › Source data/Supplementary_Data_6_sensitivity.txt]

Data from NQ51B19821__3__17-26-25-870.txt Node

Date: Wed Oct 30 17:26:25 JST 2024
User: ymlab
Spectrometer: NQ51B1982
Trigger mode: 0
Integration Time (sec): 1.000000E0
Scans to average: 10
Nonlinearity correction enabled: false
Boxcar width: 0
Storing dark spectrum: false
XAxis mode: Wavelengths
Number of Pixels in Spectrum: 512
>>>>>Begin Spectral Data<<<<<
899.399	2245.6
901.024	2194.7
902.648	2248
904.273	2235.7
905.897	2231.1
907.522	2245.6
909.146	2242.2
910.77	2217.4
912.394	2228.6
914.018	2242.4
915.642	2233.4
917.265	2241.3
918.889	2249.1
920.512	2245.6
922.136	2266.8
923.759	2246.2
925.382	2252.7
927.005	2259.1
928.628	2250.4
930.251	2259.7
931.873	2279.6
933.496	2245.3
935.118	2288.3
936.74	2257.6
938.363	2272.2
939.985	2267.1
941.607	2275
943.228	2273
944.85	2276.3
946.472	2241.9
948.093	2278
949.715	2252
951.336	2286.1
952.957	2252.5
954.578	2294.4
956.199	2248.8
957.82	2281.8
959.44	2252.6
961.061	2277.2
962.681	2257.6
964.302	2287.8
965.922	2273.1
967.542	2290
969.162	2290
970.782	2279.8
972.401	2269.7
974.021	2280.7
975.64	2275.5
977.26	2275.1
978.879	2268.3
980.498	2283.9
982.117	2266
983.736	2288.3
985.355	2271.6
986.973	2290.9
988.592	2269.6
990.21	2284.9
991.828	2266.7
993.446	2296.2
995.064	2281.8
996.682	2283.2
998.3	2284.8
999.917	2303.7
1001.535	2274.8
1003.152	2309.5
1004.769	2264.7
1006.387	2295.9
1008.003	2296
1009.62	2297.1
1011.237	2288.2
1012.854	2303.2
1014.47	2288.9
1016.086	2305.6
1017.703	2282.6
1019.319	2305.1
1020.935	2301.7
1022.55	2307.6
1024.166	2299.1
1025.782	2293.6
1027.397	2303.3
1029.012	2313.1
1030.627	2294.1
1032.243	2320.2
1033.857	2298.2
1035.472	2304.3
1037.087	2291.7
1038.701	2295
1040.316	2308.3
1041.93	2314
1043.544	2305.3
1045.158	2300.7
1046.772	2293.8
1048.386	2317.5
1049.999	2298.5
1051.613	2307.7
1053.226	2295.1
1054.839	2328.9
1056.452	2275.6
1058.065	2328.7
1059.678	2284
1061.29	2319.5
1062.903	2299
1064.515	2326.5
1066.127	2287.1
1067.74	2312.8
1069.351	2289.9
1070.963	2313.6
1072.575	2304
1074.186	2313.1
1075.798	2308
1077.409	2325.5
1079.02	2298.4
1080.631	2309
1082.242	2302.8
1083.853	2318.1
1085.463	2305.8
1087.074	2315.6
1088.684	2298.6
1090.294	2321.6
1091.904	2306.7
1093.514	2315.3
1095.124	2311.5
1096.733	2321.7
1098.343	2310
1099.952	2330.5
1101.561	2293.4
1103.17	2338.4
1104.779	2306.2
1106.388	2335.5
1107.996	2309.1
1109.605	2315
1111.213	2321.4
1112.821	2320.7
1114.429	2318.4
1116.037	2313.1
1117.645	2327.4
1119.252	2342.2
1120.86	2315.8
1122.467	2327.3
1124.074	2315.1
1125.681	2345
1127.288	2340.5
1128.895	2357.9
1130.501	2332.4
1132.108	2338.8
1133.714	2331.6
1135.32	2352.6
1136.926	2326.3
1138.532	2347.9
1140.138	2335
1141.743	2355.5
1143.349	2333.3
1144.954	2358.4
1146.559	2358.2
1148.164	2343.4
1149.768	2345.6
1151.373	2370.3
1152.978	2332.3
1154.582	2354.8
1156.186	2332.1
1157.79	2357.6
1159.394	2348.7
1160.998	2358.4
1162.601	2353.4
1164.205	2361.4
1165.808	2356.6
1167.411	2340.8
1169.014	2366.1
1170.617	2373.7
1172.219	2340.3
1173.822	2361.9
1175.424	2365.1
1177.026	2382.5
1178.628	2342.4
1180.23	2369.5
1181.832	2359.1
1183.433	2372.7
1185.035	2358.3
1186.636	2376.7
1188.237	2359.6
1189.838	2346.2
1191.439	2369.6
1193.04	2373.4
1194.64	2370.5
1196.24	2363.5
1197.84	2363.7
1199.44	2381.1
1201.04	2359.6
1202.64	2381.2
1204.239	2355
1205.839	2380.3
1207.438	2358.5
1209.037	2379.1
1210.636	2373.3
1212.235	2384.4
1213.833	2345.5
1215.432	2393.8
1217.03	2351.5
1218.628	2381.3
1220.226	2352.7
1221.823	2389
1223.421	2354.8
1225.018	2380.5
1226.616	2368.7
1228.213	2368
1229.81	2370.2
1231.407	2389.8
1233.003	2371.7
1234.6	2383
1236.196	2367.8
1237.792	2368.9
1239.388	2351.8
1240.984	2369.7
1242.579	2344.8
1244.175	2391.2
1245.77	2346.9
1247.365	2379.7
1248.96	2357.6
1250.555	2379.8
1252.149	2371.3
1253.744	2377.3
1255.338	2359.3
1256.932	2366
1258.526	2381.4
1260.12	2382.9
1261.714	2364.3
1263.307	2406.7
1264.9	2376.6
1266.494	2378.7
1268.086	2375.5
1269.679	2386.4
1271.272	2384.8
1272.864	2392
1274.456	2384.4
1276.049	2375.2
1277.64	2384
1279.232	2400
1280.824	2367
1282.415	2400.4
1284.006	2393.8
1285.597	2403.5
1287.188	2374.1
1288.779	2403.6
1290.37	2391
1291.96	2403.8
1293.55	2395.3
1295.14	2394.5
1296.73	2384
1298.32	2413.1
1299.909	2407.9
1301.499	2382.1
1303.088	2417
1304.677	2404.7
1306.265	2400.6
1307.854	2411.8
1309.442	2395.1
1311.031	2412.8
1312.619	2416.4
1314.207	2416.2
1315.794	2399
1317.382	2413.9
1318.969	2386.7
1320.557	2427.4
1322.144	2398.1
1323.73	2424.2
1325.317	2405.1
1326.904	2427.1
1328.49	2393.4
1330.076	2430.2
1331.662	2398.9
1333.248	2407.1
1334.833	2422.7
1336.419	2427.6
1338.004	2402.7
1339.589	2408
1341.174	2408.5
1342.758	2428.3
1344.343	2393.1
1345.927	2431.6
1347.511	2403.8
1349.095	2404.4
1350.679	2390.4
1352.263	2419.8
1353.846	2394.2
1355.429	2420.6
1357.012	2380.2
1358.595	2405
1360.178	2386.9
1361.76	2400.4
1363.343	2392.4
1364.925	2402.4
1366.507	2387.9
1368.088	2373.3
1369.67	2379.5
1371.251	2353.9
1372.832	2334.1
1374.413	2310
1375.994	2299.3
1377.575	2299.1
1379.155	2261.1
1380.735	2257.3
1382.316	2242.6
1383.895	2269.3
1385.475	2262.2
1387.055	2273.3
1388.634	2260.9
1390.213	2285.3
1391.792	2264.5
1393.371	2309.9
1394.949	2294.7
1396.527	2320.5
1398.106	2305.4
1399.684	2328.3
1401.261	2327.3
1402.839	2332.9
1404.416	2336.9
1405.993	2342.1
1407.57	2367.9
1409.147	2367.4
1410.724	2360.9
1412.3	2397.1
1413.876	2380.8
1415.452	2400.8
1417.028	2406.6
1418.604	2423.2
1420.179	2413.9
1421.755	2426.1
1423.33	2419.1
1424.905	2428.4
1426.479	2415.5
1428.054	2437.8
1429.628	2415.3
1431.202	2431.5
1432.776	2427.8
1434.35	2451.8
1435.923	2442.9
1437.496	2462.3
1439.069	2440.9
1440.642	2469
1442.215	2447.9
1443.788	2445.5
1445.36	2465.4
1446.932	2475.3
1448.504	2464.3
1450.076	2453.2
1451.647	2450.9
1453.218	2482.7
1454.789	2458
1456.36	2479.9
1457.931	2462.7
1459.502	2490
1461.072	2465.4
1462.642	2502.8
1464.212	2477.4
1465.781	2506.2
1467.351	2496.3
1468.92	2498.8
1470.489	2490.3
1472.058	2505.5
1473.627	2480.1
1475.195	2491.6
1476.764	2489.2
1478.332	2522.8
1479.9	2487.7
1481.467	2527.4
1483.035	2497.6
1484.602	2526.3
1486.169	2525.3
1487.736	2543
1489.302	2487.2
1490.869	2507.6
1492.435	2497.4
1494.001	2522.6
1495.567	2503
1497.132	2528.6
1498.698	2512.2
1500.263	2520.3
1501.828	2506
1503.393	2531.4
1504.957	2509.2
1506.521	2521.2
1508.086	2520.4
1509.65	2527.1
1511.213	2526.7
1512.777	2546.6
1514.34	2531.1
1515.903	2542.2
1517.466	2542.3
1519.029	2556.2
1520.591	2525
1522.153	2578.4
1523.715	2534.5
1525.277	2549.8
1526.839	2532.8
1528.4	2550.9
1529.961	2535.3
1531.522	2556.1
1533.083	2536.9
1534.643	2566.8
1536.204	2548.2
1537.764	2585.8
1539.324	2562.5
1540.883	2555.5
1542.443	2578
1544.002	2570.1
1545.561	2576.5
1547.12	2611.9
1548.679	2555.1
1550.237	2582.8
1551.795	2564.5
1553.353	2600.8
1554.911	2577.3
1556.468	2596.6
1558.026	2579.4
1559.583	2562.1
1561.139	2597
1562.696	2584.5
1564.252	2587.1
1565.809	2589.3
1567.365	2586.7
1568.92	2599.6
1570.476	2584.9
1572.031	2626.9
1573.586	2583.7
1575.141	2609.4
1576.696	2615.9
1578.25	2616.6
1579.805	2581.6
1581.359	2601.1
1582.912	2599
1584.466	2607.7
1586.019	2582.2
1587.572	2614.9
1589.125	2606.9
1590.678	2619.3
1592.23	2607.1
1593.782	2608.8
1595.334	2611.3
1596.886	2625.7
1598.438	2615.8
1599.989	2614.3
1601.54	2633.2
1603.091	2605.3
1604.642	2600
1606.192	2625.9
1607.742	2637.3
1609.292	2594.9
1610.842	2620
1612.391	2612.8
1613.941	2605
1615.49	2623.2
1617.038	2622.9
1618.587	2620
1620.135	2615.5
1621.684	2623.9
1623.231	2596.2
1624.779	2629.4
1626.327	2634.1
1627.874	2633.4
1629.421	2622.3
1630.968	2642.6
1632.514	2628
1634.06	2639.8
1635.606	2617.6
1637.152	2624.3
1638.698	2609.7
1640.243	2597.3
1641.788	2599.8
1643.333	2589.2
1644.878	2594.3
1646.422	2569.9
1647.967	2559.8
1649.511	2534.1
1651.054	2527.7
1652.598	2521.9
1654.141	2486.3
1655.684	2467.7
1657.227	2427.1
1658.77	2421.4
1660.312	2389.1
1661.854	2372
1663.396	2357.6
1664.937	2359.4
1666.479	2336.4
1668.02	2317.5
1669.561	2306.3
1671.102	2285.3
1672.642	2293.3
1674.182	2278
1675.722	2267.8
1677.262	2248.2
1678.801	2255.5
1680.341	2244.5
1681.88	2240.6
1683.418	2231.5
1684.957	2237.7
1686.495	2229.1
1688.033	2244.3
1689.571	2216.6
1691.109	2221.2
1692.646	2209.1
1694.183	2201.1
1695.72	2212.5
1697.257	2193.7
1698.793	2207.3
1700.329	2184.2
1701.865	2200.2
1703.401	2196.3
1704.936	2182.1
1706.471	2198.4
1708.006	2166
1709.541	2198.4
