# Supplementary material for: Exciton thermal radiation from macroscale membranes composed of chirality-sorted carbon nanotubes and its control
Source: Nat Commun. 2026 Jul 29;17:6967. doi: 10.1038/s41467-026-75711-4 (PMC13421534; doi:10.1038/s41467-026-75711-4)
Supplement: Supplementary file 4 — Source Data [file 41467_2026_75711_MOESM4_ESM.zip › Source data/Supplementary_Data_16_cooling_450K.txt]

Data from MK75SS02_1_cool_NIR_450K_sig_NQ51B19821__0__44.txt Node

Date: Mon Nov 17 12:01:03 JST 2025
User: ymlab
Spectrometer: NQ51B1982
Trigger mode: 0
Integration Time (sec): 1.000000E-1
Scans to average: 1
Nonlinearity correction enabled: false
Boxcar width: 0
Storing dark spectrum: false
XAxis mode: Wavelengths
Number of Pixels in Spectrum: 512
>>>>>Begin Spectral Data<<<<<
899.399	2864
901.024	2858
902.648	2916
904.273	2918
905.897	2972
907.522	2999
909.146	3044
910.77	3031
912.394	3088
914.018	3106
915.642	3175
917.265	3194
918.889	3311
920.512	3354
922.136	3524
923.759	3573
925.382	3711
927.005	3732
928.628	3856
930.251	3914
931.873	3974
933.496	3962
935.118	4081
936.74	4089
938.363	4163
939.985	4147
941.607	4220
943.228	4259
944.85	4294
946.472	4265
948.093	4366
949.715	4364
951.336	4455
952.957	4433
954.578	4519
956.199	4450
957.82	4513
959.44	4497
961.061	4547
962.681	4532
964.302	4576
965.922	4551
967.542	4598
969.162	4642
970.782	4720
972.401	4642
974.021	4647
975.64	4625
977.26	4764
978.879	4735
980.498	4743
982.117	4736
983.736	4695
985.355	4660
986.973	4674
988.592	4634
990.21	4718
991.828	4647
993.446	4694
995.064	4672
996.682	4706
998.3	4644
999.917	4666
1001.535	4576
1003.152	4612
1004.769	4507
1006.387	4553
1008.003	4502
1009.62	4460
1011.237	4373
1012.854	4331
1014.47	4251
1016.086	4253
1017.703	4134
1019.319	4122
1020.935	4033
1022.55	4018
1024.166	3921
1025.782	3862
1027.397	3779
1029.012	3780
1030.627	3692
1032.243	3669
1033.857	3593
1035.472	3540
1037.087	3467
1038.701	3458
1040.316	3394
1041.93	3373
1043.544	3338
1045.158	3318
1046.772	3214
1048.386	3225
1049.999	3187
1051.613	3211
1053.226	3150
1054.839	3191
1056.452	3121
1058.065	3170
1059.678	3100
1061.29	3133
1062.903	3079
1064.515	3154
1066.127	3136
1067.74	3184
1069.351	3171
1070.963	3236
1072.575	3221
1074.186	3271
1075.798	3298
1077.409	3334
1079.02	3310
1080.631	3384
1082.242	3402
1083.853	3482
1085.463	3542
1087.074	3602
1088.684	3618
1090.294	3707
1091.904	3795
1093.514	3844
1095.124	3904
1096.733	3936
1098.343	4022
1099.952	4202
1101.561	4197
1103.17	4320
1104.779	4352
1106.388	4378
1107.996	4444
1109.605	4594
1111.213	4684
1112.821	4826
1114.429	4841
1116.037	4931
1117.645	5016
1119.252	5111
1120.86	5039
1122.467	5216
1124.074	5289
1125.681	5387
1127.288	5476
1128.895	5634
1130.501	5601
1132.108	5669
1133.714	5693
1135.32	5836
1136.926	5774
1138.532	6032
1140.138	6094
1141.743	6184
1143.349	6144
1144.954	6205
1146.559	6132
1148.164	6183
1149.768	6209
1151.373	6441
1152.978	6350
1154.582	6597
1156.186	6568
1157.79	6641
1159.394	6582
1160.998	6424
1162.601	6443
1164.205	6616
1165.808	6678
1167.411	6772
1169.014	6644
1170.617	6695
1172.219	6556
1173.822	6490
1175.424	6514
1177.026	6647
1178.628	6770
1180.23	6750
1181.832	6744
1183.433	6921
1185.035	6746
1186.636	6780
1188.237	6682
1189.838	6704
1191.439	6613
1193.04	6653
1194.64	6673
1196.24	6733
1197.84	6853
1199.44	6913
1201.04	6770
1202.64	6812
1204.239	6856
1205.839	7066
1207.438	6924
1209.037	7086
1210.636	7123
1212.235	7314
1213.833	7160
1215.432	7235
1217.03	7196
1218.628	7321
1220.226	7394
1221.823	7525
1223.421	7452
1225.018	7609
1226.616	7680
1228.213	7633
1229.81	7509
1231.407	7642
1233.003	7643
1234.6	7700
1236.196	7563
1237.792	7881
1239.388	7869
1240.984	7785
1242.579	7541
1244.175	7610
1245.77	7761
1247.365	7792
1248.96	7882
1250.555	7964
1252.149	7826
1253.744	8067
1255.338	7980
1256.932	8000
1258.526	8080
1260.12	8130
1261.714	8013
1263.307	8089
1264.9	8294
1266.494	8251
1268.086	7925
1269.679	7914
1271.272	7881
1272.864	8015
1274.456	7947
1276.049	8118
1277.64	8369
1279.232	8538
1280.824	8327
1282.415	8369
1284.006	8090
1285.597	8108
1287.188	8207
1288.779	8378
1290.37	8401
1291.96	8269
1293.55	8242
1295.14	8521
1296.73	8635
1298.32	8737
1299.909	8673
1301.499	8666
1303.088	8436
1304.677	8600
1306.265	8512
1307.854	8706
1309.442	8679
1311.031	8805
1312.619	8716
1314.207	8443
1315.794	8096
1317.382	8203
1318.969	8594
1320.557	8637
1322.144	8568
1323.73	8652
1325.317	8650
1326.904	8903
1328.49	8869
1330.076	8712
1331.662	8443
1333.248	8719
1334.833	8936
1336.419	8956
1338.004	8853
1339.589	8780
1341.174	8969
1342.758	9062
1344.343	8852
1345.927	8775
1347.511	8783
1349.095	9129
1350.679	8794
1352.263	8753
1353.846	8674
1355.429	8720
1357.012	8448
1358.595	8602
1360.178	8715
1361.76	8194
1363.343	7890
1364.925	7667
1366.507	8036
1368.088	8093
1369.67	8256
1371.251	8208
1372.832	8176
1374.413	8288
1375.994	8400
1377.575	8436
1379.155	8227
1380.735	7867
1382.316	7417
1383.895	7450
1385.475	7254
1387.055	7853
1388.634	7937
1390.213	7708
1391.792	7707
1393.371	7936
1394.949	7668
1396.527	8288
1398.106	7908
1399.684	8328
1401.261	8123
1402.839	7517
1404.416	8056
1405.993	8241
1407.57	7866
1409.147	8307
1410.724	8422
1412.3	7924
1413.876	7938
1415.452	7966
1417.028	7994
1418.604	8104
1420.179	8004
1421.755	8284
1423.33	8640
1424.905	8791
1426.479	8602
1428.054	8532
1429.628	8506
1431.202	8513
1432.776	8300
1434.35	8116
1435.923	8421
1437.496	8756
1439.069	8693
1440.642	8507
1442.215	8176
1443.788	7940
1445.36	8138
1446.932	8432
1448.504	8518
1450.076	8398
1451.647	8396
1453.218	8446
1454.789	8714
1456.36	8682
1457.931	8889
1459.502	9080
1461.072	8413
1462.642	8347
1464.212	8266
1465.781	8359
1467.351	8240
1468.92	8267
1470.489	8384
1472.058	8657
1473.627	8581
1475.195	8650
1476.764	8562
1478.332	8525
1479.9	8121
1481.467	7948
1483.035	8091
1484.602	8058
1486.169	8120
1487.736	8220
1489.302	8019
1490.869	8283
1492.435	8262
1494.001	8325
1495.567	8458
1497.132	8631
1498.698	8657
1500.263	8555
1501.828	8346
1503.393	8319
1504.957	8370
1506.521	8373
1508.086	7826
1509.65	7680
1511.213	7833
1512.777	8026
1514.34	8210
1515.903	8127
1517.466	7840
1519.029	7548
1520.591	7647
1522.153	7776
1523.715	7562
1525.277	7990
1526.839	8229
1528.4	8343
1529.961	8070
1531.522	8215
1533.083	8047
1534.643	8040
1536.204	7676
1537.764	7701
1539.324	7480
1540.883	7905
1542.443	8035
1544.002	7713
1545.561	7859
1547.12	8111
1548.679	7944
1550.237	8105
1551.795	7984
1553.353	7744
1554.911	7799
1556.468	7561
1558.026	7352
1559.583	7363
1561.139	7637
1562.696	7558
1564.252	7528
1565.809	7877
1567.365	7533
1568.92	7943
1570.476	8032
1572.031	7892
1573.586	7952
1575.141	7987
1576.696	7571
1578.25	7290
1579.805	7057
1581.359	7123
1582.912	7469
1584.466	7728
1586.019	7435
1587.572	7413
1589.125	7473
1590.678	7708
1592.23	7813
1593.782	7983
1595.334	8069
1596.886	8132
1598.438	7680
1599.989	7427
1601.54	7638
1603.091	7566
1604.642	7565
1606.192	7488
1607.742	7148
1609.292	7232
1610.842	7204
1612.391	7049
1613.941	7214
1615.49	7130
1617.038	6989
1618.587	7098
1620.135	7002
1621.684	6985
1623.231	6918
1624.779	7051
1626.327	6988
1627.874	6690
1629.421	6703
1630.968	6752
1632.514	6654
1634.06	6962
1635.606	6777
1637.152	6641
1638.698	6567
1640.243	6338
1641.788	6544
1643.333	6653
1644.878	6620
1646.422	6501
1647.967	6176
1649.511	6291
1651.054	6026
1652.598	6123
1654.141	5826
1655.684	5568
1657.227	5364
1658.77	5102
1660.312	4689
1661.854	4410
1663.396	4162
1664.937	4117
1666.479	3833
1668.02	3734
1669.561	3584
1671.102	3454
1672.642	3331
1674.182	3248
1675.722	3168
1677.262	3081
1678.801	3013
1680.341	2950
1681.88	2904
1683.418	2869
1684.957	2780
1686.495	2757
1688.033	2692
1689.571	2682
1691.109	2612
1692.646	2567
1694.183	2517
1695.72	2483
1697.257	2460
1698.793	2441
1700.329	2439
1701.865	2422
1703.401	2397
1704.936	2394
1706.471	2362
1708.006	2346
1709.541	2339
