# Supplementary material for: Exciton thermal radiation from macroscale membranes composed of chirality-sorted carbon nanotubes and its control
Source: Nat Commun. 2026 Jul 29;17:6967. doi: 10.1038/s41467-026-75711-4 (PMC13421534; doi:10.1038/s41467-026-75711-4)
Supplement: Supplementary file 4 — Source Data [file 41467_2026_75711_MOESM4_ESM.zip › Source data/Supplementary_Data_8_cooling_750K_bg.txt]

Data from AT069_NQ51B19821__26__15-18-00-424.txt Node

Date: Wed Sep 25 15:18:00 JST 2024
User: ymlab
Spectrometer: NQ51B1982
Trigger mode: 0
Integration Time (sec): 8.000000E-2
Scans to average: 100
Nonlinearity correction enabled: false
Boxcar width: 0
Storing dark spectrum: false
XAxis mode: Wavelengths
Number of Pixels in Spectrum: 512
>>>>>Begin Spectral Data<<<<<
899.399	2173.62
901.024	2147.42
902.648	2183.6
904.273	2159.09
905.897	2180.34
907.522	2170.39
909.146	2182.27
910.77	2156.89
912.394	2178.68
914.018	2164.65
915.642	2181.68
917.265	2160.03
918.889	2178.59
920.512	2166.58
922.136	2186.22
923.759	2160.54
925.382	2184.82
927.005	2165.05
928.628	2180.34
930.251	2170.37
931.873	2187.87
933.496	2166.23
935.118	2193.81
936.74	2166.98
938.363	2191.85
939.985	2172.23
941.607	2186.9
943.228	2178.87
944.85	2190.66
946.472	2163.23
948.093	2188.03
949.715	2163.45
951.336	2197.77
952.957	2172.45
954.578	2189.33
956.199	2161.08
957.82	2189.74
959.44	2166.89
961.061	2184.92
962.681	2171.71
964.302	2192.77
965.922	2170.89
967.542	2195.09
969.162	2196.95
970.782	2190.66
972.401	2173.26
974.021	2189.53
975.64	2173.45
977.26	2189.52
978.879	2164.5
980.498	2187.75
982.117	2170.4
983.736	2190.29
985.355	2180.2
986.973	2191.77
988.592	2172.16
990.21	2184.54
991.828	2172.48
993.446	2191.95
995.064	2174.6
996.682	2188.15
998.3	2174.36
999.917	2189.66
1001.535	2167.28
1003.152	2199.26
1004.769	2167.8
1006.387	2195.94
1008.003	2171.01
1009.62	2195.62
1011.237	2185.25
1012.854	2194.94
1014.47	2181.32
1016.086	2200.88
1017.703	2169.7
1019.319	2201.69
1020.935	2186.51
1022.55	2203.05
1024.166	2182.52
1025.782	2192.18
1027.397	2179.5
1029.012	2203.32
1030.627	2188.45
1032.243	2201.73
1033.857	2185.48
1035.472	2198.65
1037.087	2184.96
1038.701	2202.77
1040.316	2193.89
1041.93	2206.01
1043.544	2188.61
1045.158	2202.2
1046.772	2187.97
1048.386	2213.63
1049.999	2194.51
1051.613	2206.18
1053.226	2190.52
1054.839	2221.24
1056.452	2183.07
1058.065	2216.94
1059.678	2190.35
1061.29	2216
1062.903	2188.91
1064.515	2223.78
1066.127	2194.24
1067.74	2214.03
1069.351	2198.64
1070.963	2220.51
1072.575	2201.85
1074.186	2217.04
1075.798	2207.51
1077.409	2226.74
1079.02	2202.39
1080.631	2222.05
1082.242	2196.54
1083.853	2224.72
1085.463	2206.17
1087.074	2226.37
1088.684	2209.56
1090.294	2228.88
1091.904	2205.03
1093.514	2230.56
1095.124	2216.87
1096.733	2233.16
1098.343	2208.9
1099.952	2233.52
1101.561	2214.54
1103.17	2238.07
1104.779	2219.31
1106.388	2245.52
1107.996	2215.76
1109.605	2241.11
1111.213	2219.08
1112.821	2240.91
1114.429	2225.41
1116.037	2240.64
1117.645	2225.62
1119.252	2244.46
1120.86	2222.53
1122.467	2245.33
1124.074	2227.18
1125.681	2260.59
1127.288	2241.16
1128.895	2261.87
1130.501	2235.71
1132.108	2251.9
1133.714	2231.36
1135.32	2260.78
1136.926	2235.64
1138.532	2257.12
1140.138	2233.65
1141.743	2254.34
1143.349	2234.6
1144.954	2273.04
1146.559	2250.65
1148.164	2256.7
1149.768	2238.77
1151.373	2276.61
1152.978	2238.68
1154.582	2259.59
1156.186	2237.08
1157.79	2263.72
1159.394	2252.13
1160.998	2268.65
1162.601	2250.91
1164.205	2272
1165.808	2252.35
1167.411	2257.61
1169.014	2260.28
1170.617	2280.22
1172.219	2245.62
1173.822	2275.96
1175.424	2256.27
1177.026	2292.77
1178.628	2257.85
1180.23	2270.73
1181.832	2258.83
1183.433	2287.04
1185.035	2257.97
1186.636	2286.38
1188.237	2260
1189.838	2279.43
1191.439	2276.56
1193.04	2281.18
1194.64	2277.75
1196.24	2272.42
1197.84	2266.95
1199.44	2291.98
1201.04	2270.35
1202.64	2299.31
1204.239	2270.47
1205.839	2294.71
1207.438	2274.18
1209.037	2295.02
1210.636	2284.01
1212.235	2296.95
1213.833	2268.17
1215.432	2303.12
1217.03	2272.15
1218.628	2300.06
1220.226	2272.02
1221.823	2303.45
1223.421	2275.3
1225.018	2294.77
1226.616	2278.26
1228.213	2295.63
1229.81	2277.3
1231.407	2309.27
1233.003	2278.63
1234.6	2309.15
1236.196	2283.72
1237.792	2299.41
1239.388	2275.03
1240.984	2302.96
1242.579	2272.96
1244.175	2307.79
1245.77	2280.27
1247.365	2302.98
1248.96	2279.02
1250.555	2305.49
1252.149	2282.91
1253.744	2303.91
1255.338	2275.74
1256.932	2300.94
1258.526	2282.01
1260.12	2302.3
1261.714	2285.8
1263.307	2311.56
1264.9	2283.61
1266.494	2302.64
1268.086	2285.98
1269.679	2300.19
1271.272	2280.65
1272.864	2305.53
1274.456	2285.51
1276.049	2302.99
1277.64	2286.19
1279.232	2310.12
1280.824	2279.43
1282.415	2306.08
1284.006	2300.62
1285.597	2305.71
1287.188	2282.33
1288.779	2307.32
1290.37	2284.84
1291.96	2309
1293.55	2286.48
1295.14	2310.79
1296.73	2279.41
1298.32	2313.83
1299.909	2300.47
1301.499	2303.48
1303.088	2296.06
1304.677	2316.25
1306.265	2287.39
1307.854	2314.44
1309.442	2293.31
1311.031	2314.62
1312.619	2296.53
1314.207	2311.03
1315.794	2296.9
1317.382	2314.9
1318.969	2301.76
1320.557	2318.81
1322.144	2296.8
1323.73	2317.91
1325.317	2301.42
1326.904	2320.25
1328.49	2294.61
1330.076	2328.23
1331.662	2302.36
1333.248	2323.49
1334.833	2324.55
1336.419	2331.84
1338.004	2304.03
1339.589	2326.07
1341.174	2311.36
1342.758	2335.16
1344.343	2298.42
1345.927	2339.03
1347.511	2304.32
1349.095	2324.17
1350.679	2303.78
1352.263	2325.45
1353.846	2308.23
1355.429	2331.75
1357.012	2301.18
1358.595	2321.01
1360.178	2295.35
1361.76	2313.03
1363.343	2303.14
1364.925	2320.54
1366.507	2310.44
1368.088	2323.39
1369.67	2302.34
1371.251	2321.91
1372.832	2304.44
1374.413	2328.49
1375.994	2317.7
1377.575	2328.04
1379.155	2308.72
1380.735	2306.75
1382.316	2288.14
1383.895	2318.51
1385.475	2305.73
1387.055	2334.06
1388.634	2306.86
1390.213	2330.65
1391.792	2314.2
1393.371	2332.77
1394.949	2323.02
1396.527	2327.61
1398.106	2324.51
1399.684	2336.92
1401.261	2315.33
1402.839	2340.03
1404.416	2322.3
1405.993	2339.88
1407.57	2326.89
1409.147	2341.12
1410.724	2324.96
1412.3	2349.98
1413.876	2326.17
1415.452	2341.57
1417.028	2351.2
1418.604	2364.59
1420.179	2341.87
1421.755	2357.58
1423.33	2342.41
1424.905	2358.7
1426.479	2349.22
1428.054	2359.12
1429.628	2341.48
1431.202	2358.94
1432.776	2344.1
1434.35	2367.13
1435.923	2349.54
1437.496	2369.52
1439.069	2344.34
1440.642	2374.39
1442.215	2347.56
1443.788	2366.49
1445.36	2361.15
1446.932	2376.86
1448.504	2351.85
1450.076	2361.13
1451.647	2360.86
1453.218	2382.36
1454.789	2364.04
1456.36	2378.85
1457.931	2363.29
1459.502	2371.81
1461.072	2364.43
1462.642	2386.8
1464.212	2361.7
1465.781	2385.94
1467.351	2380.5
1468.92	2378.99
1470.489	2368.09
1472.058	2390.51
1473.627	2363.07
1475.195	2375.3
1476.764	2368.54
1478.332	2389.9
1479.9	2372.01
1481.467	2390.9
1483.035	2378.83
1484.602	2401.69
1486.169	2390.31
1487.736	2402.55
1489.302	2365.38
1490.869	2382.08
1492.435	2373.02
1494.001	2392.02
1495.567	2376.26
1497.132	2391.49
1498.698	2384.13
1500.263	2402.05
1501.828	2381.84
1503.393	2398.96
1504.957	2383.38
1506.521	2397.46
1508.086	2372.2
1509.65	2405.43
1511.213	2384.24
1512.777	2411
1514.34	2378.82
1515.903	2395.21
1517.466	2384.27
1519.029	2408.83
1520.591	2394.78
1522.153	2412.94
1523.715	2386.65
1525.277	2403.94
1526.839	2390.51
1528.4	2405.1
1529.961	2398.09
1531.522	2416.31
1533.083	2400.43
1534.643	2415.68
1536.204	2402.8
1537.764	2429.91
1539.324	2400.7
1540.883	2415.66
1542.443	2410.75
1544.002	2420.29
1545.561	2403.86
1547.12	2439
1548.679	2399.39
1550.237	2417.8
1551.795	2403.15
1553.353	2430.19
1554.911	2415.85
1556.468	2431.46
1558.026	2409.14
1559.583	2420.34
1561.139	2419.85
1562.696	2432.97
1564.252	2410.14
1565.809	2425.12
1567.365	2417.22
1568.92	2428.54
1570.476	2421.04
1572.031	2440.55
1573.586	2413.15
1575.141	2432.95
1576.696	2442.46
1578.25	2440.74
1579.805	2421.57
1581.359	2432.89
1582.912	2431.81
1584.466	2444.82
1586.019	2415.25
1587.572	2453.76
1589.125	2419.1
1590.678	2442.46
1592.23	2427.31
1593.782	2436.82
1595.334	2424.53
1596.886	2440.76
1598.438	2436.27
1599.989	2437.51
1601.54	2430.39
1603.091	2436.53
1604.642	2427.87
1606.192	2448.16
1607.742	2454.37
1609.292	2446.43
1610.842	2444.72
1612.391	2450.85
1613.941	2431.02
1615.49	2450.86
1617.038	2441.95
1618.587	2448.59
1620.135	2431.09
1621.684	2445.2
1623.231	2416.04
1624.779	2444.71
1626.327	2432.62
1627.874	2448.12
1629.421	2421.95
1630.968	2447.56
1632.514	2432.59
1634.06	2433.82
1635.606	2430.56
1637.152	2435.72
1638.698	2414.45
1640.243	2428.16
1641.788	2411.5
1643.333	2421.27
1644.878	2410.67
1646.422	2416.47
1647.967	2384.35
1649.511	2386.04
1651.054	2373.11
1652.598	2373.55
1654.141	2339.53
1655.684	2334.79
1657.227	2303.09
1658.77	2315.16
1660.312	2267.97
1661.854	2273.96
1663.396	2246.9
1664.937	2263.71
1666.479	2240.46
1668.02	2240.79
1669.561	2214.22
1671.102	2209.98
1672.642	2210.87
1674.182	2210.76
1675.722	2203.69
1677.262	2192.87
1678.801	2180.52
1680.341	2193.68
1681.88	2185.24
1683.418	2177.35
1684.957	2169.57
1686.495	2184.88
1688.033	2170.63
1689.571	2174.83
1691.109	2166.15
1692.646	2160.61
1694.183	2156.94
1695.72	2153.41
1697.257	2145.43
1698.793	2149.45
1700.329	2144.8
1701.865	2151.92
1703.401	2136.42
1704.936	2144.62
1706.471	2143.39
1708.006	2138.84
1709.541	2141.05
