# Supplementary material for: Exciton thermal radiation from macroscale membranes composed of chirality-sorted carbon nanotubes and its control
Source: Nat Commun. 2026 Jul 29;17:6967. doi: 10.1038/s41467-026-75711-4 (PMC13421534; doi:10.1038/s41467-026-75711-4)
Supplement: Supplementary file 4 — Source Data [file 41467_2026_75711_MOESM4_ESM.zip › Source data/Supplementary_Data_9_heating_550K.txt]

Data from AT069_NQ51B19821__16__14-45-47-006.txt Node

Date: Mon Sep 30 14:45:47 JST 2024
User: ymlab
Spectrometer: NQ51B1982
Trigger mode: 0
Integration Time (sec): 8.000000E-2
Scans to average: 100
Nonlinearity correction enabled: false
Boxcar width: 0
Storing dark spectrum: false
XAxis mode: Wavelengths
Number of Pixels in Spectrum: 512
>>>>>Begin Spectral Data<<<<<
899.399	7638.4
901.024	7724.35
902.648	7948.32
904.273	8024.16
905.897	8279.49
907.522	8386.59
909.146	8614.09
910.77	8708.39
912.394	8971.33
914.018	9154.85
915.642	9580.38
917.265	10021.38
918.889	10761.24
920.512	11371.9
922.136	12046.55
923.759	12455.42
925.382	13006.77
927.005	13284.52
928.628	13723.87
930.251	13975.96
931.873	14386.34
933.496	14510.98
935.118	14853.95
936.74	14973.85
938.363	15351.13
939.985	15521.28
941.607	15842.17
943.228	15908.85
944.85	16178.81
946.472	16274.98
948.093	16594.93
949.715	16600.95
951.336	16916.23
952.957	17003.67
954.578	17297.23
956.199	17325.64
957.82	17599.32
959.44	17616.27
961.061	17875.96
962.681	17912.39
964.302	18123.59
965.922	18154.46
967.542	18403.7
969.162	18427.88
970.782	18669.44
972.401	18661.82
974.021	18885.26
975.64	18892.69
977.26	19137.54
978.879	19126.62
980.498	19318.42
982.117	19326.72
983.736	19501.15
985.355	19479.71
986.973	19675.31
988.592	19604.26
990.21	19800.12
991.828	19797.26
993.446	19940.49
995.064	19821.21
996.682	19995.23
998.3	19906.53
999.917	20081.24
1001.535	19948.59
1003.152	20103.33
1004.769	19989.73
1006.387	20058.94
1008.003	19920.71
1009.62	19982.25
1011.237	19788.54
1012.854	19791.8
1014.47	19596.68
1016.086	19600.33
1017.703	19281.97
1019.319	19285.83
1020.935	18980.93
1022.55	18935.74
1024.166	18596.03
1025.782	18524.11
1027.397	18160.99
1029.012	18017.61
1030.627	17624.9
1032.243	17403.34
1033.857	17008.82
1035.472	16835.41
1037.087	16385.38
1038.701	16169.92
1040.316	15773.41
1041.93	15538
1043.544	15083.58
1045.158	14900.07
1046.772	14473.49
1048.386	14237.98
1049.999	13812.31
1051.613	13598.41
1053.226	13196.72
1054.839	13013.12
1056.452	12653.9
1058.065	12539.37
1059.678	12237.84
1061.29	12165.19
1062.903	11890.38
1064.515	11824.54
1066.127	11579.4
1067.74	11547.65
1069.351	11378.06
1070.963	11360.41
1072.575	11260.03
1074.186	11326.74
1075.798	11265.95
1077.409	11352.86
1079.02	11311.82
1080.631	11453.74
1082.242	11484.5
1083.853	11691.38
1085.463	11762.03
1087.074	12022.72
1088.684	12096.57
1090.294	12362.16
1091.904	12531.75
1093.514	12838.28
1095.124	13009.8
1096.733	13381.22
1098.343	13619.15
1099.952	14021.04
1101.561	14256.9
1103.17	14687.22
1104.779	14953.84
1106.388	15455.19
1107.996	15712.82
1109.605	16251.2
1111.213	16583.61
1112.821	17090.72
1114.429	17388.17
1116.037	17891.83
1117.645	18190.23
1119.252	18724.23
1120.86	19009.03
1122.467	19529.79
1124.074	19850.56
1125.681	20430.52
1127.288	20802.1
1128.895	21410.3
1130.501	21802.37
1132.108	22446.86
1133.714	22649.99
1135.32	23080.89
1136.926	23584.82
1138.532	24247.31
1140.138	24416.3
1141.743	25073.69
1143.349	25277.38
1144.954	25775.2
1146.559	25996.25
1148.164	26556.38
1149.768	26698.92
1151.373	27303.61
1152.978	27392.23
1154.582	27947.63
1156.186	27992.28
1157.79	28543.13
1159.394	28578.4
1160.998	29081.46
1162.601	29207.22
1164.205	29549.87
1165.808	29397.83
1167.411	29863.27
1169.014	29851.47
1170.617	30165.22
1172.219	30021.69
1173.822	30306.28
1175.424	30194.31
1177.026	30424.8
1178.628	30403.12
1180.23	30644.99
1181.832	30485.75
1183.433	30619.84
1185.035	30488.79
1186.636	30857.73
1188.237	30734.62
1189.838	30962.62
1191.439	30830.34
1193.04	31168.26
1194.64	30793.65
1196.24	31253.68
1197.84	31132.97
1199.44	31368.82
1201.04	31393.21
1202.64	31755.8
1204.239	31769.7
1205.839	32250.6
1207.438	32008.87
1209.037	32444.43
1210.636	32335.2
1212.235	32521.54
1213.833	32491.18
1215.432	32966.38
1217.03	33100.17
1218.628	33464.86
1220.226	33242.47
1221.823	33574.63
1223.421	33479.72
1225.018	33905.28
1226.616	33834.22
1228.213	34162.18
1229.81	34200.88
1231.407	34593.82
1233.003	34340.65
1234.6	34691.89
1236.196	34542.09
1237.792	34782.42
1239.388	34665.96
1240.984	35027.1
1242.579	35162.14
1244.175	35417.44
1245.77	35341.42
1247.365	35755.98
1248.96	35618.93
1250.555	36077.72
1252.149	35829.93
1253.744	36478.44
1255.338	36298.73
1256.932	36721.31
1258.526	36778.6
1260.12	36892.66
1261.714	37116.3
1263.307	37554.83
1264.9	37592.36
1266.494	37928.55
1268.086	37576.66
1269.679	38325.65
1271.272	37970.64
1272.864	38539.99
1274.456	38191.17
1276.049	38963.02
1277.64	38661.41
1279.232	38764.5
1280.824	38641.82
1282.415	38968.56
1284.006	39097.69
1285.597	39544.88
1287.188	39533.79
1288.779	39623.44
1290.37	39514.11
1291.96	40040.36
1293.55	39769.02
1295.14	40188.58
1296.73	39755.14
1298.32	40501.85
1299.909	40223.52
1301.499	40853.23
1303.088	40588.32
1304.677	41242.99
1306.265	40968.9
1307.854	41585.26
1309.442	41057.76
1311.031	41562.13
1312.619	41537.57
1314.207	41665.34
1315.794	41787.78
1317.382	42126.07
1318.969	42018.58
1320.557	41992.51
1322.144	42136.03
1323.73	42204.36
1325.317	42340.09
1326.904	42405.67
1328.49	42537.73
1330.076	42568.81
1331.662	42615.21
1333.248	42466.92
1334.833	42561.69
1336.419	42968.28
1338.004	42553.23
1339.589	42579.4
1341.174	42600.89
1342.758	43066.21
1344.343	42479.33
1345.927	42563.42
1347.511	42190.19
1349.095	42090.65
1350.679	41706
1352.263	41280.87
1353.846	40557.55
1355.429	39126.86
1357.012	39489.38
1358.595	39730.62
1360.178	38228.82
1361.76	35729.4
1363.343	37675.31
1364.925	36503.09
1366.507	38923.79
1368.088	37211.85
1369.67	38121.38
1371.251	37035.31
1372.832	38360.14
1374.413	38334.41
1375.994	37496.12
1377.575	36215.38
1379.155	34991.45
1380.735	31698.48
1382.316	31049.66
1383.895	31204.02
1385.475	33357.92
1387.055	34623.26
1388.634	33683.26
1390.213	35649.54
1391.792	35092.36
1393.371	34989.2
1394.949	34439.55
1396.527	33757.79
1398.106	36805.02
1399.684	35558.92
1401.261	34336.52
1402.839	37947.29
1404.416	36128.53
1405.993	37122.4
1407.57	36719.11
1409.147	37507.82
1410.724	38029.31
1412.3	39491.66
1413.876	38107.11
1415.452	38934.7
1417.028	39878.67
1418.604	39305.17
1420.179	39169.51
1421.755	40124.52
1423.33	39967.96
1424.905	40233.47
1426.479	40836.06
1428.054	40431.42
1429.628	40851.35
1431.202	40759.41
1432.776	40223.14
1434.35	40861.24
1435.923	40588.46
1437.496	40904.11
1439.069	40355.37
1440.642	41348.54
1442.215	40440.9
1443.788	41262.83
1445.36	40571.91
1446.932	41018.52
1448.504	41420.31
1450.076	40665.74
1451.647	40713.85
1453.218	41017.54
1454.789	41235.96
1456.36	41467.69
1457.931	41187.41
1459.502	41652.52
1461.072	40876.34
1462.642	41845.11
1464.212	41174
1465.781	41441.39
1467.351	40745.09
1468.92	40896.79
1470.489	40959.55
1472.058	40866.83
1473.627	41081.85
1475.195	41132.5
1476.764	41003.58
1478.332	41481.48
1479.9	40736.05
1481.467	41825.88
1483.035	41179.54
1484.602	41716.26
1486.169	41275.39
1487.736	40939.04
1489.302	40696.05
1490.869	40153.78
1492.435	40748.72
1494.001	40836.47
1495.567	39966.66
1497.132	40387.86
1498.698	39563.24
1500.263	40239.42
1501.828	39605.56
1503.393	39719.35
1504.957	39558
1506.521	39440.07
1508.086	39537.26
1509.65	39837.11
1511.213	39363.16
1512.777	39857.44
1514.34	39062.28
1515.903	39789.92
1517.466	39404.43
1519.029	39652.58
1520.591	39873.16
1522.153	39653.47
1523.715	39456.13
1525.277	39535.22
1526.839	38898.96
1528.4	39947.85
1529.961	39087.2
1531.522	39710.5
1533.083	39649.77
1534.643	39210.84
1536.204	39462.16
1537.764	39191.07
1539.324	38784.06
1540.883	39506.62
1542.443	38685.27
1544.002	39212.07
1545.561	38694.84
1547.12	38745.7
1548.679	38998.2
1550.237	38972.92
1551.795	38365.97
1553.353	39018.21
1554.911	37975.3
1556.468	38630.13
1558.026	38405.69
1559.583	37972.08
1561.139	37915.39
1562.696	37774.59
1564.252	37342.04
1565.809	38039.97
1567.365	37311.19
1568.92	37632.52
1570.476	37725.86
1572.031	37540.25
1573.586	37325.31
1575.141	36977.58
1576.696	36487.91
1578.25	37097.09
1579.805	36324.76
1581.359	36765.95
1582.912	37005.83
1584.466	36511.65
1586.019	36236.31
1587.572	36637.31
1589.125	36184.45
1590.678	36559.72
1592.23	36168.05
1593.782	35869.48
1595.334	36403.17
1596.886	36372.74
1598.438	35470.26
1599.989	35977.13
1601.54	35319.78
1603.091	35447.82
1604.642	35586.22
1606.192	35348.54
1607.742	35282.71
1609.292	35902.53
1610.842	35047.3
1612.391	35198.25
1613.941	34956.07
1615.49	34574.18
1617.038	34437.79
1618.587	34719.39
1620.135	33892.38
1621.684	33882.53
1623.231	33393.6
1624.779	33272.4
1626.327	33276.58
1627.874	33423.86
1629.421	32480.86
1630.968	33007.01
1632.514	32555.68
1634.06	32200.74
1635.606	32218.14
1637.152	32318.81
1638.698	31197.82
1640.243	31233.26
1641.788	30529.54
1643.333	29942.9
1644.878	29302.97
1646.422	28582.91
1647.967	27156.58
1649.511	26563.79
1651.054	25138.83
1652.598	23515.03
1654.141	22375.3
1655.684	21203.27
1657.227	19314.43
1658.77	18303.11
1660.312	16773.57
1661.854	15386.92
1663.396	14181.43
1664.937	13298.46
1666.479	12034.15
1668.02	11321.24
1669.561	10509.96
1671.102	9743.78
1672.642	9074.92
1674.182	8626.13
1675.722	7951.29
1677.262	7552.2
1678.801	7135.11
1680.341	6810.35
1681.88	6389.26
1683.418	6153.5
1684.957	5810.11
1686.495	5546.46
1688.033	5324.85
1689.571	5148.54
1691.109	4871.67
1692.646	4720.95
1694.183	4550.1
1695.72	4412.39
1697.257	4252.61
1698.793	4157.5
1700.329	4013.33
1701.865	3935.17
1703.401	3823.76
1704.936	3733.91
1706.471	3629.09
1708.006	3573.09
1709.541	3491.87
