# Supplementary material for: Exciton thermal radiation from macroscale membranes composed of chirality-sorted carbon nanotubes and its control
Source: Nat Commun. 2026 Jul 29;17:6967. doi: 10.1038/s41467-026-75711-4 (PMC13421534; doi:10.1038/s41467-026-75711-4)
Supplement: Supplementary file 4 — Source Data [file 41467_2026_75711_MOESM4_ESM.zip › Source data/Supplementary_Data_7_heating_500K_bg.txt]

Data from AT069_NQ51B19821__12__16-26-50-641.txt Node

Date: Tue Sep 24 16:26:50 JST 2024
User: ymlab
Spectrometer: NQ51B1982
Trigger mode: 0
Integration Time (sec): 8.000000E-2
Scans to average: 100
Nonlinearity correction enabled: false
Boxcar width: 0
Storing dark spectrum: false
XAxis mode: Wavelengths
Number of Pixels in Spectrum: 512
>>>>>Begin Spectral Data<<<<<
899.399	2174.41
901.024	2148.1
902.648	2182.73
904.273	2160.38
905.897	2180.16
907.522	2170.03
909.146	2182.33
910.77	2154.39
912.394	2177.84
914.018	2163.16
915.642	2180.76
917.265	2158.56
918.889	2177.51
920.512	2163.64
922.136	2185
923.759	2156.49
925.382	2183.56
927.005	2161.17
928.628	2177.54
930.251	2167.17
931.873	2184.44
933.496	2162.08
935.118	2190.02
936.74	2161.96
938.363	2187.79
939.985	2166.62
941.607	2182.7
943.228	2173.95
944.85	2186.97
946.472	2157.65
948.093	2183.85
949.715	2158.11
951.336	2192.99
952.957	2165.63
954.578	2183.74
956.199	2155.73
957.82	2184.33
959.44	2160.23
961.061	2178.44
962.681	2164.95
964.302	2184.84
965.922	2164.18
967.542	2188.84
969.162	2189.34
970.782	2183.43
972.401	2165.69
974.021	2181.73
975.64	2164.92
977.26	2180.39
978.879	2154.9
980.498	2179.79
982.117	2160.77
983.736	2181.6
985.355	2169.03
986.973	2181.78
988.592	2160.54
990.21	2173.2
991.828	2160.51
993.446	2179.34
995.064	2161.22
996.682	2174.48
998.3	2160.99
999.917	2176.64
1001.535	2154.06
1003.152	2184.02
1004.769	2153.45
1006.387	2180.32
1008.003	2155.98
1009.62	2179.3
1011.237	2168.58
1012.854	2178.41
1014.47	2163.97
1016.086	2180.91
1017.703	2150.43
1019.319	2181.75
1020.935	2164.88
1022.55	2182.84
1024.166	2160.81
1025.782	2171.12
1027.397	2156.55
1029.012	2180.19
1030.627	2164.72
1032.243	2177.41
1033.857	2159.37
1035.472	2173.04
1037.087	2157.54
1038.701	2175.35
1040.316	2165
1041.93	2177.27
1043.544	2158.95
1045.158	2172
1046.772	2155.13
1048.386	2180.77
1049.999	2160.55
1051.613	2172.22
1053.226	2155.78
1054.839	2185.14
1056.452	2146.05
1058.065	2179.62
1059.678	2152.47
1061.29	2176.03
1062.903	2148.53
1064.515	2182.23
1066.127	2152.56
1067.74	2169.61
1069.351	2156.83
1070.963	2174.62
1072.575	2156.72
1074.186	2170.7
1075.798	2160.21
1077.409	2178.37
1079.02	2152.94
1080.631	2172.22
1082.242	2144.97
1083.853	2172.5
1085.463	2152.36
1087.074	2171.89
1088.684	2154.64
1090.294	2171.89
1091.904	2146.58
1093.514	2170.82
1095.124	2157.12
1096.733	2173.51
1098.343	2145.81
1099.952	2171.28
1101.561	2151.56
1103.17	2173
1104.779	2153.85
1106.388	2178.1
1107.996	2147.89
1109.605	2172.88
1111.213	2149.35
1112.821	2169.98
1114.429	2153.93
1116.037	2168
1117.645	2151.61
1119.252	2170.59
1120.86	2148.37
1122.467	2170.25
1124.074	2150.34
1125.681	2182.69
1127.288	2163.3
1128.895	2183
1130.501	2156.35
1132.108	2171.31
1133.714	2149.07
1135.32	2177.7
1136.926	2152.32
1138.532	2172.91
1140.138	2149.79
1141.743	2167.62
1143.349	2147.13
1144.954	2185.57
1146.559	2162.11
1148.164	2167.8
1149.768	2148.43
1151.373	2185.63
1152.978	2149.03
1154.582	2167.76
1156.186	2145.14
1157.79	2171.34
1159.394	2158
1160.998	2174.22
1162.601	2155.03
1164.205	2174.92
1165.808	2154.66
1167.411	2159.48
1169.014	2159.31
1170.617	2179.85
1172.219	2145.55
1173.822	2172.77
1175.424	2154.23
1177.026	2188.79
1178.628	2153.82
1180.23	2165.86
1181.832	2153.99
1183.433	2180.35
1185.035	2150.81
1186.636	2177.34
1188.237	2150.64
1189.838	2168.67
1191.439	2164.61
1193.04	2166.79
1194.64	2164.03
1196.24	2157.64
1197.84	2150.59
1199.44	2174
1201.04	2152.46
1202.64	2180.61
1204.239	2151.35
1205.839	2173.72
1207.438	2153.77
1209.037	2171.68
1210.636	2161.5
1212.235	2171.45
1213.833	2144.07
1215.432	2175.84
1217.03	2145.65
1218.628	2172.27
1220.226	2143.05
1221.823	2174.34
1223.421	2147.33
1225.018	2166.23
1226.616	2149.93
1228.213	2166.86
1229.81	2148.08
1231.407	2178.88
1233.003	2149.28
1234.6	2177.55
1236.196	2153.63
1237.792	2166.16
1239.388	2144.99
1240.984	2168.88
1242.579	2140.29
1244.175	2173.98
1245.77	2147.97
1247.365	2169.65
1248.96	2147.69
1250.555	2172.08
1252.149	2150.02
1253.744	2170.35
1255.338	2143.21
1256.932	2165.73
1258.526	2148.68
1260.12	2166.78
1261.714	2149.93
1263.307	2174.65
1264.9	2147.65
1266.494	2165.01
1268.086	2148.78
1269.679	2163.22
1271.272	2143.17
1272.864	2166.94
1274.456	2147.92
1276.049	2165.84
1277.64	2147.8
1279.232	2171.6
1280.824	2140.07
1282.415	2165.64
1284.006	2160.11
1285.597	2165.7
1287.188	2139.69
1288.779	2165.42
1290.37	2141.48
1291.96	2166.6
1293.55	2142.73
1295.14	2167.07
1296.73	2134.99
1298.32	2167.86
1299.909	2155.65
1301.499	2157.33
1303.088	2149.21
1304.677	2169
1306.265	2139.96
1307.854	2165.14
1309.442	2144.08
1311.031	2164.67
1312.619	2145.21
1314.207	2157.96
1315.794	2144.3
1317.382	2161
1318.969	2147.77
1320.557	2163.4
1322.144	2141.12
1323.73	2161.49
1325.317	2144.76
1326.904	2162.2
1328.49	2136.49
1330.076	2168.89
1331.662	2141.95
1333.248	2162.43
1334.833	2161.39
1336.419	2169.01
1338.004	2139.27
1339.589	2160.05
1341.174	2145.7
1342.758	2168.61
1344.343	2130.97
1345.927	2171.97
1347.511	2136.18
1349.095	2157.36
1350.679	2136.43
1352.263	2158.47
1353.846	2142.51
1355.429	2169.69
1357.012	2137.76
1358.595	2156.55
1360.178	2133.78
1361.76	2159.07
1363.343	2143.14
1364.925	2160.04
1366.507	2144.24
1368.088	2159.51
1369.67	2136.81
1371.251	2157.64
1372.832	2135.82
1374.413	2155.39
1375.994	2147.96
1377.575	2158.68
1379.155	2143.25
1380.735	2148.84
1382.316	2134.72
1383.895	2163.54
1385.475	2143.25
1387.055	2165.37
1388.634	2141.71
1390.213	2158.3
1391.792	2141.08
1393.371	2165.46
1394.949	2153.36
1396.527	2162.16
1398.106	2145.74
1399.684	2162.6
1401.261	2144.89
1402.839	2157.73
1404.416	2143.36
1405.993	2159.62
1407.57	2146.26
1409.147	2156.04
1410.724	2138.77
1412.3	2158.73
1413.876	2137.11
1415.452	2150.72
1417.028	2155.89
1418.604	2170.02
1420.179	2146.11
1421.755	2158.06
1423.33	2143.36
1424.905	2159.47
1426.479	2146.73
1428.054	2156.97
1429.628	2138.22
1431.202	2156.17
1432.776	2140.96
1434.35	2160.89
1435.923	2144.27
1437.496	2161.56
1439.069	2135.14
1440.642	2164.75
1442.215	2137.88
1443.788	2154.35
1445.36	2149.34
1446.932	2164.43
1448.504	2137.53
1450.076	2146.54
1451.647	2146.26
1453.218	2166.37
1454.789	2146.29
1456.36	2161.14
1457.931	2142.81
1459.502	2151.03
1461.072	2143.43
1462.642	2164.47
1464.212	2139.52
1465.781	2162.15
1467.351	2157.39
1468.92	2153.86
1470.489	2144.78
1472.058	2163.07
1473.627	2135.28
1475.195	2143.84
1476.764	2137.34
1478.332	2156.58
1479.9	2139.71
1481.467	2156.8
1483.035	2142.97
1484.602	2165.54
1486.169	2153.71
1487.736	2164.73
1489.302	2127.18
1490.869	2143.68
1492.435	2134.32
1494.001	2151.99
1495.567	2135.13
1497.132	2151.77
1498.698	2143.31
1500.263	2161.39
1501.828	2140.3
1503.393	2156.1
1504.957	2141.51
1506.521	2152.09
1508.086	2127.7
1509.65	2157.44
1511.213	2137.2
1512.777	2162.18
1514.34	2128.83
1515.903	2143.37
1517.466	2132.73
1519.029	2155.22
1520.591	2139.93
1522.153	2156.4
1523.715	2130.17
1525.277	2146.56
1526.839	2132.36
1528.4	2144.15
1529.961	2137.87
1531.522	2155.57
1533.083	2138.45
1534.643	2152.31
1536.204	2138.43
1537.764	2165.64
1539.324	2134.7
1540.883	2148.98
1542.443	2143.64
1544.002	2152.01
1545.561	2135.85
1547.12	2169.87
1548.679	2128.69
1550.237	2148.02
1551.795	2132.22
1553.353	2156.83
1554.911	2142.91
1556.468	2156.93
1558.026	2136.3
1559.583	2144.42
1561.139	2144.43
1562.696	2154.54
1564.252	2132.06
1565.809	2147.24
1567.365	2138.66
1568.92	2149.19
1570.476	2140.48
1572.031	2161.94
1573.586	2133.21
1575.141	2150.39
1576.696	2161.3
1578.25	2156.78
1579.805	2139.59
1581.359	2149.1
1582.912	2145.52
1584.466	2159.22
1586.019	2128.77
1587.572	2168.89
1589.125	2131.9
1590.678	2153.24
1592.23	2137.52
1593.782	2147.03
1595.334	2134.74
1596.886	2150.43
1598.438	2144.48
1599.989	2145.17
1601.54	2140.79
1603.091	2143.07
1604.642	2134.34
1606.192	2152.22
1607.742	2160.49
1609.292	2149
1610.842	2148.38
1612.391	2153.53
1613.941	2135.52
1615.49	2153.71
1617.038	2147.32
1618.587	2150.27
1620.135	2135.14
1621.684	2147.85
1623.231	2120.4
1624.779	2148.22
1626.327	2139.3
1627.874	2149.5
1629.421	2128.67
1630.968	2152.03
1632.514	2140.83
1634.06	2139.05
1635.606	2138.7
1637.152	2144.43
1638.698	2127.96
1640.243	2142.11
1641.788	2131.3
1643.333	2142.61
1644.878	2139.16
1646.422	2150.28
1647.967	2129.84
1649.511	2138.62
1651.054	2138.8
1652.598	2148.39
1654.141	2132.21
1655.684	2139.16
1657.227	2123.08
1658.77	2149.28
1660.312	2116.58
1661.854	2135.73
1663.396	2122.17
1664.937	2149.75
1666.479	2136.89
1668.02	2146.11
1669.561	2129.22
1671.102	2131.62
1672.642	2139.68
1674.182	2145.54
1675.722	2143.67
1677.262	2137.2
1678.801	2129.85
1680.341	2146.88
1681.88	2142.87
1683.418	2138.06
1684.957	2130.78
1686.495	2152.9
1688.033	2138.25
1689.571	2148.09
1691.109	2138.39
1692.646	2137.62
1694.183	2132.2
1695.72	2133.77
1697.257	2125.38
1698.793	2131.4
1700.329	2128.08
1701.865	2137.1
1703.401	2121.31
1704.936	2131.59
1706.471	2130.75
1708.006	2128.11
1709.541	2128.93
