# Supplementary material for: Exciton thermal radiation from macroscale membranes composed of chirality-sorted carbon nanotubes and its control
Source: Nat Commun. 2026 Jul 29;17:6967. doi: 10.1038/s41467-026-75711-4 (PMC13421534; doi:10.1038/s41467-026-75711-4)
Supplement: Supplementary file 4 — Source Data [file 41467_2026_75711_MOESM4_ESM.zip › Source data/Supplementary_Data_16_cooling_300K_bg.txt]

Data from MK75SS02_1_cool_NIR_300K_sig_bg_NQ51B19821__0__50.txt Node

Date: Mon Nov 17 12:45:30 JST 2025
User: ymlab
Spectrometer: NQ51B1982
Trigger mode: 0
Integration Time (sec): 1.000000E-1
Scans to average: 1
Nonlinearity correction enabled: false
Boxcar width: 0
Storing dark spectrum: false
XAxis mode: Wavelengths
Number of Pixels in Spectrum: 512
>>>>>Begin Spectral Data<<<<<
899.399	2177
901.024	2144
902.648	2186
904.273	2156
905.897	2168
907.522	2153
909.146	2176
910.77	2141
912.394	2172
914.018	2150
915.642	2178
917.265	2153
918.889	2172
920.512	2157
922.136	2185
923.759	2147
925.382	2185
927.005	2151
928.628	2173
930.251	2152
931.873	2191
933.496	2141
935.118	2184
936.74	2146
938.363	2179
939.985	2155
941.607	2182
943.228	2162
944.85	2183
946.472	2155
948.093	2181
949.715	2150
951.336	2193
952.957	2155
954.578	2176
956.199	2149
957.82	2167
959.44	2156
961.061	2170
962.681	2158
964.302	2184
965.922	2152
967.542	2193
969.162	2184
970.782	2176
972.401	2154
974.021	2180
975.64	2159
977.26	2176
978.879	2145
980.498	2170
982.117	2156
983.736	2169
985.355	2168
986.973	2173
988.592	2150
990.21	2170
991.828	2146
993.446	2175
995.064	2154
996.682	2171
998.3	2147
999.917	2175
1001.535	2142
1003.152	2177
1004.769	2144
1006.387	2173
1008.003	2136
1009.62	2166
1011.237	2154
1012.854	2167
1014.47	2148
1016.086	2176
1017.703	2141
1019.319	2171
1020.935	2154
1022.55	2178
1024.166	2155
1025.782	2163
1027.397	2149
1029.012	2180
1030.627	2152
1032.243	2172
1033.857	2137
1035.472	2174
1037.087	2144
1038.701	2171
1040.316	2153
1041.93	2173
1043.544	2146
1045.158	2167
1046.772	2142
1048.386	2175
1049.999	2152
1051.613	2169
1053.226	2141
1054.839	2188
1056.452	2127
1058.065	2173
1059.678	2138
1061.29	2175
1062.903	2130
1064.515	2177
1066.127	2139
1067.74	2171
1069.351	2145
1070.963	2172
1072.575	2140
1074.186	2165
1075.798	2152
1077.409	2174
1079.02	2141
1080.631	2157
1082.242	2130
1083.853	2159
1085.463	2142
1087.074	2165
1088.684	2138
1090.294	2167
1091.904	2135
1093.514	2165
1095.124	2148
1096.733	2175
1098.343	2139
1099.952	2169
1101.561	2141
1103.17	2163
1104.779	2151
1106.388	2161
1107.996	2143
1109.605	2162
1111.213	2143
1112.821	2158
1114.429	2144
1116.037	2168
1117.645	2141
1119.252	2162
1120.86	2142
1122.467	2169
1124.074	2142
1125.681	2179
1127.288	2144
1128.895	2184
1130.501	2139
1132.108	2171
1133.714	2131
1135.32	2173
1136.926	2141
1138.532	2170
1140.138	2134
1141.743	2166
1143.349	2136
1144.954	2179
1146.559	2153
1148.164	2164
1149.768	2142
1151.373	2187
1152.978	2132
1154.582	2158
1156.186	2124
1157.79	2172
1159.394	2142
1160.998	2163
1162.601	2148
1164.205	2171
1165.808	2137
1167.411	2154
1169.014	2154
1170.617	2180
1172.219	2135
1173.822	2175
1175.424	2147
1177.026	2176
1178.628	2150
1180.23	2153
1181.832	2147
1183.433	2170
1185.035	2139
1186.636	2175
1188.237	2146
1189.838	2165
1191.439	2156
1193.04	2164
1194.64	2154
1196.24	2153
1197.84	2141
1199.44	2166
1201.04	2143
1202.64	2174
1204.239	2134
1205.839	2159
1207.438	2142
1209.037	2159
1210.636	2152
1212.235	2168
1213.833	2133
1215.432	2175
1217.03	2133
1218.628	2168
1220.226	2136
1221.823	2173
1223.421	2134
1225.018	2162
1226.616	2140
1228.213	2158
1229.81	2131
1231.407	2177
1233.003	2129
1234.6	2176
1236.196	2143
1237.792	2164
1239.388	2133
1240.984	2159
1242.579	2129
1244.175	2172
1245.77	2140
1247.365	2168
1248.96	2137
1250.555	2164
1252.149	2140
1253.744	2159
1255.338	2123
1256.932	2153
1258.526	2136
1260.12	2161
1261.714	2140
1263.307	2172
1264.9	2139
1266.494	2159
1268.086	2138
1269.679	2157
1271.272	2133
1272.864	2164
1274.456	2133
1276.049	2158
1277.64	2142
1279.232	2158
1280.824	2129
1282.415	2151
1284.006	2147
1285.597	2162
1287.188	2133
1288.779	2162
1290.37	2131
1291.96	2165
1293.55	2133
1295.14	2164
1296.73	2126
1298.32	2163
1299.909	2149
1301.499	2147
1303.088	2148
1304.677	2156
1306.265	2126
1307.854	2151
1309.442	2139
1311.031	2161
1312.619	2134
1314.207	2159
1315.794	2136
1317.382	2153
1318.969	2134
1320.557	2159
1322.144	2136
1323.73	2157
1325.317	2136
1326.904	2159
1328.49	2127
1330.076	2167
1331.662	2120
1333.248	2152
1334.833	2149
1336.419	2159
1338.004	2121
1339.589	2154
1341.174	2136
1342.758	2164
1344.343	2118
1345.927	2169
1347.511	2133
1349.095	2157
1350.679	2122
1352.263	2157
1353.846	2133
1355.429	2157
1357.012	2131
1358.595	2143
1360.178	2120
1361.76	2153
1363.343	2132
1364.925	2158
1366.507	2133
1368.088	2158
1369.67	2124
1371.251	2158
1372.832	2129
1374.413	2155
1375.994	2132
1377.575	2170
1379.155	2120
1380.735	2153
1382.316	2120
1383.895	2158
1385.475	2127
1387.055	2155
1388.634	2133
1390.213	2151
1391.792	2127
1393.371	2162
1394.949	2142
1396.527	2159
1398.106	2139
1399.684	2162
1401.261	2130
1402.839	2148
1404.416	2133
1405.993	2150
1407.57	2135
1409.147	2141
1410.724	2127
1412.3	2152
1413.876	2129
1415.452	2148
1417.028	2145
1418.604	2170
1420.179	2138
1421.755	2156
1423.33	2132
1424.905	2152
1426.479	2130
1428.054	2156
1429.628	2119
1431.202	2151
1432.776	2125
1434.35	2153
1435.923	2129
1437.496	2164
1439.069	2125
1440.642	2158
1442.215	2130
1443.788	2145
1445.36	2145
1446.932	2159
1448.504	2125
1450.076	2133
1451.647	2143
1453.218	2151
1454.789	2141
1456.36	2147
1457.931	2133
1459.502	2148
1461.072	2133
1462.642	2161
1464.212	2136
1465.781	2159
1467.351	2147
1468.92	2151
1470.489	2136
1472.058	2164
1473.627	2125
1475.195	2133
1476.764	2126
1478.332	2147
1479.9	2126
1481.467	2147
1483.035	2130
1484.602	2155
1486.169	2142
1487.736	2162
1489.302	2115
1490.869	2141
1492.435	2126
1494.001	2147
1495.567	2124
1497.132	2151
1498.698	2129
1500.263	2152
1501.828	2123
1503.393	2159
1504.957	2120
1506.521	2151
1508.086	2106
1509.65	2152
1511.213	2125
1512.777	2155
1514.34	2117
1515.903	2143
1517.466	2122
1519.029	2152
1520.591	2136
1522.153	2154
1523.715	2125
1525.277	2138
1526.839	2124
1528.4	2136
1529.961	2129
1531.522	2152
1533.083	2123
1534.643	2151
1536.204	2129
1537.764	2162
1539.324	2123
1540.883	2143
1542.443	2136
1544.002	2149
1545.561	2118
1547.12	2163
1548.679	2121
1550.237	2137
1551.795	2129
1553.353	2143
1554.911	2130
1556.468	2143
1558.026	2127
1559.583	2142
1561.139	2134
1562.696	2159
1564.252	2121
1565.809	2141
1567.365	2136
1568.92	2146
1570.476	2131
1572.031	2159
1573.586	2115
1575.141	2157
1576.696	2142
1578.25	2162
1579.805	2121
1581.359	2151
1582.912	2134
1584.466	2159
1586.019	2120
1587.572	2167
1589.125	2120
1590.678	2151
1592.23	2129
1593.782	2143
1595.334	2127
1596.886	2150
1598.438	2127
1599.989	2147
1601.54	2121
1603.091	2148
1604.642	2117
1606.192	2152
1607.742	2150
1609.292	2147
1610.842	2136
1612.391	2148
1613.941	2129
1615.49	2153
1617.038	2138
1618.587	2147
1620.135	2124
1621.684	2146
1623.231	2106
1624.779	2141
1626.327	2121
1627.874	2152
1629.421	2112
1630.968	2141
1632.514	2131
1634.06	2140
1635.606	2128
1637.152	2137
1638.698	2120
1640.243	2143
1641.788	2125
1643.333	2145
1644.878	2134
1646.422	2136
1647.967	2117
1649.511	2127
1651.054	2121
1652.598	2142
1654.141	2127
1655.684	2135
1657.227	2103
1658.77	2145
1660.312	2106
1661.854	2131
1663.396	2115
1664.937	2149
1666.479	2133
1668.02	2142
1669.561	2121
1671.102	2136
1672.642	2126
1674.182	2136
1675.722	2125
1677.262	2132
1678.801	2119
1680.341	2142
1681.88	2133
1683.418	2138
1684.957	2126
1686.495	2151
1688.033	2128
1689.571	2150
1691.109	2136
1692.646	2134
1694.183	2120
1695.72	2123
1697.257	2121
1698.793	2120
1700.329	2124
1701.865	2119
1703.401	2110
1704.936	2125
1706.471	2117
1708.006	2132
1709.541	2117
