# Supplementary material for: Exciton thermal radiation from macroscale membranes composed of chirality-sorted carbon nanotubes and its control
Source: Nat Commun. 2026 Jul 29;17:6967. doi: 10.1038/s41467-026-75711-4 (PMC13421534; doi:10.1038/s41467-026-75711-4)
Supplement: Supplementary file 4 — Source Data [file 41467_2026_75711_MOESM4_ESM.zip › Source data/Supplementary_Data_8_cooling_550K_ref_bg.txt]

Data from AT069_NQ51B19821__37__15-56-52-949.txt Node

Date: Wed Sep 25 15:56:52 JST 2024
User: ymlab
Spectrometer: NQ51B1982
Trigger mode: 0
Integration Time (sec): 8.000000E-2
Scans to average: 100
Nonlinearity correction enabled: false
Boxcar width: 0
Storing dark spectrum: false
XAxis mode: Wavelengths
Number of Pixels in Spectrum: 512
>>>>>Begin Spectral Data<<<<<
899.399	2172.95
901.024	2145.47
902.648	2180.63
904.273	2158.56
905.897	2177.5
907.522	2168.78
909.146	2179.64
910.77	2154.42
912.394	2175.62
914.018	2161.66
915.642	2178.35
917.265	2157.32
918.889	2175.44
920.512	2161.94
922.136	2182.9
923.759	2155.96
925.382	2180.69
927.005	2159.54
928.628	2175.73
930.251	2164.88
931.873	2183.49
933.496	2159.88
935.118	2187.89
936.74	2160.82
938.363	2185.62
939.985	2165.77
941.607	2179.97
943.228	2172.38
944.85	2183.51
946.472	2156.86
948.093	2181.71
949.715	2156.64
951.336	2190.74
952.957	2164.14
954.578	2181.8
956.199	2153.7
957.82	2181.77
959.44	2158.79
961.061	2176.05
962.681	2162.87
964.302	2182.64
965.922	2162.45
967.542	2186.54
969.162	2187.38
970.782	2181.23
972.401	2163.23
974.021	2179.1
975.64	2163.18
977.26	2178.06
978.879	2152.87
980.498	2177.58
982.117	2158.35
983.736	2179.29
985.355	2168.25
986.973	2179.64
988.592	2158.85
990.21	2170.64
991.828	2159.38
993.446	2176.9
995.064	2159.75
996.682	2172.77
998.3	2158.29
999.917	2173.94
1001.535	2151.55
1003.152	2181.68
1004.769	2150.46
1006.387	2178.13
1008.003	2154.57
1009.62	2176.69
1011.237	2166.65
1012.854	2175.07
1014.47	2160.88
1016.086	2179.94
1017.703	2147.49
1019.319	2178.85
1020.935	2163.67
1022.55	2180.05
1024.166	2159.65
1025.782	2168.16
1027.397	2154.75
1029.012	2177.66
1030.627	2161.71
1032.243	2175.07
1033.857	2157.37
1035.472	2171.04
1037.087	2156.21
1038.701	2172.39
1040.316	2163.13
1041.93	2174.73
1043.544	2156.18
1045.158	2169.99
1046.772	2153.65
1048.386	2178.53
1049.999	2159.09
1051.613	2169.92
1053.226	2155.05
1054.839	2182.16
1056.452	2144.49
1058.065	2177.17
1059.678	2149.95
1061.29	2174.58
1062.903	2147.04
1064.515	2180.9
1066.127	2149.82
1067.74	2169.85
1069.351	2152.65
1070.963	2173.9
1072.575	2154.8
1074.186	2168.89
1075.798	2158.56
1077.409	2176.09
1079.02	2151.67
1080.631	2169.05
1082.242	2143.71
1083.853	2169.85
1085.463	2151.66
1087.074	2168.95
1088.684	2152.26
1090.294	2169.9
1091.904	2145.33
1093.514	2168.4
1095.124	2156.5
1096.733	2171.73
1098.343	2144.82
1099.952	2170.26
1101.561	2149.26
1103.17	2173.01
1104.779	2152.57
1106.388	2175.99
1107.996	2146.45
1109.605	2170.63
1111.213	2147.76
1112.821	2167.4
1114.429	2152.3
1116.037	2165.65
1117.645	2150.7
1119.252	2168.9
1120.86	2146.23
1122.467	2169.19
1124.074	2148.26
1125.681	2181.89
1127.288	2162.09
1128.895	2181.07
1130.501	2154.58
1132.108	2169.6
1133.714	2148.14
1135.32	2176.34
1136.926	2150.66
1138.532	2170.96
1140.138	2147.71
1141.743	2166.29
1143.349	2146.79
1144.954	2183.66
1146.559	2162.18
1148.164	2166.08
1149.768	2147.37
1151.373	2184.51
1152.978	2147.05
1154.582	2166.56
1156.186	2142.94
1157.79	2168.29
1159.394	2156.81
1160.998	2171.52
1162.601	2153.86
1164.205	2172.37
1165.808	2153.63
1167.411	2156.71
1169.014	2159.27
1170.617	2178.16
1172.219	2143.64
1173.822	2172
1175.424	2152.38
1177.026	2186.5
1178.628	2152.56
1180.23	2163.53
1181.832	2152.02
1183.433	2177.6
1185.035	2149.61
1186.636	2174.21
1188.237	2149.12
1189.838	2166.02
1191.439	2162.94
1193.04	2166.2
1194.64	2161.76
1196.24	2155.99
1197.84	2148.89
1199.44	2172.51
1201.04	2149.86
1202.64	2178.88
1204.239	2149.07
1205.839	2171.48
1207.438	2152.4
1209.037	2167.69
1210.636	2159.59
1212.235	2169.6
1213.833	2140.98
1215.432	2174.24
1217.03	2143.92
1218.628	2170.56
1220.226	2141.95
1221.823	2171.26
1223.421	2145.52
1225.018	2163.47
1226.616	2146.94
1228.213	2163.9
1229.81	2145.65
1231.407	2176.15
1233.003	2146.86
1234.6	2175.12
1236.196	2152.2
1237.792	2164.37
1239.388	2142.33
1240.984	2167.03
1242.579	2138.76
1244.175	2172.27
1245.77	2146.36
1247.365	2166.32
1248.96	2145.44
1250.555	2169.46
1252.149	2147.76
1253.744	2167.11
1255.338	2141.32
1256.932	2162.41
1258.526	2146.92
1260.12	2163.31
1261.714	2148.46
1263.307	2172.56
1264.9	2145.48
1266.494	2163.84
1268.086	2146.29
1269.679	2160.97
1271.272	2141.92
1272.864	2164.39
1274.456	2146.1
1276.049	2162.24
1277.64	2145.4
1279.232	2169.11
1280.824	2137.99
1282.415	2164.36
1284.006	2157.95
1285.597	2164.34
1287.188	2139.32
1288.779	2163.48
1290.37	2141.48
1291.96	2163.65
1293.55	2141.84
1295.14	2164.52
1296.73	2133.75
1298.32	2166.44
1299.909	2154.33
1301.499	2154.43
1303.088	2146.77
1304.677	2167.02
1306.265	2137.7
1307.854	2162.98
1309.442	2141.95
1311.031	2162.55
1312.619	2143.38
1314.207	2156.16
1315.794	2142.25
1317.382	2159.05
1318.969	2146.1
1320.557	2162.56
1322.144	2140.27
1323.73	2158.77
1325.317	2143.25
1326.904	2159.9
1328.49	2135.15
1330.076	2165.83
1331.662	2140.01
1333.248	2159.68
1334.833	2160.15
1336.419	2167
1338.004	2138.54
1339.589	2158.86
1341.174	2144.41
1342.758	2166.07
1344.343	2129.89
1345.927	2170.05
1347.511	2135.59
1349.095	2154.46
1350.679	2135.35
1352.263	2156.24
1353.846	2140.38
1355.429	2167.71
1357.012	2136.65
1358.595	2155.32
1360.178	2131.37
1361.76	2156.57
1363.343	2142.79
1364.925	2157.3
1366.507	2143.29
1368.088	2157.23
1369.67	2134.26
1371.251	2155.13
1372.832	2133.65
1374.413	2152.77
1375.994	2146.3
1377.575	2156.95
1379.155	2141.92
1380.735	2147.97
1382.316	2132.99
1383.895	2161.33
1385.475	2141.37
1387.055	2163.1
1388.634	2140.85
1390.213	2156.12
1391.792	2140.75
1393.371	2162.15
1394.949	2152.4
1396.527	2161.26
1398.106	2144.48
1399.684	2161.14
1401.261	2142.38
1402.839	2155.15
1404.416	2141.69
1405.993	2157.71
1407.57	2144.39
1409.147	2154.41
1410.724	2136.31
1412.3	2156.99
1413.876	2135.13
1415.452	2149.76
1417.028	2153.59
1418.604	2168.06
1420.179	2145.66
1421.755	2155.92
1423.33	2142.59
1424.905	2156.66
1426.479	2145.1
1428.054	2155.53
1429.628	2136.82
1431.202	2153.92
1432.776	2139.29
1434.35	2158.5
1435.923	2141.92
1437.496	2159.75
1439.069	2134.51
1440.642	2162.11
1442.215	2137.51
1443.788	2152.52
1445.36	2147.82
1446.932	2162.38
1448.504	2135.14
1450.076	2144.03
1451.647	2143.87
1453.218	2163.45
1454.789	2146.21
1456.36	2157.57
1457.931	2142.5
1459.502	2148.56
1461.072	2142.52
1462.642	2161.12
1464.212	2138.34
1465.781	2160.27
1467.351	2154.96
1468.92	2151.3
1470.489	2143.26
1472.058	2161.71
1473.627	2133.76
1475.195	2141.63
1476.764	2135.39
1478.332	2155.11
1479.9	2137.97
1481.467	2155.47
1483.035	2140.91
1484.602	2162.42
1486.169	2152.51
1487.736	2163.14
1489.302	2126.77
1490.869	2141.03
1492.435	2133.5
1494.001	2149.54
1495.567	2134.07
1497.132	2149.98
1498.698	2141.59
1500.263	2159.07
1501.828	2138.62
1503.393	2153.91
1504.957	2140.77
1506.521	2150.19
1508.086	2126.68
1509.65	2156.23
1511.213	2135.83
1512.777	2159.96
1514.34	2127.3
1515.903	2141.48
1517.466	2131.46
1519.029	2154.09
1520.591	2137.79
1522.153	2154.79
1523.715	2127.63
1525.277	2145.31
1526.839	2130.27
1528.4	2142.44
1529.961	2136.18
1531.522	2153.54
1533.083	2137.72
1534.643	2150.3
1536.204	2137.8
1537.764	2162.99
1539.324	2134.41
1540.883	2146.18
1542.443	2143.83
1544.002	2149.11
1545.561	2134.51
1547.12	2166.88
1548.679	2128.24
1550.237	2144.53
1551.795	2131.35
1553.353	2155.34
1554.911	2141.06
1556.468	2155.23
1558.026	2134.76
1559.583	2143.54
1561.139	2142.87
1562.696	2153.48
1564.252	2131.11
1565.809	2146.23
1567.365	2138.58
1568.92	2146.77
1570.476	2139.87
1572.031	2158.77
1573.586	2131.89
1575.141	2149.1
1576.696	2159.73
1578.25	2155.19
1579.805	2137.99
1581.359	2146.17
1582.912	2144.4
1584.466	2157.16
1586.019	2128.22
1587.572	2166.68
1589.125	2131.34
1590.678	2152.19
1592.23	2137.93
1593.782	2146.28
1595.334	2134.05
1596.886	2149.37
1598.438	2143.69
1599.989	2143.64
1601.54	2140.12
1603.091	2141.13
1604.642	2132.69
1606.192	2149.61
1607.742	2159.69
1609.292	2147.67
1610.842	2147.09
1612.391	2152.14
1613.941	2133.87
1615.49	2152.11
1617.038	2146.35
1618.587	2149.15
1620.135	2135.1
1621.684	2145.05
1623.231	2119.27
1624.779	2146.56
1626.327	2137.49
1627.874	2148.87
1629.421	2125.97
1630.968	2151.6
1632.514	2139.58
1634.06	2137.46
1635.606	2138.04
1637.152	2142.26
1638.698	2127.25
1640.243	2141.48
1641.788	2129.83
1643.333	2142.03
1644.878	2137.11
1646.422	2149.87
1647.967	2127.86
1649.511	2137.58
1651.054	2135.36
1652.598	2147.15
1654.141	2130.22
1655.684	2137.45
1657.227	2121.83
1658.77	2147.74
1660.312	2114.74
1661.854	2133.52
1663.396	2121.67
1664.937	2148.75
1666.479	2134.78
1668.02	2143.91
1669.561	2126.33
1671.102	2129.82
1672.642	2137.9
1674.182	2142.77
1675.722	2141.22
1677.262	2134.88
1678.801	2126.64
1680.341	2145.18
1681.88	2140.02
1683.418	2135.9
1684.957	2129.9
1686.495	2150.27
1688.033	2137.95
1689.571	2144.69
1691.109	2138.86
1692.646	2135.38
1694.183	2131.43
1695.72	2130.28
1697.257	2123.79
1698.793	2129.21
1700.329	2126.58
1701.865	2134.42
1703.401	2119.98
1704.936	2129.38
1706.471	2129.71
1708.006	2126.62
1709.541	2127.93
