# Supplementary material for: Exciton thermal radiation from macroscale membranes composed of chirality-sorted carbon nanotubes and its control
Source: Nat Commun. 2026 Jul 29;17:6967. doi: 10.1038/s41467-026-75711-4 (PMC13421534; doi:10.1038/s41467-026-75711-4)
Supplement: Supplementary file 4 — Source Data [file 41467_2026_75711_MOESM4_ESM.zip › Source data/Supplementary_Data_16_heating_650K_bg.txt]

Data from MK75SS02_1_NIR_650K_sig_bg_NQ51B19821__0__16.txt Node

Date: Mon Nov 17 10:38:51 JST 2025
User: ymlab
Spectrometer: NQ51B1982
Trigger mode: 0
Integration Time (sec): 1.000000E-1
Scans to average: 1
Nonlinearity correction enabled: false
Boxcar width: 0
Storing dark spectrum: false
XAxis mode: Wavelengths
Number of Pixels in Spectrum: 512
>>>>>Begin Spectral Data<<<<<
899.399	2169
901.024	2138
902.648	2177
904.273	2152
905.897	2176
907.522	2161
909.146	2180
910.77	2142
912.394	2176
914.018	2154
915.642	2187
917.265	2150
918.889	2170
920.512	2148
922.136	2175
923.759	2148
925.382	2174
927.005	2148
928.628	2174
930.251	2162
931.873	2183
933.496	2148
935.118	2188
936.74	2157
938.363	2188
939.985	2160
941.607	2177
943.228	2172
944.85	2173
946.472	2154
948.093	2172
949.715	2148
951.336	2192
952.957	2156
954.578	2186
956.199	2146
957.82	2178
959.44	2147
961.061	2174
962.681	2157
964.302	2182
965.922	2154
967.542	2176
969.162	2178
970.782	2171
972.401	2164
974.021	2170
975.64	2157
977.26	2169
978.879	2148
980.498	2178
982.117	2145
983.736	2178
985.355	2160
986.973	2180
988.592	2150
990.21	2172
991.828	2151
993.446	2163
995.064	2155
996.682	2162
998.3	2152
999.917	2168
1001.535	2138
1003.152	2181
1004.769	2147
1006.387	2179
1008.003	2140
1009.62	2178
1011.237	2160
1012.854	2180
1014.47	2159
1016.086	2180
1017.703	2126
1019.319	2170
1020.935	2160
1022.55	2172
1024.166	2148
1025.782	2166
1027.397	2147
1029.012	2178
1030.627	2154
1032.243	2177
1033.857	2150
1035.472	2166
1037.087	2154
1038.701	2172
1040.316	2150
1041.93	2180
1043.544	2144
1045.158	2176
1046.772	2134
1048.386	2184
1049.999	2142
1051.613	2164
1053.226	2148
1054.839	2181
1056.452	2128
1058.065	2178
1059.678	2144
1061.29	2177
1062.903	2138
1064.515	2188
1066.127	2138
1067.74	2182
1069.351	2140
1070.963	2179
1072.575	2135
1074.186	2161
1075.798	2147
1077.409	2175
1079.02	2136
1080.631	2168
1082.242	2134
1083.853	2171
1085.463	2146
1087.074	2170
1088.684	2144
1090.294	2162
1091.904	2124
1093.514	2176
1095.124	2136
1096.733	2179
1098.343	2132
1099.952	2172
1101.561	2136
1103.17	2177
1104.779	2145
1106.388	2181
1107.996	2137
1109.605	2168
1111.213	2138
1112.821	2169
1114.429	2144
1116.037	2159
1117.645	2136
1119.252	2174
1120.86	2130
1122.467	2169
1124.074	2138
1125.681	2176
1127.288	2148
1128.895	2186
1130.501	2151
1132.108	2165
1133.714	2139
1135.32	2174
1136.926	2148
1138.532	2172
1140.138	2142
1141.743	2170
1143.349	2132
1144.954	2174
1146.559	2156
1148.164	2156
1149.768	2144
1151.373	2181
1152.978	2136
1154.582	2167
1156.186	2137
1157.79	2171
1159.394	2147
1160.998	2168
1162.601	2144
1164.205	2176
1165.808	2144
1167.411	2169
1169.014	2143
1170.617	2190
1172.219	2127
1173.822	2182
1175.424	2142
1177.026	2185
1178.628	2146
1180.23	2167
1181.832	2138
1183.433	2179
1185.035	2143
1186.636	2176
1188.237	2142
1189.838	2170
1191.439	2154
1193.04	2162
1194.64	2156
1196.24	2148
1197.84	2146
1199.44	2169
1201.04	2147
1202.64	2178
1204.239	2140
1205.839	2171
1207.438	2148
1209.037	2174
1210.636	2152
1212.235	2175
1213.833	2138
1215.432	2179
1217.03	2138
1218.628	2174
1220.226	2128
1221.823	2183
1223.421	2130
1225.018	2170
1226.616	2140
1228.213	2162
1229.81	2144
1231.407	2176
1233.003	2145
1234.6	2174
1236.196	2146
1237.792	2166
1239.388	2140
1240.984	2160
1242.579	2130
1244.175	2174
1245.77	2134
1247.365	2164
1248.96	2136
1250.555	2167
1252.149	2140
1253.744	2175
1255.338	2136
1256.932	2160
1258.526	2146
1260.12	2169
1261.714	2144
1263.307	2175
1264.9	2148
1266.494	2168
1268.086	2132
1269.679	2154
1271.272	2141
1272.864	2158
1274.456	2144
1276.049	2156
1277.64	2140
1279.232	2174
1280.824	2130
1282.415	2162
1284.006	2153
1285.597	2168
1287.188	2128
1288.779	2162
1290.37	2136
1291.96	2160
1293.55	2148
1295.14	2154
1296.73	2136
1298.32	2157
1299.909	2145
1301.499	2160
1303.088	2142
1304.677	2168
1306.265	2134
1307.854	2163
1309.442	2138
1311.031	2167
1312.619	2140
1314.207	2153
1315.794	2134
1317.382	2164
1318.969	2128
1320.557	2160
1322.144	2136
1323.73	2160
1325.317	2136
1326.904	2164
1328.49	2130
1330.076	2170
1331.662	2136
1333.248	2168
1334.833	2160
1336.419	2172
1338.004	2135
1339.589	2166
1341.174	2144
1342.758	2160
1344.343	2132
1345.927	2162
1347.511	2132
1349.095	2150
1350.679	2134
1352.263	2160
1353.846	2138
1355.429	2170
1357.012	2134
1358.595	2160
1360.178	2134
1361.76	2167
1363.343	2138
1364.925	2158
1366.507	2140
1368.088	2155
1369.67	2123
1371.251	2156
1372.832	2125
1374.413	2151
1375.994	2148
1377.575	2164
1379.155	2138
1380.735	2153
1382.316	2130
1383.895	2167
1385.475	2142
1387.055	2172
1388.634	2138
1390.213	2166
1391.792	2130
1393.371	2172
1394.949	2138
1396.527	2170
1398.106	2138
1399.684	2161
1401.261	2141
1402.839	2160
1404.416	2134
1405.993	2161
1407.57	2144
1409.147	2166
1410.724	2133
1412.3	2157
1413.876	2132
1415.452	2156
1417.028	2138
1418.604	2166
1420.179	2144
1421.755	2157
1423.33	2138
1424.905	2160
1426.479	2144
1428.054	2157
1429.628	2136
1431.202	2158
1432.776	2139
1434.35	2172
1435.923	2136
1437.496	2164
1439.069	2136
1440.642	2154
1442.215	2142
1443.788	2145
1445.36	2158
1446.932	2162
1448.504	2130
1450.076	2151
1451.647	2144
1453.218	2166
1454.789	2137
1456.36	2172
1457.931	2137
1459.502	2153
1461.072	2148
1462.642	2172
1464.212	2142
1465.781	2157
1467.351	2158
1468.92	2145
1470.489	2154
1472.058	2166
1473.627	2132
1475.195	2147
1476.764	2141
1478.332	2166
1479.9	2142
1481.467	2169
1483.035	2144
1484.602	2174
1486.169	2162
1487.736	2167
1489.302	2130
1490.869	2152
1492.435	2127
1494.001	2152
1495.567	2130
1497.132	2155
1498.698	2134
1500.263	2169
1501.828	2144
1503.393	2162
1504.957	2142
1506.521	2165
1508.086	2130
1509.65	2166
1511.213	2136
1512.777	2162
1514.34	2122
1515.903	2158
1517.466	2130
1519.029	2168
1520.591	2136
1522.153	2162
1523.715	2128
1525.277	2158
1526.839	2132
1528.4	2154
1529.961	2142
1531.522	2167
1533.083	2144
1534.643	2162
1536.204	2146
1537.764	2171
1539.324	2132
1540.883	2172
1542.443	2138
1544.002	2168
1545.561	2132
1547.12	2178
1548.679	2130
1550.237	2154
1551.795	2134
1553.353	2165
1554.911	2150
1556.468	2170
1558.026	2139
1559.583	2156
1561.139	2152
1562.696	2161
1564.252	2146
1565.809	2152
1567.365	2148
1568.92	2153
1570.476	2147
1572.031	2171
1573.586	2136
1575.141	2166
1576.696	2170
1578.25	2168
1579.805	2146
1581.359	2162
1582.912	2156
1584.466	2177
1586.019	2140
1587.572	2173
1589.125	2142
1590.678	2156
1592.23	2151
1593.782	2153
1595.334	2146
1596.886	2162
1598.438	2158
1599.989	2160
1601.54	2148
1603.091	2162
1604.642	2144
1606.192	2171
1607.742	2173
1609.292	2164
1610.842	2158
1612.391	2172
1613.941	2131
1615.49	2172
1617.038	2156
1618.587	2166
1620.135	2140
1621.684	2168
1623.231	2130
1624.779	2168
1626.327	2146
1627.874	2166
1629.421	2141
1630.968	2172
1632.514	2153
1634.06	2164
1635.606	2150
1637.152	2154
1638.698	2149
1640.243	2154
1641.788	2147
1643.333	2160
1644.878	2143
1646.422	2166
1647.967	2142
1649.511	2150
1651.054	2144
1652.598	2164
1654.141	2138
1655.684	2160
1657.227	2132
1658.77	2160
1660.312	2111
1661.854	2149
1663.396	2117
1664.937	2164
1666.479	2128
1668.02	2150
1669.561	2128
1671.102	2131
1672.642	2134
1674.182	2146
1675.722	2138
1677.262	2136
1678.801	2130
1680.341	2146
1681.88	2132
1683.418	2136
1684.957	2133
1686.495	2137
1688.033	2130
1689.571	2144
1691.109	2126
1692.646	2139
1694.183	2128
1695.72	2134
1697.257	2112
1698.793	2132
1700.329	2118
1701.865	2139
1703.401	2112
1704.936	2131
1706.471	2125
1708.006	2126
1709.541	2112
