# Supplementary material for: Exciton thermal radiation from macroscale membranes composed of chirality-sorted carbon nanotubes and its control
Source: Nat Commun. 2026 Jul 29;17:6967. doi: 10.1038/s41467-026-75711-4 (PMC13421534; doi:10.1038/s41467-026-75711-4)
Supplement: Supplementary file 4 — Source Data [file 41467_2026_75711_MOESM4_ESM.zip › Source data/Supplementary_Data_17_haeting_500K.txt]

Data from MK75SS02_2_NIR_500K_sig_NQ51B19821__0__60.txt Node

Date: Mon Nov 17 13:16:16 JST 2025
User: ymlab
Spectrometer: NQ51B1982
Trigger mode: 0
Integration Time (sec): 1.000000E-1
Scans to average: 1
Nonlinearity correction enabled: false
Boxcar width: 0
Storing dark spectrum: false
XAxis mode: Wavelengths
Number of Pixels in Spectrum: 512
>>>>>Begin Spectral Data<<<<<
899.399	2875
901.024	2856
902.648	2931
904.273	2908
905.897	2980
907.522	2967
909.146	3023
910.77	3007
912.394	3078
914.018	3091
915.642	3164
917.265	3182
918.889	3289
920.512	3353
922.136	3487
923.759	3547
925.382	3674
927.005	3724
928.628	3849
930.251	3840
931.873	3951
933.496	3977
935.118	4083
936.74	4071
938.363	4106
939.985	4099
941.607	4216
943.228	4212
944.85	4283
946.472	4282
948.093	4353
949.715	4362
951.336	4480
952.957	4429
954.578	4513
956.199	4459
957.82	4513
959.44	4485
961.061	4530
962.681	4538
964.302	4606
965.922	4577
967.542	4696
969.162	4697
970.782	4702
972.401	4703
974.021	4741
975.64	4693
977.26	4749
978.879	4726
980.498	4788
982.117	4719
983.736	4794
985.355	4751
986.973	4793
988.592	4730
990.21	4776
991.828	4779
993.446	4791
995.064	4757
996.682	4783
998.3	4772
999.917	4806
1001.535	4669
1003.152	4730
1004.769	4636
1006.387	4639
1008.003	4527
1009.62	4596
1011.237	4604
1012.854	4558
1014.47	4476
1016.086	4493
1017.703	4402
1019.319	4369
1020.935	4283
1022.55	4265
1024.166	4175
1025.782	4093
1027.397	4063
1029.012	3988
1030.627	3957
1032.243	3919
1033.857	3898
1035.472	3857
1037.087	3746
1038.701	3713
1040.316	3658
1041.93	3625
1043.544	3547
1045.158	3539
1046.772	3499
1048.386	3475
1049.999	3386
1051.613	3375
1053.226	3356
1054.839	3362
1056.452	3238
1058.065	3272
1059.678	3229
1061.29	3247
1062.903	3195
1064.515	3236
1066.127	3189
1067.74	3225
1069.351	3204
1070.963	3267
1072.575	3217
1074.186	3265
1075.798	3273
1077.409	3314
1079.02	3273
1080.631	3334
1082.242	3330
1083.853	3386
1085.463	3397
1087.074	3475
1088.684	3480
1090.294	3583
1091.904	3567
1093.514	3671
1095.124	3668
1096.733	3777
1098.343	3835
1099.952	3918
1101.561	3928
1103.17	4018
1104.779	4065
1106.388	4170
1107.996	4204
1109.605	4268
1111.213	4378
1112.821	4439
1114.429	4532
1116.037	4668
1117.645	4686
1119.252	4857
1120.86	4900
1122.467	4903
1124.074	4969
1125.681	5086
1127.288	5110
1128.895	5256
1130.501	5245
1132.108	5396
1133.714	5422
1135.32	5538
1136.926	5559
1138.532	5677
1140.138	5762
1141.743	5857
1143.349	5834
1144.954	6100
1146.559	6120
1148.164	6067
1149.768	6082
1151.373	6175
1152.978	6120
1154.582	6157
1156.186	6091
1157.79	6307
1159.394	6307
1160.998	6267
1162.601	6318
1164.205	6498
1165.808	6421
1167.411	6443
1169.014	6463
1170.617	6511
1172.219	6531
1173.822	6594
1175.424	6466
1177.026	6477
1178.628	6422
1180.23	6486
1181.832	6621
1183.433	6740
1185.035	6588
1186.636	6637
1188.237	6690
1189.838	6541
1191.439	6548
1193.04	6607
1194.64	6678
1196.24	6724
1197.84	6798
1199.44	7042
1201.04	6996
1202.64	6878
1204.239	6679
1205.839	6909
1207.438	6886
1209.037	7020
1210.636	7051
1212.235	7060
1213.833	7082
1215.432	7154
1217.03	7033
1218.628	7099
1220.226	6984
1221.823	7245
1223.421	7108
1225.018	7239
1226.616	7231
1228.213	7401
1229.81	7307
1231.407	7353
1233.003	7283
1234.6	7377
1236.196	7451
1237.792	7414
1239.388	7291
1240.984	7387
1242.579	7343
1244.175	7501
1245.77	7413
1247.365	7612
1248.96	7739
1250.555	7663
1252.149	7521
1253.744	7738
1255.338	7764
1256.932	7810
1258.526	7866
1260.12	8058
1261.714	7894
1263.307	7999
1264.9	8130
1266.494	8302
1268.086	8372
1269.679	8131
1271.272	8097
1272.864	8430
1274.456	8102
1276.049	8219
1277.64	7982
1279.232	8527
1280.824	8460
1282.415	8332
1284.006	8265
1285.597	8327
1287.188	8340
1288.779	8368
1290.37	8407
1291.96	8280
1293.55	8347
1295.14	8577
1296.73	8340
1298.32	8239
1299.909	8134
1301.499	8330
1303.088	8477
1304.677	8609
1306.265	8511
1307.854	8626
1309.442	8579
1311.031	8591
1312.619	8275
1314.207	8399
1315.794	8521
1317.382	8712
1318.969	8693
1320.557	8740
1322.144	8390
1323.73	8763
1325.317	8726
1326.904	8651
1328.49	8647
1330.076	8611
1331.662	8449
1333.248	8483
1334.833	8465
1336.419	8717
1338.004	8469
1339.589	8749
1341.174	8831
1342.758	8791
1344.343	8829
1345.927	8837
1347.511	8666
1349.095	8796
1350.679	8615
1352.263	8691
1353.846	8634
1355.429	8589
1357.012	8261
1358.595	8479
1360.178	8295
1361.76	8329
1363.343	8299
1364.925	7933
1366.507	8014
1368.088	8198
1369.67	8242
1371.251	7901
1372.832	7977
1374.413	8068
1375.994	8277
1377.575	8055
1379.155	7885
1380.735	7940
1382.316	7815
1383.895	7373
1385.475	7146
1387.055	7692
1388.634	7756
1390.213	7700
1391.792	7911
1393.371	8061
1394.949	7704
1396.527	8035
1398.106	7537
1399.684	7907
1401.261	8001
1402.839	7427
1404.416	7620
1405.993	7766
1407.57	7422
1409.147	7731
1410.724	7975
1412.3	7908
1413.876	8227
1415.452	8379
1417.028	8070
1418.604	8427
1420.179	8427
1421.755	8494
1423.33	8642
1424.905	8520
1426.479	8417
1428.054	8491
1429.628	8319
1431.202	8328
1432.776	8307
1434.35	8447
1435.923	8445
1437.496	8405
1439.069	8243
1440.642	8420
1442.215	8421
1443.788	8415
1445.36	8654
1446.932	8569
1448.504	8374
1450.076	8382
1451.647	8479
1453.218	8351
1454.789	8196
1456.36	8223
1457.931	8207
1459.502	8530
1461.072	8619
1462.642	8648
1464.212	8537
1465.781	8449
1467.351	8207
1468.92	7927
1470.489	7880
1472.058	8196
1473.627	8271
1475.195	8547
1476.764	8586
1478.332	8630
1479.9	8603
1481.467	8511
1483.035	8123
1484.602	8311
1486.169	8501
1487.736	8821
1489.302	8503
1490.869	8770
1492.435	8792
1494.001	8389
1495.567	8261
1497.132	8494
1498.698	8359
1500.263	8394
1501.828	7900
1503.393	7913
1504.957	7992
1506.521	8301
1508.086	8070
1509.65	8011
1511.213	7892
1512.777	7743
1514.34	7765
1515.903	7867
1517.466	7794
1519.029	8057
1520.591	8482
1522.153	8441
1523.715	8076
1525.277	8542
1526.839	8660
1528.4	8265
1529.961	8093
1531.522	8065
1533.083	7715
1534.643	7535
1536.204	7762
1537.764	8088
1539.324	7873
1540.883	7828
1542.443	7787
1544.002	7734
1545.561	7778
1547.12	7663
1548.679	7413
1550.237	7756
1551.795	7641
1553.353	7746
1554.911	7633
1556.468	7726
1558.026	7481
1559.583	7382
1561.139	7711
1562.696	7869
1564.252	7628
1565.809	7601
1567.365	7565
1568.92	7461
1570.476	7643
1572.031	7704
1573.586	7628
1575.141	8063
1576.696	7769
1578.25	7513
1579.805	7445
1581.359	7447
1582.912	7436
1584.466	8047
1586.019	7840
1587.572	7779
1589.125	7601
1590.678	7493
1592.23	7406
1593.782	7403
1595.334	7511
1596.886	7556
1598.438	7351
1599.989	7336
1601.54	7175
1603.091	7393
1604.642	7451
1606.192	7458
1607.742	7142
1609.292	7285
1610.842	7116
1612.391	6975
1613.941	7133
1615.49	7241
1617.038	7128
1618.587	7214
1620.135	6925
1621.684	7175
1623.231	7127
1624.779	6919
1626.327	7080
1627.874	6847
1629.421	6776
1630.968	7276
1632.514	6902
1634.06	7019
1635.606	6943
1637.152	6892
1638.698	6833
1640.243	7082
1641.788	6959
1643.333	6839
1644.878	6646
1646.422	6589
1647.967	6390
1649.511	6213
1651.054	5986
1652.598	5903
1654.141	5765
1655.684	5623
1657.227	5380
1658.77	5029
1660.312	4601
1661.854	4469
1663.396	4257
1664.937	4059
1666.479	3838
1668.02	3783
1669.561	3623
1671.102	3506
1672.642	3444
1674.182	3286
1675.722	3195
1677.262	3117
1678.801	3017
1680.341	2987
1681.88	2863
1683.418	2870
1684.957	2741
1686.495	2753
1688.033	2685
1689.571	2652
1691.109	2597
1692.646	2549
1694.183	2499
1695.72	2481
1697.257	2455
1698.793	2436
1700.329	2416
1701.865	2427
1703.401	2382
1704.936	2404
1706.471	2355
1708.006	2365
1709.541	2329
