# Supplementary material for: Exciton thermal radiation from macroscale membranes composed of chirality-sorted carbon nanotubes and its control
Source: Nat Commun. 2026 Jul 29;17:6967. doi: 10.1038/s41467-026-75711-4 (PMC13421534; doi:10.1038/s41467-026-75711-4)
Supplement: Supplementary file 4 — Source Data [file 41467_2026_75711_MOESM4_ESM.zip › Source data/Supplementary_Data_9_cooling_500K.txt]

Data from AT069_NQ51B19821__39__17-04-03-968.txt Node

Date: Mon Sep 30 17:04:03 JST 2024
User: ymlab
Spectrometer: NQ51B1982
Trigger mode: 0
Integration Time (sec): 8.000000E-2
Scans to average: 100
Nonlinearity correction enabled: false
Boxcar width: 0
Storing dark spectrum: false
XAxis mode: Wavelengths
Number of Pixels in Spectrum: 512
>>>>>Begin Spectral Data<<<<<
899.399	7609.57
901.024	7681.67
902.648	7918.51
904.273	8001.38
905.897	8248.08
907.522	8349.99
909.146	8553.26
910.77	8649.1
912.394	8938.62
914.018	9126.69
915.642	9555.25
917.265	10005.89
918.889	10737.35
920.512	11359.33
922.136	12074.34
923.759	12475.54
925.382	13036.09
927.005	13342.69
928.628	13807.78
930.251	14042.69
931.873	14381.4
933.496	14566.78
935.118	14930.91
936.74	15082.64
938.363	15426.51
939.985	15572.21
941.607	15953.01
943.228	16038.18
944.85	16244.12
946.472	16334.71
948.093	16668.14
949.715	16712.47
951.336	17038.92
952.957	17075.4
954.578	17313.83
956.199	17317.27
957.82	17615.32
959.44	17644.25
961.061	17882.12
962.681	17872.86
964.302	18161.45
965.922	18175.45
967.542	18383.28
969.162	18403.68
970.782	18568.12
972.401	18522.34
974.021	18794.83
975.64	18797.29
977.26	19017.62
978.879	19045.22
980.498	19268.89
982.117	19201.82
983.736	19401.03
985.355	19334.41
986.973	19610.04
988.592	19515.77
990.21	19687.98
991.828	19560.3
993.446	19707.81
995.064	19671.58
996.682	19779.7
998.3	19688.49
999.917	19806.05
1001.535	19714.92
1003.152	19865.76
1004.769	19687.43
1006.387	19731.75
1008.003	19577.25
1009.62	19511.76
1011.237	19366.54
1012.854	19429.48
1014.47	19138.94
1016.086	19100.69
1017.703	18869.46
1019.319	18765.78
1020.935	18396.8
1022.55	18355.57
1024.166	17960.81
1025.782	17748.77
1027.397	17400.52
1029.012	17291.34
1030.627	16865.18
1032.243	16587.31
1033.857	16137.97
1035.472	15867.24
1037.087	15484.12
1038.701	15240.05
1040.316	14830.16
1041.93	14583.9
1043.544	14147.66
1045.158	13884.27
1046.772	13481.27
1048.386	13248.82
1049.999	12890.32
1051.613	12722.16
1053.226	12336.81
1054.839	12202.15
1056.452	11883.33
1058.065	11702.51
1059.678	11436.91
1061.29	11406.74
1062.903	11169.88
1064.515	11115.05
1066.127	10954.41
1067.74	10941.9
1069.351	10843.88
1070.963	10913.53
1072.575	10843.18
1074.186	11002.93
1075.798	10965.06
1077.409	11124.08
1079.02	11162.42
1080.631	11330.47
1082.242	11398.28
1083.853	11703.35
1085.463	11798.51
1087.074	12039.88
1088.684	12214.3
1090.294	12590.81
1091.904	12821.9
1093.514	13187.89
1095.124	13408.42
1096.733	13851.48
1098.343	14075.26
1099.952	14594.54
1101.561	14917.45
1103.17	15315.41
1104.779	15672.99
1106.388	16150.08
1107.996	16441.97
1109.605	17036.39
1111.213	17369.57
1112.821	17907.93
1114.429	18226.33
1116.037	18839.71
1117.645	19076.58
1119.252	19709.37
1120.86	20079.37
1122.467	20492.16
1124.074	20778.11
1125.681	21403.68
1127.288	21873.73
1128.895	22444.94
1130.501	22771.93
1132.108	23496.41
1133.714	23655.51
1135.32	24011.72
1136.926	24444.21
1138.532	25302.84
1140.138	25445.37
1141.743	26091.4
1143.349	26374.38
1144.954	26656.21
1146.559	26658.92
1148.164	27260.49
1149.768	27398.38
1151.373	28010.95
1152.978	28132.02
1154.582	28505.57
1156.186	28667.35
1157.79	29104.17
1159.394	29201.52
1160.998	29603.87
1162.601	29481.93
1164.205	29974.55
1165.808	29833.74
1167.411	30187.48
1169.014	30176.57
1170.617	30434.03
1172.219	30454.4
1173.822	30777.77
1175.424	30710.21
1177.026	30881.31
1178.628	30792.17
1180.23	31147.13
1181.832	30945.5
1183.433	30991.25
1185.035	30786.64
1186.636	31134.43
1188.237	31120.6
1189.838	31034.22
1191.439	31030.36
1193.04	31302.38
1194.64	31107.18
1196.24	31541.01
1197.84	31270.68
1199.44	31680.75
1201.04	31512.49
1202.64	31699.59
1204.239	31673.07
1205.839	32191.49
1207.438	32260.78
1209.037	32615.02
1210.636	32608.19
1212.235	33031.06
1213.833	33068.03
1215.432	33489.65
1217.03	33508.45
1218.628	33975.82
1220.226	34019.05
1221.823	34200.64
1223.421	33801.3
1225.018	34316.63
1226.616	34222.88
1228.213	34444.6
1229.81	34649.01
1231.407	34931.69
1233.003	34548.06
1234.6	35109.48
1236.196	34836.92
1237.792	35279.86
1239.388	35249.57
1240.984	35576.83
1242.579	35324.56
1244.175	35657.61
1245.77	35838.38
1247.365	36371.74
1248.96	36229.06
1250.555	36930.44
1252.149	36573.74
1253.744	37024.71
1255.338	36673.66
1256.932	37154.6
1258.526	37286.55
1260.12	37552.63
1261.714	37595.08
1263.307	37994.06
1264.9	38066.06
1266.494	38529.89
1268.086	38180.04
1269.679	38679.42
1271.272	38228.41
1272.864	38875.92
1274.456	38546.83
1276.049	38885.46
1277.64	38817.97
1279.232	39306.89
1280.824	39051.95
1282.415	39558.17
1284.006	39556.14
1285.597	39702.6
1287.188	39687.03
1288.779	40272.47
1290.37	40429.14
1291.96	40535.53
1293.55	40254.62
1295.14	40841.57
1296.73	40280.05
1298.32	40779.09
1299.909	40407.26
1301.499	41114.87
1303.088	40613.72
1304.677	41477.97
1306.265	41285.4
1307.854	41662.2
1309.442	41211.61
1311.031	41812.38
1312.619	41886.61
1314.207	42219.26
1315.794	42060.56
1317.382	42195.74
1318.969	42175.98
1320.557	42536.96
1322.144	42297.91
1323.73	42155.21
1325.317	42231.63
1326.904	42220.15
1328.49	42559.63
1330.076	42981.25
1331.662	42880.27
1333.248	42912.92
1334.833	42829.15
1336.419	43017.38
1338.004	43033.58
1339.589	42925.81
1341.174	42639.15
1342.758	42948.02
1344.343	42928.13
1345.927	42897.35
1347.511	41961.23
1349.095	41815.02
1350.679	41921.24
1352.263	41559
1353.846	40456.94
1355.429	39018.9
1357.012	39094.18
1358.595	39525.92
1360.178	38281.6
1361.76	35597.79
1363.343	37974.68
1364.925	36704.72
1366.507	38968.39
1368.088	37074.33
1369.67	38114.14
1371.251	36928.43
1372.832	38164.49
1374.413	38299.72
1375.994	37431.83
1377.575	36220.56
1379.155	34969.49
1380.735	31912.64
1382.316	30867.67
1383.895	31309.57
1385.475	33087.63
1387.055	34412.75
1388.634	33830.09
1390.213	35814.98
1391.792	35227.25
1393.371	34939.36
1394.949	34730
1396.527	34290.59
1398.106	36940.5
1399.684	35419.21
1401.261	34608.43
1402.839	37710.44
1404.416	35950.06
1405.993	37027.55
1407.57	36780
1409.147	37837.98
1410.724	38656.97
1412.3	39639.06
1413.876	38491.54
1415.452	39676.81
1417.028	40157.85
1418.604	39594.16
1420.179	39772.15
1421.755	40712
1423.33	40553.8
1424.905	40539.38
1426.479	40711.49
1428.054	40133.26
1429.628	41188.19
1431.202	41204.81
1432.776	40551.55
1434.35	41098.95
1435.923	40645.22
1437.496	40673.87
1439.069	40184.9
1440.642	41110.85
1442.215	40753.92
1443.788	41786.93
1445.36	40492.28
1446.932	40652.02
1448.504	41435.31
1450.076	40927.16
1451.647	40972.55
1453.218	41244.81
1454.789	41431.85
1456.36	41221.15
1457.931	40951.9
1459.502	41462.65
1461.072	40415.79
1462.642	41029.07
1464.212	40631.47
1465.781	41327.66
1467.351	40882.87
1468.92	40816.45
1470.489	41005.68
1472.058	40876.88
1473.627	41053.51
1475.195	41044.64
1476.764	41177.77
1478.332	41453.69
1479.9	40466.55
1481.467	41856.14
1483.035	40875.5
1484.602	41084.8
1486.169	40967.58
1487.736	40793.91
1489.302	40869.95
1490.869	40956.17
1492.435	41281.24
1494.001	40696.26
1495.567	39452.59
1497.132	40421.43
1498.698	39491.1
1500.263	40150.06
1501.828	39864.16
1503.393	39929.08
1504.957	39337.04
1506.521	39155.53
1508.086	38967.57
1509.65	39210.5
1511.213	38983.47
1512.777	39819.31
1514.34	39052.8
1515.903	39628.16
1517.466	39548.94
1519.029	39307.09
1520.591	39319.48
1522.153	39129.45
1523.715	39111.21
1525.277	39255.94
1526.839	38448.97
1528.4	39759.78
1529.961	39476.75
1531.522	39400.97
1533.083	39366.77
1534.643	39272.81
1536.204	39093.54
1537.764	39446.46
1539.324	39298.83
1540.883	39371.32
1542.443	38358.22
1544.002	38821.44
1545.561	38370
1547.12	38333.01
1548.679	38777.79
1550.237	38831.15
1551.795	38395.78
1553.353	38646.05
1554.911	37888.64
1556.468	38713.17
1558.026	38288.46
1559.583	38009.7
1561.139	38166.66
1562.696	38208.69
1564.252	37786.55
1565.809	38374.59
1567.365	38000.04
1568.92	38185.1
1570.476	37542.95
1572.031	37050.73
1573.586	37571.87
1575.141	37914.8
1576.696	37407.64
1578.25	38040.11
1579.805	37186.7
1581.359	37520.52
1582.912	37310.76
1584.466	36645.23
1586.019	36332.2
1587.572	36470.66
1589.125	35800.28
1590.678	36596.47
1592.23	36108.37
1593.782	36068.71
1595.334	36669.2
1596.886	36751.38
1598.438	35491.14
1599.989	35975.38
1601.54	35719.12
1603.091	36007.88
1604.642	36461.59
1606.192	35665.01
1607.742	35187.01
1609.292	35716.11
1610.842	34744.71
1612.391	35141.76
1613.941	34566
1615.49	34501.64
1617.038	34347.55
1618.587	34481.6
1620.135	33692.3
1621.684	34159.64
1623.231	33831.18
1624.779	33094.53
1626.327	33241.9
1627.874	33296.17
1629.421	32357.48
1630.968	33029.96
1632.514	32802.17
1634.06	32846.08
1635.606	32735.15
1637.152	32544.06
1638.698	31413.49
1640.243	31413.62
1641.788	30565.56
1643.333	29552.02
1644.878	29275.27
1646.422	28903.14
1647.967	27532.97
1649.511	26924.94
1651.054	25536.69
1652.598	23834.92
1654.141	22273.86
1655.684	21153.85
1657.227	19353.71
1658.77	18164.33
1660.312	16649.37
1661.854	15291.05
1663.396	14106.63
1664.937	13146.16
1666.479	12016.3
1668.02	11268.14
1669.561	10500.39
1671.102	9679.95
1672.642	9065.8
1674.182	8597.82
1675.722	7950.73
1677.262	7560.18
1678.801	7279.04
1680.341	6845.4
1681.88	6386.83
1683.418	6124.88
1684.957	5813.44
1686.495	5563.54
1688.033	5316.11
1689.571	5142.65
1691.109	4855.02
1692.646	4721.69
1694.183	4553.81
1695.72	4392.78
1697.257	4245.14
1698.793	4177.78
1700.329	4001.39
1701.865	3925.65
1703.401	3810.8
1704.936	3733.19
1706.471	3651.24
1708.006	3601.81
1709.541	3504.58
