# Supplementary material for: Exciton thermal radiation from macroscale membranes composed of chirality-sorted carbon nanotubes and its control
Source: Nat Commun. 2026 Jul 29;17:6967. doi: 10.1038/s41467-026-75711-4 (PMC13421534; doi:10.1038/s41467-026-75711-4)
Supplement: Supplementary file 4 — Source Data [file 41467_2026_75711_MOESM4_ESM.zip › Source data/Supplementary_Data_16_heating_500K_bg.txt]

Data from MK75SS02_1_NIR_500K_sig_bg_NQ51B19821__0__11.txt Node

Date: Mon Nov 17 10:23:08 JST 2025
User: ymlab
Spectrometer: NQ51B1982
Trigger mode: 0
Integration Time (sec): 1.000000E-1
Scans to average: 1
Nonlinearity correction enabled: false
Boxcar width: 0
Storing dark spectrum: false
XAxis mode: Wavelengths
Number of Pixels in Spectrum: 512
>>>>>Begin Spectral Data<<<<<
899.399	2170
901.024	2132
902.648	2178
904.273	2153
905.897	2175
907.522	2157
909.146	2183
910.77	2138
912.394	2161
914.018	2157
915.642	2165
917.265	2150
918.889	2161
920.512	2152
922.136	2181
923.759	2145
925.382	2180
927.005	2146
928.628	2174
930.251	2154
931.873	2180
933.496	2151
935.118	2186
936.74	2154
938.363	2172
939.985	2153
941.607	2171
943.228	2170
944.85	2172
946.472	2142
948.093	2181
949.715	2147
951.336	2182
952.957	2155
954.578	2178
956.199	2140
957.82	2177
959.44	2149
961.061	2171
962.681	2140
964.302	2189
965.922	2139
967.542	2193
969.162	2166
970.782	2183
972.401	2142
974.021	2174
975.64	2146
977.26	2175
978.879	2138
980.498	2175
982.117	2147
983.736	2171
985.355	2155
986.973	2177
988.592	2150
990.21	2161
991.828	2144
993.446	2176
995.064	2141
996.682	2172
998.3	2144
999.917	2170
1001.535	2145
1003.152	2182
1004.769	2140
1006.387	2174
1008.003	2144
1009.62	2175
1011.237	2152
1012.854	2172
1014.47	2148
1016.086	2168
1017.703	2143
1019.319	2166
1020.935	2158
1022.55	2172
1024.166	2144
1025.782	2167
1027.397	2142
1029.012	2175
1030.627	2150
1032.243	2172
1033.857	2154
1035.472	2167
1037.087	2148
1038.701	2166
1040.316	2156
1041.93	2176
1043.544	2132
1045.158	2161
1046.772	2144
1048.386	2176
1049.999	2138
1051.613	2168
1053.226	2145
1054.839	2181
1056.452	2133
1058.065	2175
1059.678	2142
1061.29	2170
1062.903	2138
1064.515	2172
1066.127	2142
1067.74	2170
1069.351	2134
1070.963	2168
1072.575	2140
1074.186	2166
1075.798	2146
1077.409	2174
1079.02	2139
1080.631	2166
1082.242	2128
1083.853	2168
1085.463	2146
1087.074	2167
1088.684	2140
1090.294	2168
1091.904	2132
1093.514	2152
1095.124	2156
1096.733	2160
1098.343	2140
1099.952	2160
1101.561	2139
1103.17	2168
1104.779	2145
1106.388	2177
1107.996	2134
1109.605	2166
1111.213	2142
1112.821	2167
1114.429	2142
1116.037	2166
1117.645	2140
1119.252	2159
1120.86	2138
1122.467	2160
1124.074	2148
1125.681	2173
1127.288	2154
1128.895	2179
1130.501	2140
1132.108	2170
1133.714	2138
1135.32	2171
1136.926	2143
1138.532	2175
1140.138	2138
1141.743	2171
1143.349	2135
1144.954	2183
1146.559	2142
1148.164	2158
1149.768	2135
1151.373	2171
1152.978	2134
1154.582	2160
1156.186	2130
1157.79	2162
1159.394	2151
1160.998	2171
1162.601	2146
1164.205	2170
1165.808	2150
1167.411	2148
1169.014	2154
1170.617	2164
1172.219	2135
1173.822	2161
1175.424	2140
1177.026	2182
1178.628	2142
1180.23	2160
1181.832	2144
1183.433	2174
1185.035	2136
1186.636	2175
1188.237	2144
1189.838	2164
1191.439	2147
1193.04	2161
1194.64	2155
1196.24	2144
1197.84	2136
1199.44	2164
1201.04	2140
1202.64	2176
1204.239	2141
1205.839	2169
1207.438	2136
1209.037	2168
1210.636	2148
1212.235	2173
1213.833	2134
1215.432	2179
1217.03	2138
1218.628	2160
1220.226	2129
1221.823	2168
1223.421	2132
1225.018	2157
1226.616	2130
1228.213	2160
1229.81	2137
1231.407	2169
1233.003	2134
1234.6	2175
1236.196	2139
1237.792	2165
1239.388	2128
1240.984	2161
1242.579	2124
1244.175	2179
1245.77	2130
1247.365	2168
1248.96	2128
1250.555	2165
1252.149	2135
1253.744	2166
1255.338	2130
1256.932	2157
1258.526	2136
1260.12	2160
1261.714	2142
1263.307	2170
1264.9	2134
1266.494	2166
1268.086	2128
1269.679	2156
1271.272	2132
1272.864	2164
1274.456	2128
1276.049	2154
1277.64	2136
1279.232	2172
1280.824	2125
1282.415	2162
1284.006	2145
1285.597	2152
1287.188	2126
1288.779	2160
1290.37	2128
1291.96	2168
1293.55	2124
1295.14	2161
1296.73	2116
1298.32	2166
1299.909	2142
1301.499	2151
1303.088	2132
1304.677	2167
1306.265	2132
1307.854	2154
1309.442	2136
1311.031	2160
1312.619	2132
1314.207	2151
1315.794	2130
1317.382	2148
1318.969	2134
1320.557	2155
1322.144	2127
1323.73	2151
1325.317	2127
1326.904	2158
1328.49	2130
1330.076	2164
1331.662	2130
1333.248	2160
1334.833	2150
1336.419	2167
1338.004	2128
1339.589	2153
1341.174	2128
1342.758	2166
1344.343	2111
1345.927	2177
1347.511	2112
1349.095	2150
1350.679	2124
1352.263	2157
1353.846	2131
1355.429	2161
1357.012	2131
1358.595	2153
1360.178	2124
1361.76	2152
1363.343	2132
1364.925	2152
1366.507	2120
1368.088	2154
1369.67	2112
1371.251	2162
1372.832	2112
1374.413	2152
1375.994	2137
1377.575	2154
1379.155	2130
1380.735	2144
1382.316	2122
1383.895	2164
1385.475	2134
1387.055	2162
1388.634	2130
1390.213	2156
1391.792	2115
1393.371	2148
1394.949	2144
1396.527	2151
1398.106	2133
1399.684	2161
1401.261	2130
1402.839	2155
1404.416	2128
1405.993	2156
1407.57	2134
1409.147	2149
1410.724	2130
1412.3	2153
1413.876	2122
1415.452	2144
1417.028	2148
1418.604	2158
1420.179	2132
1421.755	2146
1423.33	2130
1424.905	2148
1426.479	2133
1428.054	2158
1429.628	2126
1431.202	2150
1432.776	2130
1434.35	2162
1435.923	2128
1437.496	2157
1439.069	2124
1440.642	2160
1442.215	2130
1443.788	2141
1445.36	2144
1446.932	2150
1448.504	2128
1450.076	2140
1451.647	2132
1453.218	2164
1454.789	2135
1456.36	2154
1457.931	2130
1459.502	2145
1461.072	2136
1462.642	2161
1464.212	2128
1465.781	2162
1467.351	2134
1468.92	2150
1470.489	2122
1472.058	2166
1473.627	2118
1475.195	2138
1476.764	2128
1478.332	2146
1479.9	2130
1481.467	2153
1483.035	2132
1484.602	2162
1486.169	2143
1487.736	2164
1489.302	2116
1490.869	2137
1492.435	2116
1494.001	2150
1495.567	2117
1497.132	2144
1498.698	2130
1500.263	2160
1501.828	2130
1503.393	2152
1504.957	2137
1506.521	2151
1508.086	2124
1509.65	2156
1511.213	2125
1512.777	2170
1514.34	2113
1515.903	2146
1517.466	2113
1519.029	2157
1520.591	2119
1522.153	2154
1523.715	2119
1525.277	2146
1526.839	2119
1528.4	2140
1529.961	2127
1531.522	2151
1533.083	2129
1534.643	2148
1536.204	2134
1537.764	2153
1539.324	2129
1540.883	2134
1542.443	2133
1544.002	2144
1545.561	2125
1547.12	2166
1548.679	2118
1550.237	2149
1551.795	2116
1553.353	2158
1554.911	2130
1556.468	2159
1558.026	2123
1559.583	2144
1561.139	2130
1562.696	2144
1564.252	2130
1565.809	2135
1567.365	2133
1568.92	2135
1570.476	2134
1572.031	2148
1573.586	2124
1575.141	2151
1576.696	2148
1578.25	2152
1579.805	2132
1581.359	2149
1582.912	2136
1584.466	2156
1586.019	2121
1587.572	2166
1589.125	2112
1590.678	2146
1592.23	2126
1593.782	2134
1595.334	2118
1596.886	2146
1598.438	2138
1599.989	2142
1601.54	2130
1603.091	2138
1604.642	2123
1606.192	2148
1607.742	2151
1609.292	2145
1610.842	2144
1612.391	2138
1613.941	2129
1615.49	2139
1617.038	2138
1618.587	2142
1620.135	2125
1621.684	2141
1623.231	2108
1624.779	2143
1626.327	2128
1627.874	2146
1629.421	2116
1630.968	2149
1632.514	2133
1634.06	2136
1635.606	2116
1637.152	2137
1638.698	2111
1640.243	2134
1641.788	2118
1643.333	2135
1644.878	2125
1646.422	2151
1647.967	2116
1649.511	2134
1651.054	2128
1652.598	2146
1654.141	2122
1655.684	2142
1657.227	2108
1658.77	2140
1660.312	2100
1661.854	2131
1663.396	2107
1664.937	2144
1666.479	2120
1668.02	2145
1669.561	2115
1671.102	2124
1672.642	2128
1674.182	2143
1675.722	2134
1677.262	2134
1678.801	2119
1680.341	2140
1681.88	2126
1683.418	2144
1684.957	2110
1686.495	2151
1688.033	2122
1689.571	2142
1691.109	2122
1692.646	2138
1694.183	2124
1695.72	2131
1697.257	2116
1698.793	2128
1700.329	2125
1701.865	2131
1703.401	2112
1704.936	2120
1706.471	2128
1708.006	2115
1709.541	2132
