# Supplementary material for: Exciton thermal radiation from macroscale membranes composed of chirality-sorted carbon nanotubes and its control
Source: Nat Commun. 2026 Jul 29;17:6967. doi: 10.1038/s41467-026-75711-4 (PMC13421534; doi:10.1038/s41467-026-75711-4)
Supplement: Supplementary file 4 — Source Data [file 41467_2026_75711_MOESM4_ESM.zip › Source data/Supplementary_Data_17_cooling_600K.txt]

Data from MK75SS02_2_cool_NIR_600K_sig_NQ51B19821__0__5.txt Node

Date: Mon Nov 17 14:51:23 JST 2025
User: ymlab
Spectrometer: NQ51B1982
Trigger mode: 0
Integration Time (sec): 1.000000E-1
Scans to average: 1
Nonlinearity correction enabled: false
Boxcar width: 0
Storing dark spectrum: false
XAxis mode: Wavelengths
Number of Pixels in Spectrum: 512
>>>>>Begin Spectral Data<<<<<
899.399	2851
901.024	2854
902.648	2915
904.273	2895
905.897	2937
907.522	2957
909.146	2995
910.77	2987
912.394	3031
914.018	3053
915.642	3131
917.265	3144
918.889	3231
920.512	3288
922.136	3428
923.759	3479
925.382	3628
927.005	3647
928.628	3723
930.251	3758
931.873	3853
933.496	3855
935.118	3945
936.74	3929
938.363	3991
939.985	4006
941.607	4071
943.228	4096
944.85	4114
946.472	4100
948.093	4204
949.715	4223
951.336	4267
952.957	4271
954.578	4299
956.199	4257
957.82	4319
959.44	4316
961.061	4357
962.681	4352
964.302	4446
965.922	4452
967.542	4518
969.162	4528
970.782	4588
972.401	4541
974.021	4589
975.64	4577
977.26	4650
978.879	4607
980.498	4590
982.117	4655
983.736	4691
985.355	4693
986.973	4678
988.592	4649
990.21	4703
991.828	4726
993.446	4714
995.064	4717
996.682	4783
998.3	4713
999.917	4793
1001.535	4751
1003.152	4729
1004.769	4657
1006.387	4715
1008.003	4691
1009.62	4703
1011.237	4683
1012.854	4689
1014.47	4637
1016.086	4671
1017.703	4568
1019.319	4567
1020.935	4532
1022.55	4582
1024.166	4485
1025.782	4492
1027.397	4454
1029.012	4415
1030.627	4360
1032.243	4333
1033.857	4209
1035.472	4206
1037.087	4147
1038.701	4125
1040.316	4087
1041.93	4070
1043.544	3979
1045.158	4007
1046.772	3959
1048.386	3958
1049.999	3873
1051.613	3817
1053.226	3751
1054.839	3775
1056.452	3705
1058.065	3738
1059.678	3660
1061.29	3693
1062.903	3657
1064.515	3674
1066.127	3598
1067.74	3626
1069.351	3615
1070.963	3614
1072.575	3567
1074.186	3592
1075.798	3577
1077.409	3595
1079.02	3545
1080.631	3571
1082.242	3557
1083.853	3599
1085.463	3526
1087.074	3555
1088.684	3608
1090.294	3627
1091.904	3629
1093.514	3737
1095.124	3738
1096.733	3784
1098.343	3779
1099.952	3850
1101.561	3830
1103.17	3907
1104.779	3912
1106.388	4005
1107.996	4005
1109.605	4087
1111.213	4125
1112.821	4239
1114.429	4241
1116.037	4268
1117.645	4323
1119.252	4495
1120.86	4515
1122.467	4568
1124.074	4553
1125.681	4623
1127.288	4613
1128.895	4762
1130.501	4897
1132.108	4979
1133.714	4962
1135.32	5148
1136.926	5135
1138.532	5315
1140.138	5326
1141.743	5443
1143.349	5349
1144.954	5523
1146.559	5459
1148.164	5587
1149.768	5507
1151.373	5647
1152.978	5658
1154.582	5759
1156.186	5868
1157.79	5839
1159.394	5839
1160.998	6031
1162.601	5980
1164.205	6093
1165.808	6042
1167.411	6104
1169.014	6008
1170.617	6155
1172.219	6153
1173.822	6147
1175.424	6127
1177.026	6239
1178.628	6223
1180.23	6377
1181.832	6257
1183.433	6399
1185.035	6438
1186.636	6519
1188.237	6381
1189.838	6383
1191.439	6362
1193.04	6467
1194.64	6523
1196.24	6522
1197.84	6479
1199.44	6639
1201.04	6619
1202.64	6668
1204.239	6639
1205.839	6719
1207.438	6765
1209.037	6922
1210.636	6842
1212.235	6903
1213.833	6775
1215.432	6937
1217.03	6835
1218.628	7014
1220.226	6858
1221.823	6895
1223.421	7001
1225.018	7114
1226.616	7042
1228.213	7145
1229.81	6991
1231.407	7037
1233.003	7072
1234.6	7121
1236.196	6874
1237.792	6975
1239.388	7128
1240.984	7107
1242.579	7101
1244.175	7100
1245.77	7107
1247.365	7255
1248.96	7109
1250.555	7195
1252.149	7254
1253.744	7382
1255.338	7315
1256.932	7471
1258.526	7503
1260.12	7527
1261.714	7407
1263.307	7529
1264.9	7484
1266.494	7194
1268.086	7454
1269.679	7639
1271.272	7569
1272.864	7554
1274.456	7580
1276.049	7529
1277.64	7480
1279.232	7691
1280.824	7674
1282.415	7775
1284.006	7817
1285.597	7969
1287.188	7654
1288.779	7806
1290.37	7891
1291.96	7836
1293.55	7656
1295.14	7565
1296.73	7704
1298.32	7929
1299.909	7816
1301.499	8002
1303.088	7923
1304.677	8078
1306.265	7938
1307.854	8028
1309.442	8239
1311.031	8543
1312.619	8600
1314.207	8420
1315.794	8339
1317.382	8520
1318.969	8131
1320.557	8047
1322.144	8124
1323.73	8681
1325.317	8629
1326.904	8420
1328.49	8197
1330.076	8025
1331.662	7949
1333.248	8707
1334.833	8618
1336.419	8543
1338.004	8266
1339.589	8291
1341.174	8323
1342.758	8391
1344.343	8467
1345.927	8522
1347.511	8609
1349.095	8326
1350.679	7899
1352.263	8045
1353.846	7927
1355.429	8102
1357.012	8072
1358.595	7941
1360.178	7825
1361.76	8043
1363.343	7913
1364.925	7587
1366.507	7759
1368.088	7839
1369.67	7929
1371.251	8014
1372.832	8101
1374.413	7890
1375.994	8289
1377.575	8122
1379.155	8093
1380.735	7844
1382.316	7463
1383.895	7112
1385.475	6686
1387.055	7144
1388.634	7356
1390.213	7291
1391.792	7187
1393.371	7579
1394.949	7215
1396.527	7707
1398.106	7390
1399.684	7677
1401.261	7894
1402.839	7348
1404.416	7777
1405.993	8038
1407.57	7785
1409.147	8036
1410.724	7821
1412.3	7663
1413.876	7973
1415.452	7988
1417.028	7726
1418.604	7934
1420.179	7803
1421.755	7916
1423.33	8092
1424.905	8322
1426.479	7997
1428.054	8084
1429.628	8332
1431.202	8223
1432.776	8043
1434.35	7934
1435.923	8138
1437.496	8269
1439.069	8342
1440.642	8558
1442.215	8405
1443.788	8332
1445.36	8409
1446.932	8312
1448.504	7925
1450.076	8015
1451.647	8098
1453.218	8111
1454.789	8053
1456.36	8176
1457.931	8097
1459.502	8367
1461.072	8205
1462.642	8687
1464.212	8732
1465.781	8587
1467.351	8377
1468.92	8675
1470.489	8636
1472.058	8517
1473.627	8051
1475.195	7967
1476.764	7968
1478.332	8362
1479.9	8196
1481.467	7960
1483.035	8002
1484.602	8342
1486.169	8357
1487.736	8109
1489.302	8029
1490.869	7946
1492.435	7977
1494.001	8008
1495.567	7954
1497.132	8138
1498.698	7929
1500.263	7904
1501.828	7833
1503.393	8069
1504.957	8059
1506.521	7739
1508.086	7810
1509.65	8087
1511.213	7895
1512.777	7689
1514.34	7757
1515.903	7700
1517.466	7576
1519.029	7735
1520.591	7725
1522.153	7694
1523.715	7739
1525.277	8023
1526.839	8097
1528.4	8136
1529.961	7769
1531.522	7759
1533.083	8101
1534.643	8365
1536.204	7857
1537.764	7500
1539.324	7413
1540.883	7631
1542.443	7757
1544.002	7844
1545.561	7919
1547.12	8009
1548.679	7850
1550.237	7707
1551.795	7701
1553.353	7746
1554.911	7496
1556.468	7998
1558.026	7763
1559.583	7684
1561.139	7498
1562.696	7869
1564.252	7677
1565.809	7551
1567.365	7369
1568.92	7337
1570.476	7265
1572.031	7237
1573.586	7594
1575.141	7827
1576.696	7665
1578.25	7271
1579.805	6997
1581.359	7293
1582.912	7328
1584.466	7672
1586.019	7363
1587.572	7323
1589.125	7210
1590.678	7373
1592.23	7153
1593.782	7064
1595.334	6869
1596.886	6902
1598.438	6964
1599.989	6894
1601.54	6975
1603.091	6837
1604.642	6795
1606.192	7076
1607.742	7196
1609.292	7215
1610.842	7167
1612.391	6843
1613.941	6866
1615.49	7023
1617.038	7017
1618.587	7391
1620.135	7290
1621.684	7402
1623.231	7183
1624.779	6975
1626.327	6782
1627.874	6806
1629.421	6724
1630.968	6842
1632.514	6601
1634.06	6719
1635.606	6456
1637.152	6144
1638.698	6347
1640.243	6392
1641.788	6418
1643.333	6613
1644.878	6387
1646.422	6507
1647.967	6127
1649.511	5975
1651.054	5798
1652.598	5538
1654.141	5397
1655.684	5159
1657.227	4933
1658.77	4810
1660.312	4481
1661.854	4374
1663.396	4156
1664.937	4051
1666.479	3826
1668.02	3635
1669.561	3511
1671.102	3359
1672.642	3272
1674.182	3183
1675.722	3095
1677.262	3017
1678.801	2917
1680.341	2899
1681.88	2832
1683.418	2807
1684.957	2755
1686.495	2691
1688.033	2648
1689.571	2606
1691.109	2562
1692.646	2532
1694.183	2511
1695.72	2501
1697.257	2455
1698.793	2458
1700.329	2420
1701.865	2413
1703.401	2375
1704.936	2373
1706.471	2352
1708.006	2348
1709.541	2324
