# Supplementary material for: Exciton thermal radiation from macroscale membranes composed of chirality-sorted carbon nanotubes and its control
Source: Nat Commun. 2026 Jul 29;17:6967. doi: 10.1038/s41467-026-75711-4 (PMC13421534; doi:10.1038/s41467-026-75711-4)
Supplement: Supplementary file 4 — Source Data [file 41467_2026_75711_MOESM4_ESM.zip › Source data/Supplementary_Data_8_cooling_400K_bg.txt]

Data from AT069_NQ51B19821__44__16-20-10-998.txt Node

Date: Wed Sep 25 16:20:10 JST 2024
User: ymlab
Spectrometer: NQ51B1982
Trigger mode: 0
Integration Time (sec): 8.000000E-2
Scans to average: 100
Nonlinearity correction enabled: false
Boxcar width: 0
Storing dark spectrum: false
XAxis mode: Wavelengths
Number of Pixels in Spectrum: 512
>>>>>Begin Spectral Data<<<<<
899.399	2172.02
901.024	2145.72
902.648	2180.66
904.273	2158.08
905.897	2176.65
907.522	2169.53
909.146	2179.87
910.77	2154.65
912.394	2176.12
914.018	2162.04
915.642	2179.3
917.265	2156.35
918.889	2175.5
920.512	2162.28
922.136	2182.67
923.759	2156.64
925.382	2181.08
927.005	2159.54
928.628	2176.47
930.251	2164.54
931.873	2181.55
933.496	2161.35
935.118	2186.8
936.74	2161.17
938.363	2184.63
939.985	2165.97
941.607	2180.19
943.228	2171.85
944.85	2184.03
946.472	2157.21
948.093	2181.05
949.715	2157.07
951.336	2189.79
952.957	2164.23
954.578	2181.8
956.199	2153.2
957.82	2182.23
959.44	2157.61
961.061	2176.92
962.681	2162.63
964.302	2183.45
965.922	2161.74
967.542	2186.7
969.162	2186.91
970.782	2181.02
972.401	2162.71
974.021	2179.48
975.64	2163.38
977.26	2178.1
978.879	2153.02
980.498	2177.85
982.117	2158.18
983.736	2179.23
985.355	2167.54
986.973	2179.53
988.592	2159.26
990.21	2170.92
991.828	2158.76
993.446	2177.61
995.064	2159.12
996.682	2172.49
998.3	2158.92
999.917	2173.67
1001.535	2151.89
1003.152	2181.74
1004.769	2150.75
1006.387	2178.95
1008.003	2153.43
1009.62	2177.02
1011.237	2166.11
1012.854	2175.92
1014.47	2162.06
1016.086	2180.08
1017.703	2147.8
1019.319	2179.59
1020.935	2163.45
1022.55	2180.02
1024.166	2159.49
1025.782	2168.32
1027.397	2155.43
1029.012	2177.39
1030.627	2162.33
1032.243	2174.16
1033.857	2158.54
1035.472	2170.29
1037.087	2156.39
1038.701	2173.48
1040.316	2162.76
1041.93	2175.38
1043.544	2156.7
1045.158	2168.42
1046.772	2154.26
1048.386	2178.05
1049.999	2159.8
1051.613	2170.36
1053.226	2155.04
1054.839	2182.03
1056.452	2145.1
1058.065	2177.56
1059.678	2150.26
1061.29	2173.89
1062.903	2147.65
1064.515	2179.52
1066.127	2150.79
1067.74	2168.59
1069.351	2154.06
1070.963	2173.11
1072.575	2156.14
1074.186	2168.35
1075.798	2158.49
1077.409	2176.97
1079.02	2150.65
1080.631	2170.33
1082.242	2142.98
1083.853	2170.57
1085.463	2150.98
1087.074	2169.48
1088.684	2152.45
1090.294	2170.96
1091.904	2144.79
1093.514	2169.43
1095.124	2156.07
1096.733	2171.25
1098.343	2144.96
1099.952	2169.46
1101.561	2148.51
1103.17	2172.64
1104.779	2152.06
1106.388	2175.63
1107.996	2146.03
1109.605	2171.03
1111.213	2147.81
1112.821	2167.35
1114.429	2152.78
1116.037	2165.91
1117.645	2150.13
1119.252	2167.68
1120.86	2145.93
1122.467	2167.85
1124.074	2149.12
1125.681	2180.87
1127.288	2161.48
1128.895	2181.1
1130.501	2153.41
1132.108	2169.61
1133.714	2147.02
1135.32	2175.67
1136.926	2150.81
1138.532	2170.99
1140.138	2147.99
1141.743	2166
1143.349	2146.64
1144.954	2183.35
1146.559	2161.89
1148.164	2166.2
1149.768	2146.5
1151.373	2184.07
1152.978	2147.41
1154.582	2165.18
1156.186	2142.62
1157.79	2168.15
1159.394	2155.98
1160.998	2170.47
1162.601	2153.89
1164.205	2172.34
1165.808	2153.65
1167.411	2157.15
1169.014	2159.28
1170.617	2177.47
1172.219	2143.1
1173.822	2171.79
1175.424	2152.99
1177.026	2186.31
1178.628	2152.7
1180.23	2163.54
1181.832	2151.46
1183.433	2177.82
1185.035	2149.86
1186.636	2174.74
1188.237	2148.74
1189.838	2166.87
1191.439	2163.82
1193.04	2166
1194.64	2161.64
1196.24	2156.79
1197.84	2148.84
1199.44	2172.52
1201.04	2150.13
1202.64	2178.34
1204.239	2149.16
1205.839	2171.88
1207.438	2150.96
1209.037	2169.52
1210.636	2158.12
1212.235	2170.29
1213.833	2140.86
1215.432	2175.09
1217.03	2144.11
1218.628	2170.47
1220.226	2142
1221.823	2172.54
1223.421	2146.2
1225.018	2162.88
1226.616	2148.45
1228.213	2163.42
1229.81	2147.01
1231.407	2174.83
1233.003	2147
1234.6	2175.49
1236.196	2151.37
1237.792	2164.58
1239.388	2142.2
1240.984	2167.22
1242.579	2139.4
1244.175	2171.93
1245.77	2146.55
1247.365	2166.31
1248.96	2145.9
1250.555	2169.09
1252.149	2147.37
1253.744	2167.82
1255.338	2140.09
1256.932	2162.73
1258.526	2147.09
1260.12	2163.86
1261.714	2149.42
1263.307	2171.88
1264.9	2146.55
1266.494	2163.88
1268.086	2147.55
1269.679	2161.49
1271.272	2141.98
1272.864	2164.71
1274.456	2146.63
1276.049	2162.98
1277.64	2145.88
1279.232	2169.48
1280.824	2137.49
1282.415	2163.41
1284.006	2157.77
1285.597	2163.55
1287.188	2138.68
1288.779	2163.64
1290.37	2140.77
1291.96	2163.94
1293.55	2141.95
1295.14	2165.15
1296.73	2133.63
1298.32	2165.64
1299.909	2154.31
1301.499	2154.61
1303.088	2146.95
1304.677	2167.35
1306.265	2136.92
1307.854	2162.67
1309.442	2142.11
1311.031	2163.12
1312.619	2144.06
1314.207	2157.09
1315.794	2142.48
1317.382	2160.24
1318.969	2146.48
1320.557	2162.27
1322.144	2139.86
1323.73	2157.79
1325.317	2143.33
1326.904	2159.44
1328.49	2134.95
1330.076	2166.26
1331.662	2140.67
1333.248	2159.24
1334.833	2160.62
1336.419	2167.29
1338.004	2137.15
1339.589	2159.96
1341.174	2143.68
1342.758	2167.12
1344.343	2130.03
1345.927	2170.38
1347.511	2134.58
1349.095	2154.08
1350.679	2135.13
1352.263	2155.95
1353.846	2141.11
1355.429	2167.48
1357.012	2136.46
1358.595	2155.12
1360.178	2132.05
1361.76	2157.1
1363.343	2142.06
1364.925	2158.34
1366.507	2142.2
1368.088	2157.87
1369.67	2134.68
1371.251	2155.37
1372.832	2133.26
1374.413	2153.23
1375.994	2146.71
1377.575	2156.13
1379.155	2141.42
1380.735	2147.19
1382.316	2132.92
1383.895	2160.81
1385.475	2141.39
1387.055	2162.67
1388.634	2140.32
1390.213	2156.62
1391.792	2140.02
1393.371	2162.79
1394.949	2152.76
1396.527	2159.63
1398.106	2143.84
1399.684	2160.13
1401.261	2142.89
1402.839	2154.52
1404.416	2141.51
1405.993	2158.05
1407.57	2143.51
1409.147	2154.95
1410.724	2136.32
1412.3	2156.97
1413.876	2136.14
1415.452	2149.67
1417.028	2154.09
1418.604	2168.36
1420.179	2144.43
1421.755	2155.5
1423.33	2140.82
1424.905	2157.02
1426.479	2145.34
1428.054	2154.2
1429.628	2136.54
1431.202	2153.64
1432.776	2138.48
1434.35	2159.33
1435.923	2140.89
1437.496	2159.55
1439.069	2134.11
1440.642	2163.49
1442.215	2136.7
1443.788	2152.45
1445.36	2146.98
1446.932	2161.75
1448.504	2134.06
1450.076	2144.55
1451.647	2144.31
1453.218	2163.84
1454.789	2145.17
1456.36	2157.8
1457.931	2141.73
1459.502	2148.06
1461.072	2142.39
1462.642	2161.68
1464.212	2138.59
1465.781	2160.22
1467.351	2155.66
1468.92	2151.03
1470.489	2142.9
1472.058	2160.94
1473.627	2133.46
1475.195	2141.28
1476.764	2135.03
1478.332	2154.88
1479.9	2138.25
1481.467	2154.63
1483.035	2141.38
1484.602	2162.93
1486.169	2152.41
1487.736	2162.62
1489.302	2126.44
1490.869	2141.55
1492.435	2133.63
1494.001	2149.59
1495.567	2133.48
1497.132	2149.93
1498.698	2141.42
1500.263	2159.2
1501.828	2138.1
1503.393	2154.24
1504.957	2140.31
1506.521	2150.14
1508.086	2125.59
1509.65	2156.46
1511.213	2136.8
1512.777	2159.78
1514.34	2127.93
1515.903	2141.04
1517.466	2132.04
1519.029	2153.2
1520.591	2137.99
1522.153	2153.75
1523.715	2128.49
1525.277	2144.07
1526.839	2130.02
1528.4	2142.46
1529.961	2136.11
1531.522	2153.82
1533.083	2137.7
1534.643	2149.97
1536.204	2137.77
1537.764	2163.1
1539.324	2133.4
1540.883	2145.94
1542.443	2143.33
1544.002	2149.26
1545.561	2134.42
1547.12	2166.45
1548.679	2127.72
1550.237	2145.14
1551.795	2130.64
1553.353	2155.04
1554.911	2141.12
1556.468	2155.07
1558.026	2134.57
1559.583	2141.96
1561.139	2143.03
1562.696	2153.04
1564.252	2130.87
1565.809	2145.03
1567.365	2137.89
1568.92	2145.85
1570.476	2139.85
1572.031	2158.53
1573.586	2131.66
1575.141	2147.97
1576.696	2160.15
1578.25	2154.13
1579.805	2138.33
1581.359	2146.52
1582.912	2143.91
1584.466	2157.03
1586.019	2127.63
1587.572	2166.54
1589.125	2130.83
1590.678	2151.47
1592.23	2137.03
1593.782	2145.08
1595.334	2133.04
1596.886	2147.79
1598.438	2143.38
1599.989	2142.96
1601.54	2138.76
1603.091	2140.72
1604.642	2133.03
1606.192	2149.88
1607.742	2159.35
1609.292	2146.5
1610.842	2148.27
1612.391	2151.31
1613.941	2134.45
1615.49	2150.92
1617.038	2144.95
1618.587	2148.77
1620.135	2133.37
1621.684	2145.21
1623.231	2118.71
1624.779	2145.98
1626.327	2137.59
1627.874	2147.51
1629.421	2125.79
1630.968	2150.78
1632.514	2138.48
1634.06	2137.56
1635.606	2136.66
1637.152	2143.45
1638.698	2126.73
1640.243	2141.25
1641.788	2128.98
1643.333	2141.36
1644.878	2136.7
1646.422	2148.18
1647.967	2127.77
1649.511	2135.93
1651.054	2136.71
1652.598	2147.15
1654.141	2129.96
1655.684	2136.85
1657.227	2121.91
1658.77	2146.79
1660.312	2115.67
1661.854	2133.83
1663.396	2121.57
1664.937	2146.54
1666.479	2136.64
1668.02	2143.03
1669.561	2127.86
1671.102	2129.12
1672.642	2138.1
1674.182	2143.69
1675.722	2140.54
1677.262	2134.84
1678.801	2127.09
1680.341	2145.59
1681.88	2141.07
1683.418	2136.5
1684.957	2129.99
1686.495	2150.24
1688.033	2137.48
1689.571	2144.99
1691.109	2136.89
1692.646	2136.01
1694.183	2130.98
1695.72	2131.2
1697.257	2124.24
1698.793	2129.26
1700.329	2126.8
1701.865	2135.09
1703.401	2119.23
1704.936	2130.42
1706.471	2129.46
1708.006	2126.71
1709.541	2128.27
