# Supplementary material for: Exciton thermal radiation from macroscale membranes composed of chirality-sorted carbon nanotubes and its control
Source: Nat Commun. 2026 Jul 29;17:6967. doi: 10.1038/s41467-026-75711-4 (PMC13421534; doi:10.1038/s41467-026-75711-4)
Supplement: Supplementary file 4 — Source Data [file 41467_2026_75711_MOESM4_ESM.zip › Source data/Supplementary_Data_7_heating_650K_bg.txt]

Data from AT069_NQ51B19821__18__17-05-55-074.txt Node

Date: Tue Sep 24 17:05:55 JST 2024
User: ymlab
Spectrometer: NQ51B1982
Trigger mode: 0
Integration Time (sec): 8.000000E-2
Scans to average: 100
Nonlinearity correction enabled: false
Boxcar width: 0
Storing dark spectrum: false
XAxis mode: Wavelengths
Number of Pixels in Spectrum: 512
>>>>>Begin Spectral Data<<<<<
899.399	2174.48
901.024	2146.98
902.648	2182.72
904.273	2159.55
905.897	2180
907.522	2169.09
909.146	2182
910.77	2155.32
912.394	2178.08
914.018	2162.49
915.642	2181.56
917.265	2157.81
918.889	2176.67
920.512	2163.7
922.136	2184.37
923.759	2157.14
925.382	2183.74
927.005	2160.9
928.628	2177.89
930.251	2166.28
931.873	2184.51
933.496	2161.86
935.118	2189.07
936.74	2162.86
938.363	2187.03
939.985	2166.88
941.607	2182.15
943.228	2173.27
944.85	2186.79
946.472	2156.61
948.093	2183.96
949.715	2157.06
951.336	2192.77
952.957	2165.49
954.578	2183.47
956.199	2154.74
957.82	2184.96
959.44	2158.99
961.061	2178.58
962.681	2164.55
964.302	2185.11
965.922	2163.53
967.542	2188.35
969.162	2188.84
970.782	2183.38
972.401	2164.84
974.021	2181.68
975.64	2164.43
977.26	2180.39
978.879	2154.87
980.498	2179.61
982.117	2160.5
983.736	2182.18
985.355	2168.06
986.973	2182.93
988.592	2160.26
990.21	2173.59
991.828	2161.41
993.446	2179.11
995.064	2161.23
996.682	2174.42
998.3	2161.46
999.917	2176.77
1001.535	2153.28
1003.152	2185.15
1004.769	2153.22
1006.387	2180.93
1008.003	2156.19
1009.62	2179.19
1011.237	2167.93
1012.854	2178.43
1014.47	2163.79
1016.086	2182.29
1017.703	2150.29
1019.319	2182
1020.935	2165.32
1022.55	2183.48
1024.166	2162.12
1025.782	2171.05
1027.397	2157.66
1029.012	2180.36
1030.627	2164.77
1032.243	2178.02
1033.857	2160.79
1035.472	2173.5
1037.087	2159.43
1038.701	2175.33
1040.316	2166.71
1041.93	2178.13
1043.544	2159.41
1045.158	2173.32
1046.772	2157.36
1048.386	2181.89
1049.999	2163.65
1051.613	2173.4
1053.226	2157.67
1054.839	2186.76
1056.452	2148.02
1058.065	2181.61
1059.678	2153.3
1061.29	2178.17
1062.903	2150.84
1064.515	2183.92
1066.127	2154.02
1067.74	2173.51
1069.351	2157.24
1070.963	2177.44
1072.575	2158.24
1074.186	2173.67
1075.798	2162.53
1077.409	2180.89
1079.02	2155.34
1080.631	2174.24
1082.242	2147.2
1083.853	2174.73
1085.463	2155.97
1087.074	2173.02
1088.684	2156.76
1090.294	2173.69
1091.904	2150.71
1093.514	2172.91
1095.124	2161.18
1096.733	2175.53
1098.343	2149.94
1099.952	2174.69
1101.561	2152.68
1103.17	2177.51
1104.779	2156.56
1106.388	2181.39
1107.996	2150.52
1109.605	2175.2
1111.213	2152.23
1112.821	2173.29
1114.429	2157.2
1116.037	2171.76
1117.645	2154.71
1119.252	2173.99
1120.86	2150.49
1122.467	2173.57
1124.074	2154.08
1125.681	2186.98
1127.288	2166.69
1128.895	2186.9
1130.501	2159.39
1132.108	2174.62
1133.714	2152.83
1135.32	2181.63
1136.926	2156.22
1138.532	2176.85
1140.138	2152.84
1141.743	2172.81
1143.349	2151.46
1144.954	2190.12
1146.559	2167.35
1148.164	2172.07
1149.768	2153.32
1151.373	2191.12
1152.978	2154
1154.582	2173.02
1156.186	2149.57
1157.79	2175.15
1159.394	2163.09
1160.998	2178.71
1162.601	2159.87
1164.205	2179.23
1165.808	2160.28
1167.411	2164.98
1169.014	2166.24
1170.617	2185.44
1172.219	2151.96
1173.822	2178.68
1175.424	2159.73
1177.026	2195.25
1178.628	2160.67
1180.23	2171.88
1181.832	2159.82
1183.433	2185.93
1185.035	2157.18
1186.636	2183.52
1188.237	2157.24
1189.838	2174.99
1191.439	2171.32
1193.04	2174.65
1194.64	2170.09
1196.24	2165.65
1197.84	2157.27
1199.44	2182.1
1201.04	2159.77
1202.64	2188.13
1204.239	2158.86
1205.839	2180.67
1207.438	2161.56
1209.037	2178.32
1210.636	2168.79
1212.235	2178.3
1213.833	2150.81
1215.432	2183.22
1217.03	2154.09
1218.628	2180.02
1220.226	2151.78
1221.823	2181.45
1223.421	2155.96
1225.018	2172.82
1226.616	2157.25
1228.213	2173.84
1229.81	2155.85
1231.407	2186.7
1233.003	2156.53
1234.6	2185.69
1236.196	2161.16
1237.792	2175.29
1239.388	2151.61
1240.984	2177.55
1242.579	2148.73
1244.175	2183.32
1245.77	2156.64
1247.365	2177.76
1248.96	2155.63
1250.555	2179.61
1252.149	2158.32
1253.744	2178.08
1255.338	2150.4
1256.932	2175.21
1258.526	2156.97
1260.12	2174.44
1261.714	2159.23
1263.307	2183.59
1264.9	2157.04
1266.494	2173.58
1268.086	2157.97
1269.679	2172.82
1271.272	2153.12
1272.864	2175.96
1274.456	2157.11
1276.049	2173.83
1277.64	2157.78
1279.232	2180.65
1280.824	2149.85
1282.415	2175.23
1284.006	2169.96
1285.597	2174.51
1287.188	2151.45
1288.779	2174.67
1290.37	2153.02
1291.96	2175.74
1293.55	2154.32
1295.14	2176.92
1296.73	2146.39
1298.32	2178.07
1299.909	2166.64
1301.499	2168.6
1303.088	2160.32
1304.677	2180.01
1306.265	2150.52
1307.854	2176.29
1309.442	2155.67
1311.031	2176.21
1312.619	2156.39
1314.207	2171.13
1315.794	2155.83
1317.382	2173.49
1318.969	2160
1320.557	2175.8
1322.144	2154.34
1323.73	2173.2
1325.317	2157.88
1326.904	2174.96
1328.49	2150.12
1330.076	2181.31
1331.662	2155.02
1333.248	2175.45
1334.833	2175.71
1336.419	2181.76
1338.004	2153.28
1339.589	2175.35
1341.174	2159.28
1342.758	2182.47
1344.343	2146.1
1345.927	2185.55
1347.511	2152.15
1349.095	2171.16
1350.679	2151.47
1352.263	2172.52
1353.846	2157.15
1355.429	2182.88
1357.012	2153.06
1358.595	2172.16
1360.178	2146.97
1361.76	2173.68
1363.343	2156.21
1364.925	2174.7
1366.507	2158.18
1368.088	2173.81
1369.67	2150.97
1371.251	2172.28
1372.832	2150.97
1374.413	2171.44
1375.994	2163.27
1377.575	2174.71
1379.155	2158.5
1380.735	2164.28
1382.316	2148.25
1383.895	2176.83
1385.475	2158.01
1387.055	2180.39
1388.634	2156.71
1390.213	2174.2
1391.792	2157.73
1393.371	2180.68
1394.949	2170.27
1396.527	2177.38
1398.106	2162.91
1399.684	2179
1401.261	2160
1402.839	2174.8
1404.416	2159.77
1405.993	2177.41
1407.57	2162.6
1409.147	2175.24
1410.724	2155.5
1412.3	2177.44
1413.876	2154.89
1415.452	2171.13
1417.028	2174.06
1418.604	2189.06
1420.179	2166.06
1421.755	2176.8
1423.33	2163.18
1424.905	2178.23
1426.479	2167.78
1428.054	2177.79
1429.628	2158.31
1431.202	2175.8
1432.776	2160.91
1434.35	2182.8
1435.923	2164.24
1437.496	2182.55
1439.069	2158.05
1440.642	2184.82
1442.215	2160.3
1443.788	2176.72
1445.36	2171.18
1446.932	2185.62
1448.504	2158.26
1450.076	2169.05
1451.647	2168.26
1453.218	2188.81
1454.789	2169.9
1456.36	2183.1
1457.931	2166.45
1459.502	2174.38
1461.072	2167.86
1462.642	2186.97
1464.212	2164.16
1465.781	2185.82
1467.351	2180.29
1468.92	2178.28
1470.489	2168.43
1472.058	2188.43
1473.627	2159.73
1475.195	2169.18
1476.764	2161.79
1478.332	2182.25
1479.9	2165.43
1481.467	2182.56
1483.035	2169.73
1484.602	2191
1486.169	2179.69
1487.736	2191.35
1489.302	2154.42
1490.869	2169.39
1492.435	2161.86
1494.001	2178.51
1495.567	2162.25
1497.132	2178.47
1498.698	2170.09
1500.263	2187.66
1501.828	2167.81
1503.393	2184.1
1504.957	2169.69
1506.521	2180.69
1508.086	2156.36
1509.65	2186.51
1511.213	2167.73
1512.777	2189.01
1514.34	2158.45
1515.903	2172.32
1517.466	2162.52
1519.029	2184.63
1520.591	2170.42
1522.153	2185.65
1523.715	2160.76
1525.277	2177.07
1526.839	2163.44
1528.4	2176.49
1529.961	2169.61
1531.522	2187.07
1533.083	2170.19
1534.643	2183.42
1536.204	2171.08
1537.764	2196.48
1539.324	2166.42
1540.883	2180.27
1542.443	2175.71
1544.002	2183.69
1545.561	2168.27
1547.12	2201.26
1548.679	2161.99
1550.237	2180.74
1551.795	2165.9
1553.353	2190.1
1554.911	2176.09
1556.468	2190.18
1558.026	2169.61
1559.583	2178.69
1561.139	2177.88
1562.696	2188.95
1564.252	2165.93
1565.809	2182.01
1567.365	2172.95
1568.92	2183.16
1570.476	2175.45
1572.031	2195.35
1573.586	2168.32
1575.141	2186.27
1576.696	2196.65
1578.25	2192.13
1579.805	2174.08
1581.359	2184.29
1582.912	2181.02
1584.466	2195.53
1586.019	2165.74
1587.572	2204.28
1589.125	2167.55
1590.678	2190.32
1592.23	2174.82
1593.782	2183.91
1595.334	2172.4
1596.886	2188.23
1598.438	2182.17
1599.989	2183.12
1601.54	2177.85
1603.091	2180.74
1604.642	2172.78
1606.192	2189.28
1607.742	2199.21
1609.292	2187.32
1610.842	2186.94
1612.391	2190.61
1613.941	2174.72
1615.49	2192.16
1617.038	2184.92
1618.587	2190.08
1620.135	2174.48
1621.684	2186.51
1623.231	2159.64
1624.779	2187.56
1626.327	2177.46
1627.874	2189.98
1629.421	2167.01
1630.968	2193.13
1632.514	2178.8
1634.06	2178.86
1635.606	2177.3
1637.152	2183.79
1638.698	2167.13
1640.243	2180.74
1641.788	2170.01
1643.333	2181.01
1644.878	2176.1
1646.422	2187.47
1647.967	2164.11
1649.511	2172.9
1651.054	2169.98
1652.598	2179.49
1654.141	2160.39
1655.684	2167.5
1657.227	2148.61
1658.77	2172.54
1660.312	2137.29
1661.854	2154.76
1663.396	2140.14
1664.937	2165.88
1666.479	2151.74
1668.02	2158.75
1669.561	2140.92
1671.102	2143.56
1672.642	2149.25
1674.182	2154.89
1675.722	2151.22
1677.262	2145.3
1678.801	2135.84
1680.341	2153.96
1681.88	2147.45
1683.418	2143.28
1684.957	2136.68
1686.495	2157.93
1688.033	2142.75
1689.571	2151.14
1691.109	2142.38
1692.646	2140.74
1694.183	2135.99
1695.72	2135.67
1697.257	2128.07
1698.793	2133.49
1700.329	2131.17
1701.865	2138.26
1703.401	2124.08
1704.936	2132.53
1706.471	2132.92
1708.006	2130.2
1709.541	2131.28
