# Supplementary material for: Exciton thermal radiation from macroscale membranes composed of chirality-sorted carbon nanotubes and its control
Source: Nat Commun. 2026 Jul 29;17:6967. doi: 10.1038/s41467-026-75711-4 (PMC13421534; doi:10.1038/s41467-026-75711-4)
Supplement: Supplementary file 4 — Source Data [file 41467_2026_75711_MOESM4_ESM.zip › Source data/Supplementary_Data_16_heating_800K.txt]

Data from MK75SS02_1_NIR_800K_sig_NQ51B19821__0__23.txt Node

Date: Mon Nov 17 11:07:48 JST 2025
User: ymlab
Spectrometer: NQ51B1982
Trigger mode: 0
Integration Time (sec): 1.000000E-1
Scans to average: 1
Nonlinearity correction enabled: false
Boxcar width: 0
Storing dark spectrum: false
XAxis mode: Wavelengths
Number of Pixels in Spectrum: 512
>>>>>Begin Spectral Data<<<<<
899.399	2880
901.024	2868
902.648	2941
904.273	2924
905.897	2980
907.522	2977
909.146	3015
910.77	3017
912.394	3080
914.018	3092
915.642	3141
917.265	3158
918.889	3227
920.512	3330
922.136	3475
923.759	3518
925.382	3632
927.005	3660
928.628	3748
930.251	3765
931.873	3856
933.496	3864
935.118	3928
936.74	3927
938.363	4024
939.985	4018
941.607	4080
943.228	4104
944.85	4150
946.472	4164
948.093	4237
949.715	4212
951.336	4297
952.957	4312
954.578	4374
956.199	4340
957.82	4396
959.44	4357
961.061	4398
962.681	4444
964.302	4494
965.922	4430
967.542	4544
969.162	4558
970.782	4588
972.401	4560
974.021	4642
975.64	4641
977.26	4722
978.879	4682
980.498	4726
982.117	4718
983.736	4807
985.355	4779
986.973	4852
988.592	4831
990.21	4918
991.828	4853
993.446	4910
995.064	4914
996.682	4966
998.3	4882
999.917	4932
1001.535	4902
1003.152	4977
1004.769	4951
1006.387	5027
1008.003	4990
1009.62	4997
1011.237	4921
1012.854	4978
1014.47	4953
1016.086	4992
1017.703	4916
1019.319	4899
1020.935	4848
1022.55	4883
1024.166	4850
1025.782	4875
1027.397	4792
1029.012	4780
1030.627	4726
1032.243	4690
1033.857	4628
1035.472	4622
1037.087	4596
1038.701	4622
1040.316	4529
1041.93	4520
1043.544	4445
1045.158	4452
1046.772	4406
1048.386	4362
1049.999	4265
1051.613	4263
1053.226	4178
1054.839	4179
1056.452	4104
1058.065	4090
1059.678	4005
1061.29	4013
1062.903	3926
1064.515	3926
1066.127	3844
1067.74	3881
1069.351	3811
1070.963	3820
1072.575	3760
1074.186	3767
1075.798	3719
1077.409	3728
1079.02	3654
1080.631	3666
1082.242	3640
1083.853	3640
1085.463	3601
1087.074	3661
1088.684	3633
1090.294	3685
1091.904	3642
1093.514	3680
1095.124	3619
1096.733	3680
1098.343	3666
1099.952	3688
1101.561	3634
1103.17	3704
1104.779	3698
1106.388	3721
1107.996	3713
1109.605	3810
1111.213	3788
1112.821	3867
1114.429	3817
1116.037	3863
1117.645	3836
1119.252	3973
1120.86	4033
1122.467	4154
1124.074	4162
1125.681	4150
1127.288	4133
1128.895	4238
1130.501	4226
1132.108	4309
1133.714	4360
1135.32	4512
1136.926	4468
1138.532	4517
1140.138	4507
1141.743	4608
1143.349	4574
1144.954	4724
1146.559	4775
1148.164	4918
1149.768	4889
1151.373	5028
1152.978	5052
1154.582	5160
1156.186	5152
1157.79	5241
1159.394	5200
1160.998	5326
1162.601	5328
1164.205	5436
1165.808	5453
1167.411	5553
1169.014	5550
1170.617	5687
1172.219	5621
1173.822	5656
1175.424	5762
1177.026	5952
1178.628	5832
1180.23	5873
1181.832	5910
1183.433	5968
1185.035	5889
1186.636	5952
1188.237	5962
1189.838	6038
1191.439	5986
1193.04	6070
1194.64	5980
1196.24	6084
1197.84	6192
1199.44	6375
1201.04	6202
1202.64	6322
1204.239	6286
1205.839	6309
1207.438	6273
1209.037	6480
1210.636	6341
1212.235	6538
1213.833	6701
1215.432	6544
1217.03	6455
1218.628	6603
1220.226	6574
1221.823	6603
1223.421	6652
1225.018	6782
1226.616	6719
1228.213	6761
1229.81	6596
1231.407	6640
1233.003	6520
1234.6	6585
1236.196	6524
1237.792	6604
1239.388	6826
1240.984	6988
1242.579	6865
1244.175	6964
1245.77	6922
1247.365	7030
1248.96	6919
1250.555	6973
1252.149	6896
1253.744	7056
1255.338	7053
1256.932	7176
1258.526	7166
1260.12	7154
1261.714	6960
1263.307	7030
1264.9	6997
1266.494	7203
1268.086	7308
1269.679	7476
1271.272	7460
1272.864	7497
1274.456	7399
1276.049	7565
1277.64	7729
1279.232	7643
1280.824	7524
1282.415	7708
1284.006	7648
1285.597	7634
1287.188	7622
1288.779	7888
1290.37	7652
1291.96	7734
1293.55	7698
1295.14	7800
1296.73	7836
1298.32	7798
1299.909	7776
1301.499	7918
1303.088	7851
1304.677	7968
1306.265	7776
1307.854	8034
1309.442	8083
1311.031	8056
1312.619	8101
1314.207	8036
1315.794	8274
1317.382	8438
1318.969	8438
1320.557	8326
1322.144	8348
1323.73	8352
1325.317	8572
1326.904	8652
1328.49	8392
1330.076	8373
1331.662	8432
1333.248	8806
1334.833	8644
1336.419	8636
1338.004	8342
1339.589	8234
1341.174	8332
1342.758	8228
1344.343	8246
1345.927	8314
1347.511	8366
1349.095	8643
1350.679	8485
1352.263	8405
1353.846	8429
1355.429	8409
1357.012	8078
1358.595	8421
1360.178	8227
1361.76	8083
1363.343	7694
1364.925	7609
1366.507	8067
1368.088	8272
1369.67	7912
1371.251	7956
1372.832	7937
1374.413	7694
1375.994	7913
1377.575	7904
1379.155	8036
1380.735	7842
1382.316	7348
1383.895	7256
1385.475	6968
1387.055	7539
1388.634	7854
1390.213	7669
1391.792	7774
1393.371	7975
1394.949	7564
1396.527	7836
1398.106	7170
1399.684	7820
1401.261	7933
1402.839	7503
1404.416	7951
1405.993	8048
1407.57	7528
1409.147	7654
1410.724	7536
1412.3	7968
1413.876	8192
1415.452	8236
1417.028	8232
1418.604	8456
1420.179	8310
1421.755	8217
1423.33	8029
1424.905	8310
1426.479	8124
1428.054	8403
1429.628	8550
1431.202	8384
1432.776	8353
1434.35	8204
1435.923	8316
1437.496	8141
1439.069	8014
1440.642	8248
1442.215	8004
1443.788	8400
1445.36	8554
1446.932	8551
1448.504	8194
1450.076	8320
1451.647	8364
1453.218	8301
1454.789	8370
1456.36	8455
1457.931	8532
1459.502	8614
1461.072	8318
1462.642	8454
1464.212	8176
1465.781	8413
1467.351	8564
1468.92	8635
1470.489	8675
1472.058	8500
1473.627	8306
1475.195	8263
1476.764	8193
1478.332	8382
1479.9	8456
1481.467	8532
1483.035	8278
1484.602	8229
1486.169	8073
1487.736	8430
1489.302	8463
1490.869	8298
1492.435	8498
1494.001	8376
1495.567	8230
1497.132	8200
1498.698	8176
1500.263	8427
1501.828	8378
1503.393	8390
1504.957	8038
1506.521	7867
1508.086	7726
1509.65	7756
1511.213	8056
1512.777	8400
1514.34	8140
1515.903	8398
1517.466	8256
1519.029	8306
1520.591	8234
1522.153	8091
1523.715	8216
1525.277	8147
1526.839	7951
1528.4	7948
1529.961	7937
1531.522	8464
1533.083	8491
1534.643	8280
1536.204	8140
1537.764	8312
1539.324	7954
1540.883	8332
1542.443	8220
1544.002	8057
1545.561	8140
1547.12	7988
1548.679	7888
1550.237	8087
1551.795	8114
1553.353	7794
1554.911	7660
1556.468	7972
1558.026	8026
1559.583	8072
1561.139	8341
1562.696	8613
1564.252	8446
1565.809	8135
1567.365	7934
1568.92	8044
1570.476	8122
1572.031	8046
1573.586	7880
1575.141	8297
1576.696	7966
1578.25	7824
1579.805	7619
1581.359	7528
1582.912	7338
1584.466	7454
1586.019	7514
1587.572	7748
1589.125	7548
1590.678	7546
1592.23	7529
1593.782	7617
1595.334	7852
1596.886	8176
1598.438	7872
1599.989	7760
1601.54	7566
1603.091	7592
1604.642	7322
1606.192	7484
1607.742	7323
1609.292	7144
1610.842	7226
1612.391	7122
1613.941	7132
1615.49	7318
1617.038	7357
1618.587	7698
1620.135	7458
1621.684	7432
1623.231	7575
1624.779	7616
1626.327	7419
1627.874	7627
1629.421	7483
1630.968	7550
1632.514	7280
1634.06	7486
1635.606	7419
1637.152	7312
1638.698	7141
1640.243	7214
1641.788	6994
1643.333	7210
1644.878	6792
1646.422	6637
1647.967	6524
1649.511	6318
1651.054	6104
1652.598	6041
1654.141	5832
1655.684	5673
1657.227	5458
1658.77	5178
1660.312	4828
1661.854	4616
1663.396	4434
1664.937	4314
1666.479	4054
1668.02	3858
1669.561	3657
1671.102	3520
1672.642	3418
1674.182	3376
1675.722	3210
1677.262	3114
1678.801	3030
1680.341	2978
1681.88	2932
1683.418	2864
1684.957	2804
1686.495	2778
1688.033	2727
1689.571	2703
1691.109	2632
1692.646	2606
1694.183	2546
1695.72	2530
1697.257	2486
1698.793	2491
1700.329	2460
1701.865	2469
1703.401	2414
1704.936	2418
1706.471	2366
1708.006	2362
1709.541	2342
