# Supplementary material for: Exciton thermal radiation from macroscale membranes composed of chirality-sorted carbon nanotubes and its control
Source: Nat Commun. 2026 Jul 29;17:6967. doi: 10.1038/s41467-026-75711-4 (PMC13421534; doi:10.1038/s41467-026-75711-4)
Supplement: Supplementary file 4 — Source Data [file 41467_2026_75711_MOESM4_ESM.zip › Source data/Supplementary_Data_7_heating_800K_bg.txt]

Data from AT069_NQ51B19821__23__18-01-38-421.txt Node

Date: Tue Sep 24 18:01:38 JST 2024
User: ymlab
Spectrometer: NQ51B1982
Trigger mode: 0
Integration Time (sec): 8.000000E-2
Scans to average: 100
Nonlinearity correction enabled: false
Boxcar width: 0
Storing dark spectrum: false
XAxis mode: Wavelengths
Number of Pixels in Spectrum: 512
>>>>>Begin Spectral Data<<<<<
899.399	2197.53
901.024	2172.03
902.648	2209.85
904.273	2186.99
905.897	2209.08
907.522	2198.2
909.146	2212.88
910.77	2185.53
912.394	2211.35
914.018	2195.26
915.642	2217.81
917.265	2196.02
918.889	2219.12
920.512	2208.41
922.136	2234.15
923.759	2207.52
925.382	2237.12
927.005	2215.77
928.628	2236.3
930.251	2224.73
931.873	2246.15
933.496	2223.6
935.118	2254.97
936.74	2225.97
938.363	2255.1
939.985	2233.79
941.607	2252.24
943.228	2243.11
944.85	2258.53
946.472	2229.89
948.093	2258.76
949.715	2231.93
951.336	2270.13
952.957	2242.41
954.578	2263.77
956.199	2235.69
957.82	2266.27
959.44	2242.54
961.061	2262.76
962.681	2249.86
964.302	2272.95
965.922	2251.75
967.542	2279.34
969.162	2281.53
970.782	2277.14
972.401	2260.38
974.021	2279.57
975.64	2263.14
977.26	2281.44
978.879	2256.7
980.498	2285.61
982.117	2266.39
983.736	2291.3
985.355	2279.28
986.973	2295.71
988.592	2275.06
990.21	2290.92
991.828	2280.68
993.446	2301.95
995.064	2285.28
996.682	2302.36
998.3	2289.71
999.917	2309.28
1001.535	2288
1003.152	2322.47
1004.769	2292
1006.387	2323.89
1008.003	2300.86
1009.62	2327.2
1011.237	2317.84
1012.854	2332.18
1014.47	2319.03
1016.086	2342.04
1017.703	2310.87
1019.319	2346.48
1020.935	2331.98
1022.55	2352.71
1024.166	2332.27
1025.782	2346.43
1027.397	2334.06
1029.012	2361.47
1030.627	2346.75
1032.243	2363.09
1033.857	2348.39
1035.472	2364.04
1037.087	2351.6
1038.701	2372.33
1040.316	2363.05
1041.93	2380.24
1043.544	2361.93
1045.158	2378.97
1046.772	2364.83
1048.386	2393.75
1049.999	2375.58
1051.613	2391.08
1053.226	2376.14
1054.839	2409.69
1056.452	2371.45
1058.065	2409.66
1059.678	2382.8
1061.29	2410.87
1062.903	2385.14
1064.515	2423.28
1066.127	2393.51
1067.74	2417.53
1069.351	2403.15
1070.963	2427.09
1072.575	2410.88
1074.186	2429.73
1075.798	2421.16
1077.409	2444.18
1079.02	2420.7
1080.631	2443.14
1082.242	2420.18
1083.853	2451.19
1085.463	2434.12
1087.074	2456.35
1088.684	2444.2
1090.294	2465.23
1091.904	2444.24
1093.514	2472.6
1095.124	2461.85
1096.733	2483.24
1098.343	2460.21
1099.952	2490.83
1101.561	2472.92
1103.17	2501.26
1104.779	2483.98
1106.388	2514.16
1107.996	2487.43
1109.605	2517.83
1111.213	2496.33
1112.821	2524.03
1114.429	2510.2
1116.037	2530.43
1117.645	2516.04
1119.252	2541.74
1120.86	2519.78
1122.467	2548.92
1124.074	2530.93
1125.681	2572.6
1127.288	2554.77
1128.895	2582.38
1130.501	2556.26
1132.108	2582.25
1133.714	2559.75
1135.32	2592.99
1136.926	2571.78
1138.532	2602.02
1140.138	2579.95
1141.743	2605.44
1143.349	2588.97
1144.954	2630.77
1146.559	2611.54
1148.164	2623.28
1149.768	2607.07
1151.373	2652.99
1152.978	2616.8
1154.582	2644.69
1156.186	2623.54
1157.79	2656.71
1159.394	2646.3
1160.998	2669.34
1162.601	2652.68
1164.205	2679.59
1165.808	2661.91
1167.411	2672.65
1169.014	2676.2
1170.617	2702.09
1172.219	2669.41
1173.822	2703.69
1175.424	2687.39
1177.026	2727.67
1178.628	2694.36
1180.23	2712.83
1181.832	2701.56
1183.433	2735.89
1185.035	2708.5
1186.636	2742.17
1188.237	2715.21
1189.838	2741.05
1191.439	2738.87
1193.04	2749.72
1194.64	2745.4
1196.24	2747.36
1197.84	2742.52
1199.44	2773.63
1201.04	2752.72
1202.64	2788.27
1204.239	2761.66
1205.839	2789.83
1207.438	2771.7
1209.037	2797.34
1210.636	2787.11
1212.235	2804.83
1213.833	2776.8
1215.432	2818.67
1217.03	2786.57
1218.628	2820.62
1220.226	2791.04
1221.823	2829.67
1223.421	2802.24
1225.018	2827.95
1226.616	2809.95
1228.213	2833.77
1229.81	2815.21
1231.407	2853.11
1233.003	2821.64
1234.6	2857.38
1236.196	2832.87
1237.792	2852.74
1239.388	2828.23
1240.984	2862.45
1242.579	2831.42
1244.175	2874.4
1245.77	2844.68
1247.365	2875.89
1248.96	2851.98
1250.555	2885.85
1252.149	2862.54
1253.744	2890.96
1255.338	2863.06
1256.932	2895.84
1258.526	2877.63
1260.12	2905.4
1261.714	2888.19
1263.307	2921.6
1264.9	2893.36
1266.494	2922.75
1268.086	2903.61
1269.679	2926.15
1271.272	2906.65
1272.864	2939.53
1274.456	2920.07
1276.049	2946.5
1277.64	2928.1
1279.232	2963.14
1280.824	2930.3
1282.415	2966.91
1284.006	2959.95
1285.597	2976.55
1287.188	2950.3
1288.779	2986.64
1290.37	2963.57
1291.96	2999.2
1293.55	2974.59
1295.14	3012.48
1296.73	2977.47
1298.32	3023.01
1299.909	3010.17
1301.499	3021.26
1303.088	3013.29
1304.677	3045.03
1306.265	3015.41
1307.854	3054.06
1309.442	3031.1
1311.031	3064.35
1312.619	3045.55
1314.207	3069.47
1315.794	3053.66
1317.382	3084.58
1318.969	3069.94
1320.557	3098.73
1322.144	3077.65
1323.73	3106.17
1325.317	3091.49
1326.904	3121.43
1328.49	3094.93
1330.076	3138.43
1331.662	3109.39
1333.248	3143.04
1334.833	3143.83
1336.419	3163.42
1338.004	3131.76
1339.589	3164.71
1341.174	3148.82
1342.758	3183.37
1344.343	3143.57
1345.927	3194.79
1347.511	3150.54
1349.095	3173.06
1350.679	3147.86
1352.263	3169.12
1353.846	3143.93
1355.429	3146.97
1357.012	3118.79
1358.595	3149.36
1360.178	3103.21
1361.76	3101.68
1363.343	3093.92
1364.925	3132.5
1366.507	3140.5
1368.088	3151.91
1369.67	3131.09
1371.251	3167.65
1372.832	3152.74
1374.413	3196.55
1375.994	3171.81
1377.575	3173.09
1379.155	3133.99
1380.735	3084.74
1382.316	3050.08
1383.895	3090.35
1385.475	3115.35
1387.055	3168.92
1388.634	3132.33
1390.213	3199.72
1391.792	3174.9
1393.371	3181.5
1394.949	3172.64
1396.527	3156.65
1398.106	3205.04
1399.684	3222.81
1401.261	3164.6
1402.839	3248.26
1404.416	3226.08
1405.993	3236.93
1407.57	3232.52
1409.147	3261.78
1410.724	3251.35
1412.3	3310.61
1413.876	3282.6
1415.452	3304.18
1417.028	3331.28
1418.604	3347.66
1420.179	3315.46
1421.755	3357.25
1423.33	3336.99
1424.905	3363.77
1426.479	3362.11
1428.054	3377.32
1429.628	3359.48
1431.202	3386.63
1432.776	3366.5
1434.35	3404.21
1435.923	3387.35
1437.496	3416.07
1439.069	3389.02
1440.642	3431.96
1442.215	3400.29
1443.788	3432.1
1445.36	3419.11
1446.932	3446.22
1448.504	3427.15
1450.076	3440.84
1451.647	3429.54
1453.218	3474.09
1454.789	3454.68
1456.36	3478
1457.931	3461.89
1459.502	3483.45
1461.072	3468.69
1462.642	3500.78
1464.212	3472.43
1465.781	3507.18
1467.351	3494.5
1468.92	3505.99
1470.489	3489.62
1472.058	3522.85
1473.627	3499.9
1475.195	3529.29
1476.764	3518.61
1478.332	3549.62
1479.9	3530.96
1481.467	3561.49
1483.035	3548.67
1484.602	3581.67
1486.169	3564.04
1487.736	3583.07
1489.302	3541.84
1490.869	3566.82
1492.435	3554.69
1494.001	3582.12
1495.567	3559.28
1497.132	3582.55
1498.698	3567.74
1500.263	3595.45
1501.828	3569.18
1503.393	3596.75
1504.957	3578.26
1506.521	3600.85
1508.086	3573.28
1509.65	3618.79
1511.213	3595.86
1512.777	3632.21
1514.34	3597.62
1515.903	3626.4
1517.466	3613.63
1519.029	3649.36
1520.591	3631.57
1522.153	3663.21
1523.715	3634.17
1525.277	3662.65
1526.839	3644.91
1528.4	3668.86
1529.961	3658.28
1531.522	3688.15
1533.083	3666.05
1534.643	3692.79
1536.204	3673.57
1537.764	3714.9
1539.324	3680.53
1540.883	3704.51
1542.443	3692.42
1544.002	3715.14
1545.561	3693.52
1547.12	3737.88
1548.679	3691.09
1550.237	3718.47
1551.795	3702.08
1553.353	3737.38
1554.911	3718.11
1556.468	3742.37
1558.026	3713.72
1559.583	3734.92
1561.139	3728.03
1562.696	3746.33
1564.252	3720.42
1565.809	3745.14
1567.365	3730.14
1568.92	3753.82
1570.476	3736.39
1572.031	3767.42
1573.586	3730.79
1575.141	3762.07
1576.696	3766.11
1578.25	3776.26
1579.805	3746.81
1581.359	3767.84
1582.912	3758.77
1584.466	3785.88
1586.019	3748.72
1587.572	3800.41
1589.125	3753.7
1590.678	3790.36
1592.23	3766.35
1593.782	3789.14
1595.334	3768.33
1596.886	3797.16
1598.438	3783.4
1599.989	3794.16
1601.54	3781.79
1603.091	3798.43
1604.642	3779.16
1606.192	3805.41
1607.742	3804.28
1609.292	3808.89
1610.842	3798.35
1612.391	3814.22
1613.941	3783.81
1615.49	3810.45
1617.038	3790.81
1618.587	3807.66
1620.135	3780.29
1621.684	3805.29
1623.231	3762.44
1624.779	3798.01
1626.327	3774.8
1627.874	3796.62
1629.421	3753.87
1630.968	3789.73
1632.514	3759.05
1634.06	3760.49
1635.606	3740.49
1637.152	3750
1638.698	3707.55
1640.243	3718.56
1641.788	3671.35
1643.333	3675.01
1644.878	3627.39
1646.422	3615.24
1647.967	3537.04
1649.511	3504.13
1651.054	3434.38
1652.598	3383.44
1654.141	3281.67
1655.684	3218.74
1657.227	3111.6
1658.77	3065.43
1660.312	2948.21
1661.854	2900.11
1663.396	2813.89
1664.937	2784.43
1666.479	2710.17
1668.02	2672.68
1669.561	2607.02
1671.102	2573.25
1672.642	2540.5
1674.182	2516.44
1675.722	2481.96
1677.262	2452.46
1678.801	2418.29
1680.341	2413.4
1681.88	2387.22
1683.418	2363.59
1684.957	2339.85
1686.495	2345.76
1688.033	2316
1689.571	2311.9
1691.109	2289.67
1692.646	2277.84
1694.183	2263
1695.72	2255.18
1697.257	2238.56
1698.793	2237.98
1700.329	2226.76
1701.865	2229.03
1703.401	2207.47
1704.936	2210.97
1706.471	2206.91
1708.006	2198.02
1709.541	2194.44
