# Supplementary material for: Exciton thermal radiation from macroscale membranes composed of chirality-sorted carbon nanotubes and its control
Source: Nat Commun. 2026 Jul 29;17:6967. doi: 10.1038/s41467-026-75711-4 (PMC13421534; doi:10.1038/s41467-026-75711-4)
Supplement: Supplementary file 4 — Source Data [file 41467_2026_75711_MOESM4_ESM.zip › Source data/Supplementary_Data_7_Ref.txt]

Data from AT069_NQ51B19821__1__15-35-35-894.txt Node

Date: Tue Sep 24 15:35:35 JST 2024
User: ymlab
Spectrometer: NQ51B1982
Trigger mode: 0
Integration Time (sec): 8.000000E-2
Scans to average: 100
Nonlinearity correction enabled: false
Boxcar width: 0
Storing dark spectrum: false
XAxis mode: Wavelengths
Number of Pixels in Spectrum: 512
>>>>>Begin Spectral Data<<<<<
899.399	5473.44
901.024	5513.19
902.648	5678.03
904.273	5727.97
905.897	5869.05
907.522	5940.82
909.146	6091.86
910.77	6140.77
912.394	6318.76
914.018	6400.59
915.642	6664.25
917.265	6912.38
918.889	7353.3
920.512	7715.17
922.136	8142.81
923.759	8408.79
925.382	8711.36
927.005	8888.02
928.628	9142.47
930.251	9259.54
931.873	9473.49
933.496	9550.1
935.118	9719.16
936.74	9749.63
938.363	9912.75
939.985	9996.85
941.607	10145.85
943.228	10257.4
944.85	10367.28
946.472	10389.83
948.093	10490.57
949.715	10465.24
951.336	10641.03
952.957	10619.28
954.578	10790.58
956.199	10797.37
957.82	10912.24
959.44	10981.23
961.061	11078.68
962.681	11138.13
964.302	11300.57
965.922	11315.26
967.542	11474.34
969.162	11509.1
970.782	11627.69
972.401	11636.15
974.021	11859.29
975.64	11898.73
977.26	12011.58
978.879	12065.07
980.498	12212.14
982.117	12216.37
983.736	12439.61
985.355	12471.69
986.973	12618.32
988.592	12621.76
990.21	12792.62
991.828	12820.9
993.446	13065.38
995.064	13149.96
996.682	13205.47
998.3	13218.05
999.917	13483.67
1001.535	13550.64
1003.152	13726.16
1004.769	13698.9
1006.387	13889.59
1008.003	13899.98
1009.62	14165.31
1011.237	14208.07
1012.854	14311.9
1014.47	14394.07
1016.086	14525.95
1017.703	14407.41
1019.319	14661.45
1020.935	14632.85
1022.55	14828.71
1024.166	14828.53
1025.782	14965.16
1027.397	14936.89
1029.012	15088.09
1030.627	15054.64
1032.243	15289.55
1033.857	15203.28
1035.472	15287.7
1037.087	15221.28
1038.701	15263.41
1040.316	15303.08
1041.93	15654.55
1043.544	15561.05
1045.158	15623.72
1046.772	15441.62
1048.386	15593.78
1049.999	15529.6
1051.613	15619.07
1053.226	15513.81
1054.839	15767.82
1056.452	15539.45
1058.065	15820.49
1059.678	15702.38
1061.29	15624.97
1062.903	15629
1064.515	15827.17
1066.127	15652.77
1067.74	15848.84
1069.351	15710.11
1070.963	15759.63
1072.575	15776.54
1074.186	15931.48
1075.798	16040.93
1077.409	16208.83
1079.02	16040.32
1080.631	16115.47
1082.242	16094.27
1083.853	16292.47
1085.463	16223.13
1087.074	16306.9
1088.684	16260.33
1090.294	16347.29
1091.904	16262.27
1093.514	16459.45
1095.124	16482.28
1096.733	16732.57
1098.343	16547.4
1099.952	16755.09
1101.561	16641.69
1103.17	16938.84
1104.779	17076.62
1106.388	17182.43
1107.996	16973.42
1109.605	17160.19
1111.213	17256.94
1112.821	17424.66
1114.429	17411.37
1116.037	17379
1117.645	17378.53
1119.252	17753.53
1120.86	17648.21
1122.467	17642.32
1124.074	17529.6
1125.681	17768.35
1127.288	17699.41
1128.895	17830.86
1130.501	17853.28
1132.108	18181.78
1133.714	18035.98
1135.32	18144.66
1136.926	18419.22
1138.532	18706.9
1140.138	18595.45
1141.743	18717.01
1143.349	18701.42
1144.954	18515.13
1146.559	18495.41
1148.164	18803.94
1149.768	18788.66
1151.373	19043.41
1152.978	18949.57
1154.582	19284.23
1156.186	19321.86
1157.79	19504.05
1159.394	19415.01
1160.998	19575.6
1162.601	19533.85
1164.205	19862.9
1165.808	19601.17
1167.411	19870.64
1169.014	19860.68
1170.617	20019.07
1172.219	20112.62
1173.822	20233.5
1175.424	20039.03
1177.026	19978.13
1178.628	20020.53
1180.23	20031.52
1181.832	19909.53
1183.433	20122.28
1185.035	20194.27
1186.636	20156.35
1188.237	20086.97
1189.838	20276.78
1191.439	20368.69
1193.04	20457.89
1194.64	20274.87
1196.24	20292.21
1197.84	20071.23
1199.44	20127.66
1201.04	20178.61
1202.64	20317.78
1204.239	20272.45
1205.839	20433.08
1207.438	20572.43
1209.037	20685.31
1210.636	20268.41
1212.235	20475.48
1213.833	20088.48
1215.432	20049
1217.03	20148.72
1218.628	20486.03
1220.226	20495.39
1221.823	20451.37
1223.421	20045.64
1225.018	20235.03
1226.616	20203.62
1228.213	20210.79
1229.81	20130.16
1231.407	20314.52
1233.003	20077.91
1234.6	20276.93
1236.196	20082.94
1237.792	20275.47
1239.388	20072.09
1240.984	20249.49
1242.579	20059.07
1244.175	20086.68
1245.77	20142.86
1247.365	19990.5
1248.96	19644.63
1250.555	20079.5
1252.149	20164.69
1253.744	20380.09
1255.338	20205.89
1256.932	20339.31
1258.526	20369.3
1260.12	20359.73
1261.714	20331.24
1263.307	20346.63
1264.9	20149.81
1266.494	20030.61
1268.086	20091.37
1269.679	20313.22
1271.272	20272.65
1272.864	20426.88
1274.456	20134.39
1276.049	20666.69
1277.64	20577.99
1279.232	20435.35
1280.824	20533.05
1282.415	20734.93
1284.006	20471.54
1285.597	20538.01
1287.188	20816.42
1288.779	20881.36
1290.37	20687.56
1291.96	20909.75
1293.55	20676.24
1295.14	20975.32
1296.73	20535.58
1298.32	21116.9
1299.909	21023.47
1301.499	21037.46
1303.088	20664.39
1304.677	20688.05
1306.265	20571.71
1307.854	21051.96
1309.442	21219.37
1311.031	21255.46
1312.619	21213.51
1314.207	21095.32
1315.794	21060.87
1317.382	21275.73
1318.969	21195.95
1320.557	21124.17
1322.144	21336.94
1323.73	21268.68
1325.317	21055.03
1326.904	21413.01
1328.49	21476.16
1330.076	21428.68
1331.662	21467.92
1333.248	21149.94
1334.833	21468.1
1336.419	21325.88
1338.004	21262.01
1339.589	21358.71
1341.174	21340.6
1342.758	21382.44
1344.343	21257.6
1345.927	21355.72
1347.511	20999.25
1349.095	20788.77
1350.679	20780.25
1352.263	20628.02
1353.846	20398.58
1355.429	19901.38
1357.012	19651.62
1358.595	19930.24
1360.178	19404.87
1361.76	18414.79
1363.343	18818.32
1364.925	18366.68
1366.507	19475.59
1368.088	18882.4
1369.67	19211.41
1371.251	18578.5
1372.832	19048.38
1374.413	19099.92
1375.994	18544.68
1377.575	18269.64
1379.155	17719.67
1380.735	16186.37
1382.316	15881.83
1383.895	15523.8
1385.475	16502.89
1387.055	17412.06
1388.634	16752.83
1390.213	17829.93
1391.792	17649.47
1393.371	17151.05
1394.949	17324.32
1396.527	16888.19
1398.106	17970.66
1399.684	17878.3
1401.261	17237.43
1402.839	18811.75
1404.416	18230.22
1405.993	18036.41
1407.57	17854.45
1409.147	18722.73
1410.724	19201.25
1412.3	19716.65
1413.876	19025.8
1415.452	19160.67
1417.028	19814.59
1418.604	19601.62
1420.179	19362.51
1421.755	19645.06
1423.33	20048.5
1424.905	19717.04
1426.479	19699.54
1428.054	19876.8
1429.628	19806.13
1431.202	20109.89
1432.776	19739.22
1434.35	20012.58
1435.923	19742.59
1437.496	19917.59
1439.069	19476.6
1440.642	19881.37
1442.215	19659.2
1443.788	19817.98
1445.36	19619.6
1446.932	19845.17
1448.504	20160.85
1450.076	20452.99
1451.647	20482.95
1453.218	20232.57
1454.789	20147.6
1456.36	20507.33
1457.931	20264.78
1459.502	20387.31
1461.072	19938.55
1462.642	19984.45
1464.212	19356.85
1465.781	19780.63
1467.351	19647.14
1468.92	19620.39
1470.489	19487.17
1472.058	19624.37
1473.627	20087.87
1475.195	20099.9
1476.764	19681.66
1478.332	20140.31
1479.9	19998.63
1481.467	20185.87
1483.035	20028.61
1484.602	20230.03
1486.169	20030.26
1487.736	19942.69
1489.302	20001.6
1490.869	20095.97
1492.435	20173.36
1494.001	20249.37
1495.567	19407.48
1497.132	19910.42
1498.698	19771.41
1500.263	20004.61
1501.828	19742.72
1503.393	19552.8
1504.957	19469.18
1506.521	19229.85
1508.086	19320.87
1509.65	19545.17
1511.213	19731.73
1512.777	19887.29
1514.34	19378.46
1515.903	19435.56
1517.466	19047.98
1519.029	19048.07
1520.591	19309.58
1522.153	19054.66
1523.715	18767.09
1525.277	19203.27
1526.839	19067.35
1528.4	19068.96
1529.961	18853.99
1531.522	19150.75
1533.083	19244.63
1534.643	18979.25
1536.204	19024.85
1537.764	18831.39
1539.324	18686.85
1540.883	19047.48
1542.443	18721.44
1544.002	18788.37
1545.561	18747.69
1547.12	18740.34
1548.679	18672.39
1550.237	18819.92
1551.795	18667.58
1553.353	18962.58
1554.911	18127.45
1556.468	18488.96
1558.026	18422.41
1559.583	18224.17
1561.139	18408.09
1562.696	18694.31
1564.252	18600.37
1565.809	18951.58
1567.365	18492.92
1568.92	18487.82
1570.476	18381.75
1572.031	17975.79
1573.586	17949.03
1575.141	18216.61
1576.696	18088.66
1578.25	18273.46
1579.805	17841.86
1581.359	17892.64
1582.912	18042.57
1584.466	17933.77
1586.019	18059.81
1587.572	18410.72
1589.125	17509.8
1590.678	17786.27
1592.23	17611.03
1593.782	17553.54
1595.334	17916.89
1596.886	18206.12
1598.438	17777.76
1599.989	17993.06
1601.54	17707.62
1603.091	17822.03
1604.642	17702.71
1606.192	17429.89
1607.742	17275.46
1609.292	17351.28
1610.842	16947.34
1612.391	16977.85
1613.941	17168.15
1615.49	17233.32
1617.038	17457.27
1618.587	17296.69
1620.135	16845.21
1621.684	17060.84
1623.231	16982.36
1624.779	16756.49
1626.327	16489.99
1627.874	16437.28
1629.421	15724.13
1630.968	16396.62
1632.514	16669.17
1634.06	16297.22
1635.606	16190.8
1637.152	16335.48
1638.698	16054.41
1640.243	15909.32
1641.788	15449.45
1643.333	15031.56
1644.878	14548.04
1646.422	14136.2
1647.967	13506.92
1649.511	13403.55
1651.054	12865.15
1652.598	12249.55
1654.141	11621.48
1655.684	10894.6
1657.227	10112.89
1658.77	9758.2
1660.312	9044.66
1661.854	8395.13
1663.396	7771.58
1664.937	7292.24
1666.479	6708.97
1668.02	6390.97
1669.561	6027.33
1671.102	5684.47
1672.642	5365.9
1674.182	5150.28
1675.722	4834.12
1677.262	4667.35
1678.801	4499.48
1680.341	4320.55
1681.88	4088
1683.418	3981.57
1684.957	3848.26
1686.495	3741.39
1688.033	3637.57
1689.571	3550.1
1691.109	3410.99
1692.646	3346.7
1694.183	3296.91
1695.72	3223.78
1697.257	3154.89
1698.793	3116.96
1700.329	3049.48
1701.865	3013.77
1703.401	2956.19
1704.936	2925.78
1706.471	2894.81
1708.006	2865.61
1709.541	2827.06
