# Supplementary material for: Exciton thermal radiation from macroscale membranes composed of chirality-sorted carbon nanotubes and its control
Source: Nat Commun. 2026 Jul 29;17:6967. doi: 10.1038/s41467-026-75711-4 (PMC13421534; doi:10.1038/s41467-026-75711-4)
Supplement: Supplementary file 4 — Source Data [file 41467_2026_75711_MOESM4_ESM.zip › Source data/Supplementary_Data_8_heating_350K.txt]

Data from AT069_NQ51B19821__1__13-25-53-501.txt Node

Date: Wed Sep 25 13:25:53 JST 2024
User: ymlab
Spectrometer: NQ51B1982
Trigger mode: 0
Integration Time (sec): 8.000000E-2
Scans to average: 100
Nonlinearity correction enabled: false
Boxcar width: 0
Storing dark spectrum: false
XAxis mode: Wavelengths
Number of Pixels in Spectrum: 512
>>>>>Begin Spectral Data<<<<<
899.399	7516.33
901.024	7617.57
902.648	7846.88
904.273	7901.69
905.897	8130.5
907.522	8288.47
909.146	8500.17
910.77	8619.84
912.394	8913.26
914.018	9082.88
915.642	9507.2
917.265	9945.61
918.889	10680.42
920.512	11358.53
922.136	12102.24
923.759	12601.45
925.382	13196.12
927.005	13592.6
928.628	14045.12
930.251	14312.37
931.873	14749.29
933.496	14971.25
935.118	15371.2
936.74	15510.53
938.363	15892.45
939.985	16176.01
941.607	16584.49
943.228	16661.46
944.85	16902.6
946.472	16976.86
948.093	17276.93
949.715	17356.37
951.336	17702.29
952.957	17756.64
954.578	17993.38
956.199	17978.45
957.82	18246.92
959.44	18289.84
961.061	18467.57
962.681	18477.29
964.302	18759.63
965.922	18764.91
967.542	19012.06
969.162	19036.66
970.782	19203.46
972.401	19192.3
974.021	19394.82
975.64	19302.23
977.26	19522.92
978.879	19496.46
980.498	19683.64
982.117	19692.39
983.736	19925.94
985.355	19946.24
986.973	20080.2
988.592	20086.38
990.21	20256.1
991.828	20103.69
993.446	20248.34
995.064	20215.67
996.682	20285.87
998.3	20197.25
999.917	20310.89
1001.535	20174.88
1003.152	20318.23
1004.769	20093.83
1006.387	20122.76
1008.003	19878.47
1009.62	19849.37
1011.237	19602.21
1012.854	19472.18
1014.47	19161.67
1016.086	19026.98
1017.703	18660.3
1019.319	18524.22
1020.935	18092.99
1022.55	17841.97
1024.166	17341.62
1025.782	16933.59
1027.397	16441.5
1029.012	16182.18
1030.627	15600.71
1032.243	15244.98
1033.857	14732.71
1035.472	14399.5
1037.087	13848.56
1038.701	13498.2
1040.316	12996.59
1041.93	12709.93
1043.544	12187.51
1045.158	11841.07
1046.772	11397.83
1048.386	11182.38
1049.999	10846.78
1051.613	10675.37
1053.226	10383.13
1054.839	10254.89
1056.452	10014.68
1058.065	9965.38
1059.678	9737.44
1061.29	9752.08
1062.903	9596.15
1064.515	9647.39
1066.127	9576.16
1067.74	9670.36
1069.351	9703.21
1070.963	9909.1
1072.575	9960.23
1074.186	10186.73
1075.798	10311.63
1077.409	10567.15
1079.02	10773.52
1080.631	11158.92
1082.242	11384.81
1083.853	11791.46
1085.463	11964.28
1087.074	12450.53
1088.684	12728.94
1090.294	13314.49
1091.904	13577.14
1093.514	14054.93
1095.124	14322.6
1096.733	14869.32
1098.343	15271.52
1099.952	15935.2
1101.561	16304.39
1103.17	16948.85
1104.779	17257.65
1106.388	17839.14
1107.996	18334.36
1109.605	19097.35
1111.213	19490.18
1112.821	20085.25
1114.429	20440.28
1116.037	20969.49
1117.645	21414.71
1119.252	21944.62
1120.86	22256.41
1122.467	22829.85
1124.074	23251.21
1125.681	23983.06
1127.288	24363.22
1128.895	25122.54
1130.501	25360.83
1132.108	26160.93
1133.714	26269.65
1135.32	26629.8
1136.926	27079.35
1138.532	27848.97
1140.138	27969.09
1141.743	28295.75
1143.349	28518.59
1144.954	28822.17
1146.559	29007.85
1148.164	29426.02
1149.768	29396.15
1151.373	29910.56
1152.978	30049.27
1154.582	30324.53
1156.186	30154.41
1157.79	30640.91
1159.394	30408.46
1160.998	31001.21
1162.601	30709.08
1164.205	30810.28
1165.808	30709.32
1167.411	30832.79
1169.014	30694.61
1170.617	30844.48
1172.219	30760.47
1173.822	30955.08
1175.424	30696.96
1177.026	30816.4
1178.628	30705.72
1180.23	30690.81
1181.832	30462.86
1183.433	30630.04
1185.035	30629.65
1186.636	30818.58
1188.237	30588.66
1189.838	31031.42
1191.439	30915.2
1193.04	31316.87
1194.64	30982.78
1196.24	31372.91
1197.84	31462.04
1199.44	31797.7
1201.04	32032.02
1202.64	32316.9
1204.239	32291.21
1205.839	32914.7
1207.438	33024.57
1209.037	33306.87
1210.636	33095.48
1212.235	33929.45
1213.833	33875.36
1215.432	34285.43
1217.03	34448.62
1218.628	35016.36
1220.226	34759.51
1221.823	35383.12
1223.421	35129.25
1225.018	35396.53
1226.616	35626.35
1228.213	36006.35
1229.81	36026.07
1231.407	36144.95
1233.003	35899.13
1234.6	36270.41
1236.196	36046.44
1237.792	36661.46
1239.388	36311.45
1240.984	36833.36
1242.579	36882.5
1244.175	37165.02
1245.77	36946.51
1247.365	37230.54
1248.96	37023.82
1250.555	37447.46
1252.149	37341.26
1253.744	38086.68
1255.338	37450.34
1256.932	38008.97
1258.526	38070.86
1260.12	38456.53
1261.714	38593.63
1263.307	38653.32
1264.9	38773.33
1266.494	38823.44
1268.086	38756.36
1269.679	39332.77
1271.272	38974.73
1272.864	39644.38
1274.456	39339.23
1276.049	39812.69
1277.64	39412.85
1279.232	39712.82
1280.824	39691.81
1282.415	40337.75
1284.006	39822.08
1285.597	40381.24
1287.188	40663.17
1288.779	40934.98
1290.37	41000.98
1291.96	40853.04
1293.55	41024.84
1295.14	41815.09
1296.73	41117.1
1298.32	41117.79
1299.909	40951.19
1301.499	41841
1303.088	41529.17
1304.677	42254.47
1306.265	41671.13
1307.854	42485.39
1309.442	41741.86
1311.031	42109.54
1312.619	41641.07
1314.207	41579.9
1315.794	41653.25
1317.382	42219.67
1318.969	42057.73
1320.557	42447.48
1322.144	42779.26
1323.73	42705.73
1325.317	42993.15
1326.904	43248.67
1328.49	43074.61
1330.076	42829.54
1331.662	43026.78
1333.248	42554.62
1334.833	42757.97
1336.419	43478.09
1338.004	43637.64
1339.589	43123.83
1341.174	42888.64
1342.758	43350.63
1344.343	43279.6
1345.927	43129.44
1347.511	42753.59
1349.095	41985.52
1350.679	42258.98
1352.263	41327.77
1353.846	40845.63
1355.429	39276.85
1357.012	39645.54
1358.595	40103.23
1360.178	38997.27
1361.76	36602.91
1363.343	37458.15
1364.925	37778.08
1366.507	39174.71
1368.088	37821.59
1369.67	38160.06
1371.251	37361.78
1372.832	38754.4
1374.413	38799.48
1375.994	38072.13
1377.575	36842.88
1379.155	35970.78
1380.735	33458.9
1382.316	32213.07
1383.895	31306.52
1385.475	33271.76
1387.055	35166.03
1388.634	34273.75
1390.213	35895.63
1391.792	35741.88
1393.371	34940.52
1394.949	35110.16
1396.527	34053.59
1398.106	36656.28
1399.684	36644.07
1401.261	34476.75
1402.839	38162.38
1404.416	36668.62
1405.993	36866.25
1407.57	37324.35
1409.147	38036.59
1410.724	37630.9
1412.3	39088.07
1413.876	38697.34
1415.452	38757.05
1417.028	40218.4
1418.604	40120.76
1420.179	40038.18
1421.755	40353.13
1423.33	40817.99
1424.905	40538.17
1426.479	40920.93
1428.054	41366.25
1429.628	41432.82
1431.202	41475.41
1432.776	40844.3
1434.35	41291.72
1435.923	40550.34
1437.496	40898.07
1439.069	41091.59
1440.642	42098.72
1442.215	41409.96
1443.788	41762.74
1445.36	41028.6
1446.932	41165.93
1448.504	42360.05
1450.076	41927.45
1451.647	41807.66
1453.218	41387.59
1454.789	41766.27
1456.36	41661.28
1457.931	41150.76
1459.502	42164.49
1461.072	41344.3
1462.642	42231.67
1464.212	41280
1465.781	42317.63
1467.351	41755.69
1468.92	41485.36
1470.489	41204.52
1472.058	40946.76
1473.627	41751.78
1475.195	42266.41
1476.764	41674.27
1478.332	42241.1
1479.9	41395.16
1481.467	42457.51
1483.035	41676.01
1484.602	42181.74
1486.169	41413.32
1487.736	41339.44
1489.302	41236
1490.869	40551.2
1492.435	40658.83
1494.001	40685.97
1495.567	39587.39
1497.132	40722.08
1498.698	40400.65
1500.263	40269.5
1501.828	39711.9
1503.393	39868.47
1504.957	40089.25
1506.521	39910.75
1508.086	40017.99
1509.65	39717.94
1511.213	39167.13
1512.777	40053.09
1514.34	39465.51
1515.903	40303.76
1517.466	39948.53
1519.029	39969.19
1520.591	40186.17
1522.153	39763.07
1523.715	39906.75
1525.277	39907.31
1526.839	39336.71
1528.4	40539.45
1529.961	39565.93
1531.522	39276.68
1533.083	39685.43
1534.643	39800.79
1536.204	39959.55
1537.764	39930.3
1539.324	39929.95
1540.883	40619.24
1542.443	40039.79
1544.002	39876.53
1545.561	39533.14
1547.12	38774.67
1548.679	39482.42
1550.237	39708.89
1551.795	39232.34
1553.353	39720.54
1554.911	38893.87
1556.468	39074.47
1558.026	38356.86
1559.583	38584.97
1561.139	38843.08
1562.696	38694.49
1564.252	37970.84
1565.809	38220.14
1567.365	37715.26
1568.92	38550.06
1570.476	37914.64
1572.031	37153.61
1573.586	37714.19
1575.141	38476.82
1576.696	37087.85
1578.25	37744.79
1579.805	36753.48
1581.359	36915.16
1582.912	37360.77
1584.466	37291.75
1586.019	36770.52
1587.572	37287.81
1589.125	36590.81
1590.678	37098.19
1592.23	36738.59
1593.782	35975.12
1595.334	36505.71
1596.886	36493.26
1598.438	36001.93
1599.989	36770.65
1601.54	35536.04
1603.091	35438.18
1604.642	35759.01
1606.192	35723.78
1607.742	35354.82
1609.292	36068.84
1610.842	35107.61
1612.391	35183.07
1613.941	35191.2
1615.49	34890.23
1617.038	34965.38
1618.587	35295.27
1620.135	34413.72
1621.684	34764.79
1623.231	34669.48
1624.779	33864.95
1626.327	33143.22
1627.874	33390.07
1629.421	32916.42
1630.968	33488.69
1632.514	33263.44
1634.06	32345.31
1635.606	32667.15
1637.152	33212.65
1638.698	31637.45
1640.243	31523.88
1641.788	31216.32
1643.333	29953.36
1644.878	29747.21
1646.422	29718.59
1647.967	27978.64
1649.511	26835.4
1651.054	25804.98
1652.598	24472.6
1654.141	22975.03
1655.684	21573.19
1657.227	19705.3
1658.77	18543.64
1660.312	17329
1661.854	15709.16
1663.396	14353.75
1664.937	13482.47
1666.479	12288.2
1668.02	11639.33
1669.561	10791.11
1671.102	9955.77
1672.642	9204.44
1674.182	8812.43
1675.722	8204.72
1677.262	7743.77
1678.801	7356.97
1680.341	6904.54
1681.88	6491.23
1683.418	6258.54
1684.957	5880.72
1686.495	5615.53
1688.033	5371.11
1689.571	5201.78
1691.109	4925.14
1692.646	4772.48
1694.183	4634.35
1695.72	4474.9
1697.257	4307.24
1698.793	4201.77
1700.329	4072.96
1701.865	3981.74
1703.401	3867.67
1704.936	3781.01
1706.471	3675.69
1708.006	3614.73
1709.541	3537.78
