# Supplementary material for: Exciton thermal radiation from macroscale membranes composed of chirality-sorted carbon nanotubes and its control
Source: Nat Commun. 2026 Jul 29;17:6967. doi: 10.1038/s41467-026-75711-4 (PMC13421534; doi:10.1038/s41467-026-75711-4)
Supplement: Supplementary file 4 — Source Data [file 41467_2026_75711_MOESM4_ESM.zip › Source data/Supplementary_Data_8_heating_700K.txt]

Data from AT069_NQ51B19821__17__14-31-06-903.txt Node

Date: Wed Sep 25 14:31:06 JST 2024
User: ymlab
Spectrometer: NQ51B1982
Trigger mode: 0
Integration Time (sec): 8.000000E-2
Scans to average: 100
Nonlinearity correction enabled: false
Boxcar width: 0
Storing dark spectrum: false
XAxis mode: Wavelengths
Number of Pixels in Spectrum: 512
>>>>>Begin Spectral Data<<<<<
899.399	7785.38
901.024	7897.63
902.648	8131.02
904.273	8245.1
905.897	8435.15
907.522	8539.53
909.146	8765.88
910.77	8848.62
912.394	9140.01
914.018	9309.78
915.642	9670.55
917.265	10081.32
918.889	10823.06
920.512	11476
922.136	12172.06
923.759	12555.21
925.382	13086.88
927.005	13383.93
928.628	13765.19
930.251	13960.57
931.873	14346.83
933.496	14498.41
935.118	14801.14
936.74	14912.71
938.363	15239.42
939.985	15293.77
941.607	15617.04
943.228	15666.29
944.85	15928.9
946.472	16005.75
948.093	16271.73
949.715	16333.32
951.336	16679.01
952.957	16736.4
954.578	16982.79
956.199	17032.09
957.82	17305.49
959.44	17315.01
961.061	17604.48
962.681	17753.37
964.302	17980.23
965.922	18027.1
967.542	18302.43
969.162	18343.34
970.782	18606.34
972.401	18730.99
974.021	18939.24
975.64	19025.71
977.26	19273.02
978.879	19272.98
980.498	19534.68
982.117	19475.5
983.736	19809.82
985.355	19855.61
986.973	20072.56
988.592	20093.34
990.21	20270.49
991.828	20226.46
993.446	20544.21
995.064	20516.27
996.682	20721.54
998.3	20670.48
999.917	20818.6
1001.535	20754.76
1003.152	21052.53
1004.769	20913.25
1006.387	21078.11
1008.003	20992.4
1009.62	21077.11
1011.237	20948.31
1012.854	21075.39
1014.47	20952.26
1016.086	21006.43
1017.703	20913.14
1019.319	20951.08
1020.935	20778.35
1022.55	20821.24
1024.166	20628.79
1025.782	20527.52
1027.397	20296.75
1029.012	20395.61
1030.627	20132.48
1032.243	19973.01
1033.857	19709.19
1035.472	19658.34
1037.087	19333.85
1038.701	19252.15
1040.316	18918.76
1041.93	18781.22
1043.544	18367.52
1045.158	18210.25
1046.772	17936.25
1048.386	17785.21
1049.999	17399.56
1051.613	17159.69
1053.226	16822.98
1054.839	16751.22
1056.452	16417.93
1058.065	16237.32
1059.678	15775.82
1061.29	15731.44
1062.903	15451.94
1064.515	15278.22
1066.127	14947.03
1067.74	14835.21
1069.351	14565.88
1070.963	14539.85
1072.575	14237.13
1074.186	14213.65
1075.798	13983.35
1077.409	13931.02
1079.02	13770.77
1080.631	13765.1
1082.242	13629.57
1083.853	13697.97
1085.463	13593.64
1087.074	13718.5
1088.684	13644.33
1090.294	13691.94
1091.904	13648.89
1093.514	13832.12
1095.124	13828.4
1096.733	14035.85
1098.343	14089.65
1099.952	14338.74
1101.561	14330.44
1103.17	14621.82
1104.779	14672.09
1106.388	15065.13
1107.996	15224.88
1109.605	15560.2
1111.213	15664.54
1112.821	15955.51
1114.429	16104.37
1116.037	16521.61
1117.645	16767.95
1119.252	17167.59
1120.86	17390.54
1122.467	17722.32
1124.074	17913.6
1125.681	18380.73
1127.288	18652.95
1128.895	19253.58
1130.501	19636.29
1132.108	20158
1133.714	20266.86
1135.32	20562.46
1136.926	21075.41
1138.532	21515.96
1140.138	21906.95
1141.743	22588.26
1143.349	22669.17
1144.954	23199.5
1146.559	23485.17
1148.164	23871.02
1149.768	24252.01
1151.373	24728.99
1152.978	24995.16
1154.582	25544.1
1156.186	25733.38
1157.79	26314.17
1159.394	26236.18
1160.998	26752.75
1162.601	27152.09
1164.205	27585.63
1165.808	27547.17
1167.411	28301.25
1169.014	28295.66
1170.617	28548.77
1172.219	28613.41
1173.822	29077.13
1175.424	29029.87
1177.026	29508.6
1178.628	29504.07
1180.23	29913.41
1181.832	29911.96
1183.433	30023.19
1185.035	29889.57
1186.636	30452.96
1188.237	30188.85
1189.838	30473.63
1191.439	30373.48
1193.04	30741.89
1194.64	30481.71
1196.24	30790.79
1197.84	30429.72
1199.44	30835.84
1201.04	31057.63
1202.64	31498.92
1204.239	31552.42
1205.839	31955.43
1207.438	31659.96
1209.037	31990.1
1210.636	31564.47
1212.235	31852.42
1213.833	31874.29
1215.432	32149.97
1217.03	31947.71
1218.628	32283.8
1220.226	32243.6
1221.823	33015
1223.421	32724.03
1225.018	32868.71
1226.616	32877.94
1228.213	33179.5
1229.81	33011.49
1231.407	33362.39
1233.003	33077.64
1234.6	33363.09
1236.196	33223.25
1237.792	33884.48
1239.388	33366.04
1240.984	33639.92
1242.579	33927.72
1244.175	34300.53
1245.77	34214.54
1247.365	34575.74
1248.96	34520.31
1250.555	34810.94
1252.149	34896.76
1253.744	35260.41
1255.338	34981.42
1256.932	35653
1258.526	35488.59
1260.12	35649.3
1261.714	35891.15
1263.307	35917.17
1264.9	36222.3
1266.494	36523.93
1268.086	36654.62
1269.679	37258.32
1271.272	36898.21
1272.864	37380.64
1274.456	37157.24
1276.049	37841.13
1277.64	37696.9
1279.232	37985.41
1280.824	38176.08
1282.415	38217.88
1284.006	38291.98
1285.597	38418.89
1287.188	38492.64
1288.779	38782.86
1290.37	38912.61
1291.96	39191.69
1293.55	39168.2
1295.14	39639.33
1296.73	39467.24
1298.32	39943.16
1299.909	39390.51
1301.499	39995.95
1303.088	39401.67
1304.677	40471.81
1306.265	40128.81
1307.854	40607.56
1309.442	40150.65
1311.031	40645.72
1312.619	40748.26
1314.207	41188.38
1315.794	41341.45
1317.382	41252.56
1318.969	41315
1320.557	41635.89
1322.144	41947.32
1323.73	42105.83
1325.317	42604.24
1326.904	42170.33
1328.49	41856.07
1330.076	42058.35
1331.662	42464.98
1333.248	42465.61
1334.833	42235.59
1336.419	42136.96
1338.004	42385.93
1339.589	42497.65
1341.174	42338.8
1342.758	42324.63
1344.343	42047.08
1345.927	42200.75
1347.511	41559.24
1349.095	41282.71
1350.679	41440.21
1352.263	41019.97
1353.846	40660.12
1355.429	39068.82
1357.012	39262.11
1358.595	39614.15
1360.178	38378.56
1361.76	36163.12
1363.343	37372.09
1364.925	37056.31
1366.507	38815.84
1368.088	37696.28
1369.67	38585.45
1371.251	38101.58
1372.832	38174.16
1374.413	38025.68
1375.994	37385.33
1377.575	36428.43
1379.155	35286.9
1380.735	31947.42
1382.316	31316.97
1383.895	31227.06
1385.475	33292.94
1387.055	34085.98
1388.634	33387.24
1390.213	35526.15
1391.792	35356.31
1393.371	34787.88
1394.949	34334
1396.527	33605.96
1398.106	36598.01
1399.684	36185.15
1401.261	34195.46
1402.839	38134.83
1404.416	36957.82
1405.993	37230.98
1407.57	36665.81
1409.147	37281.33
1410.724	37403.58
1412.3	39179.78
1413.876	38368.82
1415.452	38633.11
1417.028	40420.57
1418.604	39715.76
1420.179	39507.6
1421.755	40022.79
1423.33	40076.44
1424.905	39618.18
1426.479	40885.68
1428.054	40705.74
1429.628	40453.94
1431.202	40510.06
1432.776	39957.99
1434.35	41187.5
1435.923	41211.89
1437.496	41720.93
1439.069	40944.94
1440.642	41668.46
1442.215	40811.69
1443.788	41663.86
1445.36	41312.36
1446.932	41244.08
1448.504	41378.76
1450.076	40348.8
1451.647	40727.28
1453.218	41410.93
1454.789	40926.77
1456.36	41326.53
1457.931	41444.91
1459.502	42271.31
1461.072	41026.99
1462.642	41555.55
1464.212	40887.37
1465.781	41240.65
1467.351	40364.11
1468.92	40512.48
1470.489	41184.07
1472.058	40567.96
1473.627	40959.51
1475.195	41206.89
1476.764	40976.51
1478.332	41714.32
1479.9	40879.14
1481.467	41387.68
1483.035	40766.73
1484.602	41134.55
1486.169	41193.12
1487.736	41164.33
1489.302	41053.85
1490.869	40432.11
1492.435	41021.07
1494.001	41256.34
1495.567	40674.22
1497.132	41202.42
1498.698	39654.4
1500.263	39948.34
1501.828	39578.27
1503.393	39783.63
1504.957	40026.52
1506.521	39487.93
1508.086	39378.07
1509.65	40283.45
1511.213	39809.54
1512.777	40972.13
1514.34	39643.15
1515.903	39856.25
1517.466	39562.88
1519.029	39814.32
1520.591	40207.26
1522.153	39539.36
1523.715	39640.89
1525.277	39912.62
1526.839	39175.41
1528.4	40023.39
1529.961	39288.28
1531.522	39700.39
1533.083	39960.54
1534.643	39363.97
1536.204	39334.07
1537.764	39570
1539.324	39907.84
1540.883	40377.85
1542.443	39179.66
1544.002	39484.6
1545.561	39320.34
1547.12	38859.03
1548.679	38603.38
1550.237	38332.9
1551.795	38538.39
1553.353	38926.37
1554.911	37879.93
1556.468	38553.28
1558.026	38665.3
1559.583	38362.23
1561.139	38234.66
1562.696	38534.42
1564.252	37814.61
1565.809	38199.24
1567.365	37292.07
1568.92	38053.1
1570.476	37934.56
1572.031	37321.43
1573.586	37370.55
1575.141	37696.69
1576.696	36956.3
1578.25	37759.06
1579.805	37136.93
1581.359	37533.52
1582.912	37938.55
1584.466	37442.72
1586.019	36941.86
1587.572	37209.67
1589.125	36700.56
1590.678	37689.45
1592.23	36909.54
1593.782	36609.47
1595.334	37062.71
1596.886	37075.97
1598.438	36533.66
1599.989	36610.75
1601.54	35255.28
1603.091	35322.68
1604.642	36293.47
1606.192	35679.32
1607.742	34996.02
1609.292	36067.79
1610.842	35248.77
1612.391	35189.8
1613.941	35367.55
1615.49	34831.48
1617.038	34549.83
1618.587	34932.04
1620.135	33804.13
1621.684	34006.56
1623.231	33776.85
1624.779	33222.62
1626.327	33592.58
1627.874	34335.13
1629.421	33523.26
1630.968	33694.21
1632.514	33500.55
1634.06	32549.25
1635.606	32329.01
1637.152	32606.22
1638.698	31739.44
1640.243	31771.53
1641.788	31075.58
1643.333	30139.17
1644.878	29645.49
1646.422	29429.21
1647.967	27473.04
1649.511	26930.45
1651.054	25645.99
1652.598	24004.49
1654.141	22822.05
1655.684	21652.8
1657.227	20121.53
1658.77	18791
1660.312	17078.84
1661.854	15586.74
1663.396	14321.59
1664.937	13441.45
1666.479	12186.23
1668.02	11351.94
1669.561	10646.07
1671.102	9962.87
1672.642	9320.21
1674.182	8838.3
1675.722	8204.06
1677.262	7723.1
1678.801	7242.71
1680.341	6879.74
1681.88	6480.86
1683.418	6236.23
1684.957	5933.9
1686.495	5696.37
1688.033	5431.72
1689.571	5215.06
1691.109	4925.87
1692.646	4762.03
1694.183	4640.78
1695.72	4488.25
1697.257	4333.93
1698.793	4214.03
1700.329	4060.93
1701.865	3974.4
1703.401	3877.93
1704.936	3780.75
1706.471	3675.92
1708.006	3620.3
1709.541	3558.04
