# Supplementary material for: Exciton thermal radiation from macroscale membranes composed of chirality-sorted carbon nanotubes and its control
Source: Nat Commun. 2026 Jul 29;17:6967. doi: 10.1038/s41467-026-75711-4 (PMC13421534; doi:10.1038/s41467-026-75711-4)
Supplement: Supplementary file 4 — Source Data [file 41467_2026_75711_MOESM4_ESM.zip › Source data/Supplementary_Data_7_cooling_550K.txt]

Data from AT069_NQ51B19821__33__18-45-32-571.txt Node

Date: Tue Sep 24 18:45:32 JST 2024
User: ymlab
Spectrometer: NQ51B1982
Trigger mode: 0
Integration Time (sec): 8.000000E-2
Scans to average: 100
Nonlinearity correction enabled: false
Boxcar width: 0
Storing dark spectrum: false
XAxis mode: Wavelengths
Number of Pixels in Spectrum: 512
>>>>>Begin Spectral Data<<<<<
899.399	4319.27
901.024	4342.36
902.648	4455.79
904.273	4466.4
905.897	4578.16
907.522	4611.91
909.146	4699.33
910.77	4717.1
912.394	4849.53
914.018	4915.51
915.642	5066.5
917.265	5207.59
918.889	5513.54
920.512	5770.37
922.136	6031.05
923.759	6173.8
925.382	6439.95
927.005	6522.95
928.628	6705.97
930.251	6812.41
931.873	6950.15
933.496	6998.1
935.118	7154.81
936.74	7196.92
938.363	7369.56
939.985	7391.15
941.607	7519.74
943.228	7538.72
944.85	7678.24
946.472	7682.87
948.093	7764.46
949.715	7798.99
951.336	7938.6
952.957	7932.66
954.578	8071.13
956.199	8049.34
957.82	8192.84
959.44	8222.65
961.061	8320.18
962.681	8291.83
964.302	8397.89
965.922	8421.36
967.542	8567.08
969.162	8543.79
970.782	8604.87
972.401	8601.5
974.021	8731.18
975.64	8730.34
977.26	8820.27
978.879	8748.92
980.498	8883.57
982.117	8871.65
983.736	9013.91
985.355	8983.44
986.973	9080.9
988.592	9017.85
990.21	9093.89
991.828	9093.13
993.446	9159.7
995.064	9154.86
996.682	9237.2
998.3	9257.35
999.917	9285.07
1001.535	9210.17
1003.152	9309.01
1004.769	9307.17
1006.387	9327.6
1008.003	9242.37
1009.62	9306.22
1011.237	9261.2
1012.854	9308.08
1014.47	9243.31
1016.086	9293.04
1017.703	9161.85
1019.319	9190.5
1020.935	9122.01
1022.55	9066.75
1024.166	8961.39
1025.782	8971.73
1027.397	8878.29
1029.012	8840.25
1030.627	8768.98
1032.243	8719.76
1033.857	8578.31
1035.472	8536.72
1037.087	8351.97
1038.701	8305.3
1040.316	8224.43
1041.93	8157.27
1043.544	7982.2
1045.158	7922.7
1046.772	7805.49
1048.386	7734.48
1049.999	7614.83
1051.613	7525.76
1053.226	7361.36
1054.839	7383.74
1056.452	7238.27
1058.065	7234.03
1059.678	7135.16
1061.29	7132.51
1062.903	7030.58
1064.515	7036.03
1066.127	6897.66
1067.74	6951.45
1069.351	6896.55
1070.963	6873.76
1072.575	6859.26
1074.186	6946.14
1075.798	6895.6
1077.409	6957.37
1079.02	6898.99
1080.631	7025.2
1082.242	7027.49
1083.853	7137.33
1085.463	7125.63
1087.074	7292.73
1088.684	7271.37
1090.294	7311.83
1091.904	7384.85
1093.514	7496.25
1095.124	7556.97
1096.733	7693.91
1098.343	7741
1099.952	7921.6
1101.561	7983.34
1103.17	8213.22
1104.779	8308.7
1106.388	8502.14
1107.996	8555.13
1109.605	8654.88
1111.213	8805.36
1112.821	9033.06
1114.429	9108.27
1116.037	9300.44
1117.645	9375.06
1119.252	9630.35
1120.86	9610.53
1122.467	9787.5
1124.074	9834.3
1125.681	10041.81
1127.288	10171.74
1128.895	10445.82
1130.501	10498.07
1132.108	10765.01
1133.714	10913.68
1135.32	10888.76
1136.926	11034.87
1138.532	11310.56
1140.138	11329.46
1141.743	11540.35
1143.349	11654.28
1144.954	11868.97
1146.559	11955.76
1148.164	12256.83
1149.768	12236.41
1151.373	12380.15
1152.978	12337.95
1154.582	12576.23
1156.186	12733.11
1157.79	12941.64
1159.394	12847.26
1160.998	12884.36
1162.601	13032.55
1164.205	12981.53
1165.808	12972.73
1167.411	13177.06
1169.014	13128.15
1170.617	13154.7
1172.219	13156.19
1173.822	13502.36
1175.424	13385.06
1177.026	13347.94
1178.628	13228.41
1180.23	13412.76
1181.832	13459.43
1183.433	13456.83
1185.035	13493.57
1186.636	13443.01
1188.237	13247.95
1189.838	13466.21
1191.439	13405.36
1193.04	13470.05
1194.64	13619.2
1196.24	13856.99
1197.84	13723.02
1199.44	13832.74
1201.04	13703.34
1202.64	13705.66
1204.239	13624.17
1205.839	13835.24
1207.438	13821.51
1209.037	14040.01
1210.636	14014.64
1212.235	14107.88
1213.833	14027.62
1215.432	14178.7
1217.03	14309.33
1218.628	14462.38
1220.226	14371.18
1221.823	14484.7
1223.421	14332.15
1225.018	14534.98
1226.616	14448.49
1228.213	14577.82
1229.81	14548.34
1231.407	14518.59
1233.003	14516.92
1234.6	14731.23
1236.196	14595.96
1237.792	14731.61
1239.388	14629.37
1240.984	14905.95
1242.579	14801.87
1244.175	14931.16
1245.77	14930.73
1247.365	15095.61
1248.96	14854.15
1250.555	15080.44
1252.149	14888.12
1253.744	15146.96
1255.338	15105.14
1256.932	15364.77
1258.526	15423.36
1260.12	15600.3
1261.714	15629.37
1263.307	15568.74
1264.9	15586.4
1266.494	15569.66
1268.086	15614.42
1269.679	15874.68
1271.272	15809.45
1272.864	15885.35
1274.456	15629.02
1276.049	15906.44
1277.64	15825.34
1279.232	15986.14
1280.824	16152.86
1282.415	16412.09
1284.006	16342.65
1285.597	16298.27
1287.188	16107.36
1288.779	16225.48
1290.37	16159.28
1291.96	16366.83
1293.55	16379.39
1295.14	16703.13
1296.73	16449.02
1298.32	16569.26
1299.909	16491.86
1301.499	16599.59
1303.088	16458.9
1304.677	16839.25
1306.265	16380.31
1307.854	16846.15
1309.442	16764.02
1311.031	16968.53
1312.619	16869.29
1314.207	17150.36
1315.794	16892.67
1317.382	16925.83
1318.969	17057.58
1320.557	16933.96
1322.144	16915.14
1323.73	17004.79
1325.317	17146.83
1326.904	17404.31
1328.49	17341.63
1330.076	17265.69
1331.662	17321.67
1333.248	17382.88
1334.833	17538.19
1336.419	17406.12
1338.004	17292.72
1339.589	17388.18
1341.174	17398.79
1342.758	17166.81
1344.343	17243.16
1345.927	17679.88
1347.511	17406.54
1349.095	17367.76
1350.679	17154.04
1352.263	16880.73
1353.846	16618.92
1355.429	15763.98
1357.012	15945.07
1358.595	16226.89
1360.178	15864.51
1361.76	14793.34
1363.343	15019.78
1364.925	15478.21
1366.507	15755.17
1368.088	15383.39
1369.67	15602.3
1371.251	15426.44
1372.832	15653.02
1374.413	16056.87
1375.994	15730.93
1377.575	15277.31
1379.155	14722.89
1380.735	13816.26
1382.316	13239.02
1383.895	13043.52
1385.475	13841.4
1387.055	14354.08
1388.634	13698.35
1390.213	14581.87
1391.792	14927.58
1393.371	14341.91
1394.949	14476.68
1396.527	13946.61
1398.106	15055.47
1399.684	14873.4
1401.261	13844.22
1402.839	15319.25
1404.416	14946.39
1405.993	14936.45
1407.57	14920.59
1409.147	15278.25
1410.724	15327.21
1412.3	15949.84
1413.876	15647.08
1415.452	15709.64
1417.028	16425.56
1418.604	16112.75
1420.179	16085.05
1421.755	16089.7
1423.33	15991.32
1424.905	16320.46
1426.479	16523.4
1428.054	16333.76
1429.628	16257.09
1431.202	16634.35
1432.776	16343.71
1434.35	16599.58
1435.923	16495.84
1437.496	16876.06
1439.069	16585.28
1440.642	16860.92
1442.215	16465.08
1443.788	16683.95
1445.36	16455.23
1446.932	16433.76
1448.504	16939.81
1450.076	17084.65
1451.647	16996.59
1453.218	16975.88
1454.789	17085.39
1456.36	17196.91
1457.931	16828.64
1459.502	17059.77
1461.072	16437.25
1462.642	16523.23
1464.212	16244.24
1465.781	16581.55
1467.351	16745.7
1468.92	16717.85
1470.489	16436.39
1472.058	16466.09
1473.627	16655.86
1475.195	16797.29
1476.764	16797.47
1478.332	16856.04
1479.9	16462.91
1481.467	16851.73
1483.035	16590.66
1484.602	16560.35
1486.169	16277.27
1487.736	16493.02
1489.302	16633.13
1490.869	16652.53
1492.435	16701.2
1494.001	16888.41
1495.567	16547.79
1497.132	16651.58
1498.698	16116.62
1500.263	16591.11
1501.828	16476.36
1503.393	16503.49
1504.957	16328.98
1506.521	16094.32
1508.086	16139.92
1509.65	16195.68
1511.213	15853.08
1512.777	16213.46
1514.34	16077.26
1515.903	16268.86
1517.466	16103.63
1519.029	15883.95
1520.591	16132.92
1522.153	16240.75
1523.715	15901.54
1525.277	16253.66
1526.839	16004.6
1528.4	16143.03
1529.961	16145.41
1531.522	16135.59
1533.083	16353.37
1534.643	16322.07
1536.204	16526.5
1537.764	16485.28
1539.324	15851.2
1540.883	16225.62
1542.443	15730.67
1544.002	15808.74
1545.561	15752.99
1547.12	15687
1548.679	15550.87
1550.237	15696.02
1551.795	15682.73
1553.353	15877.93
1554.911	15479.8
1556.468	15746.39
1558.026	15631.18
1559.583	15282.85
1561.139	15434.43
1562.696	15548.99
1564.252	15461.01
1565.809	15587.26
1567.365	15305.21
1568.92	15451.52
1570.476	15397.06
1572.031	15306.39
1573.586	15443.16
1575.141	15658.71
1576.696	15360.46
1578.25	15521.02
1579.805	14901.27
1581.359	14933.92
1582.912	15016.73
1584.466	15001.65
1586.019	15024.2
1587.572	15237.52
1589.125	14509.19
1590.678	14717.8
1592.23	14861.09
1593.782	14896.98
1595.334	14961.44
1596.886	14778.69
1598.438	14622.33
1599.989	15084.86
1601.54	14912.7
1603.091	14637.8
1604.642	14797.3
1606.192	14759.04
1607.742	14516.51
1609.292	14682.04
1610.842	14326.16
1612.391	14346.64
1613.941	14181.58
1615.49	14285.9
1617.038	14282.27
1618.587	14393.48
1620.135	14156.33
1621.684	14374.95
1623.231	14288.08
1624.779	14207.53
1626.327	14014.06
1627.874	14081.36
1629.421	13906.35
1630.968	14090.42
1632.514	13976.22
1634.06	13876.63
1635.606	13924.39
1637.152	13788.49
1638.698	13229.71
1640.243	13367.26
1641.788	13128.84
1643.333	12777.56
1644.878	12416.22
1646.422	12214.49
1647.967	11563.76
1649.511	11608.87
1651.054	11301.44
1652.598	10568.02
1654.141	9866.12
1655.684	9441.73
1657.227	8718.14
1658.77	8281.49
1660.312	7706.21
1661.854	7221.03
1663.396	6714.62
1664.937	6417.86
1666.479	6018.94
1668.02	5750.68
1669.561	5405.34
1671.102	5080.55
1672.642	4831.73
1674.182	4609.43
1675.722	4309.84
1677.262	4175.2
1678.801	4045.41
1680.341	3939.31
1681.88	3802.76
1683.418	3715.86
1684.957	3567.55
1686.495	3466.73
1688.033	3373.22
1689.571	3318.83
1691.109	3215.65
1692.646	3148.84
1694.183	3088.82
1695.72	3025.9
1697.257	2962.1
1698.793	2933.47
1700.329	2869.67
1701.865	2838.84
1703.401	2790.45
1704.936	2767.26
1706.471	2724.78
1708.006	2690.23
1709.541	2665.61
