# Supplementary material for: Exciton thermal radiation from macroscale membranes composed of chirality-sorted carbon nanotubes and its control
Source: Nat Commun. 2026 Jul 29;17:6967. doi: 10.1038/s41467-026-75711-4 (PMC13421534; doi:10.1038/s41467-026-75711-4)
Supplement: Supplementary file 4 — Source Data [file 41467_2026_75711_MOESM4_ESM.zip › Source data/Supplementary_Data_16_heating_400K.txt]

Data from MK75SS02_1_NIR_400K_sig_NQ51B19821__0__6.txt Node

Date: Mon Nov 17 10:10:55 JST 2025
User: ymlab
Spectrometer: NQ51B1982
Trigger mode: 0
Integration Time (sec): 1.000000E-1
Scans to average: 1
Nonlinearity correction enabled: false
Boxcar width: 0
Storing dark spectrum: false
XAxis mode: Wavelengths
Number of Pixels in Spectrum: 512
>>>>>Begin Spectral Data<<<<<
899.399	2875
901.024	2877
902.648	2934
904.273	2940
905.897	2974
907.522	2990
909.146	3030
910.77	3020
912.394	3095
914.018	3096
915.642	3168
917.265	3185
918.889	3296
920.512	3372
922.136	3502
923.759	3569
925.382	3704
927.005	3740
928.628	3828
930.251	3880
931.873	3954
933.496	3977
935.118	4073
936.74	4099
938.363	4184
939.985	4224
941.607	4287
943.228	4306
944.85	4388
946.472	4372
948.093	4474
949.715	4455
951.336	4524
952.957	4531
954.578	4556
956.199	4597
957.82	4637
959.44	4609
961.061	4673
962.681	4706
964.302	4718
965.922	4754
967.542	4815
969.162	4791
970.782	4835
972.401	4822
974.021	4837
975.64	4836
977.26	4973
978.879	4930
980.498	4923
982.117	4906
983.736	4982
985.355	4945
986.973	4967
988.592	4929
990.21	4970
991.828	4956
993.446	5005
995.064	4942
996.682	4967
998.3	4942
999.917	4961
1001.535	4890
1003.152	4902
1004.769	4906
1006.387	4923
1008.003	4841
1009.62	4808
1011.237	4805
1012.854	4844
1014.47	4733
1016.086	4694
1017.703	4572
1019.319	4618
1020.935	4521
1022.55	4467
1024.166	4348
1025.782	4261
1027.397	4178
1029.012	4133
1030.627	4009
1032.243	4011
1033.857	3889
1035.472	3846
1037.087	3745
1038.701	3683
1040.316	3617
1041.93	3583
1043.544	3487
1045.158	3457
1046.772	3387
1048.386	3392
1049.999	3308
1051.613	3273
1053.226	3200
1054.839	3204
1056.452	3102
1058.065	3132
1059.678	3059
1061.29	3105
1062.903	3051
1064.515	3077
1066.127	3025
1067.74	3053
1069.351	3016
1070.963	3070
1072.575	3043
1074.186	3077
1075.798	3076
1077.409	3136
1079.02	3088
1080.631	3158
1082.242	3134
1083.853	3254
1085.463	3270
1087.074	3333
1088.684	3395
1090.294	3464
1091.904	3451
1093.514	3523
1095.124	3568
1096.733	3684
1098.343	3678
1099.952	3814
1101.561	3868
1103.17	3969
1104.779	4001
1106.388	4127
1107.996	4134
1109.605	4270
1111.213	4299
1112.821	4428
1114.429	4460
1116.037	4581
1117.645	4630
1119.252	4775
1120.86	4853
1122.467	5002
1124.074	5040
1125.681	5194
1127.288	5237
1128.895	5316
1130.501	5330
1132.108	5450
1133.714	5508
1135.32	5637
1136.926	5694
1138.532	5778
1140.138	5707
1141.743	5817
1143.349	5905
1144.954	5952
1146.559	6003
1148.164	6059
1149.768	6045
1151.373	6166
1152.978	6191
1154.582	6322
1156.186	6295
1157.79	6304
1159.394	6316
1160.998	6390
1162.601	6434
1164.205	6530
1165.808	6510
1167.411	6526
1169.014	6324
1170.617	6434
1172.219	6456
1173.822	6446
1175.424	6426
1177.026	6456
1178.628	6379
1180.23	6475
1181.832	6468
1183.433	6593
1185.035	6525
1186.636	6545
1188.237	6601
1189.838	6678
1191.439	6573
1193.04	6580
1194.64	6621
1196.24	6673
1197.84	6548
1199.44	6563
1201.04	6676
1202.64	6849
1204.239	6685
1205.839	6734
1207.438	6758
1209.037	6857
1210.636	6690
1212.235	6909
1213.833	7054
1215.432	6974
1217.03	7130
1218.628	7285
1220.226	7188
1221.823	7262
1223.421	7146
1225.018	7419
1226.616	7345
1228.213	7305
1229.81	7459
1231.407	7585
1233.003	7358
1234.6	7504
1236.196	7416
1237.792	7485
1239.388	7477
1240.984	7492
1242.579	7343
1244.175	7547
1245.77	7578
1247.365	7492
1248.96	7433
1250.555	7718
1252.149	7979
1253.744	8100
1255.338	7880
1256.932	7840
1258.526	7716
1260.12	7870
1261.714	7808
1263.307	7943
1264.9	7824
1266.494	7697
1268.086	7723
1269.679	7807
1271.272	7787
1272.864	8070
1274.456	7751
1276.049	7959
1277.64	7879
1279.232	8016
1280.824	7992
1282.415	8195
1284.006	8198
1285.597	8503
1287.188	8240
1288.779	8032
1290.37	7871
1291.96	8000
1293.55	8097
1295.14	8110
1296.73	8418
1298.32	8608
1299.909	8514
1301.499	8461
1303.088	8480
1304.677	8494
1306.265	8452
1307.854	8488
1309.442	8397
1311.031	8476
1312.619	8441
1314.207	8474
1315.794	8330
1317.382	8550
1318.969	8806
1320.557	8839
1322.144	8820
1323.73	8780
1325.317	8735
1326.904	8717
1328.49	8672
1330.076	8747
1331.662	8710
1333.248	9028
1334.833	9021
1336.419	8898
1338.004	8727
1339.589	8888
1341.174	8800
1342.758	9156
1344.343	9018
1345.927	8915
1347.511	8552
1349.095	8509
1350.679	8668
1352.263	8698
1353.846	8265
1355.429	8016
1357.012	7858
1358.595	8072
1360.178	8196
1361.76	8225
1363.343	7870
1364.925	7709
1366.507	7978
1368.088	7977
1369.67	7904
1371.251	7997
1372.832	8126
1374.413	8025
1375.994	8374
1377.575	8118
1379.155	7701
1380.735	7803
1382.316	7634
1383.895	7373
1385.475	7086
1387.055	7584
1388.634	7577
1390.213	7512
1391.792	7743
1393.371	7983
1394.949	7719
1396.527	8206
1398.106	7650
1399.684	7862
1401.261	7871
1402.839	7610
1404.416	7828
1405.993	7938
1407.57	7752
1409.147	7910
1410.724	8069
1412.3	8030
1413.876	8088
1415.452	8318
1417.028	7875
1418.604	7956
1420.179	8104
1421.755	8310
1423.33	8472
1424.905	8401
1426.479	8141
1428.054	8350
1429.628	8087
1431.202	8558
1432.776	8341
1434.35	8094
1435.923	8023
1437.496	8092
1439.069	7927
1440.642	7796
1442.215	7891
1443.788	8298
1445.36	8606
1446.932	8324
1448.504	7916
1450.076	8216
1451.647	7943
1453.218	7828
1454.789	8210
1456.36	8470
1457.931	8356
1459.502	8734
1461.072	8780
1462.642	8721
1464.212	8588
1465.781	8255
1467.351	8052
1468.92	8085
1470.489	8050
1472.058	8058
1473.627	7885
1475.195	7840
1476.764	8031
1478.332	8226
1479.9	8102
1481.467	8002
1483.035	7946
1484.602	8321
1486.169	8582
1487.736	8127
1489.302	7580
1490.869	7959
1492.435	8046
1494.001	8120
1495.567	7877
1497.132	8176
1498.698	8251
1500.263	8057
1501.828	8076
1503.393	8270
1504.957	8024
1506.521	7751
1508.086	7648
1509.65	8017
1511.213	7900
1512.777	7931
1514.34	7921
1515.903	7844
1517.466	7673
1519.029	7872
1520.591	8078
1522.153	7618
1523.715	7425
1525.277	7734
1526.839	7813
1528.4	7873
1529.961	7825
1531.522	8250
1533.083	8272
1534.643	8104
1536.204	8082
1537.764	7785
1539.324	7661
1540.883	7697
1542.443	7708
1544.002	7874
1545.561	7710
1547.12	7784
1548.679	7529
1550.237	7909
1551.795	8128
1553.353	7559
1554.911	7388
1556.468	7497
1558.026	7301
1559.583	7568
1561.139	7602
1562.696	7610
1564.252	7724
1565.809	7753
1567.365	7545
1568.92	7671
1570.476	7999
1572.031	7897
1573.586	7717
1575.141	7715
1576.696	7381
1578.25	7414
1579.805	7712
1581.359	7606
1582.912	7111
1584.466	7315
1586.019	7334
1587.572	7882
1589.125	7694
1590.678	7517
1592.23	7409
1593.782	7309
1595.334	7194
1596.886	7591
1598.438	7726
1599.989	7627
1601.54	7602
1603.091	7520
1604.642	7545
1606.192	7296
1607.742	7102
1609.292	7223
1610.842	7350
1612.391	7187
1613.941	6977
1615.49	7014
1617.038	7148
1618.587	7314
1620.135	7091
1621.684	7222
1623.231	7156
1624.779	7188
1626.327	6699
1627.874	6553
1629.421	6550
1630.968	6464
1632.514	6635
1634.06	7108
1635.606	6861
1637.152	6862
1638.698	6596
1640.243	6660
1641.788	6442
1643.333	6226
1644.878	6091
1646.422	5848
1647.967	5860
1649.511	5923
1651.054	5898
1652.598	5814
1654.141	5475
1655.684	5379
1657.227	5056
1658.77	4813
1660.312	4609
1661.854	4309
1663.396	4188
1664.937	3994
1666.479	3824
1668.02	3760
1669.561	3527
1671.102	3415
1672.642	3280
1674.182	3233
1675.722	3138
1677.262	3010
1678.801	2912
1680.341	2915
1681.88	2865
1683.418	2808
1684.957	2733
1686.495	2697
1688.033	2622
1689.571	2621
1691.109	2562
1692.646	2556
1694.183	2513
1695.72	2489
1697.257	2438
1698.793	2418
1700.329	2396
1701.865	2420
1703.401	2368
1704.936	2393
1706.471	2363
1708.006	2349
1709.541	2334
