# Supplementary material for: Exciton thermal radiation from macroscale membranes composed of chirality-sorted carbon nanotubes and its control
Source: Nat Commun. 2026 Jul 29;17:6967. doi: 10.1038/s41467-026-75711-4 (PMC13421534; doi:10.1038/s41467-026-75711-4)
Supplement: Supplementary file 4 — Source Data [file 41467_2026_75711_MOESM4_ESM.zip › Source data/Supplementary_Data_7_heating_300K_bg.txt]

Data from AT069_NQ51B19821__2__15-37-38-622.txt Node

Date: Tue Sep 24 15:37:38 JST 2024
User: ymlab
Spectrometer: NQ51B1982
Trigger mode: 0
Integration Time (sec): 8.000000E-2
Scans to average: 100
Nonlinearity correction enabled: false
Boxcar width: 0
Storing dark spectrum: false
XAxis mode: Wavelengths
Number of Pixels in Spectrum: 512
>>>>>Begin Spectral Data<<<<<
899.399	2174.59
901.024	2146.17
902.648	2182.69
904.273	2158.83
905.897	2179.69
907.522	2169.73
909.146	2181.86
910.77	2154.81
912.394	2177.29
914.018	2164.01
915.642	2180.59
917.265	2158.48
918.889	2176.74
920.512	2163.59
922.136	2183.03
923.759	2157.6
925.382	2182.42
927.005	2160.91
928.628	2177.26
930.251	2166.6
931.873	2183.77
933.496	2162.55
935.118	2189.01
936.74	2162.82
938.363	2186.45
939.985	2167.58
941.607	2182.84
943.228	2173.92
944.85	2185.24
946.472	2158.08
948.093	2182.47
949.715	2157.11
951.336	2192.82
952.957	2165.15
954.578	2182.62
956.199	2154.96
957.82	2183.42
959.44	2159.02
961.061	2177.64
962.681	2165.39
964.302	2185.11
965.922	2163.79
967.542	2188.13
969.162	2188.85
970.782	2183.61
972.401	2165.08
974.021	2181.53
975.64	2164.29
977.26	2179.53
978.879	2155.12
980.498	2179.34
982.117	2160.37
983.736	2180.7
985.355	2168.86
986.973	2182.27
988.592	2160.26
990.21	2172.59
991.828	2160.54
993.446	2179.77
995.064	2160.66
996.682	2174.28
998.3	2160.62
999.917	2176.38
1001.535	2153.09
1003.152	2184.35
1004.769	2151.87
1006.387	2180.29
1008.003	2154.73
1009.62	2178.92
1011.237	2167.52
1012.854	2178.02
1014.47	2163.61
1016.086	2181.53
1017.703	2151.54
1019.319	2181.22
1020.935	2165.68
1022.55	2181.8
1024.166	2160.45
1025.782	2170.06
1027.397	2156.68
1029.012	2179.93
1030.627	2163.56
1032.243	2176.91
1033.857	2159.78
1035.472	2171.61
1037.087	2157.99
1038.701	2174.85
1040.316	2165.18
1041.93	2177.06
1043.544	2159.06
1045.158	2170.63
1046.772	2156.1
1048.386	2179.91
1049.999	2161.23
1051.613	2172.33
1053.226	2155.53
1054.839	2184.4
1056.452	2145.99
1058.065	2179.26
1059.678	2152.02
1061.29	2175.5
1062.903	2148.53
1064.515	2182.25
1066.127	2151.82
1067.74	2169.88
1069.351	2155.98
1070.963	2175.21
1072.575	2156.78
1074.186	2170
1075.798	2160.73
1077.409	2177.7
1079.02	2152.8
1080.631	2170.86
1082.242	2144.87
1083.853	2172.93
1085.463	2152.49
1087.074	2169.91
1088.684	2154.88
1090.294	2171.77
1091.904	2146.69
1093.514	2170.23
1095.124	2157.18
1096.733	2173.25
1098.343	2146.54
1099.952	2170.85
1101.561	2150.4
1103.17	2173.07
1104.779	2153.68
1106.388	2177.49
1107.996	2147.97
1109.605	2171.26
1111.213	2149.45
1112.821	2169.34
1114.429	2153.29
1116.037	2168.09
1117.645	2150.75
1119.252	2170.77
1120.86	2146.95
1122.467	2169.8
1124.074	2150.08
1125.681	2183.1
1127.288	2161.84
1128.895	2182.39
1130.501	2155.07
1132.108	2169.63
1133.714	2149.24
1135.32	2177.77
1136.926	2151.68
1138.532	2172.1
1140.138	2149.29
1141.743	2167.14
1143.349	2148.15
1144.954	2184.75
1146.559	2162.78
1148.164	2167.47
1149.768	2148.44
1151.373	2184.52
1152.978	2147.89
1154.582	2167.78
1156.186	2143.92
1157.79	2169.57
1159.394	2157.13
1160.998	2172.7
1162.601	2154.3
1164.205	2174.36
1165.808	2154.5
1167.411	2159.24
1169.014	2159.81
1170.617	2178.84
1172.219	2144.85
1173.822	2172.03
1175.424	2153.89
1177.026	2188.74
1178.628	2152.88
1180.23	2164.51
1181.832	2152.58
1183.433	2179.83
1185.035	2149.84
1186.636	2176.29
1188.237	2149.87
1189.838	2168.18
1191.439	2165.24
1193.04	2168.31
1194.64	2163.59
1196.24	2157.86
1197.84	2149.64
1199.44	2174.68
1201.04	2152.63
1202.64	2180.01
1204.239	2149.64
1205.839	2173.48
1207.438	2152.36
1209.037	2171.69
1210.636	2160.26
1212.235	2171.2
1213.833	2142.36
1215.432	2176.33
1217.03	2146.34
1218.628	2171.57
1220.226	2143.65
1221.823	2173.92
1223.421	2146.76
1225.018	2164.85
1226.616	2149.13
1228.213	2165.38
1229.81	2147.7
1231.407	2178.02
1233.003	2148.58
1234.6	2177.38
1236.196	2153.81
1237.792	2166.41
1239.388	2143.96
1240.984	2169.76
1242.579	2140.57
1244.175	2174.85
1245.77	2148.45
1247.365	2168.51
1248.96	2146.57
1250.555	2170.74
1252.149	2149.52
1253.744	2169.54
1255.338	2141.87
1256.932	2165.01
1258.526	2148.28
1260.12	2165.78
1261.714	2150.43
1263.307	2175.07
1264.9	2147.11
1266.494	2166.18
1268.086	2149.03
1269.679	2162.64
1271.272	2144.1
1272.864	2165.9
1274.456	2148.01
1276.049	2165.05
1277.64	2146.55
1279.232	2171.87
1280.824	2139.36
1282.415	2164.3
1284.006	2160.02
1285.597	2164.45
1287.188	2141.68
1288.779	2164.18
1290.37	2142.96
1291.96	2165.49
1293.55	2142.94
1295.14	2166.79
1296.73	2135.7
1298.32	2167.35
1299.909	2155.84
1301.499	2156.16
1303.088	2148.2
1304.677	2168.81
1306.265	2138.58
1307.854	2164.23
1309.442	2143.84
1311.031	2164.52
1312.619	2145.22
1314.207	2157.88
1315.794	2144.24
1317.382	2160.04
1318.969	2147.93
1320.557	2162.82
1322.144	2141.22
1323.73	2160.65
1325.317	2144.5
1326.904	2161.04
1328.49	2135.17
1330.076	2168.1
1331.662	2141.08
1333.248	2161.95
1334.833	2161.42
1336.419	2168.82
1338.004	2138.86
1339.589	2160.29
1341.174	2144.74
1342.758	2168.82
1344.343	2130.66
1345.927	2171.12
1347.511	2136.1
1349.095	2156.61
1350.679	2135.66
1352.263	2157.52
1353.846	2141.82
1355.429	2168.9
1357.012	2137.9
1358.595	2157
1360.178	2132.81
1361.76	2158.52
1363.343	2142.69
1364.925	2160.23
1366.507	2143.69
1368.088	2159.14
1369.67	2135.69
1371.251	2156.24
1372.832	2134.19
1374.413	2154.8
1375.994	2146.93
1377.575	2158.34
1379.155	2143.09
1380.735	2149.02
1382.316	2134.82
1383.895	2162.57
1385.475	2143.31
1387.055	2165.14
1388.634	2140.95
1390.213	2157.54
1391.792	2141.42
1393.371	2163.62
1394.949	2153.73
1396.527	2161.59
1398.106	2146.08
1399.684	2161.75
1401.261	2143.48
1402.839	2156.3
1404.416	2142.53
1405.993	2159.42
1407.57	2145.69
1409.147	2155.9
1410.724	2137.26
1412.3	2157.27
1413.876	2136.76
1415.452	2150.57
1417.028	2155.46
1418.604	2168.47
1420.179	2145.9
1421.755	2157.46
1423.33	2143.23
1424.905	2156.91
1426.479	2147.11
1428.054	2155.49
1429.628	2138.48
1431.202	2155.9
1432.776	2139.98
1434.35	2160.76
1435.923	2142.84
1437.496	2161.72
1439.069	2134.97
1440.642	2164.35
1442.215	2137.04
1443.788	2154
1445.36	2148.68
1446.932	2163.19
1448.504	2136.88
1450.076	2145.46
1451.647	2145.96
1453.218	2166.44
1454.789	2146.73
1456.36	2159.63
1457.931	2142.73
1459.502	2150.71
1461.072	2143.34
1462.642	2163.37
1464.212	2139.71
1465.781	2160.69
1467.351	2156.71
1468.92	2153.5
1470.489	2143.37
1472.058	2163.95
1473.627	2134.5
1475.195	2143.26
1476.764	2136.62
1478.332	2156.91
1479.9	2139.93
1481.467	2156.68
1483.035	2143.45
1484.602	2164.49
1486.169	2153.77
1487.736	2164.49
1489.302	2127.4
1490.869	2142.62
1492.435	2133.94
1494.001	2150.76
1495.567	2135
1497.132	2151.21
1498.698	2142.65
1500.263	2160.01
1501.828	2139.83
1503.393	2156.13
1504.957	2141.1
1506.521	2152.48
1508.086	2126.91
1509.65	2157.7
1511.213	2137.47
1512.777	2160.92
1514.34	2128.61
1515.903	2143.44
1517.466	2132.11
1519.029	2153.8
1520.591	2140.3
1522.153	2155.13
1523.715	2128.92
1525.277	2145.79
1526.839	2132.09
1528.4	2143.66
1529.961	2137.76
1531.522	2155.28
1533.083	2138.88
1534.643	2151.22
1536.204	2139.19
1537.764	2164.61
1539.324	2133.97
1540.883	2147.47
1542.443	2143.22
1544.002	2151.39
1545.561	2135.48
1547.12	2168.65
1548.679	2128.66
1550.237	2146.43
1551.795	2133.02
1553.353	2156.78
1554.911	2142.71
1556.468	2156.34
1558.026	2135.49
1559.583	2144.19
1561.139	2143.24
1562.696	2154.67
1564.252	2132.09
1565.809	2147.07
1567.365	2138.91
1568.92	2148.11
1570.476	2139.73
1572.031	2160.73
1573.586	2132.6
1575.141	2150.65
1576.696	2161.46
1578.25	2155.88
1579.805	2139.22
1581.359	2148.38
1582.912	2145.58
1584.466	2158.12
1586.019	2128.67
1587.572	2167.58
1589.125	2132.07
1590.678	2152.38
1592.23	2138.12
1593.782	2146.4
1595.334	2134.14
1596.886	2149.32
1598.438	2145.06
1599.989	2144.26
1601.54	2140.26
1603.091	2142.11
1604.642	2132.97
1606.192	2152.59
1607.742	2159.81
1609.292	2149.11
1610.842	2146.66
1612.391	2153.13
1613.941	2134.42
1615.49	2153.94
1617.038	2145.68
1618.587	2149.49
1620.135	2135.31
1621.684	2147.09
1623.231	2120.23
1624.779	2147.29
1626.327	2138.64
1627.874	2148.89
1629.421	2127.57
1630.968	2152.2
1632.514	2140.4
1634.06	2138.8
1635.606	2137.88
1637.152	2144.86
1638.698	2127.51
1640.243	2142.41
1641.788	2130.86
1643.333	2143.72
1644.878	2137.94
1646.422	2151.36
1647.967	2128.55
1649.511	2139.19
1651.054	2138.18
1652.598	2147.76
1654.141	2131.09
1655.684	2138.93
1657.227	2123.31
1658.77	2149.29
1660.312	2116.13
1661.854	2135.48
1663.396	2122.75
1664.937	2149.51
1666.479	2137.39
1668.02	2145.48
1669.561	2129.09
1671.102	2131.43
1672.642	2139.51
1674.182	2144.23
1675.722	2142.6
1677.262	2136.7
1678.801	2128.28
1680.341	2147.08
1681.88	2141.83
1683.418	2137.2
1684.957	2131.03
1686.495	2152.41
1688.033	2138.1
1689.571	2147.93
1691.109	2138.74
1692.646	2137.95
1694.183	2131.53
1695.72	2133.7
1697.257	2125.24
1698.793	2131.44
1700.329	2128.14
1701.865	2135.97
1703.401	2121.49
1704.936	2130.57
1706.471	2130.46
1708.006	2128.69
1709.541	2129.2
