# Supplementary material for: Exciton thermal radiation from macroscale membranes composed of chirality-sorted carbon nanotubes and its control
Source: Nat Commun. 2026 Jul 29;17:6967. doi: 10.1038/s41467-026-75711-4 (PMC13421534; doi:10.1038/s41467-026-75711-4)
Supplement: Supplementary file 4 — Source Data [file 41467_2026_75711_MOESM4_ESM.zip › Source data/Supplementary_Data_16_cooling_500K_bg.txt]

Data from MK75SS02_1_cool_NIR_500K_sig_bg_NQ51B19821__0__41.txt Node

Date: Mon Nov 17 11:56:47 JST 2025
User: ymlab
Spectrometer: NQ51B1982
Trigger mode: 0
Integration Time (sec): 1.000000E-1
Scans to average: 1
Nonlinearity correction enabled: false
Boxcar width: 0
Storing dark spectrum: false
XAxis mode: Wavelengths
Number of Pixels in Spectrum: 512
>>>>>Begin Spectral Data<<<<<
899.399	2168
901.024	2131
902.648	2177
904.273	2145
905.897	2175
907.522	2157
909.146	2170
910.77	2148
912.394	2173
914.018	2151
915.642	2174
917.265	2147
918.889	2170
920.512	2155
922.136	2182
923.759	2150
925.382	2169
927.005	2150
928.628	2174
930.251	2150
931.873	2172
933.496	2150
935.118	2182
936.74	2149
938.363	2190
939.985	2156
941.607	2177
943.228	2164
944.85	2183
946.472	2150
948.093	2179
949.715	2147
951.336	2188
952.957	2153
954.578	2175
956.199	2144
957.82	2176
959.44	2142
961.061	2182
962.681	2152
964.302	2179
965.922	2154
967.542	2187
969.162	2174
970.782	2179
972.401	2153
974.021	2180
975.64	2151
977.26	2177
978.879	2138
980.498	2169
982.117	2142
983.736	2176
985.355	2154
986.973	2175
988.592	2145
990.21	2169
991.828	2150
993.446	2172
995.064	2144
996.682	2166
998.3	2151
999.917	2172
1001.535	2135
1003.152	2172
1004.769	2146
1006.387	2164
1008.003	2146
1009.62	2163
1011.237	2148
1012.854	2165
1014.47	2158
1016.086	2176
1017.703	2135
1019.319	2176
1020.935	2156
1022.55	2178
1024.166	2154
1025.782	2162
1027.397	2148
1029.012	2173
1030.627	2144
1032.243	2176
1033.857	2140
1035.472	2168
1037.087	2141
1038.701	2172
1040.316	2156
1041.93	2170
1043.544	2148
1045.158	2166
1046.772	2146
1048.386	2177
1049.999	2153
1051.613	2166
1053.226	2133
1054.839	2188
1056.452	2125
1058.065	2182
1059.678	2133
1061.29	2168
1062.903	2139
1064.515	2175
1066.127	2134
1067.74	2166
1069.351	2144
1070.963	2174
1072.575	2146
1074.186	2166
1075.798	2150
1077.409	2176
1079.02	2146
1080.631	2155
1082.242	2130
1083.853	2166
1085.463	2129
1087.074	2161
1088.684	2144
1090.294	2164
1091.904	2136
1093.514	2169
1095.124	2146
1096.733	2170
1098.343	2133
1099.952	2167
1101.561	2136
1103.17	2169
1104.779	2147
1106.388	2165
1107.996	2142
1109.605	2161
1111.213	2136
1112.821	2158
1114.429	2141
1116.037	2166
1117.645	2138
1119.252	2168
1120.86	2139
1122.467	2170
1124.074	2144
1125.681	2178
1127.288	2154
1128.895	2179
1130.501	2136
1132.108	2164
1133.714	2139
1135.32	2166
1136.926	2138
1138.532	2165
1140.138	2136
1141.743	2165
1143.349	2139
1144.954	2177
1146.559	2152
1148.164	2166
1149.768	2140
1151.373	2181
1152.978	2138
1154.582	2161
1156.186	2131
1157.79	2161
1159.394	2150
1160.998	2164
1162.601	2147
1164.205	2166
1165.808	2145
1167.411	2157
1169.014	2150
1170.617	2172
1172.219	2139
1173.822	2178
1175.424	2137
1177.026	2189
1178.628	2137
1180.23	2154
1181.832	2136
1183.433	2178
1185.035	2138
1186.636	2176
1188.237	2142
1189.838	2167
1191.439	2151
1193.04	2168
1194.64	2154
1196.24	2161
1197.84	2144
1199.44	2171
1201.04	2144
1202.64	2169
1204.239	2144
1205.839	2165
1207.438	2144
1209.037	2158
1210.636	2156
1212.235	2167
1213.833	2129
1215.432	2171
1217.03	2136
1218.628	2165
1220.226	2134
1221.823	2169
1223.421	2137
1225.018	2157
1226.616	2134
1228.213	2167
1229.81	2128
1231.407	2178
1233.003	2133
1234.6	2172
1236.196	2142
1237.792	2161
1239.388	2137
1240.984	2164
1242.579	2129
1244.175	2170
1245.77	2141
1247.365	2169
1248.96	2138
1250.555	2172
1252.149	2130
1253.744	2164
1255.338	2123
1256.932	2156
1258.526	2135
1260.12	2158
1261.714	2143
1263.307	2175
1264.9	2135
1266.494	2156
1268.086	2141
1269.679	2155
1271.272	2137
1272.864	2165
1274.456	2132
1276.049	2169
1277.64	2125
1279.232	2175
1280.824	2121
1282.415	2170
1284.006	2147
1285.597	2156
1287.188	2126
1288.779	2163
1290.37	2126
1291.96	2163
1293.55	2137
1295.14	2165
1296.73	2123
1298.32	2170
1299.909	2136
1301.499	2162
1303.088	2129
1304.677	2172
1306.265	2120
1307.854	2160
1309.442	2132
1311.031	2162
1312.619	2136
1314.207	2154
1315.794	2134
1317.382	2158
1318.969	2138
1320.557	2165
1322.144	2136
1323.73	2154
1325.317	2126
1326.904	2163
1328.49	2113
1330.076	2171
1331.662	2122
1333.248	2152
1334.833	2151
1336.419	2165
1338.004	2127
1339.589	2156
1341.174	2130
1342.758	2164
1344.343	2122
1345.927	2170
1347.511	2125
1349.095	2160
1350.679	2120
1352.263	2158
1353.846	2120
1355.429	2173
1357.012	2119
1358.595	2160
1360.178	2125
1361.76	2158
1363.343	2132
1364.925	2150
1366.507	2137
1368.088	2155
1369.67	2127
1371.251	2155
1372.832	2131
1374.413	2153
1375.994	2130
1377.575	2154
1379.155	2127
1380.735	2151
1382.316	2116
1383.895	2157
1385.475	2127
1387.055	2160
1388.634	2131
1390.213	2148
1391.792	2134
1393.371	2157
1394.949	2143
1396.527	2158
1398.106	2139
1399.684	2160
1401.261	2136
1402.839	2142
1404.416	2133
1405.993	2150
1407.57	2130
1409.147	2148
1410.724	2126
1412.3	2152
1413.876	2132
1415.452	2149
1417.028	2146
1418.604	2166
1420.179	2142
1421.755	2154
1423.33	2130
1424.905	2168
1426.479	2127
1428.054	2160
1429.628	2119
1431.202	2150
1432.776	2128
1434.35	2154
1435.923	2132
1437.496	2162
1439.069	2126
1440.642	2158
1442.215	2129
1443.788	2155
1445.36	2140
1446.932	2165
1448.504	2121
1450.076	2143
1451.647	2127
1453.218	2168
1454.789	2128
1456.36	2160
1457.931	2129
1459.502	2150
1461.072	2132
1462.642	2160
1464.212	2128
1465.781	2155
1467.351	2146
1468.92	2151
1470.489	2131
1472.058	2165
1473.627	2114
1475.195	2142
1476.764	2121
1478.332	2162
1479.9	2117
1481.467	2157
1483.035	2131
1484.602	2160
1486.169	2146
1487.736	2162
1489.302	2117
1490.869	2142
1492.435	2125
1494.001	2149
1495.567	2128
1497.132	2146
1498.698	2137
1500.263	2150
1501.828	2136
1503.393	2144
1504.957	2131
1506.521	2151
1508.086	2114
1509.65	2156
1511.213	2132
1512.777	2161
1514.34	2120
1515.903	2145
1517.466	2127
1519.029	2155
1520.591	2129
1522.153	2162
1523.715	2115
1525.277	2139
1526.839	2118
1528.4	2151
1529.961	2122
1531.522	2154
1533.083	2130
1534.643	2150
1536.204	2126
1537.764	2167
1539.324	2124
1540.883	2145
1542.443	2136
1544.002	2155
1545.561	2130
1547.12	2172
1548.679	2112
1550.237	2148
1551.795	2107
1553.353	2164
1554.911	2131
1556.468	2155
1558.026	2129
1559.583	2144
1561.139	2132
1562.696	2152
1564.252	2122
1565.809	2147
1567.365	2131
1568.92	2150
1570.476	2131
1572.031	2164
1573.586	2119
1575.141	2154
1576.696	2146
1578.25	2159
1579.805	2126
1581.359	2144
1582.912	2136
1584.466	2160
1586.019	2119
1587.572	2163
1589.125	2118
1590.678	2149
1592.23	2129
1593.782	2148
1595.334	2127
1596.886	2154
1598.438	2124
1599.989	2145
1601.54	2121
1603.091	2144
1604.642	2119
1606.192	2151
1607.742	2148
1609.292	2148
1610.842	2142
1612.391	2147
1613.941	2126
1615.49	2152
1617.038	2138
1618.587	2153
1620.135	2126
1621.684	2146
1623.231	2102
1624.779	2146
1626.327	2124
1627.874	2155
1629.421	2110
1630.968	2152
1632.514	2127
1634.06	2135
1635.606	2127
1637.152	2142
1638.698	2116
1640.243	2141
1641.788	2122
1643.333	2141
1644.878	2132
1646.422	2142
1647.967	2113
1649.511	2130
1651.054	2124
1652.598	2144
1654.141	2114
1655.684	2133
1657.227	2116
1658.77	2144
1660.312	2104
1661.854	2129
1663.396	2108
1664.937	2153
1666.479	2130
1668.02	2146
1669.561	2111
1671.102	2131
1672.642	2122
1674.182	2140
1675.722	2129
1677.262	2132
1678.801	2114
1680.341	2143
1681.88	2134
1683.418	2133
1684.957	2120
1686.495	2151
1688.033	2133
1689.571	2145
1691.109	2130
1692.646	2134
1694.183	2125
1695.72	2123
1697.257	2113
1698.793	2116
1700.329	2122
1701.865	2127
1703.401	2113
1704.936	2127
1706.471	2125
1708.006	2126
1709.541	2118
