# Supplementary material for: Exciton thermal radiation from macroscale membranes composed of chirality-sorted carbon nanotubes and its control
Source: Nat Commun. 2026 Jul 29;17:6967. doi: 10.1038/s41467-026-75711-4 (PMC13421534; doi:10.1038/s41467-026-75711-4)
Supplement: Supplementary file 4 — Source Data [file 41467_2026_75711_MOESM4_ESM.zip › Source data/Supplementary_Data_17_cooling_800K.txt]

Data from MK75SS02_2_cool_NIR_800K_sig_NQ51B19821__0__76.txt Node

Date: Mon Nov 17 14:21:10 JST 2025
User: ymlab
Spectrometer: NQ51B1982
Trigger mode: 0
Integration Time (sec): 1.000000E-1
Scans to average: 1
Nonlinearity correction enabled: false
Boxcar width: 0
Storing dark spectrum: false
XAxis mode: Wavelengths
Number of Pixels in Spectrum: 512
>>>>>Begin Spectral Data<<<<<
899.399	2859
901.024	2844
902.648	2921
904.273	2895
905.897	2965
907.522	2975
909.146	3023
910.77	3016
912.394	3062
914.018	3055
915.642	3128
917.265	3124
918.889	3240
920.512	3286
922.136	3407
923.759	3458
925.382	3583
927.005	3596
928.628	3692
930.251	3727
931.873	3816
933.496	3831
935.118	3933
936.74	3903
938.363	3963
939.985	3950
941.607	4013
943.228	4025
944.85	4070
946.472	4069
948.093	4125
949.715	4109
951.336	4188
952.957	4185
954.578	4242
956.199	4193
957.82	4308
959.44	4295
961.061	4344
962.681	4345
964.302	4411
965.922	4376
967.542	4427
969.162	4479
970.782	4519
972.401	4469
974.021	4556
975.64	4587
977.26	4644
978.879	4571
980.498	4653
982.117	4614
983.736	4711
985.355	4703
986.973	4753
988.592	4786
990.21	4774
991.828	4745
993.446	4853
995.064	4849
996.682	4895
998.3	4877
999.917	4919
1001.535	4880
1003.152	4959
1004.769	4941
1006.387	5013
1008.003	4936
1009.62	4987
1011.237	5017
1012.854	5025
1014.47	4966
1016.086	5001
1017.703	4921
1019.319	5034
1020.935	4909
1022.55	4932
1024.166	4924
1025.782	4940
1027.397	4955
1029.012	4975
1030.627	4863
1032.243	4911
1033.857	4826
1035.472	4812
1037.087	4783
1038.701	4785
1040.316	4718
1041.93	4703
1043.544	4670
1045.158	4697
1046.772	4655
1048.386	4653
1049.999	4565
1051.613	4582
1053.226	4482
1054.839	4525
1056.452	4485
1058.065	4500
1059.678	4399
1061.29	4415
1062.903	4308
1064.515	4334
1066.127	4256
1067.74	4229
1069.351	4220
1070.963	4277
1072.575	4175
1074.186	4207
1075.798	4169
1077.409	4188
1079.02	4114
1080.631	4123
1082.242	4040
1083.853	4086
1085.463	4018
1087.074	4053
1088.684	4048
1090.294	4067
1091.904	4003
1093.514	4067
1095.124	4037
1096.733	4070
1098.343	4058
1099.952	4063
1101.561	4004
1103.17	4046
1104.779	4005
1106.388	4097
1107.996	4038
1109.605	4127
1111.213	4123
1112.821	4116
1114.429	4119
1116.037	4197
1117.645	4268
1119.252	4345
1120.86	4317
1122.467	4397
1124.074	4345
1125.681	4407
1127.288	4355
1128.895	4367
1130.501	4378
1132.108	4477
1133.714	4503
1135.32	4623
1136.926	4579
1138.532	4723
1140.138	4709
1141.743	4746
1143.349	4828
1144.954	4865
1146.559	4849
1148.164	4907
1149.768	4909
1151.373	5107
1152.978	5030
1154.582	5113
1156.186	5135
1157.79	5231
1159.394	5267
1160.998	5297
1162.601	5231
1164.205	5327
1165.808	5456
1167.411	5444
1169.014	5499
1170.617	5590
1172.219	5574
1173.822	5699
1175.424	5610
1177.026	5612
1178.628	5693
1180.23	5887
1181.832	5880
1183.433	5938
1185.035	5894
1186.636	6095
1188.237	6081
1189.838	6045
1191.439	5999
1193.04	5988
1194.64	6028
1196.24	6159
1197.84	6244
1199.44	6463
1201.04	6319
1202.64	6264
1204.239	6195
1205.839	6298
1207.438	6318
1209.037	6281
1210.636	6298
1212.235	6430
1213.833	6451
1215.432	6527
1217.03	6424
1218.628	6547
1220.226	6613
1221.823	6655
1223.421	6540
1225.018	6527
1226.616	6501
1228.213	6711
1229.81	6691
1231.407	6831
1233.003	6682
1234.6	6727
1236.196	6787
1237.792	6888
1239.388	6849
1240.984	6927
1242.579	6936
1244.175	7056
1245.77	6884
1247.365	6799
1248.96	6645
1250.555	6869
1252.149	6842
1253.744	6831
1255.338	6854
1256.932	7058
1258.526	7141
1260.12	7255
1261.714	7158
1263.307	7253
1264.9	7331
1266.494	7330
1268.086	7206
1269.679	7305
1271.272	7134
1272.864	7350
1274.456	7385
1276.049	7487
1277.64	7486
1279.232	7517
1280.824	7427
1282.415	7405
1284.006	7399
1285.597	7423
1287.188	7177
1288.779	7373
1290.37	7599
1291.96	7791
1293.55	7742
1295.14	7794
1296.73	7606
1298.32	7603
1299.909	7629
1301.499	7759
1303.088	7858
1304.677	8087
1306.265	7899
1307.854	7789
1309.442	7816
1311.031	7866
1312.619	7873
1314.207	7981
1315.794	8041
1317.382	8014
1318.969	8176
1320.557	8213
1322.144	7990
1323.73	8015
1325.317	8028
1326.904	7951
1328.49	8023
1330.076	8176
1331.662	8275
1333.248	8614
1334.833	8216
1336.419	8111
1338.004	8043
1339.589	7999
1341.174	8139
1342.758	8280
1344.343	8411
1345.927	8604
1347.511	8524
1349.095	8511
1350.679	8220
1352.263	8383
1353.846	8265
1355.429	8367
1357.012	7931
1358.595	7801
1360.178	7967
1361.76	7963
1363.343	7680
1364.925	7647
1366.507	8008
1368.088	7812
1369.67	8112
1371.251	8415
1372.832	8364
1374.413	7835
1375.994	8074
1377.575	8055
1379.155	7947
1380.735	7743
1382.316	7493
1383.895	7335
1385.475	6890
1387.055	7516
1388.634	7788
1390.213	7583
1391.792	7684
1393.371	8023
1394.949	7671
1396.527	8207
1398.106	7503
1399.684	7690
1401.261	7923
1402.839	7653
1404.416	7954
1405.993	8143
1407.57	7804
1409.147	8078
1410.724	7840
1412.3	8047
1413.876	8216
1415.452	8197
1417.028	7938
1418.604	8214
1420.179	8131
1421.755	7901
1423.33	8197
1424.905	8361
1426.479	8113
1428.054	8137
1429.628	8364
1431.202	8600
1432.776	8294
1434.35	8303
1435.923	8514
1437.496	8559
1439.069	8435
1440.642	8493
1442.215	8570
1443.788	8414
1445.36	8383
1446.932	8228
1448.504	8024
1450.076	8533
1451.647	8749
1453.218	8537
1454.789	8709
1456.36	8810
1457.931	8649
1459.502	8687
1461.072	8352
1462.642	8389
1464.212	8225
1465.781	8196
1467.351	8283
1468.92	8587
1470.489	8559
1472.058	8543
1473.627	8351
1475.195	8685
1476.764	8774
1478.332	8819
1479.9	8459
1481.467	8244
1483.035	8222
1484.602	8367
1486.169	8412
1487.736	8507
1489.302	8543
1490.869	8536
1492.435	8463
1494.001	8543
1495.567	8734
1497.132	8702
1498.698	8481
1500.263	8469
1501.828	8232
1503.393	8317
1504.957	8399
1506.521	8373
1508.086	8074
1509.65	8301
1511.213	8238
1512.777	8262
1514.34	8407
1515.903	8276
1517.466	8203
1519.029	8315
1520.591	8270
1522.153	8038
1523.715	7900
1525.277	8245
1526.839	8325
1528.4	8406
1529.961	8412
1531.522	8422
1533.083	8548
1534.643	8696
1536.204	8378
1537.764	8629
1539.324	8436
1540.883	8176
1542.443	7985
1544.002	7953
1545.561	8030
1547.12	8495
1548.679	8251
1550.237	8204
1551.795	8303
1553.353	8341
1554.911	8099
1556.468	8115
1558.026	7785
1559.583	7961
1561.139	8029
1562.696	8079
1564.252	7839
1565.809	8131
1567.365	7994
1568.92	8013
1570.476	8298
1572.031	8366
1573.586	8120
1575.141	7993
1576.696	7930
1578.25	7571
1579.805	7583
1581.359	7831
1582.912	8009
1584.466	8484
1586.019	8233
1587.572	7900
1589.125	7653
1590.678	7435
1592.23	7434
1593.782	7491
1595.334	7461
1596.886	7637
1598.438	7807
1599.989	7841
1601.54	7451
1603.091	7372
1604.642	7309
1606.192	7491
1607.742	7555
1609.292	7683
1610.842	7647
1612.391	7655
1613.941	7457
1615.49	7837
1617.038	7941
1618.587	7821
1620.135	7519
1621.684	7439
1623.231	7512
1624.779	7813
1626.327	7665
1627.874	7711
1629.421	7501
1630.968	7531
1632.514	7382
1634.06	7197
1635.606	7004
1637.152	6969
1638.698	7208
1640.243	7372
1641.788	7119
1643.333	7094
1644.878	6923
1646.422	6803
1647.967	6574
1649.511	6335
1651.054	6224
1652.598	6255
1654.141	5974
1655.684	5787
1657.227	5355
1658.77	5167
1660.312	4860
1661.854	4676
1663.396	4518
1664.937	4280
1666.479	4030
1668.02	3898
1669.561	3670
1671.102	3549
1672.642	3413
1674.182	3327
1675.722	3217
1677.262	3172
1678.801	3109
1680.341	3071
1681.88	2989
1683.418	2937
1684.957	2831
1686.495	2795
1688.033	2692
1689.571	2686
1691.109	2642
1692.646	2607
1694.183	2573
1695.72	2554
1697.257	2489
1698.793	2483
1700.329	2451
1701.865	2435
1703.401	2407
1704.936	2405
1706.471	2371
1708.006	2381
1709.541	2354
