# Supplementary material for: Exciton thermal radiation from macroscale membranes composed of chirality-sorted carbon nanotubes and its control
Source: Nat Commun. 2026 Jul 29;17:6967. doi: 10.1038/s41467-026-75711-4 (PMC13421534; doi:10.1038/s41467-026-75711-4)
Supplement: Supplementary file 4 — Source Data [file 41467_2026_75711_MOESM4_ESM.zip › Source data/Supplementary_Data_17_cooling_400K.txt]

Data from MK75SS02_2_cool_NIR_400K_sig_NQ51B19821__0__15.txt Node

Date: Mon Nov 17 15:26:21 JST 2025
User: ymlab
Spectrometer: NQ51B1982
Trigger mode: 0
Integration Time (sec): 1.000000E-1
Scans to average: 1
Nonlinearity correction enabled: false
Boxcar width: 0
Storing dark spectrum: false
XAxis mode: Wavelengths
Number of Pixels in Spectrum: 512
>>>>>Begin Spectral Data<<<<<
899.399	2836
901.024	2834
902.648	2895
904.273	2885
905.897	2938
907.522	2956
909.146	3000
910.77	2983
912.394	3057
914.018	3048
915.642	3129
917.265	3160
918.889	3236
920.512	3294
922.136	3445
923.759	3490
925.382	3613
927.005	3671
928.628	3773
930.251	3821
931.873	3892
933.496	3900
935.118	3967
936.74	4007
938.363	4079
939.985	4045
941.607	4142
943.228	4139
944.85	4224
946.472	4187
948.093	4271
949.715	4239
951.336	4310
952.957	4280
954.578	4334
956.199	4298
957.82	4367
959.44	4365
961.061	4415
962.681	4394
964.302	4459
965.922	4463
967.542	4539
969.162	4508
970.782	4539
972.401	4473
974.021	4504
975.64	4520
977.26	4537
978.879	4517
980.498	4518
982.117	4514
983.736	4537
985.355	4586
986.973	4579
988.592	4526
990.21	4547
991.828	4488
993.446	4532
995.064	4525
996.682	4525
998.3	4443
999.917	4477
1001.535	4434
1003.152	4431
1004.769	4345
1006.387	4402
1008.003	4270
1009.62	4285
1011.237	4225
1012.854	4191
1014.47	4121
1016.086	4126
1017.703	4025
1019.319	4014
1020.935	3957
1022.55	3951
1024.166	3880
1025.782	3834
1027.397	3732
1029.012	3715
1030.627	3607
1032.243	3599
1033.857	3545
1035.472	3535
1037.087	3453
1038.701	3423
1040.316	3402
1041.93	3422
1043.544	3349
1045.158	3327
1046.772	3265
1048.386	3295
1049.999	3255
1051.613	3265
1053.226	3226
1054.839	3239
1056.452	3188
1058.065	3234
1059.678	3204
1061.29	3248
1062.903	3219
1064.515	3259
1066.127	3214
1067.74	3281
1069.351	3289
1070.963	3352
1072.575	3363
1074.186	3434
1075.798	3417
1077.409	3523
1079.02	3522
1080.631	3567
1082.242	3518
1083.853	3654
1085.463	3647
1087.074	3686
1088.684	3723
1090.294	3853
1091.904	3907
1093.514	4047
1095.124	4115
1096.733	4178
1098.343	4166
1099.952	4264
1101.561	4316
1103.17	4484
1104.779	4491
1106.388	4618
1107.996	4608
1109.605	4688
1111.213	4659
1112.821	4806
1114.429	4885
1116.037	5039
1117.645	5117
1119.252	5223
1120.86	5213
1122.467	5421
1124.074	5315
1125.681	5402
1127.288	5508
1128.895	5567
1130.501	5631
1132.108	5793
1133.714	5822
1135.32	5967
1136.926	5890
1138.532	5992
1140.138	6014
1141.743	6104
1143.349	6069
1144.954	6229
1146.559	6139
1148.164	6268
1149.768	6223
1151.373	6331
1152.978	6221
1154.582	6287
1156.186	6420
1157.79	6488
1159.394	6490
1160.998	6397
1162.601	6350
1164.205	6525
1165.808	6524
1167.411	6569
1169.014	6421
1170.617	6555
1172.219	6645
1173.822	6589
1175.424	6543
1177.026	6773
1178.628	6575
1180.23	6598
1181.832	6452
1183.433	6584
1185.035	6692
1186.636	6762
1188.237	6580
1189.838	6536
1191.439	6603
1193.04	6741
1194.64	6639
1196.24	6613
1197.84	6586
1199.44	6729
1201.04	6774
1202.64	7049
1204.239	7135
1205.839	7093
1207.438	6849
1209.037	7039
1210.636	7144
1212.235	7211
1213.833	7000
1215.432	7128
1217.03	7034
1218.628	7178
1220.226	7151
1221.823	7191
1223.421	7279
1225.018	7612
1226.616	7362
1228.213	7327
1229.81	7172
1231.407	7445
1233.003	7484
1234.6	7565
1236.196	7331
1237.792	7443
1239.388	7469
1240.984	7572
1242.579	7269
1244.175	7212
1245.77	7466
1247.365	7812
1248.96	7826
1250.555	7647
1252.149	7580
1253.744	7807
1255.338	7762
1256.932	7855
1258.526	7899
1260.12	7980
1261.714	7806
1263.307	7647
1264.9	7498
1266.494	7759
1268.086	8176
1269.679	7981
1271.272	7886
1272.864	8226
1274.456	8258
1276.049	7973
1277.64	7722
1279.232	7754
1280.824	7901
1282.415	8053
1284.006	8009
1285.597	8176
1287.188	8097
1288.779	7967
1290.37	8015
1291.96	8031
1293.55	8027
1295.14	8223
1296.73	8052
1298.32	8303
1299.909	8357
1301.499	8415
1303.088	8176
1304.677	7978
1306.265	8097
1307.854	8357
1309.442	8378
1311.031	8610
1312.619	8425
1314.207	8389
1315.794	8228
1317.382	8383
1318.969	8278
1320.557	8385
1322.144	8281
1323.73	8407
1325.317	8578
1326.904	8458
1328.49	8506
1330.076	8463
1331.662	8418
1333.248	8846
1334.833	8831
1336.419	8902
1338.004	8628
1339.589	8653
1341.174	8681
1342.758	8697
1344.343	8707
1345.927	8879
1347.511	8675
1349.095	8731
1350.679	8371
1352.263	8136
1353.846	8077
1355.429	8106
1357.012	7999
1358.595	8207
1360.178	8210
1361.76	8099
1363.343	7805
1364.925	7786
1366.507	7900
1368.088	7710
1369.67	7803
1371.251	7566
1372.832	7617
1374.413	7759
1375.994	7949
1377.575	7787
1379.155	7919
1380.735	7814
1382.316	7404
1383.895	7142
1385.475	7020
1387.055	7502
1388.634	7528
1390.213	7412
1391.792	7474
1393.371	7741
1394.949	7276
1396.527	7618
1398.106	7113
1399.684	7221
1401.261	7486
1402.839	7337
1404.416	7614
1405.993	7568
1407.57	7538
1409.147	7912
1410.724	7570
1412.3	7376
1413.876	7894
1415.452	8255
1417.028	8099
1418.604	8557
1420.179	8286
1421.755	8101
1423.33	8239
1424.905	8251
1426.479	8095
1428.054	8303
1429.628	8414
1431.202	8418
1432.776	8205
1434.35	8062
1435.923	8049
1437.496	7872
1439.069	7918
1440.642	8093
1442.215	7994
1443.788	8078
1445.36	8423
1446.932	8454
1448.504	8098
1450.076	8073
1451.647	8176
1453.218	8269
1454.789	7870
1456.36	8011
1457.931	8221
1459.502	8413
1461.072	8311
1462.642	8350
1464.212	8111
1465.781	7877
1467.351	8208
1468.92	8322
1470.489	8369
1472.058	8255
1473.627	8057
1475.195	7989
1476.764	8133
1478.332	8366
1479.9	8128
1481.467	8211
1483.035	8114
1484.602	8176
1486.169	7946
1487.736	7842
1489.302	7608
1490.869	7508
1492.435	7610
1494.001	7730
1495.567	7921
1497.132	8698
1498.698	8255
1500.263	7884
1501.828	8078
1503.393	8120
1504.957	7798
1506.521	7628
1508.086	7599
1509.65	7910
1511.213	7940
1512.777	8123
1514.34	7779
1515.903	7639
1517.466	7654
1519.029	7832
1520.591	7684
1522.153	7590
1523.715	7690
1525.277	8118
1526.839	8110
1528.4	7981
1529.961	7780
1531.522	7778
1533.083	7662
1534.643	7796
1536.204	7799
1537.764	7662
1539.324	7900
1540.883	7999
1542.443	7752
1544.002	7663
1545.561	7586
1547.12	7499
1548.679	7523
1550.237	7535
1551.795	7365
1553.353	7555
1554.911	7665
1556.468	7954
1558.026	7737
1559.583	7727
1561.139	7455
1562.696	7413
1564.252	7151
1565.809	7099
1567.365	7432
1568.92	7654
1570.476	7278
1572.031	7283
1573.586	7462
1575.141	7798
1576.696	7575
1578.25	7330
1579.805	7286
1581.359	7835
1582.912	7445
1584.466	7455
1586.019	7235
1587.572	7174
1589.125	6938
1590.678	7110
1592.23	7290
1593.782	7355
1595.334	7210
1596.886	7082
1598.438	6971
1599.989	7077
1601.54	6963
1603.091	7080
1604.642	7171
1606.192	7084
1607.742	7174
1609.292	6867
1610.842	6623
1612.391	6671
1613.941	6529
1615.49	6638
1617.038	6869
1618.587	7092
1620.135	7265
1621.684	7414
1623.231	7167
1624.779	7333
1626.327	6938
1627.874	6633
1629.421	6393
1630.968	6252
1632.514	6187
1634.06	6344
1635.606	6234
1637.152	6265
1638.698	6329
1640.243	6589
1641.788	6479
1643.333	6445
1644.878	6247
1646.422	6278
1647.967	6183
1649.511	6004
1651.054	5743
1652.598	5683
1654.141	5415
1655.684	5279
1657.227	4987
1658.77	4861
1660.312	4642
1661.854	4343
1663.396	4219
1664.937	4075
1666.479	3847
1668.02	3715
1669.561	3524
1671.102	3461
1672.642	3317
1674.182	3260
1675.722	3165
1677.262	3060
1678.801	2952
1680.341	2909
1681.88	2830
1683.418	2806
1684.957	2751
1686.495	2711
1688.033	2650
1689.571	2619
1691.109	2563
1692.646	2555
1694.183	2511
1695.72	2495
1697.257	2459
1698.793	2455
1700.329	2415
1701.865	2405
1703.401	2375
1704.936	2361
1706.471	2349
1708.006	2331
1709.541	2322
