# Supplementary material for: Exciton thermal radiation from macroscale membranes composed of chirality-sorted carbon nanotubes and its control
Source: Nat Commun. 2026 Jul 29;17:6967. doi: 10.1038/s41467-026-75711-4 (PMC13421534; doi:10.1038/s41467-026-75711-4)
Supplement: Supplementary file 4 — Source Data [file 41467_2026_75711_MOESM4_ESM.zip › Source data/Supplementary_Data_8_heating_400K_bg.txt]

Data from AT069_NQ51B19821__3__13-34-57-698.txt Node

Date: Wed Sep 25 13:34:57 JST 2024
User: ymlab
Spectrometer: NQ51B1982
Trigger mode: 0
Integration Time (sec): 8.000000E-2
Scans to average: 100
Nonlinearity correction enabled: false
Boxcar width: 0
Storing dark spectrum: false
XAxis mode: Wavelengths
Number of Pixels in Spectrum: 512
>>>>>Begin Spectral Data<<<<<
899.399	2172.61
901.024	2144.82
902.648	2181.23
904.273	2158.15
905.897	2176.79
907.522	2169.03
909.146	2179.42
910.77	2153.82
912.394	2176.1
914.018	2161.63
915.642	2179.46
917.265	2156.9
918.889	2175.43
920.512	2162.95
922.136	2183.24
923.759	2156.08
925.382	2180.76
927.005	2160.06
928.628	2175.04
930.251	2165.37
931.873	2181.73
933.496	2161.07
935.118	2186.95
936.74	2161.37
938.363	2185.61
939.985	2165.56
941.607	2181.47
943.228	2172.18
944.85	2185.07
946.472	2155.83
948.093	2182.07
949.715	2156.41
951.336	2190.79
952.957	2163.6
954.578	2180.2
956.199	2153.32
957.82	2180.88
959.44	2159.11
961.061	2175.83
962.681	2162.97
964.302	2183.51
965.922	2161.6
967.542	2187.76
969.162	2187.44
970.782	2181.79
972.401	2163.23
974.021	2179.42
975.64	2162.5
977.26	2178.15
978.879	2153.94
980.498	2176.86
982.117	2158.5
983.736	2178.8
985.355	2167.76
986.973	2179.29
988.592	2158.46
990.21	2170.91
991.828	2159.16
993.446	2177.29
995.064	2159.81
996.682	2172.64
998.3	2159.44
999.917	2173.94
1001.535	2152.58
1003.152	2180.83
1004.769	2151.21
1006.387	2177.68
1008.003	2152.98
1009.62	2177.45
1011.237	2165.46
1012.854	2176.51
1014.47	2161.35
1016.086	2178.87
1017.703	2148.86
1019.319	2179.05
1020.935	2164.19
1022.55	2179.38
1024.166	2159.15
1025.782	2167.38
1027.397	2154.62
1029.012	2177.33
1030.627	2161.47
1032.243	2174.31
1033.857	2157.57
1035.472	2169.59
1037.087	2156.25
1038.701	2172.15
1040.316	2163.81
1041.93	2174.2
1043.544	2157.26
1045.158	2168.84
1046.772	2154.8
1048.386	2178.05
1049.999	2159.79
1051.613	2169.52
1053.226	2155.35
1054.839	2181.35
1056.452	2143.76
1058.065	2177.2
1059.678	2150.16
1061.29	2174.24
1062.903	2146.71
1064.515	2180.07
1066.127	2150.3
1067.74	2169.31
1069.351	2152.84
1070.963	2173.93
1072.575	2154.68
1074.186	2168.52
1075.798	2158.28
1077.409	2175.98
1079.02	2150.46
1080.631	2169.8
1082.242	2142.34
1083.853	2170.64
1085.463	2150.39
1087.074	2168.06
1088.684	2152.43
1090.294	2169.68
1091.904	2145.51
1093.514	2169.16
1095.124	2156.01
1096.733	2171.04
1098.343	2145.72
1099.952	2169.73
1101.561	2149.5
1103.17	2172.11
1104.779	2151.46
1106.388	2176.84
1107.996	2146.05
1109.605	2169.72
1111.213	2148.83
1112.821	2166.83
1114.429	2152.44
1116.037	2165.82
1117.645	2151.41
1119.252	2169.14
1120.86	2146.26
1122.467	2167.95
1124.074	2148.99
1125.681	2181.28
1127.288	2162.36
1128.895	2181.15
1130.501	2153.81
1132.108	2169.9
1133.714	2147.76
1135.32	2175.32
1136.926	2151.41
1138.532	2171.8
1140.138	2147.33
1141.743	2166.76
1143.349	2146.77
1144.954	2184.37
1146.559	2161.4
1148.164	2166.7
1149.768	2146.83
1151.373	2184.99
1152.978	2147.09
1154.582	2166.86
1156.186	2142.04
1157.79	2168.8
1159.394	2156.48
1160.998	2171.94
1162.601	2154.12
1164.205	2172.92
1165.808	2153.88
1167.411	2156.7
1169.014	2159.66
1170.617	2178.3
1172.219	2143.34
1173.822	2172.06
1175.424	2152.72
1177.026	2186.89
1178.628	2152.27
1180.23	2164.1
1181.832	2151.57
1183.433	2177.21
1185.035	2149.04
1186.636	2174.62
1188.237	2149.35
1189.838	2166.39
1191.439	2163.27
1193.04	2165.8
1194.64	2162.54
1196.24	2156.57
1197.84	2149.38
1199.44	2172.5
1201.04	2150.98
1202.64	2178.13
1204.239	2149.38
1205.839	2171.22
1207.438	2151.48
1209.037	2168.62
1210.636	2159.17
1212.235	2170.4
1213.833	2140.43
1215.432	2175.36
1217.03	2143.67
1218.628	2171.35
1220.226	2142.3
1221.823	2171.73
1223.421	2146.09
1225.018	2162.43
1226.616	2147.6
1228.213	2162.87
1229.81	2146.33
1231.407	2176.04
1233.003	2146.08
1234.6	2175.08
1236.196	2151.5
1237.792	2164.98
1239.388	2141.83
1240.984	2167.52
1242.579	2139.18
1244.175	2172.92
1245.77	2146.52
1247.365	2167.72
1248.96	2144.43
1250.555	2169.15
1252.149	2147.67
1253.744	2166.76
1255.338	2139.68
1256.932	2163.26
1258.526	2145.21
1260.12	2164.42
1261.714	2147.57
1263.307	2173.63
1264.9	2145.65
1266.494	2163.52
1268.086	2147.34
1269.679	2160.74
1271.272	2142.24
1272.864	2163.99
1274.456	2145.69
1276.049	2161.94
1277.64	2145.1
1279.232	2167.67
1280.824	2137.87
1282.415	2162.85
1284.006	2157.75
1285.597	2163.04
1287.188	2139.28
1288.779	2162.87
1290.37	2140.01
1291.96	2164.59
1293.55	2141.85
1295.14	2165.15
1296.73	2133.23
1298.32	2165.68
1299.909	2153.54
1301.499	2154.42
1303.088	2146.73
1304.677	2167.26
1306.265	2136.24
1307.854	2162.91
1309.442	2141.46
1311.031	2161.51
1312.619	2142.99
1314.207	2156.72
1315.794	2141.44
1317.382	2160.29
1318.969	2145.18
1320.557	2162.24
1322.144	2139.33
1323.73	2158.6
1325.317	2142.89
1326.904	2160.15
1328.49	2134.63
1330.076	2165.79
1331.662	2140.77
1333.248	2160.17
1334.833	2161.38
1336.419	2166.4
1338.004	2138.35
1339.589	2158.57
1341.174	2144.54
1342.758	2166.7
1344.343	2130.29
1345.927	2169.85
1347.511	2135.2
1349.095	2154.53
1350.679	2134.42
1352.263	2156.99
1353.846	2140.16
1355.429	2167.93
1357.012	2136.25
1358.595	2155.13
1360.178	2132.59
1361.76	2156.37
1363.343	2142.09
1364.925	2157.99
1366.507	2143.6
1368.088	2156.41
1369.67	2135.14
1371.251	2155.13
1372.832	2133.26
1374.413	2153.3
1375.994	2145.99
1377.575	2156.95
1379.155	2140.68
1380.735	2148.27
1382.316	2132.14
1383.895	2161.66
1385.475	2141.25
1387.055	2163.45
1388.634	2140.49
1390.213	2156.02
1391.792	2141.11
1393.371	2162.94
1394.949	2153.62
1396.527	2159.63
1398.106	2145.3
1399.684	2159.52
1401.261	2143.02
1402.839	2155.07
1404.416	2141.41
1405.993	2156.73
1407.57	2144.95
1409.147	2154.71
1410.724	2137.12
1412.3	2156.42
1413.876	2135.98
1415.452	2148.95
1417.028	2153.82
1418.604	2168.35
1420.179	2144.57
1421.755	2156.25
1423.33	2141.24
1424.905	2156.67
1426.479	2144.66
1428.054	2154.59
1429.628	2136.22
1431.202	2153.55
1432.776	2138.77
1434.35	2158.59
1435.923	2142.29
1437.496	2159.62
1439.069	2135.12
1440.642	2161.63
1442.215	2137.41
1443.788	2151.88
1445.36	2148.16
1446.932	2161.15
1448.504	2135.34
1450.076	2143.61
1451.647	2144.09
1453.218	2163.46
1454.789	2144.7
1456.36	2157.81
1457.931	2141.56
1459.502	2148.68
1461.072	2141.5
1462.642	2162.12
1464.212	2137.4
1465.781	2159.57
1467.351	2154.73
1468.92	2151.93
1470.489	2141.82
1472.058	2162.32
1473.627	2132.34
1475.195	2141.55
1476.764	2134.78
1478.332	2154.99
1479.9	2137.47
1481.467	2154.94
1483.035	2140.69
1484.602	2163.09
1486.169	2151.61
1487.736	2162.98
1489.302	2125.53
1490.869	2141.44
1492.435	2132.97
1494.001	2149.17
1495.567	2133.08
1497.132	2149.97
1498.698	2140.49
1500.263	2158.44
1501.828	2138.19
1503.393	2153.6
1504.957	2139.73
1506.521	2150.03
1508.086	2125.48
1509.65	2156.19
1511.213	2135.95
1512.777	2159.91
1514.34	2127.46
1515.903	2140.5
1517.466	2131.46
1519.029	2153.13
1520.591	2138.64
1522.153	2153.23
1523.715	2127.62
1525.277	2143.97
1526.839	2130.67
1528.4	2142.06
1529.961	2136.65
1531.522	2152.91
1533.083	2137.87
1534.643	2149.71
1536.204	2137.63
1537.764	2163.85
1539.324	2133.12
1540.883	2147.16
1542.443	2141
1544.002	2150.18
1545.561	2134.08
1547.12	2166.87
1548.679	2126.65
1550.237	2145.03
1551.795	2129.86
1553.353	2155.75
1554.911	2140.18
1556.468	2154.51
1558.026	2134.87
1559.583	2142.65
1561.139	2142.13
1562.696	2153.65
1564.252	2130.39
1565.809	2145.7
1567.365	2136.73
1568.92	2146.59
1570.476	2138.31
1572.031	2159.3
1573.586	2130.72
1575.141	2148.32
1576.696	2159.08
1578.25	2153.75
1579.805	2137.67
1581.359	2145.37
1582.912	2144.49
1584.466	2156.72
1586.019	2128.06
1587.572	2166.29
1589.125	2129.96
1590.678	2150.33
1592.23	2136.69
1593.782	2145.11
1595.334	2134.01
1596.886	2147.36
1598.438	2142.91
1599.989	2141.67
1601.54	2138.27
1603.091	2140.56
1604.642	2132.14
1606.192	2149.12
1607.742	2159.51
1609.292	2147.4
1610.842	2147.13
1612.391	2151.18
1613.941	2133.58
1615.49	2151.91
1617.038	2144.89
1618.587	2148.71
1620.135	2134.05
1621.684	2144.61
1623.231	2118.59
1624.779	2145.76
1626.327	2137.16
1627.874	2147.45
1629.421	2125.49
1630.968	2150.15
1632.514	2139.64
1634.06	2137.38
1635.606	2136.75
1637.152	2143.19
1638.698	2126.25
1640.243	2141.08
1641.788	2129.67
1643.333	2140.27
1644.878	2137.79
1646.422	2147.7
1647.967	2127.32
1649.511	2136.34
1651.054	2136.4
1652.598	2146.06
1654.141	2130.46
1655.684	2136.96
1657.227	2121.78
1658.77	2147.67
1660.312	2114.93
1661.854	2133.78
1663.396	2121.44
1664.937	2147.74
1666.479	2135.46
1668.02	2143.16
1669.561	2127.33
1671.102	2127.98
1672.642	2137.84
1674.182	2142.24
1675.722	2141.1
1677.262	2134.96
1678.801	2127.88
1680.341	2145.39
1681.88	2140.79
1683.418	2136.24
1684.957	2130.23
1686.495	2150.58
1688.033	2136.59
1689.571	2146.12
1691.109	2137.26
1692.646	2134.8
1694.183	2131.36
1695.72	2130.36
1697.257	2124.46
1698.793	2128.16
1700.329	2126.41
1701.865	2134.23
1703.401	2120.23
1704.936	2128.57
1706.471	2129.86
1708.006	2126.1
1709.541	2129.17
