# Supplementary material for: Exciton thermal radiation from macroscale membranes composed of chirality-sorted carbon nanotubes and its control
Source: Nat Commun. 2026 Jul 29;17:6967. doi: 10.1038/s41467-026-75711-4 (PMC13421534; doi:10.1038/s41467-026-75711-4)
Supplement: Supplementary file 4 — Source Data [file 41467_2026_75711_MOESM4_ESM.zip › Source data/Supplementary_Data_17_haeting_450K_bg.txt]

Data from MK75SS02_2_NIR_450K_sig_bg_NQ51B19821__0__58.txt Node

Date: Mon Nov 17 13:06:36 JST 2025
User: ymlab
Spectrometer: NQ51B1982
Trigger mode: 0
Integration Time (sec): 1.000000E-1
Scans to average: 1
Nonlinearity correction enabled: false
Boxcar width: 0
Storing dark spectrum: false
XAxis mode: Wavelengths
Number of Pixels in Spectrum: 512
>>>>>Begin Spectral Data<<<<<
899.399	2168
901.024	2137
902.648	2175
904.273	2146
905.897	2170
907.522	2157
909.146	2173
910.77	2143
912.394	2168
914.018	2151
915.642	2180
917.265	2146
918.889	2168
920.512	2155
922.136	2181
923.759	2146
925.382	2183
927.005	2143
928.628	2181
930.251	2145
931.873	2181
933.496	2140
935.118	2183
936.74	2142
938.363	2183
939.985	2153
941.607	2175
943.228	2161
944.85	2182
946.472	2142
948.093	2180
949.715	2148
951.336	2191
952.957	2147
954.578	2186
956.199	2127
957.82	2184
959.44	2140
961.061	2175
962.681	2153
964.302	2182
965.922	2152
967.542	2184
969.162	2180
970.782	2179
972.401	2156
974.021	2182
975.64	2152
977.26	2170
978.879	2156
980.498	2167
982.117	2152
983.736	2168
985.355	2158
986.973	2169
988.592	2146
990.21	2169
991.828	2147
993.446	2175
995.064	2154
996.682	2173
998.3	2148
999.917	2170
1001.535	2141
1003.152	2175
1004.769	2152
1006.387	2167
1008.003	2145
1009.62	2173
1011.237	2155
1012.854	2171
1014.47	2154
1016.086	2179
1017.703	2136
1019.319	2174
1020.935	2153
1022.55	2179
1024.166	2154
1025.782	2168
1027.397	2143
1029.012	2184
1030.627	2143
1032.243	2180
1033.857	2143
1035.472	2173
1037.087	2145
1038.701	2172
1040.316	2155
1041.93	2170
1043.544	2147
1045.158	2170
1046.772	2150
1048.386	2178
1049.999	2156
1051.613	2169
1053.226	2136
1054.839	2190
1056.452	2124
1058.065	2181
1059.678	2138
1061.29	2168
1062.903	2140
1064.515	2182
1066.127	2140
1067.74	2169
1069.351	2143
1070.963	2173
1072.575	2147
1074.186	2168
1075.798	2153
1077.409	2170
1079.02	2153
1080.631	2159
1082.242	2143
1083.853	2161
1085.463	2147
1087.074	2154
1088.684	2141
1090.294	2170
1091.904	2133
1093.514	2165
1095.124	2147
1096.733	2172
1098.343	2138
1099.952	2166
1101.561	2141
1103.17	2162
1104.779	2151
1106.388	2169
1107.996	2134
1109.605	2164
1111.213	2139
1112.821	2161
1114.429	2143
1116.037	2163
1117.645	2142
1119.252	2161
1120.86	2142
1122.467	2168
1124.074	2142
1125.681	2178
1127.288	2155
1128.895	2181
1130.501	2133
1132.108	2168
1133.714	2135
1135.32	2174
1136.926	2138
1138.532	2169
1140.138	2141
1141.743	2159
1143.349	2133
1144.954	2181
1146.559	2149
1148.164	2169
1149.768	2139
1151.373	2180
1152.978	2127
1154.582	2172
1156.186	2122
1157.79	2179
1159.394	2139
1160.998	2170
1162.601	2139
1164.205	2170
1165.808	2144
1167.411	2153
1169.014	2144
1170.617	2175
1172.219	2135
1173.822	2171
1175.424	2139
1177.026	2182
1178.628	2147
1180.23	2154
1181.832	2149
1183.433	2168
1185.035	2146
1186.636	2168
1188.237	2138
1189.838	2167
1191.439	2153
1193.04	2159
1194.64	2151
1196.24	2154
1197.84	2133
1199.44	2174
1201.04	2136
1202.64	2176
1204.239	2133
1205.839	2165
1207.438	2135
1209.037	2172
1210.636	2145
1212.235	2164
1213.833	2129
1215.432	2175
1217.03	2136
1218.628	2167
1220.226	2137
1221.823	2173
1223.421	2140
1225.018	2159
1226.616	2142
1228.213	2165
1229.81	2127
1231.407	2179
1233.003	2130
1234.6	2175
1236.196	2139
1237.792	2153
1239.388	2132
1240.984	2168
1242.579	2132
1244.175	2168
1245.77	2135
1247.365	2165
1248.96	2138
1250.555	2168
1252.149	2129
1253.744	2171
1255.338	2120
1256.932	2174
1258.526	2127
1260.12	2167
1261.714	2136
1263.307	2169
1264.9	2138
1266.494	2159
1268.086	2138
1269.679	2158
1271.272	2136
1272.864	2162
1274.456	2137
1276.049	2159
1277.64	2127
1279.232	2163
1280.824	2127
1282.415	2155
1284.006	2143
1285.597	2153
1287.188	2136
1288.779	2158
1290.37	2127
1291.96	2162
1293.55	2135
1295.14	2170
1296.73	2118
1298.32	2169
1299.909	2147
1301.499	2151
1303.088	2142
1304.677	2157
1306.265	2136
1307.854	2154
1309.442	2131
1311.031	2158
1312.619	2133
1314.207	2159
1315.794	2137
1317.382	2158
1318.969	2136
1320.557	2162
1322.144	2130
1323.73	2159
1325.317	2122
1326.904	2159
1328.49	2119
1330.076	2163
1331.662	2124
1333.248	2151
1334.833	2149
1336.419	2166
1338.004	2128
1339.589	2155
1341.174	2137
1342.758	2163
1344.343	2123
1345.927	2170
1347.511	2124
1349.095	2155
1350.679	2113
1352.263	2165
1353.846	2121
1355.429	2167
1357.012	2119
1358.595	2146
1360.178	2120
1361.76	2155
1363.343	2129
1364.925	2154
1366.507	2133
1368.088	2156
1369.67	2120
1371.251	2156
1372.832	2125
1374.413	2150
1375.994	2142
1377.575	2146
1379.155	2130
1380.735	2139
1382.316	2120
1383.895	2152
1385.475	2127
1387.055	2153
1388.634	2134
1390.213	2146
1391.792	2125
1393.371	2159
1394.949	2138
1396.527	2157
1398.106	2136
1399.684	2159
1401.261	2129
1402.839	2150
1404.416	2123
1405.993	2159
1407.57	2127
1409.147	2155
1410.724	2121
1412.3	2156
1413.876	2123
1415.452	2147
1417.028	2140
1418.604	2163
1420.179	2134
1421.755	2151
1423.33	2133
1424.905	2147
1426.479	2136
1428.054	2143
1429.628	2133
1431.202	2143
1432.776	2132
1434.35	2153
1435.923	2131
1437.496	2159
1439.069	2128
1440.642	2155
1442.215	2127
1443.788	2151
1445.36	2142
1446.932	2159
1448.504	2121
1450.076	2132
1451.647	2140
1453.218	2153
1454.789	2145
1456.36	2147
1457.931	2133
1459.502	2150
1461.072	2134
1462.642	2165
1464.212	2129
1465.781	2159
1467.351	2143
1468.92	2152
1470.489	2136
1472.058	2161
1473.627	2127
1475.195	2147
1476.764	2118
1478.332	2148
1479.9	2126
1481.467	2151
1483.035	2130
1484.602	2164
1486.169	2146
1487.736	2159
1489.302	2118
1490.869	2141
1492.435	2129
1494.001	2146
1495.567	2121
1497.132	2153
1498.698	2121
1500.263	2164
1501.828	2121
1503.393	2157
1504.957	2123
1506.521	2151
1508.086	2117
1509.65	2159
1511.213	2127
1512.777	2155
1514.34	2123
1515.903	2136
1517.466	2120
1519.029	2151
1520.591	2133
1522.153	2159
1523.715	2109
1525.277	2143
1526.839	2111
1528.4	2152
1529.961	2118
1531.522	2153
1533.083	2126
1534.643	2149
1536.204	2129
1537.764	2159
1539.324	2120
1540.883	2146
1542.443	2134
1544.002	2143
1545.561	2126
1547.12	2157
1548.679	2122
1550.237	2131
1551.795	2124
1553.353	2149
1554.911	2127
1556.468	2154
1558.026	2127
1559.583	2139
1561.139	2133
1562.696	2157
1564.252	2120
1565.809	2143
1567.365	2131
1568.92	2143
1570.476	2119
1572.031	2167
1573.586	2112
1575.141	2147
1576.696	2139
1578.25	2157
1579.805	2122
1581.359	2143
1582.912	2134
1584.466	2154
1586.019	2120
1587.572	2159
1589.125	2122
1590.678	2150
1592.23	2127
1593.782	2143
1595.334	2124
1596.886	2135
1598.438	2142
1599.989	2127
1601.54	2138
1603.091	2127
1604.642	2122
1606.192	2149
1607.742	2154
1609.292	2143
1610.842	2139
1612.391	2152
1613.941	2127
1615.49	2149
1617.038	2138
1618.587	2143
1620.135	2125
1621.684	2149
1623.231	2105
1624.779	2145
1626.327	2125
1627.874	2141
1629.421	2113
1630.968	2147
1632.514	2133
1634.06	2138
1635.606	2127
1637.152	2139
1638.698	2120
1640.243	2139
1641.788	2125
1643.333	2143
1644.878	2132
1646.422	2134
1647.967	2127
1649.511	2127
1651.054	2135
1652.598	2139
1654.141	2126
1655.684	2131
1657.227	2112
1658.77	2153
1660.312	2106
1661.854	2131
1663.396	2115
1664.937	2143
1666.479	2123
1668.02	2140
1669.561	2120
1671.102	2116
1672.642	2140
1674.182	2135
1675.722	2137
1677.262	2123
1678.801	2123
1680.341	2139
1681.88	2132
1683.418	2138
1684.957	2120
1686.495	2148
1688.033	2134
1689.571	2149
1691.109	2127
1692.646	2136
1694.183	2123
1695.72	2127
1697.257	2111
1698.793	2133
1700.329	2109
1701.865	2136
1703.401	2105
1704.936	2121
1706.471	2121
1708.006	2125
1709.541	2118
