# Supplementary material for: Exciton thermal radiation from macroscale membranes composed of chirality-sorted carbon nanotubes and its control
Source: Nat Commun. 2026 Jul 29;17:6967. doi: 10.1038/s41467-026-75711-4 (PMC13421534; doi:10.1038/s41467-026-75711-4)
Supplement: Supplementary file 4 — Source Data [file 41467_2026_75711_MOESM4_ESM.zip › Source data/Supplementary_Data_7_cooling_650K_bg.txt]

Data from AT069_NQ51B19821__30__18-30-02-671.txt Node

Date: Tue Sep 24 18:30:02 JST 2024
User: ymlab
Spectrometer: NQ51B1982
Trigger mode: 0
Integration Time (sec): 8.000000E-2
Scans to average: 100
Nonlinearity correction enabled: false
Boxcar width: 0
Storing dark spectrum: false
XAxis mode: Wavelengths
Number of Pixels in Spectrum: 512
>>>>>Begin Spectral Data<<<<<
899.399	2174.63
901.024	2146.37
902.648	2182.58
904.273	2160.79
905.897	2178.95
907.522	2171.04
909.146	2181.26
910.77	2156.19
912.394	2177.82
914.018	2163.54
915.642	2180.88
917.265	2158.69
918.889	2177.05
920.512	2163.98
922.136	2183.16
923.759	2156.46
925.382	2183.14
927.005	2161.22
928.628	2178.5
930.251	2167.48
931.873	2184.12
933.496	2163.2
935.118	2188.71
936.74	2163.84
938.363	2186.33
939.985	2167.67
941.607	2182.63
943.228	2173.9
944.85	2186.18
946.472	2156.58
948.093	2183.55
949.715	2157.86
951.336	2191.79
952.957	2165.69
954.578	2183.36
956.199	2155.15
957.82	2184.47
959.44	2160.37
961.061	2179.29
962.681	2165.43
964.302	2184.99
965.922	2164.16
967.542	2188.61
969.162	2188.29
970.782	2183.61
972.401	2164.66
974.021	2181.66
975.64	2165.05
977.26	2180.47
978.879	2155.39
980.498	2179.83
982.117	2159.87
983.736	2181.84
985.355	2169.15
986.973	2182.39
988.592	2160.79
990.21	2173.56
991.828	2160.79
993.446	2180.58
995.064	2160.69
996.682	2175.58
998.3	2160.57
999.917	2176.87
1001.535	2153.37
1003.152	2184.81
1004.769	2153.32
1006.387	2180.96
1008.003	2155.7
1009.62	2179.6
1011.237	2169.13
1012.854	2178.29
1014.47	2164.02
1016.086	2181.94
1017.703	2150.78
1019.319	2181.52
1020.935	2165.95
1022.55	2183.53
1024.166	2160.66
1025.782	2171.32
1027.397	2156.54
1029.012	2181.32
1030.627	2165.46
1032.243	2177.87
1033.857	2160.99
1035.472	2173.43
1037.087	2158.77
1038.701	2176.22
1040.316	2165.7
1041.93	2177.48
1043.544	2159.41
1045.158	2171.61
1046.772	2156.57
1048.386	2181.4
1049.999	2161.97
1051.613	2173.87
1053.226	2157.5
1054.839	2185.68
1056.452	2148.25
1058.065	2180.34
1059.678	2153.89
1061.29	2177.48
1062.903	2150.74
1064.515	2184.32
1066.127	2153.36
1067.74	2172.62
1069.351	2156.92
1070.963	2177.08
1072.575	2158.32
1074.186	2171.96
1075.798	2162.18
1077.409	2179.96
1079.02	2154.91
1080.631	2173.29
1082.242	2147.13
1083.853	2174.4
1085.463	2155.21
1087.074	2173.87
1088.684	2156.84
1090.294	2174.43
1091.904	2148.55
1093.514	2172.86
1095.124	2159.29
1096.733	2175.52
1098.343	2149.47
1099.952	2173.2
1101.561	2153.47
1103.17	2176.58
1104.779	2156.72
1106.388	2180.53
1107.996	2151.46
1109.605	2174.39
1111.213	2152.75
1112.821	2172.45
1114.429	2157.15
1116.037	2170.58
1117.645	2155.45
1119.252	2172.47
1120.86	2150.09
1122.467	2173.08
1124.074	2153.31
1125.681	2185.21
1127.288	2166.45
1128.895	2186.62
1130.501	2158.87
1132.108	2175.43
1133.714	2153.05
1135.32	2181.28
1136.926	2156.34
1138.532	2175.72
1140.138	2154.1
1141.743	2170.7
1143.349	2152.49
1144.954	2188.76
1146.559	2166.44
1148.164	2171.89
1149.768	2152.75
1151.373	2190.64
1152.978	2152.49
1154.582	2172.83
1156.186	2149.34
1157.79	2174.03
1159.394	2163.4
1160.998	2177.45
1162.601	2159.54
1164.205	2178.51
1165.808	2159.41
1167.411	2163.87
1169.014	2165.12
1170.617	2185.03
1172.219	2149.65
1173.822	2178.43
1175.424	2159.13
1177.026	2195
1178.628	2159.03
1180.23	2171.57
1181.832	2159.3
1183.433	2185.38
1185.035	2156.58
1186.636	2182.69
1188.237	2156.77
1189.838	2174.12
1191.439	2170.48
1193.04	2174.06
1194.64	2170.48
1196.24	2164.25
1197.84	2157.46
1199.44	2180.33
1201.04	2159.92
1202.64	2187.82
1204.239	2157.23
1205.839	2179.93
1207.438	2160.21
1209.037	2178.7
1210.636	2167.81
1212.235	2178.47
1213.833	2150.25
1215.432	2183.15
1217.03	2153.36
1218.628	2179.64
1220.226	2151.72
1221.823	2181.23
1223.421	2154.84
1225.018	2173.55
1226.616	2157.09
1228.213	2173.07
1229.81	2155.62
1231.407	2185.98
1233.003	2156.69
1234.6	2184.98
1236.196	2161.9
1237.792	2174.65
1239.388	2152.47
1240.984	2177.14
1242.579	2148.72
1244.175	2182.45
1245.77	2156.8
1247.365	2177.68
1248.96	2155.06
1250.555	2180.69
1252.149	2158.35
1253.744	2177.76
1255.338	2151.06
1256.932	2174.12
1258.526	2157.37
1260.12	2175.2
1261.714	2159.83
1263.307	2183.22
1264.9	2156.44
1266.494	2174.84
1268.086	2158.61
1269.679	2172.26
1271.272	2152.81
1272.864	2177.09
1274.456	2157.07
1276.049	2174.61
1277.64	2157.08
1279.232	2181.37
1280.824	2149.28
1282.415	2175.16
1284.006	2170.42
1285.597	2175.28
1287.188	2151.14
1288.779	2176.46
1290.37	2152.57
1291.96	2178.15
1293.55	2153.57
1295.14	2177.7
1296.73	2146.1
1298.32	2178.88
1299.909	2167.56
1301.499	2168.82
1303.088	2161.48
1304.677	2180.24
1306.265	2150.65
1307.854	2176.84
1309.442	2156.31
1311.031	2176.81
1312.619	2158.13
1314.207	2171.64
1315.794	2157.14
1317.382	2174.5
1318.969	2160.96
1320.557	2176.6
1322.144	2154.87
1323.73	2174.01
1325.317	2159.09
1326.904	2176.44
1328.49	2150.4
1330.076	2182.14
1331.662	2155.81
1333.248	2177.16
1334.833	2176.52
1336.419	2183.21
1338.004	2155.46
1339.589	2175.69
1341.174	2161.07
1342.758	2183.21
1344.343	2148.23
1345.927	2187.27
1347.511	2153.19
1349.095	2171.84
1350.679	2153.48
1352.263	2174.99
1353.846	2159.41
1355.429	2185.22
1357.012	2154.14
1358.595	2173.8
1360.178	2149.79
1361.76	2175.2
1363.343	2159.28
1364.925	2177.09
1366.507	2161.37
1368.088	2176.42
1369.67	2153.74
1371.251	2174.72
1372.832	2153.1
1374.413	2173.37
1375.994	2166.02
1377.575	2177.28
1379.155	2161.3
1380.735	2166.46
1382.316	2151.73
1383.895	2179.79
1385.475	2161.34
1387.055	2182.95
1388.634	2160.02
1390.213	2176.89
1391.792	2160.79
1393.371	2182.55
1394.949	2173.78
1396.527	2179.79
1398.106	2166.05
1399.684	2181.17
1401.261	2163.95
1402.839	2177.81
1404.416	2163.19
1405.993	2180.22
1407.57	2166.63
1409.147	2177.21
1410.724	2160.27
1412.3	2180.32
1413.876	2160.23
1415.452	2173.59
1417.028	2178.69
1418.604	2192
1420.179	2170.11
1421.755	2180.97
1423.33	2167.47
1424.905	2182.25
1426.479	2172.07
1428.054	2180.39
1429.628	2163.87
1431.202	2180.7
1432.776	2165.15
1434.35	2186.92
1435.923	2169.11
1437.496	2187.25
1439.069	2162.32
1440.642	2191.32
1442.215	2164.38
1443.788	2181.42
1445.36	2176.57
1446.932	2190.94
1448.504	2165.5
1450.076	2174.17
1451.647	2173.86
1453.218	2194.19
1454.789	2175.74
1456.36	2188.91
1457.931	2171.66
1459.502	2179.91
1461.072	2173.72
1462.642	2193.15
1464.212	2169.5
1465.781	2191.35
1467.351	2187.23
1468.92	2183.2
1470.489	2175.81
1472.058	2194.38
1473.627	2166.84
1475.195	2176.72
1476.764	2169.04
1478.332	2189.39
1479.9	2172.36
1481.467	2189.94
1483.035	2176.06
1484.602	2197.85
1486.169	2187.2
1487.736	2198.67
1489.302	2162.51
1490.869	2176.88
1492.435	2170.25
1494.001	2186.18
1495.567	2170.88
1497.132	2187.15
1498.698	2178.36
1500.263	2196.56
1501.828	2175.49
1503.393	2192.92
1504.957	2177.94
1506.521	2189.13
1508.086	2164.88
1509.65	2195.28
1511.213	2176.22
1512.777	2199.5
1514.34	2167.98
1515.903	2180.87
1517.466	2171.63
1519.029	2194.04
1520.591	2179.97
1522.153	2195.19
1523.715	2171.18
1525.277	2186.55
1526.839	2174.05
1528.4	2185.68
1529.961	2179.76
1531.522	2197.04
1533.083	2180.2
1534.643	2193.76
1536.204	2180.89
1537.764	2207.12
1539.324	2178.61
1540.883	2191.77
1542.443	2187.8
1544.002	2194.68
1545.561	2180.16
1547.12	2213.8
1548.679	2173.42
1550.237	2192.72
1551.795	2177.5
1553.353	2202.85
1554.911	2187.82
1556.468	2202.76
1558.026	2181.48
1559.583	2191.09
1561.139	2189.88
1562.696	2202.12
1564.252	2179.37
1565.809	2195.01
1567.365	2187.03
1568.92	2196.75
1570.476	2189.77
1572.031	2208.68
1573.586	2181.72
1575.141	2199.93
1576.696	2210.73
1578.25	2206.75
1579.805	2188.02
1581.359	2199.99
1582.912	2194.98
1584.466	2210.47
1586.019	2179.82
1587.572	2220.07
1589.125	2183.53
1590.678	2205.31
1592.23	2190.71
1593.782	2199.87
1595.334	2188.18
1596.886	2202.97
1598.438	2198.44
1599.989	2197.86
1601.54	2194.61
1603.091	2196.67
1604.642	2189.03
1606.192	2206.13
1607.742	2215.64
1609.292	2203.57
1610.842	2202.51
1612.391	2209.64
1613.941	2189.99
1615.49	2210.49
1617.038	2202.83
1618.587	2207.64
1620.135	2192.85
1621.684	2203.8
1623.231	2178.06
1624.779	2204.91
1626.327	2195.59
1627.874	2207.32
1629.421	2184.32
1630.968	2210.93
1632.514	2197.08
1634.06	2196.5
1635.606	2195.17
1637.152	2202.29
1638.698	2184.38
1640.243	2200.15
1641.788	2186.88
1643.333	2198.66
1644.878	2192.53
1646.422	2204.22
1647.967	2181.43
1649.511	2188.82
1651.054	2185.73
1652.598	2193.93
1654.141	2174.88
1655.684	2179.28
1657.227	2160.77
1658.77	2182.96
1660.312	2148.34
1661.854	2165.22
1663.396	2149.15
1664.937	2174.26
1666.479	2159.73
1668.02	2166.23
1669.561	2146.96
1671.102	2149.01
1672.642	2154.34
1674.182	2160.41
1675.722	2155.17
1677.262	2149.33
1678.801	2139.26
1680.341	2158.06
1681.88	2151.87
1683.418	2146.58
1684.957	2139.6
1686.495	2160.1
1688.033	2146.36
1689.571	2154.06
1691.109	2145.84
1692.646	2142.39
1694.183	2137.71
1695.72	2137.72
1697.257	2129.64
1698.793	2135.41
1700.329	2131.61
1701.865	2139.82
1703.401	2125.11
1704.936	2133.64
1706.471	2134.97
1708.006	2130.62
1709.541	2132.71
