# Supplementary material for: Exciton thermal radiation from macroscale membranes composed of chirality-sorted carbon nanotubes and its control
Source: Nat Commun. 2026 Jul 29;17:6967. doi: 10.1038/s41467-026-75711-4 (PMC13421534; doi:10.1038/s41467-026-75711-4)
Supplement: Supplementary file 4 — Source Data [file 41467_2026_75711_MOESM4_ESM.zip › Source data/Supplementary_Data_9_cooling_700K.txt]

Data from AT069_NQ51B19821__30__16-20-28-695.txt Node

Date: Mon Sep 30 16:20:28 JST 2024
User: ymlab
Spectrometer: NQ51B1982
Trigger mode: 0
Integration Time (sec): 8.000000E-2
Scans to average: 100
Nonlinearity correction enabled: false
Boxcar width: 0
Storing dark spectrum: false
XAxis mode: Wavelengths
Number of Pixels in Spectrum: 512
>>>>>Begin Spectral Data<<<<<
899.399	7708.09
901.024	7794.2
902.648	8029.27
904.273	8120.45
905.897	8377.03
907.522	8482.47
909.146	8702.7
910.77	8782.01
912.394	9037.21
914.018	9227.12
915.642	9615.68
917.265	10015.24
918.889	10754.78
920.512	11331.7
922.136	12015.46
923.759	12436.95
925.382	12929.67
927.005	13220.69
928.628	13603.37
930.251	13824.49
931.873	14179.16
933.496	14287.93
935.118	14587.94
936.74	14641.23
938.363	14982.74
939.985	15145.79
941.607	15433.25
943.228	15477.95
944.85	15748.9
946.472	15755.52
948.093	16073.6
949.715	16038.5
951.336	16314.84
952.957	16428.48
954.578	16700.94
956.199	16762.57
957.82	17030.34
959.44	17074.04
961.061	17347.1
962.681	17410.47
964.302	17706.85
965.922	17686.08
967.542	17953.23
969.162	18040.96
970.782	18297.53
972.401	18314.45
974.021	18577.93
975.64	18613.13
977.26	18916.06
978.879	18933.38
980.498	19209.09
982.117	19217.84
983.736	19386.66
985.355	19424.61
986.973	19688.18
988.592	19632.38
990.21	19918.29
991.828	19968.37
993.446	20154.83
995.064	20130.32
996.682	20319.47
998.3	20315.66
999.917	20504.64
1001.535	20422.85
1003.152	20580.53
1004.769	20485.01
1006.387	20743.16
1008.003	20551.07
1009.62	20632.35
1011.237	20558.99
1012.854	20604.28
1014.47	20624.64
1016.086	20689.43
1017.703	20570.33
1019.319	20592.58
1020.935	20371.81
1022.55	20405.29
1024.166	20163.37
1025.782	20209.87
1027.397	19897.17
1029.012	19925.46
1030.627	19674.23
1032.243	19656.4
1033.857	19341.83
1035.472	19277.18
1037.087	18954.99
1038.701	18873.92
1040.316	18571.51
1041.93	18481.54
1043.544	18077.19
1045.158	18011.22
1046.772	17611.33
1048.386	17409.06
1049.999	17028.37
1051.613	16891.07
1053.226	16580.94
1054.839	16448.23
1056.452	16040.13
1058.065	15887.53
1059.678	15562.79
1061.29	15352.24
1062.903	15075.96
1064.515	15000.6
1066.127	14696.77
1067.74	14580.31
1069.351	14256.34
1070.963	14129.86
1072.575	13938.9
1074.186	13838.26
1075.798	13719.89
1077.409	13692.46
1079.02	13466.27
1080.631	13453.31
1082.242	13312.9
1083.853	13424.96
1085.463	13243.19
1087.074	13275
1088.684	13223.54
1090.294	13388.4
1091.904	13342.42
1093.514	13455.53
1095.124	13477.19
1096.733	13658.2
1098.343	13744.5
1099.952	13884.11
1101.561	13889.98
1103.17	14177.33
1104.779	14312.81
1106.388	14602.58
1107.996	14723.4
1109.605	14978.61
1111.213	15152.49
1112.821	15441.28
1114.429	15555.43
1116.037	15955.21
1117.645	16142.9
1119.252	16482.43
1120.86	16664.6
1122.467	17032.68
1124.074	17221.18
1125.681	17751.63
1127.288	17990.18
1128.895	18446.63
1130.501	18806.56
1132.108	19471.88
1133.714	19526
1135.32	19840.45
1136.926	20280.49
1138.532	20788.02
1140.138	21130.92
1141.743	21661.9
1143.349	21780.69
1144.954	22238.64
1146.559	22455.65
1148.164	22841.35
1149.768	23196.99
1151.373	23879.28
1152.978	24095.58
1154.582	24603.86
1156.186	24875.59
1157.79	25361.62
1159.394	25488.39
1160.998	26135.53
1162.601	26287.76
1164.205	26591.71
1165.808	26632.93
1167.411	27222.37
1169.014	27272.55
1170.617	27707.08
1172.219	27655.36
1173.822	27980.62
1175.424	28140.52
1177.026	28592.79
1178.628	28538.34
1180.23	28828.14
1181.832	28893.44
1183.433	29329.1
1185.035	29184.93
1186.636	29615.68
1188.237	29412.08
1189.838	29659.05
1191.439	29622.68
1193.04	29787.8
1194.64	29812.47
1196.24	30345.11
1197.84	30235.48
1199.44	30529.17
1201.04	30531.05
1202.64	30687.1
1204.239	30701.71
1205.839	31157.75
1207.438	30733.28
1209.037	31234.91
1210.636	31068.74
1212.235	31557.57
1213.833	31404.95
1215.432	31608.23
1217.03	31543.47
1218.628	32018.9
1220.226	31804.17
1221.823	32243.99
1223.421	32023.43
1225.018	32321.18
1226.616	32121.42
1228.213	32333.6
1229.81	32416.15
1231.407	32540.45
1233.003	32374.12
1234.6	32872.6
1236.196	32673.37
1237.792	33108.02
1239.388	33105.48
1240.984	33379.44
1242.579	33355.67
1244.175	33658.34
1245.77	33599.54
1247.365	33900.14
1248.96	33803.38
1250.555	34175.29
1252.149	33989.33
1253.744	34512.44
1255.338	34379.53
1256.932	34925.56
1258.526	34712.43
1260.12	35033.17
1261.714	35492.03
1263.307	35688.1
1264.9	35901.64
1266.494	36181.06
1268.086	35761
1269.679	36129.27
1271.272	35746.09
1272.864	36475.63
1274.456	36414.84
1276.049	36944.46
1277.64	36561.53
1279.232	36884.42
1280.824	37180.85
1282.415	37490.15
1284.006	37663.91
1285.597	37717.51
1287.188	37775.86
1288.779	38037.09
1290.37	38062.29
1291.96	38237.28
1293.55	38271.56
1295.14	38843.2
1296.73	38418.25
1298.32	39188.71
1299.909	38693.46
1301.499	39145.64
1303.088	39209.58
1304.677	40003.52
1306.265	39508.36
1307.854	39997.09
1309.442	39746.98
1311.031	40129.49
1312.619	40221.18
1314.207	40462.53
1315.794	40489.52
1317.382	40648.12
1318.969	40679.9
1320.557	40993.7
1322.144	40843.55
1323.73	41428.11
1325.317	41358.88
1326.904	41079.06
1328.49	41000.38
1330.076	41210.82
1331.662	41236.59
1333.248	41832.81
1334.833	41997.43
1336.419	41929.54
1338.004	41731.53
1339.589	41440.35
1341.174	41417.8
1342.758	41816.55
1344.343	41647.26
1345.927	42184.79
1347.511	41455.24
1349.095	41618.35
1350.679	41121.49
1352.263	40521.36
1353.846	39638.6
1355.429	38000.76
1357.012	38325.46
1358.595	38851.08
1360.178	37876.91
1361.76	35174.05
1363.343	36832.43
1364.925	36697.19
1366.507	37966.84
1368.088	36005.48
1369.67	37323.89
1371.251	36584.96
1372.832	37808.69
1374.413	38410.67
1375.994	37592.51
1377.575	36156.17
1379.155	34918.53
1380.735	31812.01
1382.316	30825.6
1383.895	31133.05
1385.475	32850.93
1387.055	33821.54
1388.634	32633.72
1390.213	34990.22
1391.792	34545.78
1393.371	34180.05
1394.949	33881
1396.527	33233.32
1398.106	36354.13
1399.684	35410.13
1401.261	33775.9
1402.839	37434.47
1404.416	35496.2
1405.993	36081.64
1407.57	35947.53
1409.147	36844.13
1410.724	37424.3
1412.3	39114.81
1413.876	37786.11
1415.452	37866.39
1417.028	39115.3
1418.604	38967.17
1420.179	39323.8
1421.755	39606.58
1423.33	39388.08
1424.905	39801.46
1426.479	39855.03
1428.054	39286.35
1429.628	39807.05
1431.202	40238.02
1432.776	40221.98
1434.35	40634.25
1435.923	40234.2
1437.496	40670.84
1439.069	40297.12
1440.642	40960.55
1442.215	40103.83
1443.788	40902.94
1445.36	40140.14
1446.932	40728.63
1448.504	40907.33
1450.076	40368.42
1451.647	40576.43
1453.218	40573.81
1454.789	40592.14
1456.36	41016.59
1457.931	40474.58
1459.502	41212.55
1461.072	40347.2
1462.642	41116.42
1464.212	40553.58
1465.781	41023.05
1467.351	40525.46
1468.92	40085.34
1470.489	40228.83
1472.058	40465.36
1473.627	40802.43
1475.195	40900.95
1476.764	40481.41
1478.332	41107.99
1479.9	40360.21
1481.467	41225.65
1483.035	40882.95
1484.602	40824.08
1486.169	40400.77
1487.736	40374.59
1489.302	40918.76
1490.869	40645.01
1492.435	40677.1
1494.001	40229.6
1495.567	39713.48
1497.132	40607.03
1498.698	39970.86
1500.263	40103.25
1501.828	39428.35
1503.393	39433.29
1504.957	39694.24
1506.521	39480.3
1508.086	39453.11
1509.65	39583.64
1511.213	39401.24
1512.777	40280.91
1514.34	39289.63
1515.903	40257.51
1517.466	39002.17
1519.029	39113.48
1520.591	39469.15
1522.153	39010.63
1523.715	39204.66
1525.277	39782.69
1526.839	38778.97
1528.4	39371.21
1529.961	38655.92
1531.522	39042.28
1533.083	39169.82
1534.643	38645.3
1536.204	38833.48
1537.764	38693.4
1539.324	38543.31
1540.883	39430.82
1542.443	38201.57
1544.002	38796.72
1545.561	38765.84
1547.12	38253.73
1548.679	38479.8
1550.237	38632.03
1551.795	38327.28
1553.353	38599.62
1554.911	37662.08
1556.468	37779.51
1558.026	37643.36
1559.583	37383.35
1561.139	37475.67
1562.696	37198.11
1564.252	36532.87
1565.809	37544.63
1567.365	36865.84
1568.92	36864.75
1570.476	36884.27
1572.031	36147.74
1573.586	36257.61
1575.141	36580.89
1576.696	36308.13
1578.25	37098.41
1579.805	36403.44
1581.359	36874.19
1582.912	37002.79
1584.466	36741.43
1586.019	36195.21
1587.572	36716.69
1589.125	36219.72
1590.678	36802.23
1592.23	37099.02
1593.782	36450.79
1595.334	36052.44
1596.886	36193.07
1598.438	35380.34
1599.989	36178.91
1601.54	35128.1
1603.091	35425.23
1604.642	35629.86
1606.192	35203.9
1607.742	34563.73
1609.292	35210.83
1610.842	34882.02
1612.391	34864.32
1613.941	34807.32
1615.49	34446.67
1617.038	34260.5
1618.587	34869.28
1620.135	33990.45
1621.684	34259.98
1623.231	34053.03
1624.779	33733.66
1626.327	33506.83
1627.874	33486.98
1629.421	32620.49
1630.968	33291.98
1632.514	32642.2
1634.06	32158.73
1635.606	32299
1637.152	32295.89
1638.698	31261.24
1640.243	31358.64
1641.788	30651.41
1643.333	29577.63
1644.878	29277.92
1646.422	28548.58
1647.967	27069.2
1649.511	26806.74
1651.054	25067.16
1652.598	23470.22
1654.141	22300.62
1655.684	21175.3
1657.227	19061.06
1658.77	17830.78
1660.312	16696.15
1661.854	15328.96
1663.396	14220.05
1664.937	13180.04
1666.479	11931.28
1668.02	11238.18
1669.561	10524.97
1671.102	9887.46
1672.642	9204.73
1674.182	8667.62
1675.722	8080.71
1677.262	7649.93
1678.801	7217.59
1680.341	6834.49
1681.88	6436.36
1683.418	6158
1684.957	5810.45
1686.495	5542.17
1688.033	5302.33
1689.571	5137.87
1691.109	4896.3
1692.646	4761.26
1694.183	4603.83
1695.72	4433.02
1697.257	4248.25
1698.793	4144.71
1700.329	4011.22
1701.865	3952.68
1703.401	3836.9
1704.936	3758.69
1706.471	3647.02
1708.006	3583.9
1709.541	3507.75
