# Supplementary material for: Exciton thermal radiation from macroscale membranes composed of chirality-sorted carbon nanotubes and its control
Source: Nat Commun. 2026 Jul 29;17:6967. doi: 10.1038/s41467-026-75711-4 (PMC13421534; doi:10.1038/s41467-026-75711-4)
Supplement: Supplementary file 4 — Source Data [file 41467_2026_75711_MOESM4_ESM.zip › Source data/Supplementary_Data_9_cooling_350K.txt]

Data from AT069_NQ51B19821__54__18-08-06-292.txt Node

Date: Mon Sep 30 18:08:06 JST 2024
User: ymlab
Spectrometer: NQ51B1982
Trigger mode: 0
Integration Time (sec): 8.000000E-2
Scans to average: 100
Nonlinearity correction enabled: false
Boxcar width: 0
Storing dark spectrum: false
XAxis mode: Wavelengths
Number of Pixels in Spectrum: 512
>>>>>Begin Spectral Data<<<<<
899.399	7510.98
901.024	7596.73
902.648	7824.62
904.273	7911.13
905.897	8122.85
907.522	8272.89
909.146	8505.2
910.77	8620.64
912.394	8898.78
914.018	9098.16
915.642	9522.56
917.265	9999.51
918.889	10761.92
920.512	11406.09
922.136	12128.41
923.759	12601.71
925.382	13198.06
927.005	13499.35
928.628	13972.62
930.251	14255.61
931.873	14735.96
933.496	14895.23
935.118	15283.12
936.74	15480.93
938.363	15797.03
939.985	15999.57
941.607	16321.86
943.228	16406.98
944.85	16678.67
946.472	16809.22
948.093	17098.63
949.715	17104.67
951.336	17376.46
952.957	17453.69
954.578	17687.47
956.199	17744.82
957.82	17982.98
959.44	18014.42
961.061	18206.15
962.681	18226.98
964.302	18454.05
965.922	18462.97
967.542	18647
969.162	18707.57
970.782	18907.38
972.401	18810.96
974.021	19033.89
975.64	18970.6
977.26	19177.43
978.879	19220.54
980.498	19391.7
982.117	19361.4
983.736	19571.03
985.355	19541.21
986.973	19701
988.592	19616.74
990.21	19775.8
991.828	19654.09
993.446	19755.27
995.064	19705.87
996.682	19905.27
998.3	19878.62
999.917	19937.45
1001.535	19708.75
1003.152	19767.94
1004.769	19695.9
1006.387	19700.62
1008.003	19398.31
1009.62	19273.85
1011.237	19051.82
1012.854	18979.73
1014.47	18711.27
1016.086	18578.94
1017.703	18141.33
1019.319	17984.22
1020.935	17553.42
1022.55	17366.36
1024.166	16886.1
1025.782	16592.54
1027.397	16109.67
1029.012	15754.42
1030.627	15273.53
1032.243	14949.93
1033.857	14381.74
1035.472	14112.26
1037.087	13669.99
1038.701	13335.6
1040.316	12811.44
1041.93	12537.02
1043.544	12085.58
1045.158	11770.97
1046.772	11362.2
1048.386	11174.01
1049.999	10838.78
1051.613	10642.97
1053.226	10357.88
1054.839	10283.47
1056.452	10005.06
1058.065	9962.19
1059.678	9792.55
1061.29	9801.1
1062.903	9706.9
1064.515	9756.86
1066.127	9671.37
1067.74	9759.22
1069.351	9811.94
1070.963	9992.82
1072.575	10071.78
1074.186	10289.19
1075.798	10404.62
1077.409	10669.37
1079.02	10826.18
1080.631	11131.48
1082.242	11369.36
1083.853	11783.17
1085.463	12020.13
1087.074	12516.01
1088.684	12819.27
1090.294	13257.39
1091.904	13610.03
1093.514	14127.58
1095.124	14467.58
1096.733	15047.1
1098.343	15386.75
1099.952	15940
1101.561	16259.75
1103.17	16870.04
1104.779	17295.44
1106.388	17876.81
1107.996	18252.39
1109.605	18911.43
1111.213	19335.04
1112.821	19920.2
1114.429	20304.28
1116.037	20889.03
1117.645	21271.94
1119.252	21947.96
1120.86	22079.17
1122.467	22624.41
1124.074	22993.21
1125.681	23732.15
1127.288	24066.02
1128.895	24669.24
1130.501	25159.28
1132.108	26012.75
1133.714	25933.87
1135.32	26192.59
1136.926	26841.1
1138.532	27587.03
1140.138	27759.13
1141.743	28144.69
1143.349	28273.65
1144.954	28729.2
1146.559	28834.67
1148.164	29209.3
1149.768	29471.8
1151.373	29745.04
1152.978	29836.68
1154.582	30245
1156.186	30233.4
1157.79	30512.66
1159.394	30313.93
1160.998	30679.25
1162.601	30409.12
1164.205	30893.09
1165.808	30893.06
1167.411	31083.34
1169.014	30731.68
1170.617	31011.93
1172.219	30860.78
1173.822	31089.85
1175.424	30740.86
1177.026	31113.3
1178.628	30733.93
1180.23	30768.74
1181.832	30615.84
1183.433	30873.27
1185.035	30753.94
1186.636	30871.07
1188.237	30674.32
1189.838	31287.66
1191.439	31465.1
1193.04	31537.78
1194.64	31390.54
1196.24	31831.23
1197.84	31769.92
1199.44	32065.2
1201.04	32200.48
1202.64	32538.02
1204.239	32540.17
1205.839	32879.41
1207.438	32701.33
1209.037	33287.92
1210.636	33478.44
1212.235	34054.92
1213.833	34109.63
1215.432	34434.65
1217.03	34213.7
1218.628	34570.85
1220.226	34441.67
1221.823	35051.74
1223.421	34874.48
1225.018	35695.41
1226.616	35707.62
1228.213	35668.06
1229.81	35716.89
1231.407	35802.57
1233.003	35702.26
1234.6	36150.88
1236.196	36087.2
1237.792	36174.71
1239.388	36272.27
1240.984	36579.78
1242.579	36665.74
1244.175	37081.21
1245.77	37150.33
1247.365	37291.12
1248.96	37118.14
1250.555	37532.48
1252.149	37393.67
1253.744	38089.64
1255.338	38013.65
1256.932	38335.46
1258.526	38355.9
1260.12	38389.3
1261.714	38331.16
1263.307	38832.9
1264.9	38645.57
1266.494	39031.53
1268.086	38991.89
1269.679	39514.12
1271.272	38928.05
1272.864	39711.67
1274.456	38905.78
1276.049	39578.11
1277.64	39673.13
1279.232	39955.82
1280.824	40104.42
1282.415	40145.74
1284.006	40364.08
1285.597	40631.96
1287.188	40655.51
1288.779	41029.92
1290.37	40841.81
1291.96	41465.51
1293.55	40689.11
1295.14	41442.4
1296.73	40758.03
1298.32	41532.3
1299.909	41260.62
1301.499	41879.62
1303.088	41510.12
1304.677	41932.98
1306.265	41381.56
1307.854	42077.11
1309.442	41752.14
1311.031	42196.41
1312.619	42186.79
1314.207	42095.12
1315.794	42469.21
1317.382	42460.01
1318.969	42150.88
1320.557	42481.26
1322.144	42642.67
1323.73	42473.37
1325.317	43062.61
1326.904	43243.97
1328.49	43446.56
1330.076	43459.66
1331.662	42917.03
1333.248	42853.73
1334.833	42762.59
1336.419	43028.04
1338.004	43311.59
1339.589	43203.98
1341.174	43382.2
1342.758	43506.87
1344.343	43155.95
1345.927	43436.27
1347.511	42835.44
1349.095	42489.32
1350.679	42068.78
1352.263	42290.43
1353.846	41520.16
1355.429	39796.82
1357.012	39986.33
1358.595	39850.18
1360.178	38737.26
1361.76	36237.41
1363.343	37938.26
1364.925	37191.72
1366.507	39427.12
1368.088	37591.01
1369.67	38514.77
1371.251	37571.78
1372.832	38792.56
1374.413	38557.03
1375.994	37482.05
1377.575	35982.58
1379.155	35135.76
1380.735	32045.73
1382.316	31435.3
1383.895	31487.81
1385.475	33595.1
1387.055	35175.77
1388.634	34270.72
1390.213	36403.84
1391.792	35680.46
1393.371	35319.3
1394.949	34737.55
1396.527	33797.27
1398.106	37081.71
1399.684	36189.42
1401.261	34709.88
1402.839	38435
1404.416	36552.91
1405.993	37559.77
1407.57	37127.89
1409.147	38212.79
1410.724	38255.13
1412.3	39351.67
1413.876	37938.88
1415.452	39076.94
1417.028	40475.17
1418.604	39735.57
1420.179	39528.76
1421.755	40328.27
1423.33	40375.41
1424.905	40545.61
1426.479	41081.17
1428.054	40607.72
1429.628	40709.28
1431.202	41058.55
1432.776	40875.24
1434.35	41635.8
1435.923	40777.57
1437.496	41252.47
1439.069	41043.79
1440.642	42395.56
1442.215	41121.06
1443.788	41080.98
1445.36	40780.74
1446.932	41360.98
1448.504	41986.22
1450.076	41187.12
1451.647	41264.34
1453.218	41986.04
1454.789	42180.2
1456.36	42631.87
1457.931	42150.79
1459.502	42892.12
1461.072	41591.57
1462.642	42642.19
1464.212	41746.07
1465.781	41921.7
1467.351	41164.25
1468.92	41036.59
1470.489	40898.64
1472.058	40668.3
1473.627	41171.98
1475.195	41407.38
1476.764	41162.14
1478.332	41757.37
1479.9	41179
1481.467	41745.29
1483.035	41465.42
1484.602	42255.85
1486.169	41705.88
1487.736	40849.94
1489.302	41097.03
1490.869	41098.22
1492.435	41542.36
1494.001	41374.08
1495.567	40360.53
1497.132	40918.46
1498.698	39800.88
1500.263	40417.16
1501.828	40142.69
1503.393	40336.67
1504.957	40354.58
1506.521	39945.86
1508.086	39752.51
1509.65	39787.1
1511.213	38814.5
1512.777	39753.29
1514.34	39682.65
1515.903	40617.86
1517.466	39799.55
1519.029	39691.86
1520.591	39918.24
1522.153	39888.27
1523.715	39842.77
1525.277	39338.41
1526.839	38799.16
1528.4	40004.48
1529.961	39236.8
1531.522	39572.44
1533.083	39866.58
1534.643	39603.61
1536.204	39930.01
1537.764	40152.93
1539.324	39597.54
1540.883	39967.45
1542.443	38922
1544.002	39353.22
1545.561	38866.49
1547.12	39033.83
1548.679	39089.78
1550.237	39018.46
1551.795	37979.1
1553.353	38872.97
1554.911	38253.51
1556.468	38724.16
1558.026	38537.89
1559.583	38312.77
1561.139	38280.1
1562.696	37891.93
1564.252	37475.74
1565.809	38301.54
1567.365	37414.32
1568.92	37676.09
1570.476	37979.95
1572.031	37706.68
1573.586	37604.06
1575.141	37704.07
1576.696	36860.7
1578.25	37815.5
1579.805	37062.77
1581.359	36927.87
1582.912	37101.26
1584.466	37040.33
1586.019	36680.56
1587.572	36730.16
1589.125	35180.64
1590.678	35822.55
1592.23	36023.87
1593.782	36047.35
1595.334	36201.63
1596.886	36548.16
1598.438	36215.13
1599.989	36628.69
1601.54	35998.62
1603.091	36493.62
1604.642	36090.34
1606.192	35201.82
1607.742	34896.91
1609.292	35836.14
1610.842	35104.6
1612.391	35415.7
1613.941	35415.68
1615.49	34852.81
1617.038	34754.47
1618.587	35068.72
1620.135	34015.59
1621.684	33995.38
1623.231	33617.61
1624.779	33288.21
1626.327	33763.99
1627.874	34220.26
1629.421	33280.26
1630.968	33837.13
1632.514	33208.91
1634.06	32606.35
1635.606	32449.41
1637.152	32615.08
1638.698	31764.37
1640.243	31672.01
1641.788	31026.7
1643.333	30378.88
1644.878	29945.57
1646.422	29485.92
1647.967	27547.3
1649.511	27094.89
1651.054	25805.59
1652.598	24135.15
1654.141	22496.47
1655.684	21358.08
1657.227	19516.79
1658.77	18351.45
1660.312	16779.2
1661.854	15341.8
1663.396	14344.99
1664.937	13436.01
1666.479	12129.97
1668.02	11356.02
1669.561	10532.79
1671.102	9807.15
1672.642	9146.61
1674.182	8735.92
1675.722	8103.51
1677.262	7626.81
1678.801	7214.35
1680.341	6874.56
1681.88	6478.04
1683.418	6247.62
1684.957	5918.25
1686.495	5639.9
1688.033	5360.08
1689.571	5132.96
1691.109	4870.56
1692.646	4768.18
1694.183	4593.74
1695.72	4419.76
1697.257	4261.72
1698.793	4171.55
1700.329	4021.98
1701.865	3944.53
1703.401	3833.24
1704.936	3763.41
1706.471	3654.91
1708.006	3608.89
1709.541	3536.51
