# Supplementary material for: Exciton thermal radiation from macroscale membranes composed of chirality-sorted carbon nanotubes and its control
Source: Nat Commun. 2026 Jul 29;17:6967. doi: 10.1038/s41467-026-75711-4 (PMC13421534; doi:10.1038/s41467-026-75711-4)
Supplement: Supplementary file 4 — Source Data [file 41467_2026_75711_MOESM4_ESM.zip › Source data/Supplementary_Data_17_cooling_500K_bg.txt]

Data from MK75SS02_2_cool_NIR_500K_sig_bg_NQ51B19821__0__11.txt Node

Date: Mon Nov 17 15:09:48 JST 2025
User: ymlab
Spectrometer: NQ51B1982
Trigger mode: 0
Integration Time (sec): 1.000000E-1
Scans to average: 1
Nonlinearity correction enabled: false
Boxcar width: 0
Storing dark spectrum: false
XAxis mode: Wavelengths
Number of Pixels in Spectrum: 512
>>>>>Begin Spectral Data<<<<<
899.399	2175
901.024	2136
902.648	2185
904.273	2149
905.897	2174
907.522	2160
909.146	2181
910.77	2148
912.394	2179
914.018	2162
915.642	2179
917.265	2153
918.889	2175
920.512	2159
922.136	2175
923.759	2144
925.382	2175
927.005	2157
928.628	2169
930.251	2161
931.873	2188
933.496	2155
935.118	2189
936.74	2158
938.363	2183
939.985	2161
941.607	2181
943.228	2169
944.85	2184
946.472	2159
948.093	2171
949.715	2154
951.336	2186
952.957	2165
954.578	2176
956.199	2146
957.82	2183
959.44	2155
961.061	2171
962.681	2159
964.302	2188
965.922	2155
967.542	2187
969.162	2186
970.782	2175
972.401	2170
974.021	2171
975.64	2163
977.26	2172
978.879	2155
980.498	2182
982.117	2158
983.736	2179
985.355	2159
986.973	2181
988.592	2158
990.21	2182
991.828	2157
993.446	2175
995.064	2158
996.682	2184
998.3	2143
999.917	2186
1001.535	2143
1003.152	2193
1004.769	2145
1006.387	2177
1008.003	2153
1009.62	2175
1011.237	2168
1012.854	2175
1014.47	2160
1016.086	2185
1017.703	2144
1019.319	2180
1020.935	2153
1022.55	2189
1024.166	2147
1025.782	2187
1027.397	2143
1029.012	2179
1030.627	2157
1032.243	2174
1033.857	2159
1035.472	2174
1037.087	2153
1038.701	2180
1040.316	2161
1041.93	2175
1043.544	2148
1045.158	2165
1046.772	2147
1048.386	2175
1049.999	2153
1051.613	2168
1053.226	2153
1054.839	2178
1056.452	2142
1058.065	2178
1059.678	2140
1061.29	2173
1062.903	2143
1064.515	2179
1066.127	2143
1067.74	2167
1069.351	2149
1070.963	2170
1072.575	2151
1074.186	2175
1075.798	2143
1077.409	2171
1079.02	2146
1080.631	2168
1082.242	2137
1083.853	2169
1085.463	2153
1087.074	2165
1088.684	2143
1090.294	2171
1091.904	2141
1093.514	2178
1095.124	2155
1096.733	2170
1098.343	2136
1099.952	2171
1101.561	2143
1103.17	2170
1104.779	2143
1106.388	2175
1107.996	2134
1109.605	2174
1111.213	2146
1112.821	2171
1114.429	2143
1116.037	2163
1117.645	2149
1119.252	2172
1120.86	2148
1122.467	2172
1124.074	2143
1125.681	2187
1127.288	2155
1128.895	2181
1130.501	2140
1132.108	2178
1133.714	2141
1135.32	2184
1136.926	2145
1138.532	2169
1140.138	2146
1141.743	2168
1143.349	2144
1144.954	2182
1146.559	2155
1148.164	2171
1149.768	2140
1151.373	2183
1152.978	2140
1154.582	2172
1156.186	2127
1157.79	2175
1159.394	2146
1160.998	2165
1162.601	2146
1164.205	2175
1165.808	2155
1167.411	2164
1169.014	2149
1170.617	2179
1172.219	2139
1173.822	2173
1175.424	2143
1177.026	2183
1178.628	2141
1180.23	2175
1181.832	2138
1183.433	2186
1185.035	2137
1186.636	2175
1188.237	2145
1189.838	2166
1191.439	2164
1193.04	2173
1194.64	2161
1196.24	2159
1197.84	2151
1199.44	2178
1201.04	2148
1202.64	2175
1204.239	2154
1205.839	2159
1207.438	2139
1209.037	2157
1210.636	2165
1212.235	2173
1213.833	2142
1215.432	2175
1217.03	2139
1218.628	2172
1220.226	2139
1221.823	2175
1223.421	2143
1225.018	2169
1226.616	2147
1228.213	2164
1229.81	2145
1231.407	2173
1233.003	2141
1234.6	2169
1236.196	2156
1237.792	2158
1239.388	2141
1240.984	2172
1242.579	2136
1244.175	2183
1245.77	2148
1247.365	2172
1248.96	2140
1250.555	2175
1252.149	2140
1253.744	2165
1255.338	2130
1256.932	2165
1258.526	2137
1260.12	2168
1261.714	2143
1263.307	2167
1264.9	2139
1266.494	2167
1268.086	2145
1269.679	2158
1271.272	2140
1272.864	2173
1274.456	2148
1276.049	2159
1277.64	2142
1279.232	2179
1280.824	2121
1282.415	2173
1284.006	2145
1285.597	2169
1287.188	2127
1288.779	2164
1290.37	2136
1291.96	2168
1293.55	2137
1295.14	2159
1296.73	2135
1298.32	2169
1299.909	2152
1301.499	2158
1303.088	2140
1304.677	2165
1306.265	2143
1307.854	2156
1309.442	2148
1311.031	2153
1312.619	2142
1314.207	2159
1315.794	2142
1317.382	2159
1318.969	2145
1320.557	2163
1322.144	2138
1323.73	2159
1325.317	2141
1326.904	2158
1328.49	2121
1330.076	2173
1331.662	2127
1333.248	2166
1334.833	2150
1336.419	2175
1338.004	2133
1339.589	2159
1341.174	2141
1342.758	2169
1344.343	2127
1345.927	2173
1347.511	2127
1349.095	2159
1350.679	2134
1352.263	2159
1353.846	2129
1355.429	2169
1357.012	2127
1358.595	2155
1360.178	2121
1361.76	2155
1363.343	2139
1364.925	2159
1366.507	2139
1368.088	2151
1369.67	2134
1371.251	2159
1372.832	2127
1374.413	2156
1375.994	2139
1377.575	2166
1379.155	2129
1380.735	2156
1382.316	2122
1383.895	2159
1385.475	2136
1387.055	2163
1388.634	2139
1390.213	2159
1391.792	2136
1393.371	2166
1394.949	2154
1396.527	2172
1398.106	2149
1399.684	2167
1401.261	2136
1402.839	2151
1404.416	2135
1405.993	2156
1407.57	2141
1409.147	2149
1410.724	2136
1412.3	2159
1413.876	2131
1415.452	2147
1417.028	2155
1418.604	2173
1420.179	2136
1421.755	2156
1423.33	2139
1424.905	2167
1426.479	2131
1428.054	2155
1429.628	2125
1431.202	2151
1432.776	2131
1434.35	2159
1435.923	2141
1437.496	2163
1439.069	2132
1440.642	2159
1442.215	2137
1443.788	2157
1445.36	2143
1446.932	2168
1448.504	2127
1450.076	2138
1451.647	2129
1453.218	2163
1454.789	2137
1456.36	2155
1457.931	2140
1459.502	2151
1461.072	2143
1462.642	2163
1464.212	2133
1465.781	2159
1467.351	2154
1468.92	2159
1470.489	2143
1472.058	2156
1473.627	2139
1475.195	2134
1476.764	2134
1478.332	2146
1479.9	2124
1481.467	2153
1483.035	2139
1484.602	2165
1486.169	2146
1487.736	2159
1489.302	2122
1490.869	2136
1492.435	2131
1494.001	2151
1495.567	2129
1497.132	2149
1498.698	2127
1500.263	2165
1501.828	2125
1503.393	2157
1504.957	2127
1506.521	2149
1508.086	2121
1509.65	2157
1511.213	2127
1512.777	2159
1514.34	2125
1515.903	2143
1517.466	2127
1519.029	2151
1520.591	2138
1522.153	2150
1523.715	2126
1525.277	2141
1526.839	2124
1528.4	2140
1529.961	2137
1531.522	2151
1533.083	2132
1534.643	2151
1536.204	2135
1537.764	2163
1539.324	2127
1540.883	2143
1542.443	2136
1544.002	2143
1545.561	2125
1547.12	2175
1548.679	2116
1550.237	2143
1551.795	2117
1553.353	2156
1554.911	2131
1556.468	2157
1558.026	2139
1559.583	2143
1561.139	2138
1562.696	2153
1564.252	2125
1565.809	2149
1567.365	2136
1568.92	2145
1570.476	2133
1572.031	2148
1573.586	2137
1575.141	2140
1576.696	2161
1578.25	2143
1579.805	2132
1581.359	2143
1582.912	2141
1584.466	2167
1586.019	2128
1587.572	2165
1589.125	2131
1590.678	2156
1592.23	2133
1593.782	2142
1595.334	2132
1596.886	2159
1598.438	2130
1599.989	2157
1601.54	2127
1603.091	2142
1604.642	2131
1606.192	2153
1607.742	2153
1609.292	2148
1610.842	2147
1612.391	2155
1613.941	2131
1615.49	2154
1617.038	2141
1618.587	2152
1620.135	2127
1621.684	2138
1623.231	2106
1624.779	2152
1626.327	2127
1627.874	2142
1629.421	2123
1630.968	2159
1632.514	2132
1634.06	2135
1635.606	2137
1637.152	2147
1638.698	2125
1640.243	2149
1641.788	2127
1643.333	2133
1644.878	2138
1646.422	2142
1647.967	2130
1649.511	2127
1651.054	2137
1652.598	2142
1654.141	2129
1655.684	2143
1657.227	2117
1658.77	2141
1660.312	2114
1661.854	2137
1663.396	2119
1664.937	2148
1666.479	2132
1668.02	2142
1669.561	2117
1671.102	2135
1672.642	2127
1674.182	2148
1675.722	2138
1677.262	2131
1678.801	2121
1680.341	2143
1681.88	2137
1683.418	2135
1684.957	2127
1686.495	2155
1688.033	2131
1689.571	2138
1691.109	2136
1692.646	2135
1694.183	2120
1695.72	2126
1697.257	2118
1698.793	2124
1700.329	2121
1701.865	2140
1703.401	2114
1704.936	2123
1706.471	2126
1708.006	2127
1709.541	2126
