# Supplementary material for: Exciton thermal radiation from macroscale membranes composed of chirality-sorted carbon nanotubes and its control
Source: Nat Commun. 2026 Jul 29;17:6967. doi: 10.1038/s41467-026-75711-4 (PMC13421534; doi:10.1038/s41467-026-75711-4)
Supplement: Supplementary file 4 — Source Data [file 41467_2026_75711_MOESM4_ESM.zip › Source data/Supplementary_Data_16_heating_600K.txt]

Data from MK75SS02_1_NIR_600K_sig_NQ51B19821__0__14.txt Node

Date: Mon Nov 17 10:34:52 JST 2025
User: ymlab
Spectrometer: NQ51B1982
Trigger mode: 0
Integration Time (sec): 1.000000E-1
Scans to average: 1
Nonlinearity correction enabled: false
Boxcar width: 0
Storing dark spectrum: false
XAxis mode: Wavelengths
Number of Pixels in Spectrum: 512
>>>>>Begin Spectral Data<<<<<
899.399	2880
901.024	2866
902.648	2942
904.273	2918
905.897	2980
907.522	2996
909.146	3028
910.77	3011
912.394	3076
914.018	3086
915.642	3162
917.265	3164
918.889	3262
920.512	3326
922.136	3440
923.759	3523
925.382	3633
927.005	3685
928.628	3766
930.251	3794
931.873	3886
933.496	3906
935.118	3986
936.74	3974
938.363	4093
939.985	4092
941.607	4162
943.228	4164
944.85	4223
946.472	4219
948.093	4332
949.715	4340
951.336	4372
952.957	4399
954.578	4492
956.199	4466
957.82	4529
959.44	4486
961.061	4583
962.681	4584
964.302	4628
965.922	4634
967.542	4665
969.162	4666
970.782	4688
972.401	4690
974.021	4761
975.64	4763
977.26	4823
978.879	4773
980.498	4841
982.117	4822
983.736	4868
985.355	4850
986.973	4878
988.592	4834
990.21	4889
991.828	4889
993.446	4922
995.064	4882
996.682	4918
998.3	4930
999.917	4940
1001.535	4954
1003.152	4934
1004.769	4857
1006.387	4888
1008.003	4854
1009.62	4898
1011.237	4793
1012.854	4826
1014.47	4805
1016.086	4811
1017.703	4698
1019.319	4688
1020.935	4642
1022.55	4603
1024.166	4533
1025.782	4550
1027.397	4491
1029.012	4492
1030.627	4420
1032.243	4366
1033.857	4289
1035.472	4247
1037.087	4134
1038.701	4154
1040.316	4072
1041.93	4023
1043.544	3910
1045.158	3868
1046.772	3789
1048.386	3744
1049.999	3642
1051.613	3640
1053.226	3560
1054.839	3589
1056.452	3490
1058.065	3470
1059.678	3364
1061.29	3409
1062.903	3345
1064.515	3347
1066.127	3318
1067.74	3319
1069.351	3262
1070.963	3286
1072.575	3247
1074.186	3250
1075.798	3224
1077.409	3253
1079.02	3200
1080.631	3244
1082.242	3226
1083.853	3266
1085.463	3264
1087.074	3330
1088.684	3299
1090.294	3362
1091.904	3346
1093.514	3372
1095.124	3346
1096.733	3444
1098.343	3478
1099.952	3575
1101.561	3500
1103.17	3564
1104.779	3608
1106.388	3729
1107.996	3763
1109.605	3826
1111.213	3843
1112.821	3892
1114.429	3937
1116.037	4089
1117.645	4140
1119.252	4252
1120.86	4244
1122.467	4366
1124.074	4328
1125.681	4430
1127.288	4519
1128.895	4654
1130.501	4696
1132.108	4854
1133.714	4875
1135.32	4939
1136.926	4948
1138.532	5097
1140.138	5046
1141.743	5075
1143.349	5128
1144.954	5314
1146.559	5312
1148.164	5484
1149.768	5461
1151.373	5608
1152.978	5633
1154.582	5750
1156.186	5704
1157.79	5892
1159.394	6000
1160.998	6042
1162.601	6096
1164.205	6234
1165.808	6111
1167.411	6097
1169.014	6115
1170.617	6145
1172.219	6191
1173.822	6228
1175.424	6160
1177.026	6226
1178.628	6317
1180.23	6370
1181.832	6256
1183.433	6302
1185.035	6374
1186.636	6378
1188.237	6325
1189.838	6280
1191.439	6327
1193.04	6555
1194.64	6434
1196.24	6460
1197.84	6415
1199.44	6530
1201.04	6389
1202.64	6480
1204.239	6567
1205.839	6549
1207.438	6414
1209.037	6568
1210.636	6724
1212.235	6746
1213.833	6762
1215.432	6887
1217.03	6642
1218.628	6836
1220.226	6913
1221.823	7077
1223.421	6908
1225.018	6807
1226.616	6713
1228.213	6906
1229.81	6892
1231.407	6962
1233.003	7040
1234.6	7216
1236.196	7079
1237.792	7245
1239.388	7269
1240.984	7368
1242.579	7450
1244.175	7287
1245.77	6985
1247.365	7252
1248.96	7075
1250.555	7122
1252.149	7179
1253.744	7299
1255.338	7356
1256.932	7453
1258.526	7543
1260.12	7562
1261.714	7678
1263.307	7796
1264.9	7670
1266.494	7788
1268.086	7692
1269.679	7504
1271.272	7326
1272.864	7682
1274.456	7721
1276.049	7630
1277.64	7634
1279.232	8028
1280.824	7920
1282.415	8176
1284.006	7920
1285.597	7865
1287.188	7764
1288.779	7760
1290.37	7807
1291.96	7989
1293.55	7974
1295.14	8065
1296.73	7977
1298.32	8050
1299.909	8146
1301.499	8313
1303.088	8319
1304.677	8708
1306.265	8678
1307.854	8477
1309.442	8288
1311.031	8298
1312.619	8202
1314.207	8194
1315.794	8127
1317.382	8378
1318.969	8614
1320.557	8617
1322.144	8423
1323.73	8528
1325.317	8519
1326.904	8378
1328.49	8327
1330.076	8435
1331.662	8478
1333.248	8683
1334.833	8552
1336.419	8651
1338.004	8528
1339.589	8716
1341.174	8554
1342.758	8848
1344.343	8614
1345.927	8492
1347.511	8486
1349.095	8570
1350.679	8237
1352.263	8225
1353.846	8328
1355.429	8379
1357.012	8050
1358.595	8176
1360.178	8026
1361.76	7948
1363.343	7654
1364.925	7559
1366.507	7970
1368.088	8176
1369.67	7787
1371.251	7697
1372.832	7612
1374.413	7857
1375.994	7918
1377.575	7990
1379.155	7933
1380.735	7833
1382.316	7336
1383.895	7162
1385.475	7033
1387.055	7600
1388.634	7686
1390.213	7748
1391.792	7793
1393.371	7842
1394.949	7480
1396.527	7570
1398.106	7218
1399.684	7980
1401.261	7910
1402.839	7412
1404.416	7668
1405.993	7876
1407.57	7641
1409.147	7885
1410.724	7934
1412.3	7836
1413.876	8176
1415.452	8288
1417.028	7980
1418.604	8368
1420.179	8419
1421.755	8284
1423.33	8073
1424.905	8236
1426.479	8320
1428.054	8400
1429.628	8265
1431.202	8548
1432.776	8367
1434.35	8441
1435.923	8280
1437.496	8203
1439.069	7928
1440.642	8038
1442.215	7895
1443.788	8396
1445.36	8563
1446.932	8319
1448.504	7996
1450.076	7986
1451.647	7966
1453.218	8392
1454.789	8432
1456.36	8286
1457.931	7985
1459.502	8304
1461.072	8263
1462.642	8282
1464.212	8344
1465.781	8627
1467.351	8276
1468.92	8273
1470.489	7834
1472.058	7869
1473.627	7888
1475.195	7949
1476.764	8094
1478.332	8614
1479.9	8218
1481.467	8393
1483.035	8252
1484.602	8274
1486.169	8008
1487.736	8364
1489.302	8332
1490.869	8418
1492.435	8228
1494.001	8308
1495.567	8061
1497.132	7952
1498.698	7882
1500.263	8373
1501.828	8391
1503.393	8207
1504.957	7994
1506.521	8100
1508.086	8293
1509.65	7996
1511.213	7768
1512.777	7943
1514.34	8097
1515.903	8276
1517.466	8312
1519.029	8311
1520.591	7965
1522.153	7986
1523.715	7953
1525.277	8067
1526.839	7644
1528.4	7744
1529.961	8064
1531.522	8232
1533.083	8122
1534.643	8320
1536.204	8029
1537.764	7696
1539.324	7620
1540.883	7724
1542.443	7614
1544.002	7610
1545.561	7524
1547.12	7474
1548.679	7292
1550.237	7467
1551.795	7756
1553.353	8098
1554.911	8131
1556.468	7866
1558.026	7904
1559.583	8117
1561.139	7866
1562.696	7780
1564.252	7839
1565.809	7693
1567.365	7585
1568.92	7841
1570.476	7707
1572.031	7762
1573.586	7468
1575.141	7444
1576.696	7293
1578.25	7452
1579.805	7389
1581.359	7286
1582.912	7205
1584.466	7290
1586.019	7284
1587.572	7450
1589.125	7216
1590.678	7419
1592.23	7732
1593.782	7576
1595.334	7508
1596.886	7526
1598.438	7113
1599.989	7052
1601.54	7360
1603.091	7523
1604.642	7482
1606.192	7447
1607.742	7475
1609.292	7316
1610.842	7233
1612.391	7208
1613.941	7360
1615.49	7296
1617.038	6969
1618.587	7008
1620.135	6827
1621.684	7064
1623.231	7040
1624.779	6858
1626.327	6675
1627.874	6610
1629.421	6602
1630.968	6525
1632.514	6396
1634.06	6496
1635.606	6342
1637.152	6538
1638.698	6406
1640.243	6258
1641.788	6407
1643.333	6301
1644.878	6188
1646.422	6266
1647.967	5948
1649.511	6012
1651.054	5927
1652.598	5968
1654.141	5796
1655.684	5473
1657.227	5172
1658.77	4989
1660.312	4632
1661.854	4506
1663.396	4207
1664.937	4022
1666.479	3757
1668.02	3717
1669.561	3579
1671.102	3443
1672.642	3316
1674.182	3198
1675.722	3104
1677.262	3014
1678.801	2948
1680.341	2924
1681.88	2848
1683.418	2810
1684.957	2729
1686.495	2718
1688.033	2644
1689.571	2632
1691.109	2582
1692.646	2556
1694.183	2507
1695.72	2486
1697.257	2461
1698.793	2431
1700.329	2412
1701.865	2398
1703.401	2376
1704.936	2372
1706.471	2344
1708.006	2342
1709.541	2316
