# Supplementary material for: Exciton thermal radiation from macroscale membranes composed of chirality-sorted carbon nanotubes and its control
Source: Nat Commun. 2026 Jul 29;17:6967. doi: 10.1038/s41467-026-75711-4 (PMC13421534; doi:10.1038/s41467-026-75711-4)
Supplement: Supplementary file 4 — Source Data [file 41467_2026_75711_MOESM4_ESM.zip › Source data/Supplementary_Data_8_heating_500K.txt]

Data from AT069_NQ51B19821__8__13-51-12-152.txt Node

Date: Wed Sep 25 13:51:12 JST 2024
User: ymlab
Spectrometer: NQ51B1982
Trigger mode: 0
Integration Time (sec): 8.000000E-2
Scans to average: 100
Nonlinearity correction enabled: false
Boxcar width: 0
Storing dark spectrum: false
XAxis mode: Wavelengths
Number of Pixels in Spectrum: 512
>>>>>Begin Spectral Data<<<<<
899.399	7675.25
901.024	7745.96
902.648	7977.55
904.273	8064.34
905.897	8323.41
907.522	8396.41
909.146	8608.95
910.77	8738.33
912.394	9003.88
914.018	9204.95
915.642	9621.66
917.265	10024.56
918.889	10790.64
920.512	11438.6
922.136	12154.49
923.759	12608.77
925.382	13131.5
927.005	13489.7
928.628	13937.48
930.251	14221.11
931.873	14604.37
933.496	14782.74
935.118	15169.4
936.74	15314.28
938.363	15649.14
939.985	15821.39
941.607	16127.38
943.228	16216.54
944.85	16548.02
946.472	16704.98
948.093	16980.29
949.715	17037.35
951.336	17380.2
952.957	17413.22
954.578	17649.5
956.199	17709.78
957.82	17957.63
959.44	17976.73
961.061	18224.4
962.681	18213.31
964.302	18513.65
965.922	18476.59
967.542	18743.94
969.162	18746.24
970.782	18904.67
972.401	18939.08
974.021	19186.44
975.64	19181.6
977.26	19314.33
978.879	19421.78
980.498	19642.85
982.117	19589.93
983.736	19724.83
985.355	19746.95
986.973	19889.37
988.592	19890.53
990.21	20101.68
991.828	19979.16
993.446	20101.51
995.064	20035.13
996.682	20262.6
998.3	20180.52
999.917	20358.92
1001.535	20196.67
1003.152	20283.97
1004.769	20158.48
1006.387	20168.74
1008.003	20108.45
1009.62	20053.52
1011.237	19834.77
1012.854	19805.7
1014.47	19635.69
1016.086	19663.67
1017.703	19311.24
1019.319	19273.08
1020.935	18898.01
1022.55	18841.74
1024.166	18451.26
1025.782	18287.92
1027.397	17850.63
1029.012	17714.18
1030.627	17271.78
1032.243	17050.82
1033.857	16629.6
1035.472	16291.58
1037.087	15872.08
1038.701	15610.31
1040.316	15268.45
1041.93	15026.63
1043.544	14522.54
1045.158	14276.48
1046.772	13905.23
1048.386	13670.4
1049.999	13298.18
1051.613	13101.21
1053.226	12707.15
1054.839	12540.94
1056.452	12186.91
1058.065	12134.42
1059.678	11901.01
1061.29	11790.73
1062.903	11533.46
1064.515	11505.88
1066.127	11350.29
1067.74	11325.16
1069.351	11244.24
1070.963	11273.38
1072.575	11218.94
1074.186	11261.26
1075.798	11312.46
1077.409	11463.6
1079.02	11511.98
1080.631	11693.96
1082.242	11788.03
1083.853	12068.1
1085.463	12211.68
1087.074	12480.43
1088.684	12660.38
1090.294	13006.6
1091.904	13216.25
1093.514	13588.33
1095.124	13801.45
1096.733	14242.03
1098.343	14423.34
1099.952	14964.14
1101.561	15224.24
1103.17	15676.14
1104.779	16003.57
1106.388	16687.67
1107.996	16982.22
1109.605	17560.5
1111.213	17904.21
1112.821	18455.28
1114.429	18754.35
1116.037	19259.13
1117.645	19494.8
1119.252	20144.49
1120.86	20446.39
1122.467	21052.2
1124.074	21273.71
1125.681	21937.8
1127.288	22409.87
1128.895	23038.74
1130.501	23297.02
1132.108	24129.5
1133.714	24267.62
1135.32	24502.38
1136.926	25008.59
1138.532	25804.7
1140.138	26217.98
1141.743	26743.06
1143.349	26882.31
1144.954	27170.06
1146.559	27530.88
1148.164	28033.66
1149.768	28302.52
1151.373	28670.14
1152.978	28780.02
1154.582	29380.45
1156.186	29471.3
1157.79	29641.47
1159.394	29772.12
1160.998	30253.78
1162.601	30167.7
1164.205	30438.12
1165.808	30407.69
1167.411	30712.32
1169.014	30683.91
1170.617	30807.76
1172.219	30750.56
1173.822	31049.14
1175.424	30943.01
1177.026	31275.17
1178.628	31134.62
1180.23	31015.82
1181.832	31116.11
1183.433	31304.3
1185.035	31197.86
1186.636	31562.05
1188.237	31265.83
1189.838	31425.94
1191.439	31437.48
1193.04	31499.01
1194.64	31205.71
1196.24	31862.11
1197.84	31946.37
1199.44	32306.81
1201.04	32219.02
1202.64	32339.18
1204.239	32251.47
1205.839	32788.18
1207.438	32739.9
1209.037	33295.39
1210.636	33305.59
1212.235	33714.98
1213.833	33265
1215.432	33640.5
1217.03	33960.91
1218.628	34273.33
1220.226	34003.88
1221.823	34359.32
1223.421	34382.45
1225.018	34872.12
1226.616	34652.28
1228.213	35140.53
1229.81	34977.15
1231.407	35562.07
1233.003	35178
1234.6	36054.09
1236.196	35801.92
1237.792	35975.69
1239.388	35761.67
1240.984	36140.48
1242.579	36175.92
1244.175	36072.59
1245.77	36163.04
1247.365	36761.72
1248.96	36607.06
1250.555	36963.86
1252.149	36770.48
1253.744	37489.05
1255.338	37019.27
1256.932	37525.27
1258.526	37703.99
1260.12	37857.23
1261.714	37923.68
1263.307	38164.64
1264.9	38135.98
1266.494	38492.29
1268.086	38536.06
1269.679	39198.24
1271.272	38908.83
1272.864	39379.71
1274.456	39141.1
1276.049	39916.54
1277.64	39824.34
1279.232	39703
1280.824	39591.67
1282.415	39910.81
1284.006	40212.39
1285.597	40458.31
1287.188	40217.75
1288.779	40080.14
1290.37	40304.1
1291.96	41020.4
1293.55	40760.67
1295.14	41031.16
1296.73	40652.24
1298.32	41491.98
1299.909	41742.03
1301.499	41914.45
1303.088	41540.05
1304.677	42328.73
1306.265	41723.15
1307.854	42284.04
1309.442	42085.69
1311.031	42580.45
1312.619	41832.89
1314.207	42193.03
1315.794	42169.54
1317.382	42335.16
1318.969	42580.39
1320.557	42799.95
1322.144	42657.95
1323.73	42537.79
1325.317	42800.05
1326.904	43010.81
1328.49	43241.07
1330.076	43189.33
1331.662	43429.47
1333.248	43208.98
1334.833	43246.53
1336.419	43538.13
1338.004	43008.58
1339.589	43068.12
1341.174	43384.42
1342.758	43530.23
1344.343	43117.11
1345.927	42812.99
1347.511	42913.99
1349.095	42433.58
1350.679	42059.46
1352.263	41918.36
1353.846	41050.59
1355.429	39382.42
1357.012	39868.31
1358.595	40315.8
1360.178	39210.06
1361.76	36807.62
1363.343	37435.56
1364.925	37917.96
1366.507	39052.13
1368.088	37596.1
1369.67	38087.77
1371.251	36988.91
1372.832	38493.4
1374.413	39522.41
1375.994	38366.37
1377.575	37016.97
1379.155	35687.85
1380.735	33110.14
1382.316	31952.8
1383.895	31409
1385.475	33404.5
1387.055	34689.58
1388.634	33834.1
1390.213	35558.26
1391.792	35491.19
1393.371	34763.5
1394.949	35065.35
1396.527	34048.86
1398.106	36823.62
1399.684	36191.7
1401.261	34217.04
1402.839	38112.38
1404.416	36877.39
1405.993	36661.53
1407.57	37224.99
1409.147	38207.91
1410.724	38015.99
1412.3	39825.02
1413.876	39061.06
1415.452	38902.57
1417.028	39901.67
1418.604	39477.71
1420.179	39998.74
1421.755	40815.72
1423.33	40287.26
1424.905	40086.54
1426.479	40808.47
1428.054	40740.29
1429.628	40639.51
1431.202	41013.15
1432.776	40439.43
1434.35	41011.95
1435.923	40931.65
1437.496	41485.92
1439.069	40877.27
1440.642	41910.42
1442.215	41257.59
1443.788	41881.83
1445.36	40746.51
1446.932	41168.15
1448.504	41734.59
1450.076	41263.99
1451.647	41524.8
1453.218	42048.13
1454.789	41868.34
1456.36	41935.82
1457.931	41435.38
1459.502	41964.91
1461.072	40837.46
1462.642	41711.29
1464.212	41693.54
1465.781	41928.09
1467.351	41101.73
1468.92	40807.22
1470.489	41517.8
1472.058	41004.49
1473.627	41227.81
1475.195	42134.17
1476.764	41797.68
1478.332	42263.81
1479.9	40859.18
1481.467	41297.42
1483.035	41253.13
1484.602	41671.53
1486.169	41325.9
1487.736	41046.26
1489.302	41393.97
1490.869	40804.37
1492.435	40275.42
1494.001	40711.82
1495.567	39991.22
1497.132	40698.98
1498.698	40409.07
1500.263	40968.13
1501.828	40234.71
1503.393	40338.96
1504.957	40045.22
1506.521	40053.08
1508.086	40027.75
1509.65	40099.57
1511.213	39608.68
1512.777	40310.62
1514.34	39209.86
1515.903	40316.77
1517.466	40443.06
1519.029	40112.73
1520.591	39998.05
1522.153	39540.01
1523.715	39661.15
1525.277	39601.31
1526.839	39113.02
1528.4	40505.13
1529.961	39551.07
1531.522	40030.44
1533.083	39762.18
1534.643	39322.16
1536.204	39509.97
1537.764	39715.96
1539.324	39404.76
1540.883	40351.09
1542.443	39471.79
1544.002	39563.88
1545.561	38950.48
1547.12	38883.98
1548.679	38913.72
1550.237	38858.78
1551.795	38836.16
1553.353	39478.56
1554.911	38350.14
1556.468	38727.99
1558.026	39195.64
1559.583	38874.81
1561.139	38678.96
1562.696	38385.53
1564.252	38066.47
1565.809	38301.6
1567.365	37829.74
1568.92	38497.16
1570.476	38310.51
1572.031	37527.86
1573.586	37518.8
1575.141	37559.98
1576.696	36623.53
1578.25	37964.17
1579.805	37452.37
1581.359	37270.81
1582.912	37525.27
1584.466	37044.93
1586.019	36367.73
1587.572	37159.43
1589.125	37066.85
1590.678	38101.31
1592.23	37427.63
1593.782	36929.58
1595.334	36590.45
1596.886	36493.31
1598.438	35585.69
1599.989	36097.78
1601.54	35807.52
1603.091	35800.64
1604.642	36009.82
1606.192	35086.38
1607.742	34475.94
1609.292	35366.79
1610.842	35076.37
1612.391	35126.93
1613.941	35070.4
1615.49	34572.51
1617.038	33995.68
1618.587	34514.21
1620.135	33412.56
1621.684	33871.89
1623.231	34069.94
1624.779	33809.02
1626.327	33687.75
1627.874	33826.67
1629.421	32724.92
1630.968	33321.11
1632.514	33155.06
1634.06	32408.08
1635.606	32944.63
1637.152	33014.79
1638.698	31278.02
1640.243	31296.92
1641.788	30565.4
1643.333	30145.68
1644.878	29675.71
1646.422	29233.49
1647.967	27562.67
1649.511	27126.38
1651.054	26171.65
1652.598	24297.8
1654.141	23046.14
1655.684	21889.43
1657.227	19901.43
1658.77	18529.01
1660.312	17128.07
1661.854	15593.01
1663.396	14412.06
1664.937	13505.67
1666.479	12344.48
1668.02	11630.56
1669.561	10803.83
1671.102	9926.2
1672.642	9217.96
1674.182	8707.66
1675.722	8014.93
1677.262	7638.67
1678.801	7313.74
1680.341	6975.19
1681.88	6568.89
1683.418	6248.61
1684.957	5886.18
1686.495	5592.23
1688.033	5341.12
1689.571	5203.29
1691.109	4970.34
1692.646	4794.55
1694.183	4610.31
1695.72	4441.19
1697.257	4304.43
1698.793	4211.55
1700.329	4064.18
1701.865	3977.53
1703.401	3875.37
1704.936	3787.08
1706.471	3674.81
1708.006	3613.99
1709.541	3534.36
