# Supplementary material for: Exciton thermal radiation from macroscale membranes composed of chirality-sorted carbon nanotubes and its control
Source: Nat Commun. 2026 Jul 29;17:6967. doi: 10.1038/s41467-026-75711-4 (PMC13421534; doi:10.1038/s41467-026-75711-4)
Supplement: Supplementary file 4 — Source Data [file 41467_2026_75711_MOESM4_ESM.zip › Source data/Supplementary_Data_8_cooling_300K_2.txt]

Data from AT069_NQ51B19821__0__17-47-07-604.txt Node

Date: Wed Sep 25 17:47:07 JST 2024
User: ymlab
Spectrometer: NQ51B1982
Trigger mode: 0
Integration Time (sec): 8.000000E-2
Scans to average: 100
Nonlinearity correction enabled: false
Boxcar width: 0
Storing dark spectrum: false
XAxis mode: Wavelengths
Number of Pixels in Spectrum: 512
>>>>>Begin Spectral Data<<<<<
899.399	7481.82
901.024	7561.12
902.648	7781.46
904.273	7870.42
905.897	8082.83
907.522	8222.84
909.146	8458.88
910.77	8569.32
912.394	8838.46
914.018	9045.88
915.642	9496.63
917.265	9940.67
918.889	10714.4
920.512	11356.99
922.136	12124.66
923.759	12596.11
925.382	13187.83
927.005	13535.89
928.628	14048.79
930.251	14341.03
931.873	14757.73
933.496	14968.21
935.118	15392.38
936.74	15529.92
938.363	15960.55
939.985	16121.71
941.607	16548.11
943.228	16634.69
944.85	16838.46
946.472	16937.25
948.093	17277.56
949.715	17272.34
951.336	17535.22
952.957	17618.38
954.578	17890.79
956.199	17924.9
957.82	18116.5
959.44	18186.2
961.061	18452.05
962.681	18494.34
964.302	18693.42
965.922	18656.08
967.542	18898.05
969.162	18844.35
970.782	19116.71
972.401	19115.08
974.021	19324.3
975.64	19235.13
977.26	19434.19
978.879	19409.82
980.498	19612.79
982.117	19583.65
983.736	19771.51
985.355	19774.65
986.973	20013.79
988.592	19887.43
990.21	20009.48
991.828	19897.84
993.446	20067.1
995.064	19990.8
996.682	20171.39
998.3	19957.79
999.917	20107.74
1001.535	19965.02
1003.152	20002.86
1004.769	19837.57
1006.387	19850.32
1008.003	19545.1
1009.62	19456.63
1011.237	19237.15
1012.854	19105.45
1014.47	18751.11
1016.086	18608.3
1017.703	18152.65
1019.319	17860.62
1020.935	17403.83
1022.55	17115.1
1024.166	16612.65
1025.782	16250.54
1027.397	15722.01
1029.012	15368.8
1030.627	14862.96
1032.243	14419.14
1033.857	13914.29
1035.472	13468.57
1037.087	12935.91
1038.701	12598.95
1040.316	12099.34
1041.93	11755.13
1043.544	11310.28
1045.158	11026.48
1046.772	10592.96
1048.386	10398.16
1049.999	10092.25
1051.613	9907.62
1053.226	9619.55
1054.839	9557.51
1056.452	9314.73
1058.065	9300.47
1059.678	9148.79
1061.29	9209.64
1062.903	9132.71
1064.515	9234.42
1066.127	9196.97
1067.74	9327.87
1069.351	9421.01
1070.963	9641.19
1072.575	9746.61
1074.186	10017.09
1075.798	10161.63
1077.409	10503.11
1079.02	10700.73
1080.631	11099.12
1082.242	11329.32
1083.853	11820.36
1085.463	12062.18
1087.074	12489.6
1088.684	12865.48
1090.294	13435.78
1091.904	13749.07
1093.514	14343.49
1095.124	14695.77
1096.733	15307.39
1098.343	15720.1
1099.952	16348.36
1101.561	16727.45
1103.17	17316.22
1104.779	17732.64
1106.388	18331.95
1107.996	18706.57
1109.605	19382.69
1111.213	19843.13
1112.821	20492.93
1114.429	20861.29
1116.037	21464.66
1117.645	21821.56
1119.252	22515.16
1120.86	22903.15
1122.467	23292.74
1124.074	23630.47
1125.681	24363.96
1127.288	24675.27
1128.895	25324.47
1130.501	25694.3
1132.108	26536.35
1133.714	26644.88
1135.32	26720.35
1136.926	26918.97
1138.532	27991.41
1140.138	28207.55
1141.743	28540.88
1143.349	28527.64
1144.954	28947.17
1146.559	29050.03
1148.164	29553.41
1149.768	29740.62
1151.373	30020.04
1152.978	29823.86
1154.582	30311.88
1156.186	30091.11
1157.79	30753.05
1159.394	30686.95
1160.998	30905.89
1162.601	30573.41
1164.205	30639.25
1165.808	30623.26
1167.411	30855.39
1169.014	30533.69
1170.617	30666.67
1172.219	30269.31
1173.822	30585.37
1175.424	30254.79
1177.026	30440.4
1178.628	30399.48
1180.23	30665.47
1181.832	30481.9
1183.433	30453.38
1185.035	30271.4
1186.636	30866.6
1188.237	30581.65
1189.838	30799.22
1191.439	30984.82
1193.04	31117.39
1194.64	31060.19
1196.24	31387.7
1197.84	31547.9
1199.44	31800.73
1201.04	31813.85
1202.64	32104.47
1204.239	32297.41
1205.839	32798.97
1207.438	32627.48
1209.037	33135.24
1210.636	33550.13
1212.235	33981.92
1213.833	33789.88
1215.432	34157.38
1217.03	34108.14
1218.628	34687.12
1220.226	34523.83
1221.823	35031.85
1223.421	34623.37
1225.018	35510.78
1226.616	35820.44
1228.213	35887.29
1229.81	35870.18
1231.407	36167.5
1233.003	35941.81
1234.6	36404.43
1236.196	36137.59
1237.792	36665.99
1239.388	36134.09
1240.984	36462.96
1242.579	36510.29
1244.175	36916.69
1245.77	37109.38
1247.365	37585.48
1248.96	37347.7
1250.555	37646.82
1252.149	37278.83
1253.744	38162.49
1255.338	37759.26
1256.932	37941.46
1258.526	37914.09
1260.12	38482.63
1261.714	38545.81
1263.307	38865.19
1264.9	38837.84
1266.494	38934.75
1268.086	38634.44
1269.679	38950.01
1271.272	38752.59
1272.864	39417.36
1274.456	39103.32
1276.049	39696.96
1277.64	39859.41
1279.232	40456.45
1280.824	40235.68
1282.415	40449.11
1284.006	40335.55
1285.597	40253.67
1287.188	40525.93
1288.779	40421.56
1290.37	40176.04
1291.96	40684.34
1293.55	40803
1295.14	41758.14
1296.73	40969.13
1298.32	41405.76
1299.909	40900.82
1301.499	41601.92
1303.088	40974.88
1304.677	41984.75
1306.265	41684.88
1307.854	41804.08
1309.442	41233.74
1311.031	41827.76
1312.619	41734.22
1314.207	42377.23
1315.794	41991.57
1317.382	42268.92
1318.969	42391.14
1320.557	42467.98
1322.144	42729.1
1323.73	42746.82
1325.317	42602.31
1326.904	42684.84
1328.49	42821.32
1330.076	43024.72
1331.662	42768.72
1333.248	43060.57
1334.833	43508.09
1336.419	43424.82
1338.004	43246.24
1339.589	42866.24
1341.174	42876.12
1342.758	43388.61
1344.343	43315.99
1345.927	42978.54
1347.511	42419.66
1349.095	42286.42
1350.679	42136.09
1352.263	41482.64
1353.846	40622.25
1355.429	39236.44
1357.012	39689.41
1358.595	39818.38
1360.178	38739.98
1361.76	36249.72
1363.343	37126.1
1364.925	37644.15
1366.507	38702.91
1368.088	37034.24
1369.67	38222.64
1371.251	37793.82
1372.832	38393.52
1374.413	38349.45
1375.994	37803.81
1377.575	36767.38
1379.155	35727.06
1380.735	32970.2
1382.316	31828.55
1383.895	31640.41
1385.475	33541.74
1387.055	34884.54
1388.634	33174.44
1390.213	35414.4
1391.792	35392.04
1393.371	34908.01
1394.949	35289.32
1396.527	33734.01
1398.106	36697.17
1399.684	36276.55
1401.261	34023.07
1402.839	37927.93
1404.416	36345.12
1405.993	37033.78
1407.57	37093.68
1409.147	37903.15
1410.724	37960.7
1412.3	39740.87
1413.876	38997.6
1415.452	38966.69
1417.028	39530.28
1418.604	39014.38
1420.179	39367.08
1421.755	40012.14
1423.33	40453.1
1424.905	40267.59
1426.479	41034.2
1428.054	40811.74
1429.628	41234.07
1431.202	40917.86
1432.776	40165.18
1434.35	41141.52
1435.923	40621.68
1437.496	40703.28
1439.069	40248.5
1440.642	41105.74
1442.215	40474.37
1443.788	41479.85
1445.36	41245.61
1446.932	40922.9
1448.504	41630.03
1450.076	41594.76
1451.647	41472.95
1453.218	41320.02
1454.789	41022.77
1456.36	41134.39
1457.931	40775.45
1459.502	41702.45
1461.072	41005.87
1462.642	42107.74
1464.212	41079.84
1465.781	41721.11
1467.351	41179.76
1468.92	41114.84
1470.489	41189.84
1472.058	40915.43
1473.627	41024.77
1475.195	41287.16
1476.764	41404.73
1478.332	41527.86
1479.9	40559.31
1481.467	41094.89
1483.035	40744.78
1484.602	40923.05
1486.169	40413.2
1487.736	40453.67
1489.302	40427.28
1490.869	40200.61
1492.435	40447.44
1494.001	40322.43
1495.567	39793
1497.132	40489.71
1498.698	39673.46
1500.263	40223.07
1501.828	39809.78
1503.393	39608.71
1504.957	39430.13
1506.521	39844.92
1508.086	39632.41
1509.65	39707.49
1511.213	39326.91
1512.777	40201.05
1514.34	39642.02
1515.903	39982.49
1517.466	39502.63
1519.029	39090.49
1520.591	39421
1522.153	39260.04
1523.715	39504.49
1525.277	39923.87
1526.839	38948.14
1528.4	39603.08
1529.961	38901.86
1531.522	39221.1
1533.083	39395.32
1534.643	38889.44
1536.204	39143.91
1537.764	39015.08
1539.324	38188.67
1540.883	39092.77
1542.443	38234.98
1544.002	39291.25
1545.561	39029.08
1547.12	38798.39
1548.679	38808.21
1550.237	39013.33
1551.795	38614.72
1553.353	38950.72
1554.911	37805.4
1556.468	38720.88
1558.026	38402.3
1559.583	37807.19
1561.139	37727.08
1562.696	37576.06
1564.252	37560.23
1565.809	38413.27
1567.365	36949.32
1568.92	37560.37
1570.476	37597.34
1572.031	37533.4
1573.586	37176.48
1575.141	37228.64
1576.696	36665.51
1578.25	37237.18
1579.805	36855.22
1581.359	37194.03
1582.912	36886.65
1584.466	36292.24
1586.019	35843.83
1587.572	36644.48
1589.125	35691.83
1590.678	36451.41
1592.23	36344.05
1593.782	36462.39
1595.334	36592.52
1596.886	36423.4
1598.438	35886.07
1599.989	36607.61
1601.54	35528.86
1603.091	35939.43
1604.642	35648.41
1606.192	35426.37
1607.742	35092.08
1609.292	35267.88
1610.842	34506.29
1612.391	34498.29
1613.941	34634.19
1615.49	34046.84
1617.038	34000.31
1618.587	34586.44
1620.135	34061.64
1621.684	33980.26
1623.231	33864.57
1624.779	33941.04
1626.327	33552.65
1627.874	34001.23
1629.421	32811.76
1630.968	32607.94
1632.514	32638.91
1634.06	32304.26
1635.606	32361.21
1637.152	32180.94
1638.698	30908.16
1640.243	31263.19
1641.788	31225.51
1643.333	30329.67
1644.878	29749.64
1646.422	28809.31
1647.967	27533.27
1649.511	27043.52
1651.054	26014.23
1652.598	24523.34
1654.141	22694.14
1655.684	21442.06
1657.227	19591.21
1658.77	18395.42
1660.312	17002.72
1661.854	15624.54
1663.396	14349.07
1664.937	13357.46
1666.479	12095.53
1668.02	11327.7
1669.561	10580.31
1671.102	9803.31
1672.642	9105.41
1674.182	8670.01
1675.722	7981.46
1677.262	7595.83
1678.801	7216.91
1680.341	6860.38
1681.88	6433.38
1683.418	6204.38
1684.957	5871.93
1686.495	5613.77
1688.033	5377.34
1689.571	5169.45
1691.109	4891.94
1692.646	4760.63
1694.183	4565.35
1695.72	4392.71
1697.257	4230.11
1698.793	4159.7
1700.329	4036.32
1701.865	3954.23
1703.401	3847.49
1704.936	3764.26
1706.471	3667.37
1708.006	3609.03
1709.541	3533.32
