# Supplementary material for: Exciton thermal radiation from macroscale membranes composed of chirality-sorted carbon nanotubes and its control
Source: Nat Commun. 2026 Jul 29;17:6967. doi: 10.1038/s41467-026-75711-4 (PMC13421534; doi:10.1038/s41467-026-75711-4)
Supplement: Supplementary file 4 — Source Data [file 41467_2026_75711_MOESM4_ESM.zip › Source data/Supplementary_Data_7_cooling_750K.txt]

Data from AT069_NQ51B19821__25__18-09-10-611.txt Node

Date: Tue Sep 24 18:09:10 JST 2024
User: ymlab
Spectrometer: NQ51B1982
Trigger mode: 0
Integration Time (sec): 8.000000E-2
Scans to average: 100
Nonlinearity correction enabled: false
Boxcar width: 0
Storing dark spectrum: false
XAxis mode: Wavelengths
Number of Pixels in Spectrum: 512
>>>>>Begin Spectral Data<<<<<
899.399	4394.23
901.024	4422.19
902.648	4532.61
904.273	4554.07
905.897	4652.46
907.522	4701.23
909.146	4787.44
910.77	4810.72
912.394	4944.55
914.018	5003.75
915.642	5170.71
917.265	5295.84
918.889	5617.28
920.512	5862.25
922.136	6147.02
923.759	6274.04
925.382	6516.98
927.005	6626.06
928.628	6803.67
930.251	6887.08
931.873	7030.45
933.496	7045.87
935.118	7181.67
936.74	7212.29
938.363	7389.58
939.985	7397.7
941.607	7503.67
943.228	7516.61
944.85	7616.03
946.472	7615.86
948.093	7752.05
949.715	7738.77
951.336	7867.15
952.957	7885.91
954.578	7983.19
956.199	7952.4
957.82	8072.2
959.44	8103.25
961.061	8230.93
962.681	8238
964.302	8350.33
965.922	8390.25
967.542	8493.98
969.162	8502.78
970.782	8608.45
972.401	8638.18
974.021	8766.39
975.64	8799.32
977.26	8886.52
978.879	8885.1
980.498	8964.65
982.117	8983.98
983.736	9094.98
985.355	9113.48
986.973	9228.64
988.592	9237.96
990.21	9325.94
991.828	9368.44
993.446	9482
995.064	9447.73
996.682	9578.9
998.3	9548.89
999.917	9665.05
1001.535	9675.01
1003.152	9759.79
1004.769	9689.45
1006.387	9764.01
1008.003	9739.85
1009.62	9813.04
1011.237	9783.67
1012.854	9922.7
1014.47	9910.33
1016.086	9956.29
1017.703	9901.56
1019.319	9976.85
1020.935	9943.87
1022.55	9984.66
1024.166	9898.45
1025.782	9916.74
1027.397	9857.31
1029.012	9922.34
1030.627	9804.43
1032.243	9853.48
1033.857	9731.83
1035.472	9812.17
1037.087	9728.86
1038.701	9764.07
1040.316	9634.65
1041.93	9639.28
1043.544	9519.24
1045.158	9509.91
1046.772	9424.85
1048.386	9484.59
1049.999	9321.59
1051.613	9332.66
1053.226	9214.72
1054.839	9206.35
1056.452	9054.66
1058.065	9045.29
1059.678	8926.82
1061.29	8931.17
1062.903	8769.64
1064.515	8802.23
1066.127	8815.57
1067.74	8759.53
1069.351	8639.52
1070.963	8675.67
1072.575	8525.82
1074.186	8546.51
1075.798	8487.34
1077.409	8585.39
1079.02	8483.33
1080.631	8447.56
1082.242	8371.5
1083.853	8432.26
1085.463	8420.59
1087.074	8504.16
1088.684	8437.22
1090.294	8502.47
1091.904	8428.85
1093.514	8494.74
1095.124	8576.44
1096.733	8582.7
1098.343	8527.04
1099.952	8598.21
1101.561	8706.51
1103.17	8748.49
1104.779	8728.29
1106.388	8843.45
1107.996	8863.58
1109.605	9019.71
1111.213	9068.22
1112.821	9133.63
1114.429	9129.13
1116.037	9303.75
1117.645	9268.76
1119.252	9508.86
1120.86	9438.62
1122.467	9524.39
1124.074	9568.47
1125.681	9764.02
1127.288	9903.3
1128.895	10055.14
1130.501	10074.3
1132.108	10216.46
1133.714	10338.1
1135.32	10394.4
1136.926	10409.88
1138.532	10699.38
1140.138	10780.24
1141.743	10992.28
1143.349	10976.92
1144.954	11192.57
1146.559	11230.97
1148.164	11371.83
1149.768	11399.06
1151.373	11634.49
1152.978	11696.87
1154.582	11897.39
1156.186	11971.77
1157.79	12078.42
1159.394	12021.57
1160.998	12205.56
1162.601	12369.8
1164.205	12544.28
1165.808	12473.74
1167.411	12671.17
1169.014	12639.97
1170.617	12733.8
1172.219	12792.72
1173.822	12992.79
1175.424	12844.42
1177.026	12992.08
1178.628	13096.49
1180.23	13357.31
1181.832	13226.29
1183.433	13185.19
1185.035	13220.31
1186.636	13453.64
1188.237	13409.57
1189.838	13516.82
1191.439	13575.23
1193.04	13594.87
1194.64	13684.12
1196.24	13839.92
1197.84	13681.57
1199.44	13967.37
1201.04	13809.66
1202.64	13763.85
1204.239	13827.83
1205.839	14008.56
1207.438	13782.86
1209.037	14058.2
1210.636	13989.38
1212.235	14206.43
1213.833	14025.53
1215.432	14120.75
1217.03	14169.39
1218.628	14238.97
1220.226	14051.17
1221.823	14250.06
1223.421	14126.88
1225.018	14219.37
1226.616	14207.99
1228.213	14245.13
1229.81	14106.88
1231.407	14298.96
1233.003	14236.14
1234.6	14355.64
1236.196	14423.13
1237.792	14619.98
1239.388	14400.13
1240.984	14535.83
1242.579	14462.15
1244.175	14480.27
1245.77	14540.57
1247.365	14533.76
1248.96	14353.56
1250.555	14612.28
1252.149	14415.62
1253.744	14724.87
1255.338	14684.99
1256.932	14936.15
1258.526	14928.61
1260.12	14869.39
1261.714	14819.31
1263.307	15017.68
1264.9	14881.71
1266.494	15021.58
1268.086	14992.04
1269.679	15166.97
1271.272	14995.31
1272.864	15447.41
1274.456	15363.51
1276.049	15420.25
1277.64	15413.98
1279.232	15572.11
1280.824	15662.1
1282.415	15817.17
1284.006	15705.87
1285.597	15819.41
1287.188	15710.95
1288.779	15999.06
1290.37	16055.18
1291.96	16159.59
1293.55	15992.52
1295.14	16226.96
1296.73	15950.93
1298.32	16316.51
1299.909	16288.86
1301.499	16300.34
1303.088	16159.71
1304.677	16322.91
1306.265	16084.11
1307.854	16586.96
1309.442	16631.86
1311.031	16652.33
1312.619	16574.19
1314.207	16669.85
1315.794	16807.27
1317.382	16835.79
1318.969	16869.85
1320.557	16991.17
1322.144	16974.22
1323.73	16940.72
1325.317	16935.76
1326.904	16983.06
1328.49	16939.31
1330.076	17084.46
1331.662	17284.93
1333.248	17175.32
1334.833	17104.02
1336.419	17229.26
1338.004	17150
1339.589	17212.28
1341.174	17347.6
1342.758	17295.76
1344.343	17148.58
1345.927	17347.25
1347.511	17193.87
1349.095	16947.47
1350.679	17006.04
1352.263	16785.88
1353.846	16479.27
1355.429	16020.76
1357.012	16107.89
1358.595	15999.6
1360.178	15961.53
1361.76	15031.72
1363.343	15430.38
1364.925	15601.77
1366.507	15940.9
1368.088	15344.18
1369.67	15528.2
1371.251	15192.33
1372.832	15780.77
1374.413	16019.77
1375.994	15674.06
1377.575	15224.51
1379.155	14792.27
1380.735	13771.85
1382.316	13240.33
1383.895	13080.68
1385.475	14079.11
1387.055	14410.79
1388.634	13745.64
1390.213	14528.26
1391.792	14638.24
1393.371	14235.3
1394.949	14324.17
1396.527	14068.31
1398.106	15129.44
1399.684	15233.87
1401.261	14176.48
1402.839	15435.64
1404.416	14770.7
1405.993	14703.12
1407.57	14906.88
1409.147	15166.33
1410.724	15223.42
1412.3	15941.84
1413.876	15696.43
1415.452	15656.16
1417.028	16185.77
1418.604	15912.47
1420.179	15920.41
1421.755	16719.96
1423.33	16640.18
1424.905	16671.86
1426.479	17004.99
1428.054	17161.54
1429.628	16710.63
1431.202	16597.51
1432.776	16191.25
1434.35	16531.3
1435.923	16714.67
1437.496	16875.69
1439.069	16872.84
1440.642	17237.4
1442.215	16922.05
1443.788	17095.17
1445.36	16603.46
1446.932	16746.92
1448.504	17032.39
1450.076	16806.58
1451.647	16910.23
1453.218	16937.07
1454.789	16723.41
1456.36	16796.49
1457.931	16689.74
1459.502	17020.95
1461.072	16762.31
1462.642	17084.32
1464.212	16766.2
1465.781	16996.2
1467.351	16939.74
1468.92	16797.09
1470.489	16463.61
1472.058	16399.23
1473.627	16772.83
1475.195	16992.65
1476.764	16795.54
1478.332	17030.07
1479.9	16599.33
1481.467	16917.04
1483.035	16795.67
1484.602	17242.44
1486.169	17312.92
1487.736	17121.68
1489.302	16810.72
1490.869	16628.13
1492.435	16704.42
1494.001	16948.38
1495.567	16509.08
1497.132	16627.07
1498.698	16187.33
1500.263	16609.57
1501.828	16490.26
1503.393	16386.65
1504.957	16455.52
1506.521	16450.93
1508.086	16642.88
1509.65	16536.46
1511.213	16103.91
1512.777	16542.96
1514.34	16430.99
1515.903	16568.48
1517.466	16540.86
1519.029	16366.66
1520.591	16508.38
1522.153	16383.35
1523.715	16460.45
1525.277	16688.64
1526.839	16465.4
1528.4	16674.1
1529.961	16561.8
1531.522	16648.16
1533.083	16702.8
1534.643	16608.36
1536.204	16924.72
1537.764	16705.02
1539.324	16443.7
1540.883	16485.66
1542.443	16079.23
1544.002	16065.02
1545.561	16118.28
1547.12	16106.48
1548.679	16069.72
1550.237	15811.89
1551.795	15631.6
1553.353	16092.86
1554.911	15877.03
1556.468	16277.23
1558.026	16222.59
1559.583	15984.59
1561.139	16221.73
1562.696	15987.42
1564.252	15789.53
1565.809	16024.75
1567.365	15492.6
1568.92	15264.45
1570.476	15342.22
1572.031	15554.48
1573.586	15594.47
1575.141	15698.49
1576.696	15604.64
1578.25	15972.98
1579.805	15616.96
1581.359	15483.24
1582.912	15591.52
1584.466	15678.17
1586.019	15659.35
1587.572	15710.76
1589.125	15186.72
1590.678	15627.2
1592.23	15308.24
1593.782	15243.53
1595.334	15199.2
1596.886	15126.26
1598.438	14574.91
1599.989	15076.97
1601.54	15083.17
1603.091	14977.94
1604.642	14877.63
1606.192	14622.1
1607.742	14517.48
1609.292	14891.68
1610.842	14848.07
1612.391	14949.83
1613.941	14957.48
1615.49	14968.42
1617.038	14794.2
1618.587	14958.23
1620.135	14455.9
1621.684	14635.32
1623.231	14551.54
1624.779	14376.48
1626.327	14429.97
1627.874	14715.76
1629.421	14318.68
1630.968	14213.01
1632.514	14326.03
1634.06	14115.53
1635.606	14049.27
1637.152	13929.89
1638.698	13572.34
1640.243	13496.06
1641.788	13292.01
1643.333	12862.25
1644.878	12670.91
1646.422	12740.73
1647.967	12061.49
1649.511	12003.02
1651.054	11796.07
1652.598	10978.82
1654.141	10179.06
1655.684	9695.19
1657.227	8884.22
1658.77	8486.84
1660.312	7941.59
1661.854	7431.95
1663.396	6997.28
1664.937	6653.81
1666.479	6145.22
1668.02	5888.16
1669.561	5575.83
1671.102	5259.43
1672.642	4999.93
1674.182	4838.97
1675.722	4585.24
1677.262	4363.4
1678.801	4155.81
1680.341	4014.17
1681.88	3832.52
1683.418	3758.52
1684.957	3628.68
1686.495	3544.46
1688.033	3440.84
1689.571	3351.82
1691.109	3242.84
1692.646	3197.45
1694.183	3122.63
1695.72	3066.97
1697.257	2995.23
1698.793	2965.36
1700.329	2893.04
1701.865	2854.01
1703.401	2801.13
1704.936	2775.71
1706.471	2735.74
1708.006	2713.48
1709.541	2682.49
