# Supplementary material for: Exciton thermal radiation from macroscale membranes composed of chirality-sorted carbon nanotubes and its control
Source: Nat Commun. 2026 Jul 29;17:6967. doi: 10.1038/s41467-026-75711-4 (PMC13421534; doi:10.1038/s41467-026-75711-4)
Supplement: Supplementary file 4 — Source Data [file 41467_2026_75711_MOESM4_ESM.zip › Source data/Supplementary_Data_9_heating_400K_bg.txt]

Data from AT069_NQ51B19821__8__14-10-24-196.txt Node

Date: Mon Sep 30 14:10:24 JST 2024
User: ymlab
Spectrometer: NQ51B1982
Trigger mode: 0
Integration Time (sec): 8.000000E-2
Scans to average: 100
Nonlinearity correction enabled: false
Boxcar width: 0
Storing dark spectrum: false
XAxis mode: Wavelengths
Number of Pixels in Spectrum: 512
>>>>>Begin Spectral Data<<<<<
899.399	2169.09
901.024	2136.21
902.648	2177.37
904.273	2149.05
905.897	2174.19
907.522	2158.85
909.146	2177.29
910.77	2144.17
912.394	2173.53
914.018	2151.1
915.642	2176.41
917.265	2147.35
918.889	2172.11
920.512	2152.76
922.136	2179.47
923.759	2146.64
925.382	2177.29
927.005	2150.71
928.628	2173.03
930.251	2156.28
931.873	2179.5
933.496	2151.97
935.118	2184.45
936.74	2151.39
938.363	2182.93
939.985	2156.21
941.607	2177.22
943.228	2162.25
944.85	2181.52
946.472	2146.45
948.093	2178.21
949.715	2146.29
951.336	2187.35
952.957	2154.57
954.578	2178.06
956.199	2144.3
957.82	2178.51
959.44	2149.03
961.061	2173.71
962.681	2153.42
964.302	2180.17
965.922	2151.86
967.542	2183.29
969.162	2177.9
970.782	2178.8
972.401	2153.67
974.021	2176.63
975.64	2152.64
977.26	2175.29
978.879	2143.57
980.498	2174.11
982.117	2148.82
983.736	2175.38
985.355	2157.36
986.973	2176.79
988.592	2147.86
990.21	2168.28
991.828	2149.24
993.446	2173.59
995.064	2149.64
996.682	2169.67
998.3	2149.08
999.917	2171.35
1001.535	2141.42
1003.152	2179.37
1004.769	2140.41
1006.387	2174.86
1008.003	2143.53
1009.62	2173.13
1011.237	2156.67
1012.854	2172.29
1014.47	2151.4
1016.086	2176.09
1017.703	2138.07
1019.319	2174.8
1020.935	2154.5
1022.55	2175.85
1024.166	2149.93
1025.782	2164.01
1027.397	2144.89
1029.012	2174.73
1030.627	2151.65
1032.243	2171.45
1033.857	2147.79
1035.472	2166.91
1037.087	2146.41
1038.701	2168.19
1040.316	2153.77
1041.93	2170.51
1043.544	2147.88
1045.158	2165.51
1046.772	2144.57
1048.386	2174.87
1049.999	2149.93
1051.613	2166.71
1053.226	2145.17
1054.839	2179.36
1056.452	2134.32
1058.065	2174.14
1059.678	2140.54
1061.29	2170.95
1062.903	2136.92
1064.515	2176.81
1066.127	2140.76
1067.74	2165.3
1069.351	2143.47
1070.963	2170.28
1072.575	2144.62
1074.186	2165.91
1075.798	2149.1
1077.409	2173.69
1079.02	2140.82
1080.631	2166.95
1082.242	2133.32
1083.853	2166.26
1085.463	2141.14
1087.074	2165.59
1088.684	2142.44
1090.294	2165.93
1091.904	2135.52
1093.514	2164.78
1095.124	2146.42
1096.733	2167.96
1098.343	2135.63
1099.952	2166.09
1101.561	2139.65
1103.17	2168.53
1104.779	2142.26
1106.388	2172.78
1107.996	2137.59
1109.605	2166.05
1111.213	2138.75
1112.821	2164.4
1114.429	2142.83
1116.037	2161.98
1117.645	2140.86
1119.252	2164.42
1120.86	2136.06
1122.467	2165.49
1124.074	2140.28
1125.681	2177.63
1127.288	2151.92
1128.895	2177.91
1130.501	2144.12
1132.108	2165.81
1133.714	2137.97
1135.32	2171.77
1136.926	2141.47
1138.532	2167.82
1140.138	2138.64
1141.743	2161.19
1143.349	2137.77
1144.954	2179.22
1146.559	2152.76
1148.164	2162.4
1149.768	2138.39
1151.373	2180.32
1152.978	2138.29
1154.582	2162.26
1156.186	2133.46
1157.79	2163.52
1159.394	2147.75
1160.998	2167.83
1162.601	2143.19
1164.205	2169.18
1165.808	2143.5
1167.411	2152.99
1169.014	2150.12
1170.617	2173.69
1172.219	2134.3
1173.822	2168.01
1175.424	2143.21
1177.026	2183.17
1178.628	2143.17
1180.23	2158.68
1181.832	2141.51
1183.433	2174.03
1185.035	2139.66
1186.636	2171.17
1188.237	2138.21
1189.838	2163.14
1191.439	2153.34
1193.04	2161.51
1194.64	2151.66
1196.24	2152.96
1197.84	2139.68
1199.44	2169.27
1201.04	2141.62
1202.64	2174.13
1204.239	2139.81
1205.839	2166.95
1207.438	2141.48
1209.037	2164.44
1210.636	2149.82
1212.235	2164.74
1213.833	2131.35
1215.432	2170.76
1217.03	2134.73
1218.628	2166.9
1220.226	2132.69
1221.823	2169.6
1223.421	2135.77
1225.018	2160.17
1226.616	2137.85
1228.213	2159.62
1229.81	2136.37
1231.407	2172.1
1233.003	2137.45
1234.6	2170.69
1236.196	2142.77
1237.792	2159.6
1239.388	2133.13
1240.984	2162.69
1242.579	2129.28
1244.175	2168.79
1245.77	2136.79
1247.365	2163.59
1248.96	2136.62
1250.555	2164.58
1252.149	2139.38
1253.744	2163.26
1255.338	2130.84
1256.932	2159.33
1258.526	2136.93
1260.12	2159.77
1261.714	2137.92
1263.307	2169.2
1264.9	2136.09
1266.494	2160.16
1268.086	2138.31
1269.679	2156.98
1271.272	2132.18
1272.864	2161.3
1274.456	2136.57
1276.049	2158.97
1277.64	2135.81
1279.232	2166.46
1280.824	2127.74
1282.415	2158.38
1284.006	2148.32
1285.597	2158.37
1287.188	2129.13
1288.779	2159.15
1290.37	2130.84
1291.96	2160.43
1293.55	2132.06
1295.14	2161.37
1296.73	2124.46
1298.32	2161.91
1299.909	2145.13
1301.499	2151.39
1303.088	2137.4
1304.677	2162.54
1306.265	2127.69
1307.854	2159.69
1309.442	2131.9
1311.031	2159.45
1312.619	2133.43
1314.207	2152.72
1315.794	2132.7
1317.382	2156.14
1318.969	2135.56
1320.557	2158.22
1322.144	2131.02
1323.73	2155.02
1325.317	2135.03
1326.904	2155.28
1328.49	2125.77
1330.076	2162.79
1331.662	2130.94
1333.248	2155.3
1334.833	2150.71
1336.419	2162.15
1338.004	2127.89
1339.589	2154.86
1341.174	2134.42
1342.758	2163.09
1344.343	2120.19
1345.927	2167.28
1347.511	2125.66
1349.095	2151.31
1350.679	2125.79
1352.263	2153.28
1353.846	2130.86
1355.429	2164.47
1357.012	2127.16
1358.595	2151.62
1360.178	2121.71
1361.76	2153.33
1363.343	2132.68
1364.925	2155.29
1366.507	2132.69
1368.088	2154.22
1369.67	2125.79
1371.251	2152.72
1372.832	2123.66
1374.413	2149.98
1375.994	2136.26
1377.575	2154.28
1379.155	2132.32
1380.735	2143.96
1382.316	2124.14
1383.895	2156.76
1385.475	2132.5
1387.055	2158.9
1388.634	2130.46
1390.213	2151.63
1391.792	2131.18
1393.371	2159.07
1394.949	2142.8
1396.527	2156.75
1398.106	2135.04
1399.684	2157.63
1401.261	2133.74
1402.839	2151.83
1404.416	2131.85
1405.993	2154.11
1407.57	2134.12
1409.147	2150.99
1410.724	2126.97
1412.3	2152.27
1413.876	2126.18
1415.452	2145.84
1417.028	2144.18
1418.604	2164.59
1420.179	2134.8
1421.755	2152.39
1423.33	2132.41
1424.905	2153.26
1426.479	2136.16
1428.054	2150.82
1429.628	2127.21
1431.202	2149.23
1432.776	2129.28
1434.35	2154.82
1435.923	2132.03
1437.496	2155.83
1439.069	2126.1
1440.642	2158.12
1442.215	2127.78
1443.788	2149.17
1445.36	2138.33
1446.932	2157.89
1448.504	2126.26
1450.076	2140.27
1451.647	2135.26
1453.218	2159.26
1454.789	2135.49
1456.36	2154.31
1457.931	2130.99
1459.502	2144.63
1461.072	2132.47
1462.642	2157.09
1464.212	2128.94
1465.781	2156.13
1467.351	2146.98
1468.92	2147.79
1470.489	2133.93
1472.058	2157.22
1473.627	2124.62
1475.195	2138.01
1476.764	2126.24
1478.332	2150.77
1479.9	2128.68
1481.467	2151.84
1483.035	2132.06
1484.602	2158.81
1486.169	2142.51
1487.736	2158.06
1489.302	2116.26
1490.869	2136.37
1492.435	2123.95
1494.001	2145.49
1495.567	2124.76
1497.132	2146.45
1498.698	2130.91
1500.263	2155.99
1501.828	2127.2
1503.393	2150.84
1504.957	2129.86
1506.521	2146.84
1508.086	2116.08
1509.65	2151.49
1511.213	2127.73
1512.777	2154.7
1514.34	2118.09
1515.903	2137.06
1517.466	2122.16
1519.029	2149.82
1520.591	2129.46
1522.153	2149.88
1523.715	2119.69
1525.277	2141.17
1526.839	2121.83
1528.4	2138.82
1529.961	2127.47
1531.522	2148.95
1533.083	2128.84
1534.643	2144.59
1536.204	2128.73
1537.764	2158.15
1539.324	2124.45
1540.883	2142.39
1542.443	2133.57
1544.002	2146.04
1545.561	2126.04
1547.12	2163.86
1548.679	2118.45
1550.237	2141.96
1551.795	2121.53
1553.353	2150.73
1554.911	2131.92
1556.468	2150.5
1558.026	2124.89
1559.583	2138.87
1561.139	2133.58
1562.696	2150.08
1564.252	2120.9
1565.809	2142.42
1567.365	2128.92
1568.92	2142.81
1570.476	2130.71
1572.031	2155.89
1573.586	2122.27
1575.141	2145.15
1576.696	2150.52
1578.25	2150.89
1579.805	2128.21
1581.359	2142.72
1582.912	2134.02
1584.466	2152.97
1586.019	2118.39
1587.572	2161.88
1589.125	2121.52
1590.678	2147.85
1592.23	2127.7
1593.782	2141.43
1595.334	2124.41
1596.886	2144.31
1598.438	2134.77
1599.989	2139.06
1601.54	2130.41
1603.091	2136.73
1604.642	2123.95
1606.192	2145.33
1607.742	2150.39
1609.292	2143.55
1610.842	2137.54
1612.391	2149.14
1613.941	2124.09
1615.49	2149.39
1617.038	2136.2
1618.587	2146.07
1620.135	2124
1621.684	2143.53
1623.231	2108.88
1624.779	2143.45
1626.327	2127.74
1627.874	2145.78
1629.421	2116.25
1630.968	2147.42
1632.514	2129.86
1634.06	2134.67
1635.606	2127.81
1637.152	2140.33
1638.698	2117.67
1640.243	2139.13
1641.788	2121.38
1643.333	2138.41
1644.878	2127.59
1646.422	2145.61
1647.967	2118.94
1649.511	2133.36
1651.054	2127.12
1652.598	2143.83
1654.141	2120.37
1655.684	2133.81
1657.227	2112.67
1658.77	2145.07
1660.312	2105.21
1661.854	2130.6
1663.396	2112.67
1664.937	2145.23
1666.479	2126.7
1668.02	2140.84
1669.561	2118.15
1671.102	2127.1
1672.642	2128.89
1674.182	2140.6
1675.722	2132.54
1677.262	2132.86
1678.801	2117.92
1680.341	2141.82
1681.88	2132.56
1683.418	2131.98
1684.957	2120.82
1686.495	2147.48
1688.033	2129.37
1689.571	2142.43
1691.109	2129.55
1692.646	2133.14
1694.183	2122.08
1695.72	2128.64
1697.257	2116.24
1698.793	2126.07
1700.329	2118.87
1701.865	2130.86
1703.401	2111.28
1704.936	2126.67
1706.471	2121.55
1708.006	2123.8
1709.541	2119.96
