# Supplementary material for: Exciton thermal radiation from macroscale membranes composed of chirality-sorted carbon nanotubes and its control
Source: Nat Commun. 2026 Jul 29;17:6967. doi: 10.1038/s41467-026-75711-4 (PMC13421534; doi:10.1038/s41467-026-75711-4)
Supplement: Supplementary file 4 — Source Data [file 41467_2026_75711_MOESM4_ESM.zip › Source data/Supplementary_Data_16_cooling_650K.txt]

Data from MK75SS02_1_cool_NIR_650K_sig_NQ51B19821__0__35.txt Node

Date: Mon Nov 17 11:34:52 JST 2025
User: ymlab
Spectrometer: NQ51B1982
Trigger mode: 0
Integration Time (sec): 1.000000E-1
Scans to average: 1
Nonlinearity correction enabled: false
Boxcar width: 0
Storing dark spectrum: false
XAxis mode: Wavelengths
Number of Pixels in Spectrum: 512
>>>>>Begin Spectral Data<<<<<
899.399	2864
901.024	2858
902.648	2922
904.273	2920
905.897	2983
907.522	2996
909.146	3049
910.77	3029
912.394	3081
914.018	3088
915.642	3145
917.265	3164
918.889	3272
920.512	3312
922.136	3477
923.759	3514
925.382	3660
927.005	3696
928.628	3776
930.251	3802
931.873	3895
933.496	3888
935.118	3961
936.74	3950
938.363	4039
939.985	4051
941.607	4128
943.228	4130
944.85	4204
946.472	4202
948.093	4318
949.715	4260
951.336	4390
952.957	4387
954.578	4449
956.199	4384
957.82	4486
959.44	4445
961.061	4512
962.681	4474
964.302	4578
965.922	4527
967.542	4653
969.162	4695
970.782	4720
972.401	4640
974.021	4659
975.64	4672
977.26	4698
978.879	4656
980.498	4746
982.117	4700
983.736	4789
985.355	4818
986.973	4796
988.592	4740
990.21	4776
991.828	4796
993.446	4811
995.064	4800
996.682	4851
998.3	4785
999.917	4820
1001.535	4808
1003.152	4850
1004.769	4781
1006.387	4813
1008.003	4747
1009.62	4750
1011.237	4720
1012.854	4743
1014.47	4712
1016.086	4691
1017.703	4660
1019.319	4681
1020.935	4610
1022.55	4599
1024.166	4474
1025.782	4474
1027.397	4407
1029.012	4388
1030.627	4356
1032.243	4333
1033.857	4229
1035.472	4212
1037.087	4104
1038.701	4132
1040.316	4069
1041.93	4024
1043.544	3940
1045.158	3893
1046.772	3850
1048.386	3875
1049.999	3759
1051.613	3772
1053.226	3664
1054.839	3645
1056.452	3562
1058.065	3574
1059.678	3475
1061.29	3514
1062.903	3479
1064.515	3496
1066.127	3424
1067.74	3440
1069.351	3402
1070.963	3432
1072.575	3376
1074.186	3414
1075.798	3405
1077.409	3424
1079.02	3380
1080.631	3424
1082.242	3404
1083.853	3474
1085.463	3450
1087.074	3511
1088.684	3476
1090.294	3550
1091.904	3584
1093.514	3606
1095.124	3599
1096.733	3643
1098.343	3656
1099.952	3769
1101.561	3742
1103.17	3815
1104.779	3808
1106.388	3894
1107.996	3953
1109.605	4016
1111.213	3996
1112.821	4052
1114.429	4130
1116.037	4218
1117.645	4209
1119.252	4272
1120.86	4360
1122.467	4424
1124.074	4434
1125.681	4578
1127.288	4592
1128.895	4742
1130.501	4714
1132.108	4858
1133.714	4897
1135.32	5027
1136.926	4951
1138.532	5099
1140.138	5203
1141.743	5320
1143.349	5333
1144.954	5448
1146.559	5488
1148.164	5519
1149.768	5488
1151.373	5682
1152.978	5708
1154.582	5811
1156.186	5778
1157.79	5845
1159.394	5998
1160.998	6155
1162.601	5986
1164.205	6112
1165.808	6141
1167.411	6123
1169.014	6122
1170.617	6492
1172.219	6464
1173.822	6418
1175.424	6320
1177.026	6355
1178.628	6373
1180.23	6428
1181.832	6400
1183.433	6378
1185.035	6395
1186.636	6679
1188.237	6630
1189.838	6538
1191.439	6603
1193.04	6688
1194.64	6512
1196.24	6591
1197.84	6580
1199.44	6438
1201.04	6489
1202.64	6730
1204.239	6643
1205.839	6793
1207.438	6794
1209.037	6792
1210.636	6799
1212.235	6908
1213.833	6853
1215.432	6966
1217.03	6925
1218.628	6934
1220.226	6907
1221.823	7054
1223.421	7125
1225.018	7246
1226.616	7074
1228.213	7002
1229.81	6924
1231.407	7072
1233.003	6978
1234.6	7148
1236.196	7236
1237.792	7248
1239.388	7124
1240.984	7121
1242.579	7102
1244.175	7360
1245.77	7177
1247.365	7245
1248.96	7283
1250.555	7556
1252.149	7454
1253.744	7358
1255.338	7272
1256.932	7600
1258.526	7722
1260.12	7758
1261.714	7738
1263.307	7740
1264.9	7750
1266.494	7842
1268.086	7712
1269.679	7693
1271.272	7528
1272.864	7538
1274.456	7426
1276.049	7659
1277.64	7858
1279.232	7996
1280.824	7888
1282.415	7957
1284.006	7912
1285.597	8082
1287.188	8063
1288.779	8048
1290.37	8114
1291.96	8007
1293.55	8314
1295.14	8504
1296.73	8429
1298.32	8260
1299.909	8025
1301.499	8176
1303.088	8250
1304.677	8236
1306.265	8333
1307.854	8276
1309.442	8444
1311.031	8379
1312.619	8436
1314.207	8494
1315.794	8021
1317.382	8408
1318.969	8575
1320.557	8683
1322.144	8546
1323.73	8560
1325.317	8647
1326.904	8847
1328.49	8642
1330.076	8573
1331.662	8383
1333.248	8624
1334.833	8567
1336.419	8697
1338.004	8509
1339.589	8773
1341.174	8761
1342.758	8744
1344.343	8498
1345.927	8657
1347.511	8919
1349.095	8835
1350.679	8754
1352.263	8915
1353.846	8722
1355.429	8500
1357.012	8208
1358.595	8326
1360.178	8120
1361.76	8122
1363.343	7781
1364.925	7673
1366.507	8026
1368.088	8284
1369.67	8064
1371.251	7794
1372.832	7728
1374.413	8093
1375.994	8318
1377.575	8385
1379.155	8085
1380.735	7993
1382.316	7482
1383.895	7212
1385.475	7020
1387.055	7670
1388.634	8046
1390.213	7924
1391.792	7857
1393.371	7878
1394.949	7664
1396.527	8034
1398.106	7638
1399.684	7922
1401.261	7964
1402.839	7269
1404.416	7796
1405.993	8021
1407.57	7795
1409.147	8176
1410.724	8176
1412.3	8006
1413.876	8064
1415.452	8078
1417.028	7888
1418.604	8368
1420.179	8358
1421.755	8387
1423.33	8357
1424.905	8429
1426.479	8600
1428.054	8408
1429.628	8196
1431.202	8267
1432.776	8284
1434.35	7996
1435.923	8243
1437.496	8635
1439.069	8311
1440.642	8358
1442.215	8138
1443.788	8119
1445.36	8214
1446.932	8141
1448.504	8087
1450.076	8204
1451.647	8034
1453.218	8239
1454.789	8334
1456.36	8544
1457.931	8667
1459.502	8827
1461.072	8380
1462.642	8199
1464.212	8329
1465.781	8476
1467.351	8236
1468.92	8001
1470.489	8210
1472.058	8349
1473.627	8263
1475.195	8236
1476.764	8274
1478.332	8435
1479.9	8370
1481.467	8025
1483.035	8147
1484.602	8644
1486.169	8290
1487.736	8128
1489.302	8014
1490.869	8334
1492.435	8254
1494.001	8030
1495.567	8093
1497.132	8358
1498.698	8267
1500.263	8277
1501.828	8258
1503.393	8448
1504.957	8279
1506.521	8101
1508.086	7951
1509.65	7830
1511.213	7718
1512.777	7884
1514.34	7812
1515.903	7942
1517.466	7863
1519.029	7824
1520.591	7864
1522.153	7968
1523.715	8108
1525.277	8271
1526.839	8088
1528.4	8224
1529.961	8210
1531.522	8461
1533.083	8387
1534.643	8325
1536.204	7952
1537.764	7801
1539.324	7730
1540.883	7812
1542.443	7968
1544.002	8097
1545.561	7793
1547.12	7624
1548.679	7611
1550.237	7804
1551.795	7678
1553.353	7672
1554.911	7944
1556.468	7716
1558.026	7262
1559.583	7464
1561.139	7754
1562.696	7817
1564.252	7808
1565.809	7846
1567.365	7520
1568.92	7698
1570.476	7567
1572.031	7579
1573.586	7700
1575.141	7940
1576.696	7590
1578.25	7526
1579.805	7254
1581.359	7161
1582.912	7564
1584.466	7660
1586.019	7550
1587.572	7688
1589.125	7570
1590.678	7517
1592.23	7576
1593.782	7320
1595.334	7142
1596.886	7397
1598.438	7264
1599.989	7038
1601.54	7266
1603.091	7389
1604.642	7367
1606.192	7462
1607.742	7242
1609.292	7260
1610.842	6935
1612.391	6930
1613.941	7186
1615.49	7275
1617.038	7332
1618.587	7402
1620.135	7251
1621.684	7438
1623.231	7315
1624.779	7217
1626.327	7120
1627.874	6785
1629.421	6806
1630.968	6860
1632.514	6570
1634.06	6967
1635.606	7008
1637.152	6976
1638.698	6811
1640.243	6444
1641.788	6565
1643.333	6545
1644.878	6468
1646.422	6522
1647.967	6122
1649.511	6160
1651.054	5915
1652.598	5706
1654.141	5476
1655.684	5379
1657.227	5053
1658.77	4834
1660.312	4594
1661.854	4333
1663.396	4139
1664.937	4106
1666.479	3892
1668.02	3790
1669.561	3602
1671.102	3472
1672.642	3368
1674.182	3281
1675.722	3132
1677.262	3044
1678.801	2949
1680.341	2948
1681.88	2859
1683.418	2797
1684.957	2727
1686.495	2716
1688.033	2660
1689.571	2664
1691.109	2603
1692.646	2562
1694.183	2515
1695.72	2485
1697.257	2452
1698.793	2450
1700.329	2418
1701.865	2443
1703.401	2390
1704.936	2395
1706.471	2370
1708.006	2354
1709.541	2330
