# Supplementary material for: Exciton thermal radiation from macroscale membranes composed of chirality-sorted carbon nanotubes and its control
Source: Nat Commun. 2026 Jul 29;17:6967. doi: 10.1038/s41467-026-75711-4 (PMC13421534; doi:10.1038/s41467-026-75711-4)
Supplement: Supplementary file 4 — Source Data [file 41467_2026_75711_MOESM4_ESM.zip › Source data/Supplementary_Data_16_cooling_800K_bg.txt]

Data from MK75SS02_1_cool_NIR_800K_sig_bg_NQ51B19821__0__29.txt Node

Date: Mon Nov 17 11:22:15 JST 2025
User: ymlab
Spectrometer: NQ51B1982
Trigger mode: 0
Integration Time (sec): 1.000000E-1
Scans to average: 1
Nonlinearity correction enabled: false
Boxcar width: 0
Storing dark spectrum: false
XAxis mode: Wavelengths
Number of Pixels in Spectrum: 512
>>>>>Begin Spectral Data<<<<<
899.399	2164
901.024	2138
902.648	2171
904.273	2154
905.897	2170
907.522	2166
909.146	2180
910.77	2146
912.394	2174
914.018	2148
915.642	2177
917.265	2152
918.889	2181
920.512	2156
922.136	2188
923.759	2152
925.382	2184
927.005	2144
928.628	2180
930.251	2154
931.873	2190
933.496	2154
935.118	2187
936.74	2156
938.363	2183
939.985	2158
941.607	2184
943.228	2170
944.85	2188
946.472	2154
948.093	2187
949.715	2160
951.336	2185
952.957	2158
954.578	2180
956.199	2142
957.82	2182
959.44	2152
961.061	2183
962.681	2164
964.302	2188
965.922	2156
967.542	2193
969.162	2186
970.782	2187
972.401	2160
974.021	2184
975.64	2163
977.26	2175
978.879	2144
980.498	2182
982.117	2152
983.736	2179
985.355	2162
986.973	2184
988.592	2158
990.21	2182
991.828	2158
993.446	2189
995.064	2156
996.682	2183
998.3	2158
999.917	2190
1001.535	2144
1003.152	2198
1004.769	2142
1006.387	2186
1008.003	2160
1009.62	2185
1011.237	2167
1012.854	2188
1014.47	2166
1016.086	2192
1017.703	2150
1019.319	2194
1020.935	2172
1022.55	2194
1024.166	2160
1025.782	2176
1027.397	2156
1029.012	2185
1030.627	2168
1032.243	2187
1033.857	2164
1035.472	2185
1037.087	2168
1038.701	2190
1040.316	2176
1041.93	2195
1043.544	2170
1045.158	2190
1046.772	2172
1048.386	2196
1049.999	2174
1051.613	2179
1053.226	2162
1054.839	2196
1056.452	2154
1058.065	2196
1059.678	2163
1061.29	2196
1062.903	2166
1064.515	2201
1066.127	2172
1067.74	2196
1069.351	2174
1070.963	2202
1072.575	2174
1074.186	2188
1075.798	2174
1077.409	2212
1079.02	2170
1080.631	2198
1082.242	2157
1083.853	2201
1085.463	2172
1087.074	2204
1088.684	2177
1090.294	2202
1091.904	2176
1093.514	2207
1095.124	2183
1096.733	2206
1098.343	2176
1099.952	2203
1101.561	2172
1103.17	2210
1104.779	2181
1106.388	2211
1107.996	2179
1109.605	2212
1111.213	2181
1112.821	2210
1114.429	2190
1116.037	2211
1117.645	2188
1119.252	2208
1120.86	2183
1122.467	2208
1124.074	2198
1125.681	2223
1127.288	2210
1128.895	2222
1130.501	2196
1132.108	2217
1133.714	2192
1135.32	2233
1136.926	2197
1138.532	2222
1140.138	2199
1141.743	2226
1143.349	2199
1144.954	2249
1146.559	2205
1148.164	2229
1149.768	2191
1151.373	2246
1152.978	2204
1154.582	2228
1156.186	2198
1157.79	2234
1159.394	2215
1160.998	2236
1162.601	2216
1164.205	2244
1165.808	2216
1167.411	2227
1169.014	2222
1170.617	2243
1172.219	2204
1173.822	2242
1175.424	2215
1177.026	2256
1178.628	2216
1180.23	2244
1181.832	2225
1183.433	2256
1185.035	2224
1186.636	2251
1188.237	2222
1189.838	2250
1191.439	2236
1193.04	2249
1194.64	2236
1196.24	2240
1197.84	2221
1199.44	2249
1201.04	2226
1202.64	2258
1204.239	2226
1205.839	2262
1207.438	2236
1209.037	2256
1210.636	2242
1212.235	2260
1213.833	2226
1215.432	2267
1217.03	2233
1218.628	2270
1220.226	2230
1221.823	2260
1223.421	2238
1225.018	2251
1226.616	2242
1228.213	2254
1229.81	2240
1231.407	2277
1233.003	2239
1234.6	2276
1236.196	2248
1237.792	2264
1239.388	2240
1240.984	2272
1242.579	2234
1244.175	2274
1245.77	2233
1247.365	2267
1248.96	2253
1250.555	2270
1252.149	2256
1253.744	2273
1255.338	2242
1256.932	2270
1258.526	2250
1260.12	2277
1261.714	2252
1263.307	2288
1264.9	2252
1266.494	2276
1268.086	2258
1269.679	2273
1271.272	2246
1272.864	2295
1274.456	2250
1276.049	2291
1277.64	2250
1279.232	2289
1280.824	2254
1282.415	2284
1284.006	2279
1285.597	2298
1287.188	2258
1288.779	2289
1290.37	2266
1291.96	2301
1293.55	2268
1295.14	2306
1296.73	2252
1298.32	2304
1299.909	2278
1301.499	2298
1303.088	2264
1304.677	2311
1306.265	2275
1307.854	2304
1309.442	2282
1311.031	2305
1312.619	2287
1314.207	2304
1315.794	2281
1317.382	2314
1318.969	2290
1320.557	2320
1322.144	2272
1323.73	2323
1325.317	2281
1326.904	2323
1328.49	2280
1330.076	2330
1331.662	2294
1333.248	2329
1334.833	2315
1336.419	2334
1338.004	2298
1339.589	2331
1341.174	2312
1342.758	2344
1344.343	2298
1345.927	2353
1347.511	2304
1349.095	2320
1350.679	2310
1352.263	2334
1353.846	2314
1355.429	2340
1357.012	2300
1358.595	2339
1360.178	2306
1361.76	2336
1363.343	2308
1364.925	2338
1366.507	2316
1368.088	2343
1369.67	2306
1371.251	2337
1372.832	2316
1374.413	2327
1375.994	2332
1377.575	2342
1379.155	2320
1380.735	2338
1382.316	2312
1383.895	2345
1385.475	2307
1387.055	2352
1388.634	2320
1390.213	2346
1391.792	2330
1393.371	2356
1394.949	2333
1396.527	2352
1398.106	2331
1399.684	2361
1401.261	2340
1402.839	2348
1404.416	2334
1405.993	2372
1407.57	2344
1409.147	2369
1410.724	2338
1412.3	2377
1413.876	2358
1415.452	2372
1417.028	2373
1418.604	2394
1420.179	2371
1421.755	2386
1423.33	2368
1424.905	2384
1426.479	2376
1428.054	2391
1429.628	2368
1431.202	2400
1432.776	2378
1434.35	2400
1435.923	2386
1437.496	2413
1439.069	2380
1440.642	2414
1442.215	2384
1443.788	2411
1445.36	2386
1446.932	2425
1448.504	2378
1450.076	2413
1451.647	2391
1453.218	2435
1454.789	2396
1456.36	2425
1457.931	2404
1459.502	2424
1461.072	2402
1462.642	2436
1464.212	2406
1465.781	2437
1467.351	2431
1468.92	2434
1470.489	2420
1472.058	2431
1473.627	2416
1475.195	2418
1476.764	2416
1478.332	2441
1479.9	2421
1481.467	2448
1483.035	2426
1484.602	2461
1486.169	2448
1487.736	2464
1489.302	2426
1490.869	2445
1492.435	2434
1494.001	2464
1495.567	2426
1497.132	2458
1498.698	2433
1500.263	2477
1501.828	2432
1503.393	2464
1504.957	2443
1506.521	2468
1508.086	2433
1509.65	2475
1511.213	2450
1512.777	2480
1514.34	2437
1515.903	2471
1517.466	2448
1519.029	2477
1520.591	2465
1522.153	2477
1523.715	2460
1525.277	2472
1526.839	2467
1528.4	2476
1529.961	2468
1531.522	2500
1533.083	2472
1534.643	2495
1536.204	2476
1537.764	2519
1539.324	2477
1540.883	2501
1542.443	2490
1544.002	2504
1545.561	2483
1547.12	2530
1548.679	2474
1550.237	2502
1551.795	2484
1553.353	2520
1554.911	2491
1556.468	2519
1558.026	2493
1559.583	2509
1561.139	2505
1562.696	2529
1564.252	2491
1565.809	2516
1567.365	2505
1568.92	2519
1570.476	2517
1572.031	2529
1573.586	2516
1575.141	2518
1576.696	2537
1578.25	2535
1579.805	2511
1581.359	2531
1582.912	2521
1584.466	2543
1586.019	2503
1587.572	2558
1589.125	2516
1590.678	2544
1592.23	2522
1593.782	2548
1595.334	2512
1596.886	2549
1598.438	2535
1599.989	2536
1601.54	2524
1603.091	2545
1604.642	2530
1606.192	2553
1607.742	2560
1609.292	2561
1610.842	2546
1612.391	2560
1613.941	2530
1615.49	2551
1617.038	2550
1618.587	2552
1620.135	2546
1621.684	2552
1623.231	2524
1624.779	2560
1626.327	2540
1627.874	2557
1629.421	2526
1630.968	2568
1632.514	2540
1634.06	2553
1635.606	2537
1637.152	2553
1638.698	2526
1640.243	2540
1641.788	2536
1643.333	2528
1644.878	2528
1646.422	2524
1647.967	2496
1649.511	2512
1651.054	2482
1652.598	2485
1654.141	2442
1655.684	2441
1657.227	2398
1658.77	2421
1660.312	2352
1661.854	2364
1663.396	2313
1664.937	2340
1666.479	2284
1668.02	2304
1669.561	2259
1671.102	2264
1672.642	2246
1674.182	2254
1675.722	2229
1677.262	2230
1678.801	2204
1680.341	2225
1681.88	2207
1683.418	2202
1684.957	2181
1686.495	2205
1688.033	2185
1689.571	2193
1691.109	2170
1692.646	2176
1694.183	2153
1695.72	2176
1697.257	2144
1698.793	2166
1700.329	2145
1701.865	2161
1703.401	2145
1704.936	2158
1706.471	2143
1708.006	2149
1709.541	2144
