# Supplementary material for: Exciton thermal radiation from macroscale membranes composed of chirality-sorted carbon nanotubes and its control
Source: Nat Commun. 2026 Jul 29;17:6967. doi: 10.1038/s41467-026-75711-4 (PMC13421534; doi:10.1038/s41467-026-75711-4)
Supplement: Supplementary file 4 — Source Data [file 41467_2026_75711_MOESM4_ESM.zip › Source data/Supplementary_Data_8_cooling_550K.txt]

Data from AT069_NQ51B19821__35__15-54-43-809.txt Node

Date: Wed Sep 25 15:54:43 JST 2024
User: ymlab
Spectrometer: NQ51B1982
Trigger mode: 0
Integration Time (sec): 8.000000E-2
Scans to average: 100
Nonlinearity correction enabled: false
Boxcar width: 0
Storing dark spectrum: false
XAxis mode: Wavelengths
Number of Pixels in Spectrum: 512
>>>>>Begin Spectral Data<<<<<
899.399	7708.88
901.024	7806.82
902.648	8032.92
904.273	8115.66
905.897	8347.32
907.522	8463.73
909.146	8707.59
910.77	8813.92
912.394	9046.04
914.018	9238.88
915.642	9663.48
917.265	10093.42
918.889	10822.66
920.512	11451.96
922.136	12185.08
923.759	12649.78
925.382	13162.43
927.005	13467.57
928.628	13903.58
930.251	14149.71
931.873	14549.46
933.496	14699.19
935.118	15071.82
936.74	15232.87
938.363	15594.64
939.985	15732.25
941.607	16067.6
943.228	16178.41
944.85	16485.49
946.472	16549.44
948.093	16834.23
949.715	16928.56
951.336	17200.46
952.957	17243.85
954.578	17492.35
956.199	17537.07
957.82	17845.73
959.44	17860.16
961.061	18139.52
962.681	18166.29
964.302	18445.61
965.922	18446.12
967.542	18648.33
969.162	18675.51
970.782	18868.68
972.401	18942.69
974.021	19162.59
975.64	19187.71
977.26	19400.78
978.879	19418.86
980.498	19558.05
982.117	19535.04
983.736	19720.82
985.355	19762.21
986.973	19962.96
988.592	19856.99
990.21	20053.77
991.828	20004.03
993.446	20195.6
995.064	20083.9
996.682	20299.85
998.3	20269.46
999.917	20341.22
1001.535	20249.1
1003.152	20393.53
1004.769	20294.95
1006.387	20407.57
1008.003	20213.09
1009.62	20182.93
1011.237	20112.74
1012.854	20046.43
1014.47	19845.11
1016.086	19875.63
1017.703	19575.66
1019.319	19549.82
1020.935	19266.02
1022.55	19282.47
1024.166	18953.48
1025.782	18773.23
1027.397	18447.09
1029.012	18387.96
1030.627	17977.65
1032.243	17794.47
1033.857	17406.05
1035.472	17130.04
1037.087	16769.2
1038.701	16543.02
1040.316	16056.58
1041.93	15842.91
1043.544	15389.36
1045.158	15110.32
1046.772	14727.71
1048.386	14521.62
1049.999	14172.98
1051.613	14027.03
1053.226	13627.71
1054.839	13425.31
1056.452	13051.65
1058.065	12945.84
1059.678	12682.09
1061.29	12566.64
1062.903	12280.48
1064.515	12179.58
1066.127	11959.84
1067.74	11917.97
1069.351	11804.52
1070.963	11797.13
1072.575	11674.55
1074.186	11716.71
1075.798	11648.91
1077.409	11772.11
1079.02	11754.79
1080.631	11943.61
1082.242	11939.77
1083.853	12163.51
1085.463	12204.65
1087.074	12485.51
1088.684	12587.72
1090.294	12827.34
1091.904	12954.73
1093.514	13301.91
1095.124	13496.63
1096.733	13932.23
1098.343	14122.1
1099.952	14524.83
1101.561	14770.87
1103.17	15202.29
1104.779	15455.7
1106.388	15999.7
1107.996	16286.78
1109.605	16702.22
1111.213	16998.89
1112.821	17608.04
1114.429	17974.16
1116.037	18520.34
1117.645	18826.85
1119.252	19312.29
1120.86	19607.57
1122.467	20092.91
1124.074	20409.24
1125.681	21161.39
1127.288	21464.44
1128.895	21971.23
1130.501	22257.37
1132.108	23115.72
1133.714	23208.64
1135.32	23555.33
1136.926	24017.05
1138.532	24761.7
1140.138	25210.93
1141.743	25802.35
1143.349	25910.21
1144.954	26247.28
1146.559	26549.35
1148.164	27035.76
1149.768	27233.12
1151.373	27898.72
1152.978	28077.99
1154.582	28526.39
1156.186	28883.27
1157.79	29358.85
1159.394	29180.06
1160.998	29576.35
1162.601	29604.22
1164.205	29974.77
1165.808	29936.64
1167.411	30434.18
1169.014	30429.03
1170.617	30884.98
1172.219	30846.3
1173.822	30973.7
1175.424	30888.32
1177.026	31106.08
1178.628	31133.18
1180.23	31173.29
1181.832	31228.88
1183.433	31536.4
1185.035	31306.16
1186.636	31521.55
1188.237	31392.83
1189.838	31578.77
1191.439	31477.86
1193.04	31558.19
1194.64	31504.58
1196.24	31726.77
1197.84	31484.23
1199.44	31993.12
1201.04	31987.32
1202.64	32473.87
1204.239	32204.01
1205.839	32664.68
1207.438	32534.54
1209.037	33079.54
1210.636	33114.01
1212.235	33464.76
1213.833	33408.37
1215.432	33852.12
1217.03	33670.24
1218.628	34069.96
1220.226	33952.62
1221.823	34443.37
1223.421	34366.23
1225.018	34803.72
1226.616	34724.46
1228.213	34884.85
1229.81	35090.88
1231.407	35265.67
1233.003	34987.94
1234.6	35443.47
1236.196	35219.74
1237.792	35687.03
1239.388	35536.79
1240.984	35989.13
1242.579	35663.29
1244.175	35946.88
1245.77	36082.25
1247.365	36493.23
1248.96	36594.24
1250.555	36951.01
1252.149	36674.84
1253.744	37214.81
1255.338	36953.74
1256.932	37477.23
1258.526	37546.01
1260.12	37836.3
1261.714	37693.32
1263.307	38141.6
1264.9	38186.61
1266.494	38661.8
1268.086	38152.81
1269.679	38857.13
1271.272	38727.51
1272.864	39035.58
1274.456	38763.92
1276.049	39326.91
1277.64	39231.9
1279.232	39515.57
1280.824	39638.12
1282.415	39818.58
1284.006	39901.74
1285.597	40078.88
1287.188	40065.07
1288.779	40496.25
1290.37	40601.81
1291.96	40910.92
1293.55	40798.01
1295.14	41134.55
1296.73	40722.04
1298.32	41275.95
1299.909	40903.08
1301.499	41720.04
1303.088	41279.06
1304.677	41798.9
1306.265	41230.29
1307.854	41541.72
1309.442	41253.63
1311.031	41915.4
1312.619	41772.39
1314.207	42589.77
1315.794	42589.78
1317.382	43037.82
1318.969	42829.12
1320.557	42854.26
1322.144	42965.22
1323.73	43325.51
1325.317	43193.94
1326.904	43134.69
1328.49	43122.61
1330.076	42806.87
1331.662	42964.07
1333.248	43008.05
1334.833	43298.25
1336.419	43283.91
1338.004	43314.22
1339.589	43889.57
1341.174	43636.76
1342.758	43609.94
1344.343	43353.3
1345.927	43366.83
1347.511	42762.34
1349.095	42815.75
1350.679	42935.68
1352.263	42505.48
1353.846	41555
1355.429	40104.33
1357.012	40377.85
1358.595	40558.34
1360.178	39084.94
1361.76	36730.71
1363.343	38449.86
1364.925	38040.1
1366.507	39360.32
1368.088	37850.07
1369.67	38525.05
1371.251	37703.4
1372.832	39059.18
1374.413	39411.23
1375.994	38463.55
1377.575	37238.55
1379.155	35767.67
1380.735	33162.15
1382.316	32181.87
1383.895	31862.26
1385.475	33867.41
1387.055	35199.02
1388.634	34255.51
1390.213	36187.45
1391.792	35884.94
1393.371	34867.44
1394.949	35440.94
1396.527	34479.51
1398.106	37323.7
1399.684	36660.55
1401.261	35129.35
1402.839	38640.06
1404.416	37167.52
1405.993	37507.14
1407.57	37376.59
1409.147	38118.18
1410.724	38575.57
1412.3	40441.14
1413.876	39059.13
1415.452	38814.26
1417.028	40038.37
1418.604	40051.27
1420.179	40355.76
1421.755	40985.12
1423.33	40622.24
1424.905	40468.37
1426.479	41312.89
1428.054	40540.79
1429.628	40854.53
1431.202	41194.23
1432.776	40922.97
1434.35	41841.51
1435.923	41253.35
1437.496	41710.2
1439.069	41019.06
1440.642	42088.69
1442.215	41105.74
1443.788	41662.4
1445.36	41267.32
1446.932	41417.75
1448.504	42788.42
1450.076	42655.76
1451.647	42089.86
1453.218	41496.01
1454.789	41524.6
1456.36	42022.25
1457.931	41251.28
1459.502	42160.81
1461.072	41445.96
1462.642	42173.08
1464.212	41603.21
1465.781	41562.34
1467.351	41026.96
1468.92	41752.53
1470.489	42044.28
1472.058	41657.4
1473.627	42110.79
1475.195	42231.4
1476.764	41766.16
1478.332	42489.17
1479.9	41656.15
1481.467	42469.33
1483.035	41229.24
1484.602	41550.17
1486.169	41344.14
1487.736	41197.83
1489.302	41229.74
1490.869	40782.29
1492.435	41239.6
1494.001	41503.21
1495.567	40636.5
1497.132	41213.81
1498.698	40291.94
1500.263	40666.72
1501.828	39892.79
1503.393	40051.77
1504.957	40362.9
1506.521	40477.45
1508.086	40562.88
1509.65	40576.2
1511.213	39816
1512.777	40718.51
1514.34	39883.66
1515.903	40501.31
1517.466	40096.34
1519.029	40091.25
1520.591	40429.77
1522.153	40369.58
1523.715	40272.67
1525.277	40319.49
1526.839	39403.18
1528.4	39654.27
1529.961	39323.59
1531.522	40002.04
1533.083	40086.41
1534.643	39346
1536.204	39717.65
1537.764	39841.78
1539.324	39168.9
1540.883	39890.29
1542.443	38417.33
1544.002	39473.02
1545.561	39800.32
1547.12	39680.74
1548.679	39629.31
1550.237	39045.95
1551.795	38776.37
1553.353	39370.89
1554.911	38371.42
1556.468	38799.79
1558.026	38737.34
1559.583	38686.73
1561.139	39144.54
1562.696	38866.74
1564.252	38392.33
1565.809	39092.94
1567.365	38266.96
1568.92	38139.99
1570.476	37924.14
1572.031	37788.98
1573.586	37865.93
1575.141	37832.09
1576.696	37343.64
1578.25	37878.96
1579.805	37509.68
1581.359	37249.31
1582.912	37321
1584.466	36690.55
1586.019	36027.86
1587.572	37246.36
1589.125	36464.64
1590.678	36962.4
1592.23	36921.1
1593.782	36190.43
1595.334	36928.05
1596.886	36782.11
1598.438	35702.98
1599.989	36440.52
1601.54	35803.15
1603.091	35931.26
1604.642	36287.9
1606.192	35856.19
1607.742	35824.82
1609.292	36266.09
1610.842	35358.87
1612.391	35087.05
1613.941	34895.56
1615.49	34696.79
1617.038	34957.76
1618.587	35387.48
1620.135	34705.4
1621.684	34576.5
1623.231	34344.84
1624.779	33834.72
1626.327	33918.12
1627.874	34141.98
1629.421	33296.57
1630.968	33678.74
1632.514	33376.81
1634.06	32841.15
1635.606	33049.92
1637.152	32830.11
1638.698	31762.5
1640.243	31882.28
1641.788	31060.7
1643.333	30219.68
1644.878	29886.83
1646.422	29142.7
1647.967	27692.49
1649.511	27261.13
1651.054	25942.45
1652.598	24396.06
1654.141	22953.04
1655.684	21526.62
1657.227	19612.94
1658.77	18457.58
1660.312	17170.63
1661.854	15680.09
1663.396	14378.31
1664.937	13431.39
1666.479	12116.88
1668.02	11511.07
1669.561	10762.41
1671.102	9958.69
1672.642	9324.59
1674.182	8901.46
1675.722	8221.63
1677.262	7696.73
1678.801	7287.06
1680.341	6927.54
1681.88	6546.37
1683.418	6305.35
1684.957	5953.55
1686.495	5635.57
1688.033	5406.94
1689.571	5222.25
1691.109	4960.09
1692.646	4821.65
1694.183	4643.95
1695.72	4458.76
1697.257	4312.01
1698.793	4237.23
1700.329	4079.62
1701.865	3997.22
1703.401	3876.54
1704.936	3766.59
1706.471	3677.75
1708.006	3619.98
1709.541	3543.5
