# Supplementary material for: Exciton thermal radiation from macroscale membranes composed of chirality-sorted carbon nanotubes and its control
Source: Nat Commun. 2026 Jul 29;17:6967. doi: 10.1038/s41467-026-75711-4 (PMC13421534; doi:10.1038/s41467-026-75711-4)
Supplement: Supplementary file 4 — Source Data [file 41467_2026_75711_MOESM4_ESM.zip › Source data/Supplementary_Data_7_heating_700K.txt]

Data from AT069_NQ51B19821__20__17-25-54-047.txt Node

Date: Tue Sep 24 17:25:54 JST 2024
User: ymlab
Spectrometer: NQ51B1982
Trigger mode: 0
Integration Time (sec): 8.000000E-2
Scans to average: 100
Nonlinearity correction enabled: false
Boxcar width: 0
Storing dark spectrum: false
XAxis mode: Wavelengths
Number of Pixels in Spectrum: 512
>>>>>Begin Spectral Data<<<<<
899.399	4231.86
901.024	4253.4
902.648	4363.43
904.273	4383.71
905.897	4478.59
907.522	4513.28
909.146	4586.05
910.77	4612.8
912.394	4718.09
914.018	4780.72
915.642	4933.22
917.265	5072.19
918.889	5349.07
920.512	5562.56
922.136	5837.17
923.759	5958.86
925.382	6156.91
927.005	6261.99
928.628	6437.67
930.251	6534.36
931.873	6668
933.496	6704.9
935.118	6823.62
936.74	6840.45
938.363	6988
939.985	7024.46
941.607	7178.93
943.228	7198.83
944.85	7299.59
946.472	7291.35
948.093	7455.17
949.715	7450.48
951.336	7581.01
952.957	7601.11
954.578	7683.55
956.199	7664.1
957.82	7820.41
959.44	7795.84
961.061	7926.7
962.681	7925.83
964.302	8039.7
965.922	8109.97
967.542	8217.34
969.162	8235.5
970.782	8289.82
972.401	8335.79
974.021	8407.33
975.64	8435.08
977.26	8529.6
978.879	8477.86
980.498	8595.27
982.117	8589.81
983.736	8693.44
985.355	8686.45
986.973	8734.15
988.592	8766.79
990.21	8862.41
991.828	8873
993.446	8946.8
995.064	8913.18
996.682	8973.73
998.3	8922.23
999.917	8984.61
1001.535	8950.77
1003.152	9083.34
1004.769	9003.11
1006.387	9071.06
1008.003	9039.79
1009.62	9071.88
1011.237	8975.7
1012.854	9011.75
1014.47	8961.14
1016.086	8967.77
1017.703	8867.5
1019.319	8894.2
1020.935	8769.91
1022.55	8833.16
1024.166	8783.8
1025.782	8764.33
1027.397	8677.84
1029.012	8649.66
1030.627	8501.67
1032.243	8478.31
1033.857	8353.32
1035.472	8301.05
1037.087	8135.39
1038.701	8101.04
1040.316	7962.11
1041.93	7962.69
1043.544	7739.39
1045.158	7644.68
1046.772	7501.27
1048.386	7438.46
1049.999	7284.38
1051.613	7251.76
1053.226	7105.74
1054.839	7071.9
1056.452	6843.29
1058.065	6817.26
1059.678	6675.99
1061.29	6609.9
1062.903	6508.63
1064.515	6450.81
1066.127	6315.41
1067.74	6281.07
1069.351	6172.47
1070.963	6142.31
1072.575	6052.51
1074.186	6059.37
1075.798	5971.3
1077.409	6000.18
1079.02	5899.68
1080.631	5917.11
1082.242	5855.79
1083.853	5937.73
1085.463	5893.23
1087.074	5952.69
1088.684	5961.4
1090.294	5993.31
1091.904	5975.26
1093.514	6084.66
1095.124	6128.11
1096.733	6235
1098.343	6257.38
1099.952	6334.37
1101.561	6384.48
1103.17	6521.93
1104.779	6624.93
1106.388	6754.54
1107.996	6766.54
1109.605	6936.34
1111.213	6989.52
1112.821	7212.56
1114.429	7285.18
1116.037	7428.43
1117.645	7471.36
1119.252	7664.09
1120.86	7754.46
1122.467	7927.45
1124.074	8028.64
1125.681	8227.51
1127.288	8350.13
1128.895	8638.68
1130.501	8749.29
1132.108	8969.76
1133.714	8954.9
1135.32	9066.64
1136.926	9226.98
1138.532	9535.25
1140.138	9674.49
1141.743	9869.65
1143.349	9826.09
1144.954	10056.96
1146.559	10144.21
1148.164	10345.48
1149.768	10377.35
1151.373	10700.44
1152.978	10752.71
1154.582	10831.91
1156.186	10955.97
1157.79	11199.8
1159.394	11271.33
1160.998	11403.14
1162.601	11390.68
1164.205	11600.57
1165.808	11620.6
1167.411	11844.32
1169.014	11760.49
1170.617	11878.7
1172.219	11971.85
1173.822	12173.84
1175.424	12192.22
1177.026	12319.42
1178.628	12239.59
1180.23	12371.01
1181.832	12267.01
1183.433	12533.22
1185.035	12443.89
1186.636	12602.74
1188.237	12509.18
1189.838	12667.96
1191.439	12569.4
1193.04	12715.91
1194.64	12705.27
1196.24	12750.64
1197.84	12472.1
1199.44	12673.43
1201.04	12674.87
1202.64	12809.24
1204.239	12885.03
1205.839	12952.67
1207.438	12938.86
1209.037	13045.91
1210.636	12890.86
1212.235	13097.61
1213.833	13063.08
1215.432	13211.38
1217.03	13253.84
1218.628	13465.03
1220.226	13397.03
1221.823	13451.81
1223.421	13408.53
1225.018	13548.69
1226.616	13424.07
1228.213	13494.25
1229.81	13442.78
1231.407	13541.39
1233.003	13474.74
1234.6	13743.83
1236.196	13766.79
1237.792	13920.81
1239.388	13827.11
1240.984	13855.98
1242.579	13937.3
1244.175	13951.96
1245.77	13882.28
1247.365	14113.52
1248.96	13963.36
1250.555	14124.24
1252.149	14260.91
1253.744	14581.02
1255.338	14302.17
1256.932	14433.12
1258.526	14577.04
1260.12	14742.38
1261.714	14598
1263.307	14627.83
1264.9	14739.97
1266.494	15000.6
1268.086	14943.88
1269.679	14993.33
1271.272	15221.57
1272.864	15394.26
1274.456	15227.86
1276.049	15374.46
1277.64	15292.98
1279.232	15435.49
1280.824	15324.58
1282.415	15442.78
1284.006	15567.11
1285.597	15605.79
1287.188	15363.07
1288.779	15435.93
1290.37	15385.18
1291.96	15658.41
1293.55	15773.86
1295.14	16103.23
1296.73	15869.19
1298.32	16051.89
1299.909	15911.81
1301.499	16191.1
1303.088	16021.76
1304.677	16276.47
1306.265	16079.87
1307.854	16374.99
1309.442	16410.21
1311.031	16653.04
1312.619	16351.86
1314.207	16351.04
1315.794	16301.84
1317.382	16686.36
1318.969	16628.16
1320.557	16614.94
1322.144	16409.5
1323.73	16540.87
1325.317	16733.99
1326.904	16978.31
1328.49	17050.12
1330.076	16967.65
1331.662	16928.63
1333.248	16789.66
1334.833	17046.77
1336.419	17368.98
1338.004	17340.92
1339.589	17166.28
1341.174	17071.92
1342.758	17103.61
1344.343	17225.58
1345.927	17281.99
1347.511	16991.66
1349.095	16839.12
1350.679	16706.07
1352.263	16389.09
1353.846	16080.83
1355.429	15642.44
1357.012	15957.74
1358.595	16172.6
1360.178	15874.13
1361.76	14835.65
1363.343	15114.98
1364.925	15477.11
1366.507	15602.57
1368.088	14917.08
1369.67	15156.81
1371.251	15062.71
1372.832	15163.25
1374.413	15616.41
1375.994	15430.54
1377.575	14747.08
1379.155	14440.93
1380.735	13584.97
1382.316	13087.26
1383.895	12728.35
1385.475	13487.4
1387.055	14161.21
1388.634	13558.07
1390.213	14300.27
1391.792	14437.44
1393.371	14200.43
1394.949	14408.58
1396.527	13914.67
1398.106	15036.72
1399.684	15031.46
1401.261	13675.29
1402.839	15040.6
1404.416	14664.9
1405.993	14451.74
1407.57	14813.81
1409.147	15134.32
1410.724	14906.11
1412.3	15771.24
1413.876	15460.76
1415.452	15570
1417.028	16364.73
1418.604	16252.6
1420.179	16217.99
1421.755	16416.87
1423.33	16332.3
1424.905	16127.74
1426.479	16279.74
1428.054	16357.01
1429.628	16521.3
1431.202	16681.69
1432.776	16322.07
1434.35	16757.87
1435.923	16848.74
1437.496	17081.69
1439.069	16565.04
1440.642	16709.19
1442.215	16292.93
1443.788	16728.1
1445.36	16743.74
1446.932	16868.97
1448.504	17073.21
1450.076	16892.7
1451.647	16573.34
1453.218	16518.52
1454.789	16821.96
1456.36	17044.68
1457.931	16663.85
1459.502	17087.13
1461.072	16447.31
1462.642	16458.31
1464.212	16627.69
1465.781	16847.09
1467.351	16793.71
1468.92	16647.92
1470.489	16576.67
1472.058	16433.77
1473.627	16834.39
1475.195	17122.37
1476.764	16591.95
1478.332	16626.56
1479.9	16353.31
1481.467	16648.28
1483.035	16645.63
1484.602	16766.24
1486.169	16736.06
1487.736	16648.01
1489.302	16660.74
1490.869	16613.93
1492.435	16597.88
1494.001	16727.65
1495.567	16405.15
1497.132	16549.15
1498.698	16038.07
1500.263	16183.69
1501.828	16147.99
1503.393	16222.13
1504.957	16156.24
1506.521	16195.86
1508.086	16067.18
1509.65	15914.15
1511.213	15866.2
1512.777	16405.59
1514.34	16175.74
1515.903	16286.41
1517.466	16212.8
1519.029	16317.46
1520.591	16433.74
1522.153	16447.49
1523.715	16295.21
1525.277	16322.35
1526.839	16283.23
1528.4	16572.77
1529.961	16212.21
1531.522	16155.78
1533.083	16043.03
1534.643	15944.17
1536.204	16081.11
1537.764	16479.61
1539.324	16228.49
1540.883	16398.98
1542.443	16000.29
1544.002	16126.77
1545.561	16398.22
1547.12	16252.22
1548.679	16237.39
1550.237	15997.57
1551.795	15732.93
1553.353	15734.06
1554.911	15615.62
1556.468	15516.42
1558.026	15573.03
1559.583	15783.9
1561.139	15753.33
1562.696	16074.12
1564.252	15710.24
1565.809	16070.54
1567.365	15628.71
1568.92	15761.02
1570.476	15586.5
1572.031	15204.46
1573.586	15336.19
1575.141	15689.48
1576.696	15019.88
1578.25	15141.69
1579.805	15049.18
1581.359	15278.47
1582.912	15525.98
1584.466	15212.12
1586.019	14983.88
1587.572	15411.96
1589.125	14792.6
1590.678	14757.3
1592.23	14772.53
1593.782	14794.85
1595.334	15034.44
1596.886	14905.55
1598.438	14443.04
1599.989	14725.84
1601.54	14538.93
1603.091	14607.26
1604.642	14948.2
1606.192	15092.92
1607.742	14717.72
1609.292	14997.96
1610.842	14809.21
1612.391	14649.4
1613.941	14508.81
1615.49	14430.99
1617.038	14394.34
1618.587	14408.58
1620.135	14135.02
1621.684	14258.87
1623.231	14385.75
1624.779	14332.79
1626.327	14125.37
1627.874	13972.6
1629.421	13606.98
1630.968	13643.26
1632.514	13468.13
1634.06	13323.06
1635.606	13602.87
1637.152	13690.88
1638.698	13235.25
1640.243	13118.62
1641.788	13205.64
1643.333	12944.19
1644.878	12684.4
1646.422	12480.81
1647.967	11982.25
1649.511	11735.73
1651.054	11217.59
1652.598	10446.63
1654.141	9905.51
1655.684	9508.45
1657.227	8757.34
1658.77	8345.56
1660.312	7831.78
1661.854	7328.26
1663.396	6844.16
1664.937	6520.63
1666.479	6086.15
1668.02	5754.38
1669.561	5421.33
1671.102	5146.69
1672.642	4873.55
1674.182	4643.93
1675.722	4359.59
1677.262	4191.23
1678.801	4069.29
1680.341	3960.25
1681.88	3774.66
1683.418	3693.55
1684.957	3598.68
1686.495	3526.33
1688.033	3405.57
1689.571	3322.46
1691.109	3215.84
1692.646	3154.14
1694.183	3085.32
1695.72	3024.02
1697.257	2969.39
1698.793	2934.38
1700.329	2868.36
1701.865	2838.43
1703.401	2785.99
1704.936	2762.11
1706.471	2721.93
1708.006	2699.49
1709.541	2673.16
