# Supplementary material for: Exciton thermal radiation from macroscale membranes composed of chirality-sorted carbon nanotubes and its control
Source: Nat Commun. 2026 Jul 29;17:6967. doi: 10.1038/s41467-026-75711-4 (PMC13421534; doi:10.1038/s41467-026-75711-4)
Supplement: Supplementary file 4 — Source Data [file 41467_2026_75711_MOESM4_ESM.zip › Source data/Supplementary_Data_9_heating_750K_bg.txt]

Data from AT069_NQ51B19821__25__15-38-23-461.txt Node

Date: Mon Sep 30 15:38:23 JST 2024
User: ymlab
Spectrometer: NQ51B1982
Trigger mode: 0
Integration Time (sec): 8.000000E-2
Scans to average: 100
Nonlinearity correction enabled: false
Boxcar width: 0
Storing dark spectrum: false
XAxis mode: Wavelengths
Number of Pixels in Spectrum: 512
>>>>>Begin Spectral Data<<<<<
899.399	2170.4
901.024	2136.85
902.648	2179.83
904.273	2150.14
905.897	2176.3
907.522	2161.46
909.146	2179.69
910.77	2146.39
912.394	2175.92
914.018	2154.18
915.642	2179.44
917.265	2150.28
918.889	2175.98
920.512	2156.29
922.136	2183.3
923.759	2150.98
925.382	2181.74
927.005	2154.61
928.628	2177.61
930.251	2160.51
931.873	2183.77
933.496	2155.99
935.118	2190.1
936.74	2157.86
938.363	2187.95
939.985	2161.55
941.607	2183.93
943.228	2169.14
944.85	2187.42
946.472	2152.69
948.093	2185.06
949.715	2153.76
951.336	2193.88
952.957	2161.71
954.578	2186.1
956.199	2151.06
957.82	2185.5
959.44	2156.92
961.061	2180.52
962.681	2162.06
964.302	2188.67
965.922	2160.46
967.542	2191.99
969.162	2187.28
970.782	2187.68
972.401	2162.89
974.021	2186.1
975.64	2163.32
977.26	2184.34
978.879	2154.63
980.498	2184.5
982.117	2159.34
983.736	2186.57
985.355	2170.11
986.973	2188.35
988.592	2160.76
990.21	2179.65
991.828	2162.11
993.446	2186.57
995.064	2163.75
996.682	2183.43
998.3	2163.34
999.917	2186.18
1001.535	2157.64
1003.152	2195.52
1004.769	2157.29
1006.387	2192.33
1008.003	2160.47
1009.62	2192.96
1011.237	2173.42
1012.854	2192.48
1014.47	2170.47
1016.086	2197.19
1017.703	2159.18
1019.319	2197.22
1020.935	2175.99
1022.55	2199.32
1024.166	2173.13
1025.782	2187.62
1027.397	2169.75
1029.012	2199.62
1030.627	2178.81
1032.243	2198.16
1033.857	2175.33
1035.472	2194.57
1037.087	2175.91
1038.701	2198.84
1040.316	2183.02
1041.93	2203.64
1043.544	2179.08
1045.158	2199.04
1046.772	2177.47
1048.386	2210.31
1049.999	2185.09
1051.613	2203.41
1053.226	2182.58
1054.839	2217.33
1056.452	2174.19
1058.065	2214.35
1059.678	2182.48
1061.29	2212.46
1062.903	2180.94
1064.515	2221.61
1066.127	2185.63
1067.74	2211.95
1069.351	2190.66
1070.963	2218.15
1072.575	2193.62
1074.186	2215.76
1075.798	2199.86
1077.409	2225.14
1079.02	2195.03
1080.631	2220.01
1082.242	2189.7
1083.853	2223.71
1085.463	2199.54
1087.074	2224.48
1088.684	2202.26
1090.294	2227.05
1091.904	2197.01
1093.514	2228.46
1095.124	2209.39
1096.733	2233.39
1098.343	2201.22
1099.952	2233.82
1101.561	2208.41
1103.17	2238.34
1104.779	2212.83
1106.388	2245.21
1107.996	2209.27
1109.605	2241.31
1111.213	2212.8
1112.821	2239.45
1114.429	2219.33
1116.037	2239.31
1117.645	2218.75
1119.252	2243.44
1120.86	2217.07
1122.467	2244.29
1124.074	2221.11
1125.681	2259.85
1127.288	2234.8
1128.895	2262.21
1130.501	2229.31
1132.108	2252.17
1133.714	2224.03
1135.32	2259.08
1136.926	2229.42
1138.532	2256.38
1140.138	2227.24
1141.743	2253
1143.349	2226.87
1144.954	2271.88
1146.559	2243.48
1148.164	2255.52
1149.768	2231.1
1151.373	2275.77
1152.978	2232.14
1154.582	2258.06
1156.186	2228.84
1157.79	2261.48
1159.394	2243.7
1160.998	2266.72
1162.601	2242.17
1164.205	2268.87
1165.808	2243.21
1167.411	2254.78
1169.014	2249.86
1170.617	2276.61
1172.219	2235.53
1173.822	2271.63
1175.424	2247.12
1177.026	2288.49
1178.628	2248.66
1180.23	2266.23
1181.832	2249.17
1183.433	2282.78
1185.035	2247.67
1186.636	2281.83
1188.237	2249.09
1189.838	2275.58
1191.439	2264.3
1193.04	2276.3
1194.64	2265.17
1196.24	2267.44
1197.84	2254.38
1199.44	2285.95
1201.04	2257.56
1202.64	2294.32
1204.239	2258.97
1205.839	2288.51
1207.438	2262.58
1209.037	2287.55
1210.636	2271.31
1212.235	2289.64
1213.833	2254.99
1215.432	2297.18
1217.03	2258.35
1218.628	2293.95
1220.226	2257.22
1221.823	2296.05
1223.421	2261.84
1225.018	2287.15
1226.616	2264.38
1228.213	2287.65
1229.81	2264.2
1231.407	2301.63
1233.003	2264.92
1234.6	2301.21
1236.196	2269.82
1237.792	2289.75
1239.388	2260.72
1240.984	2292.96
1242.579	2256.39
1244.175	2298.25
1245.77	2264.86
1247.365	2293.29
1248.96	2263.49
1250.555	2295.51
1252.149	2265.63
1253.744	2294.22
1255.338	2259.05
1256.932	2289.24
1258.526	2265.92
1260.12	2290.54
1261.714	2269.25
1263.307	2299.16
1264.9	2265.09
1266.494	2290.65
1268.086	2266.98
1269.679	2287.92
1271.272	2261.88
1272.864	2290.9
1274.456	2267.15
1276.049	2289.67
1277.64	2266.27
1279.232	2297.05
1280.824	2258.76
1282.415	2292.11
1284.006	2279.44
1285.597	2292.33
1287.188	2260.83
1288.779	2292.16
1290.37	2262.79
1291.96	2293.54
1293.55	2263.41
1295.14	2295.49
1296.73	2257.23
1298.32	2296.3
1299.909	2277.2
1301.499	2286.79
1303.088	2271.56
1304.677	2299.38
1306.265	2262.46
1307.854	2296.58
1309.442	2267.04
1311.031	2296.81
1312.619	2269.94
1314.207	2292.36
1315.794	2270.69
1317.382	2295.89
1318.969	2273.63
1320.557	2298.9
1322.144	2270.27
1323.73	2296.64
1325.317	2274.56
1326.904	2298.6
1328.49	2266.56
1330.076	2306.2
1331.662	2273.94
1333.248	2302.18
1334.833	2295.17
1336.419	2309.23
1338.004	2273.78
1339.589	2302.44
1341.174	2281.18
1342.758	2311.08
1344.343	2267.96
1345.927	2315.64
1347.511	2273
1349.095	2299.7
1350.679	2273.28
1352.263	2300.52
1353.846	2277.45
1355.429	2307.51
1357.012	2271.77
1358.595	2297.96
1360.178	2264.28
1361.76	2292.29
1363.343	2273.06
1364.925	2298.18
1366.507	2279.28
1368.088	2298.89
1369.67	2271.1
1371.251	2298.24
1372.832	2274.51
1374.413	2300.85
1375.994	2286.02
1377.575	2301.98
1379.155	2276.83
1380.735	2280.68
1382.316	2259.01
1383.895	2297.43
1385.475	2274.86
1387.055	2307.14
1388.634	2275.27
1390.213	2305.85
1391.792	2279.09
1393.371	2308.84
1394.949	2290.06
1396.527	2304.11
1398.106	2290.58
1399.684	2308.87
1401.261	2283.71
1402.839	2310.35
1404.416	2286.62
1405.993	2311.6
1407.57	2293.48
1409.147	2313.27
1410.724	2289.97
1412.3	2319.64
1413.876	2289.74
1415.452	2313.63
1417.028	2312.89
1418.604	2333.64
1420.179	2304.06
1421.755	2325.27
1423.33	2303.35
1424.905	2326.79
1426.479	2310.64
1428.054	2326.54
1429.628	2303.54
1431.202	2326.5
1432.776	2305.75
1434.35	2334.35
1435.923	2310.05
1437.496	2335.92
1439.069	2303.92
1440.642	2340.11
1442.215	2309.19
1443.788	2331.06
1445.36	2320.57
1446.932	2342.83
1448.504	2310.44
1450.076	2325.74
1451.647	2319.18
1453.218	2348.21
1454.789	2322.98
1456.36	2342.41
1457.931	2321.99
1459.502	2335.32
1461.072	2322.58
1462.642	2348.81
1464.212	2319.37
1465.781	2348.31
1467.351	2337.49
1468.92	2342.32
1470.489	2326.26
1472.058	2354.6
1473.627	2319.4
1475.195	2337.08
1476.764	2324.42
1478.332	2352.34
1479.9	2328.44
1481.467	2352.56
1483.035	2334.52
1484.602	2362.89
1486.169	2345.12
1487.736	2363.47
1489.302	2320.89
1490.869	2342.92
1492.435	2328.4
1494.001	2353.51
1495.567	2330.28
1497.132	2353.07
1498.698	2337.82
1500.263	2361.55
1501.828	2336.61
1503.393	2358.64
1504.957	2339.86
1506.521	2357.58
1508.086	2327.4
1509.65	2364.64
1511.213	2339.98
1512.777	2370.42
1514.34	2333.31
1515.903	2354.33
1517.466	2339.01
1519.029	2368.29
1520.591	2348.38
1522.153	2371.73
1523.715	2339.51
1525.277	2363.39
1526.839	2344.29
1528.4	2364.33
1529.961	2351.21
1531.522	2376.62
1533.083	2354.49
1534.643	2375.45
1536.204	2355.15
1537.764	2390.32
1539.324	2352.93
1540.883	2375.07
1542.443	2362.96
1544.002	2378.68
1545.561	2358.02
1547.12	2397.48
1548.679	2351.31
1550.237	2378.71
1551.795	2356.95
1553.353	2389.37
1554.911	2368.36
1556.468	2390.65
1558.026	2363.1
1559.583	2379.64
1561.139	2372.99
1562.696	2391.24
1564.252	2361.92
1565.809	2385.38
1567.365	2370.04
1568.92	2387.55
1570.476	2372.88
1572.031	2400.92
1573.586	2366.58
1575.141	2392.93
1576.696	2395.73
1578.25	2400.09
1579.805	2375.62
1581.359	2393.3
1582.912	2383.21
1584.466	2405.22
1586.019	2368.08
1587.572	2414.55
1589.125	2372.55
1590.678	2402.25
1592.23	2379.41
1593.782	2397.41
1595.334	2378.51
1596.886	2401.89
1598.438	2389.58
1599.989	2396.66
1601.54	2387.27
1603.091	2397.04
1604.642	2381.89
1606.192	2407.02
1607.742	2409.29
1609.292	2404.77
1610.842	2397.17
1612.391	2411.11
1613.941	2385.33
1615.49	2412.11
1617.038	2397.33
1618.587	2409.08
1620.135	2386.97
1621.684	2406.22
1623.231	2371.12
1624.779	2407.27
1626.327	2390.55
1627.874	2408.33
1629.421	2378.61
1630.968	2409.89
1632.514	2390.59
1634.06	2395.65
1635.606	2387.36
1637.152	2398.97
1638.698	2373.34
1640.243	2392.65
1641.788	2370.36
1643.333	2386.72
1644.878	2369.49
1646.422	2383.85
1647.967	2346.58
1649.511	2356.18
1651.054	2336.36
1652.598	2344.62
1654.141	2306.6
1655.684	2308.86
1657.227	2272.08
1658.77	2291.51
1660.312	2241.81
1661.854	2254.53
1663.396	2224.9
1664.937	2247.91
1666.479	2219.75
1668.02	2225.61
1669.561	2197.24
1671.102	2197.95
1672.642	2194.75
1674.182	2200.63
1675.722	2188.71
1677.262	2183.4
1678.801	2167.71
1680.341	2185.91
1681.88	2172.21
1683.418	2170.57
1684.957	2156.14
1686.495	2179.62
1688.033	2157.55
1689.571	2170.31
1691.109	2153.75
1692.646	2156.88
1694.183	2144.69
1695.72	2148.64
1697.257	2133.91
1698.793	2144.81
1700.329	2134.67
1701.865	2146.64
1703.401	2126.08
1704.936	2140.02
1706.471	2134.02
1708.006	2136.18
1709.541	2130.72
