# Supplementary material for: Exciton thermal radiation from macroscale membranes composed of chirality-sorted carbon nanotubes and its control
Source: Nat Commun. 2026 Jul 29;17:6967. doi: 10.1038/s41467-026-75711-4 (PMC13421534; doi:10.1038/s41467-026-75711-4)
Supplement: Supplementary file 4 — Source Data [file 41467_2026_75711_MOESM4_ESM.zip › Source data/Supplementary_Data_7_heating_350K.txt]

Data from AT069_NQ51B19821__5__15-48-01-842.txt Node

Date: Tue Sep 24 15:48:01 JST 2024
User: ymlab
Spectrometer: NQ51B1982
Trigger mode: 0
Integration Time (sec): 8.000000E-2
Scans to average: 100
Nonlinearity correction enabled: false
Boxcar width: 0
Storing dark spectrum: false
XAxis mode: Wavelengths
Number of Pixels in Spectrum: 512
>>>>>Begin Spectral Data<<<<<
899.399	4239.57
901.024	4267.11
902.648	4409.69
904.273	4449.15
905.897	4581.55
907.522	4647.23
909.146	4774.81
910.77	4853.04
912.394	5011.71
914.018	5100.79
915.642	5303.04
917.265	5513.94
918.889	5884.47
920.512	6182.33
922.136	6539.42
923.759	6727.13
925.382	7057.29
927.005	7177.88
928.628	7419.56
930.251	7482.98
931.873	7643.24
933.496	7715.3
935.118	7892.25
936.74	7889.6
938.363	8054.94
939.985	8100.57
941.607	8253.58
943.228	8253.62
944.85	8273.86
946.472	8274.45
948.093	8361.11
949.715	8374.01
951.336	8450.96
952.957	8430.81
954.578	8476.7
956.199	8432.95
957.82	8557.51
959.44	8472.67
961.061	8530.08
962.681	8520.7
964.302	8585.27
965.922	8571.27
967.542	8615.06
969.162	8555.41
970.782	8611.9
972.401	8561.48
974.021	8626.75
975.64	8592.63
977.26	8667.47
978.879	8613.33
980.498	8705.17
982.117	8620.04
983.736	8733.43
985.355	8652.59
986.973	8744.9
988.592	8645.33
990.21	8609.4
991.828	8537.66
993.446	8515.47
995.064	8404.57
996.682	8332.4
998.3	8265.51
999.917	8229.22
1001.535	8014.93
1003.152	7933.3
1004.769	7745.63
1006.387	7613.79
1008.003	7417.4
1009.62	7281.69
1011.237	7035.64
1012.854	6886.59
1014.47	6667.52
1016.086	6480.7
1017.703	6203.35
1019.319	6051.46
1020.935	5801.09
1022.55	5633.45
1024.166	5383.53
1025.782	5212.24
1027.397	5009.59
1029.012	4849.55
1030.627	4657.84
1032.243	4528.47
1033.857	4384.26
1035.472	4297.3
1037.087	4197.27
1038.701	4162.74
1040.316	4095.73
1041.93	4060.19
1043.544	4023.01
1045.158	4067.27
1046.772	4057.61
1048.386	4127.18
1049.999	4141.4
1051.613	4238.18
1053.226	4300.21
1054.839	4435.62
1056.452	4522.37
1058.065	4724.22
1059.678	4840.05
1061.29	5032.17
1062.903	5192.55
1064.515	5457.86
1066.127	5631.6
1067.74	5900.01
1069.351	6114.57
1070.963	6331.27
1072.575	6571.51
1074.186	6884.57
1075.798	7029.27
1077.409	7342.47
1079.02	7549.3
1080.631	7859.26
1082.242	8048.86
1083.853	8357.87
1085.463	8507.43
1087.074	8797.28
1088.684	8965.96
1090.294	9213.77
1091.904	9346.13
1093.514	9722.59
1095.124	9792.32
1096.733	10078.46
1098.343	10221.7
1099.952	10436.41
1101.561	10554.21
1103.17	10855.94
1104.779	10966.01
1106.388	11154.9
1107.996	11215.51
1109.605	11528.84
1111.213	11524.39
1112.821	11767.24
1114.429	11778.47
1116.037	11942.63
1117.645	11964.25
1119.252	12039.57
1120.86	12049.9
1122.467	12116
1124.074	12171.27
1125.681	12329.08
1127.288	12188.75
1128.895	12301.41
1130.501	12221.68
1132.108	12397.45
1133.714	12264
1135.32	12255.93
1136.926	12214.99
1138.532	12232.91
1140.138	12115.61
1141.743	12175.65
1143.349	12097.39
1144.954	12062.32
1146.559	11915.76
1148.164	12002.38
1149.768	11966.33
1151.373	12101.28
1152.978	12181.89
1154.582	12273.77
1156.186	12145.3
1157.79	12312.64
1159.394	12260.28
1160.998	12527.61
1162.601	12474.2
1164.205	12717.1
1165.808	12761.64
1167.411	13065.87
1169.014	13129.89
1170.617	13418.66
1172.219	13374.94
1173.822	13581.94
1175.424	13676.86
1177.026	13927.93
1178.628	14113.83
1180.23	14136.52
1181.832	14189.9
1183.433	14412.62
1185.035	14363.07
1186.636	14542.68
1188.237	14728.27
1189.838	14818.24
1191.439	14777.81
1193.04	14955.1
1194.64	14869.73
1196.24	14961.79
1197.84	15015.18
1199.44	15237.9
1201.04	15259.68
1202.64	15297.18
1204.239	15415.19
1205.839	15675.82
1207.438	15497.87
1209.037	15802.5
1210.636	15748.19
1212.235	15880.71
1213.833	15644.74
1215.432	15801.44
1217.03	15849.67
1218.628	16041.71
1220.226	16001.46
1221.823	16270.28
1223.421	16042.04
1225.018	16011.52
1226.616	16095.7
1228.213	16033.62
1229.81	16129.42
1231.407	16221.89
1233.003	16098.6
1234.6	16310.82
1236.196	16276.86
1237.792	16501.72
1239.388	16171.43
1240.984	16198.4
1242.579	16177.27
1244.175	16310.17
1245.77	16187.4
1247.365	16410.69
1248.96	16141.35
1250.555	16374.56
1252.149	16470.1
1253.744	16612.02
1255.338	16458.27
1256.932	16695.04
1258.526	16400.64
1260.12	16628.2
1261.714	16907.42
1263.307	16977.64
1264.9	16780.4
1266.494	17026.99
1268.086	17006.62
1269.679	17380.44
1271.272	16875.9
1272.864	16896.13
1274.456	16775.54
1276.049	16896.17
1277.64	16874.26
1279.232	16878.21
1280.824	16911.63
1282.415	16888.71
1284.006	16785.27
1285.597	17030.17
1287.188	17327.21
1288.779	17225.12
1290.37	17185
1291.96	17199.56
1293.55	17043.74
1295.14	17105.01
1296.73	16945.43
1298.32	17456.65
1299.909	17421.19
1301.499	17472.26
1303.088	17128.68
1304.677	17392.78
1306.265	17400.58
1307.854	17622.72
1309.442	17406.73
1311.031	17578.46
1312.619	17591.59
1314.207	17707.84
1315.794	17511.23
1317.382	17415.23
1318.969	17281.65
1320.557	17563.23
1322.144	17709.88
1323.73	17834.72
1325.317	18017.6
1326.904	18089.97
1328.49	18129.16
1330.076	18276.51
1331.662	18180.5
1333.248	18094.8
1334.833	18074.16
1336.419	17959
1338.004	17830.77
1339.589	17994.23
1341.174	18049.94
1342.758	18255.57
1344.343	18298.47
1345.927	18295.36
1347.511	17902.74
1349.095	17605.91
1350.679	17446.15
1352.263	17603.09
1353.846	17395.32
1355.429	16521.7
1357.012	16544.43
1358.595	16581.23
1360.178	16427.26
1361.76	15741.46
1363.343	15854.7
1364.925	15968.98
1366.507	16594.85
1368.088	16159.15
1369.67	16228.15
1371.251	16097.85
1372.832	15954.79
1374.413	16241.7
1375.994	15801.31
1377.575	15521.08
1379.155	15360.46
1380.735	14118.62
1382.316	13637.61
1383.895	13587
1385.475	14334.62
1387.055	14806.69
1388.634	14272.4
1390.213	15176.55
1391.792	15050.7
1393.371	14713.82
1394.949	14848.1
1396.527	14384.93
1398.106	15511.39
1399.684	15419.23
1401.261	14483.96
1402.839	15977.53
1404.416	15523.89
1405.993	15543.25
1407.57	15579.44
1409.147	16058.39
1410.724	16088.65
1412.3	16796.2
1413.876	16464.43
1415.452	16417.18
1417.028	16970.11
1418.604	16731.57
1420.179	16610.05
1421.755	16970.6
1423.33	17036.48
1424.905	17162.19
1426.479	17416.38
1428.054	17401.76
1429.628	17353.99
1431.202	17392.94
1432.776	17288.68
1434.35	17341.68
1435.923	17015.09
1437.496	17150.24
1439.069	16939.75
1440.642	17372.05
1442.215	17020.64
1443.788	17136.72
1445.36	17392.71
1446.932	17419.72
1448.504	17511.89
1450.076	17389.66
1451.647	17338.45
1453.218	17330.18
1454.789	17160.6
1456.36	17412.32
1457.931	17572.63
1459.502	17720.24
1461.072	17285.81
1462.642	17639.45
1464.212	17497.58
1465.781	17617.75
1467.351	17837.41
1468.92	17899.4
1470.489	17581.38
1472.058	17213.77
1473.627	17014.53
1475.195	17272.21
1476.764	17240.64
1478.332	17754.46
1479.9	17512.77
1481.467	17736.97
1483.035	17519.19
1484.602	17490.02
1486.169	17589.47
1487.736	17610.04
1489.302	17562.07
1490.869	17143.9
1492.435	17026.76
1494.001	16941.33
1495.567	16848.76
1497.132	17205.66
1498.698	16799.9
1500.263	17159.04
1501.828	16793.87
1503.393	16704.45
1504.957	16725.91
1506.521	16685.15
1508.086	16574.79
1509.65	16704.24
1511.213	16608.95
1512.777	17076.11
1514.34	16588.09
1515.903	16781.83
1517.466	16640.64
1519.029	16828.99
1520.591	16842.28
1522.153	16740.49
1523.715	16839.21
1525.277	17086.05
1526.839	16528.22
1528.4	17013.67
1529.961	16813.14
1531.522	16745.27
1533.083	16826.74
1534.643	16598.98
1536.204	16686.08
1537.764	16596.19
1539.324	16397.08
1540.883	16513.26
1542.443	15987.44
1544.002	16109.81
1545.561	16051.58
1547.12	16029.84
1548.679	16563.05
1550.237	16756.04
1551.795	16416.59
1553.353	16778.32
1554.911	16199.6
1556.468	16340.16
1558.026	16233.05
1559.583	15799.63
1561.139	16137.45
1562.696	16329.05
1564.252	16261.26
1565.809	16565.78
1567.365	16146.78
1568.92	16238.01
1570.476	16130.94
1572.031	15725.38
1573.586	15978.35
1575.141	16034.33
1576.696	15806.27
1578.25	16233.63
1579.805	15955.52
1581.359	15741.42
1582.912	15658.65
1584.466	15803.14
1586.019	15816.16
1587.572	15949.79
1589.125	15546.91
1590.678	15924.13
1592.23	15828.01
1593.782	15640.99
1595.334	15614.68
1596.886	15479.38
1598.438	14957.62
1599.989	15347.06
1601.54	14960.92
1603.091	15081.27
1604.642	15182.08
1606.192	15153.59
1607.742	14636.06
1609.292	14831.17
1610.842	14647.18
1612.391	14787.86
1613.941	14897.92
1615.49	14858.74
1617.038	14759.34
1618.587	14885.46
1620.135	14599.97
1621.684	15067.84
1623.231	15126.1
1624.779	14622.03
1626.327	14291.56
1627.874	14369.96
1629.421	14173.76
1630.968	14292.02
1632.514	14064.49
1634.06	13870.9
1635.606	13871.12
1637.152	13823.46
1638.698	13191.95
1640.243	13323.1
1641.788	13242.24
1643.333	13199.76
1644.878	12960.66
1646.422	12844.89
1647.967	12221.17
1649.511	11919.31
1651.054	11481.23
1652.598	11006.65
1654.141	10515.58
1655.684	9993.81
1657.227	9171.74
1658.77	8623.45
1660.312	7956.49
1661.854	7435.45
1663.396	6922.62
1664.937	6534.41
1666.479	6016.14
1668.02	5702.78
1669.561	5440.02
1671.102	5166.9
1672.642	4952.73
1674.182	4757.3
1675.722	4491.22
1677.262	4323.77
1678.801	4184.27
1680.341	4044.57
1681.88	3885.83
1683.418	3783.47
1684.957	3663.42
1686.495	3561.68
1688.033	3447.86
1689.571	3363.87
1691.109	3254.81
1692.646	3192.66
1694.183	3125.08
1695.72	3051.15
1697.257	2984.54
1698.793	2951.52
1700.329	2893.95
1701.865	2860.03
1703.401	2807.17
1704.936	2772.82
1706.471	2736.69
1708.006	2710.47
1709.541	2682.38
