# Supplementary material for: Exciton thermal radiation from macroscale membranes composed of chirality-sorted carbon nanotubes and its control
Source: Nat Commun. 2026 Jul 29;17:6967. doi: 10.1038/s41467-026-75711-4 (PMC13421534; doi:10.1038/s41467-026-75711-4)
Supplement: Supplementary file 4 — Source Data [file 41467_2026_75711_MOESM4_ESM.zip › Source data/Supplementary_Data_17_cooling_650K_bg.txt]

Data from MK75SS02_2_cool_NIR_650K_sig_bg_NQ51B19821__0__3.txt Node

Date: Mon Nov 17 14:47:22 JST 2025
User: ymlab
Spectrometer: NQ51B1982
Trigger mode: 0
Integration Time (sec): 1.000000E-1
Scans to average: 1
Nonlinearity correction enabled: false
Boxcar width: 0
Storing dark spectrum: false
XAxis mode: Wavelengths
Number of Pixels in Spectrum: 512
>>>>>Begin Spectral Data<<<<<
899.399	2175
901.024	2136
902.648	2181
904.273	2149
905.897	2177
907.522	2162
909.146	2182
910.77	2159
912.394	2179
914.018	2163
915.642	2173
917.265	2151
918.889	2177
920.512	2159
922.136	2181
923.759	2155
925.382	2173
927.005	2166
928.628	2168
930.251	2167
931.873	2175
933.496	2166
935.118	2189
936.74	2159
938.363	2188
939.985	2165
941.607	2178
943.228	2168
944.85	2186
946.472	2154
948.093	2178
949.715	2146
951.336	2199
952.957	2158
954.578	2179
956.199	2148
957.82	2179
959.44	2161
961.061	2177
962.681	2169
964.302	2181
965.922	2161
967.542	2189
969.162	2190
970.782	2185
972.401	2163
974.021	2183
975.64	2152
977.26	2185
978.879	2143
980.498	2188
982.117	2149
983.736	2179
985.355	2169
986.973	2182
988.592	2159
990.21	2170
991.828	2157
993.446	2180
995.064	2159
996.682	2178
998.3	2157
999.917	2181
1001.535	2143
1003.152	2182
1004.769	2137
1006.387	2185
1008.003	2149
1009.62	2180
1011.237	2167
1012.854	2178
1014.47	2155
1016.086	2181
1017.703	2152
1019.319	2188
1020.935	2164
1022.55	2185
1024.166	2158
1025.782	2159
1027.397	2167
1029.012	2173
1030.627	2171
1032.243	2169
1033.857	2162
1035.472	2171
1037.087	2153
1038.701	2172
1040.316	2163
1041.93	2174
1043.544	2157
1045.158	2171
1046.772	2156
1048.386	2186
1049.999	2147
1051.613	2171
1053.226	2145
1054.839	2193
1056.452	2139
1058.065	2181
1059.678	2148
1061.29	2180
1062.903	2143
1064.515	2183
1066.127	2146
1067.74	2170
1069.351	2155
1070.963	2179
1072.575	2159
1074.186	2166
1075.798	2159
1077.409	2170
1079.02	2154
1080.631	2165
1082.242	2148
1083.853	2164
1085.463	2153
1087.074	2173
1088.684	2149
1090.294	2175
1091.904	2139
1093.514	2169
1095.124	2159
1096.733	2176
1098.343	2148
1099.952	2175
1101.561	2153
1103.17	2168
1104.779	2159
1106.388	2170
1107.996	2156
1109.605	2159
1111.213	2149
1112.821	2165
1114.429	2155
1116.037	2168
1117.645	2153
1119.252	2175
1120.86	2143
1122.467	2178
1124.074	2151
1125.681	2183
1127.288	2161
1128.895	2175
1130.501	2159
1132.108	2164
1133.714	2152
1135.32	2167
1136.926	2149
1138.532	2175
1140.138	2145
1141.743	2172
1143.349	2150
1144.954	2186
1146.559	2159
1148.164	2169
1149.768	2148
1151.373	2188
1152.978	2156
1154.582	2159
1156.186	2140
1157.79	2159
1159.394	2165
1160.998	2167
1162.601	2149
1164.205	2179
1165.808	2158
1167.411	2151
1169.014	2157
1170.617	2179
1172.219	2143
1173.822	2173
1175.424	2153
1177.026	2183
1178.628	2147
1180.23	2175
1181.832	2140
1183.433	2183
1185.035	2143
1186.636	2179
1188.237	2148
1189.838	2173
1191.439	2169
1193.04	2171
1194.64	2159
1196.24	2157
1197.84	2151
1199.44	2178
1201.04	2151
1202.64	2177
1204.239	2143
1205.839	2179
1207.438	2143
1209.037	2174
1210.636	2153
1212.235	2173
1213.833	2141
1215.432	2179
1217.03	2148
1218.628	2171
1220.226	2143
1221.823	2175
1223.421	2153
1225.018	2171
1226.616	2158
1228.213	2169
1229.81	2139
1231.407	2180
1233.003	2143
1234.6	2181
1236.196	2151
1237.792	2165
1239.388	2145
1240.984	2175
1242.579	2142
1244.175	2175
1245.77	2149
1247.365	2175
1248.96	2151
1250.555	2175
1252.149	2147
1253.744	2167
1255.338	2149
1256.932	2159
1258.526	2155
1260.12	2159
1261.714	2153
1263.307	2177
1264.9	2152
1266.494	2172
1268.086	2155
1269.679	2169
1271.272	2143
1272.864	2174
1274.456	2150
1276.049	2170
1277.64	2149
1279.232	2167
1280.824	2140
1282.415	2170
1284.006	2158
1285.597	2163
1287.188	2143
1288.779	2168
1290.37	2147
1291.96	2173
1293.55	2148
1295.14	2175
1296.73	2143
1298.32	2169
1299.909	2164
1301.499	2159
1303.088	2152
1304.677	2177
1306.265	2142
1307.854	2175
1309.442	2141
1311.031	2180
1312.619	2143
1314.207	2172
1315.794	2143
1317.382	2169
1318.969	2153
1320.557	2173
1322.144	2145
1323.73	2165
1325.317	2151
1326.904	2173
1328.49	2143
1330.076	2177
1331.662	2155
1333.248	2175
1334.833	2163
1336.419	2183
1338.004	2140
1339.589	2177
1341.174	2147
1342.758	2182
1344.343	2137
1345.927	2183
1347.511	2146
1349.095	2165
1350.679	2143
1352.263	2171
1353.846	2152
1355.429	2183
1357.012	2150
1358.595	2171
1360.178	2135
1361.76	2163
1363.343	2149
1364.925	2169
1366.507	2152
1368.088	2166
1369.67	2145
1371.251	2166
1372.832	2142
1374.413	2159
1375.994	2157
1377.575	2169
1379.155	2151
1380.735	2158
1382.316	2141
1383.895	2182
1385.475	2139
1387.055	2175
1388.634	2141
1390.213	2165
1391.792	2149
1393.371	2175
1394.949	2159
1396.527	2177
1398.106	2159
1399.684	2167
1401.261	2157
1402.839	2171
1404.416	2151
1405.993	2159
1407.57	2149
1409.147	2176
1410.724	2136
1412.3	2175
1413.876	2136
1415.452	2159
1417.028	2158
1418.604	2186
1420.179	2159
1421.755	2166
1423.33	2153
1424.905	2169
1426.479	2159
1428.054	2173
1429.628	2147
1431.202	2159
1432.776	2149
1434.35	2184
1435.923	2143
1437.496	2174
1439.069	2141
1440.642	2172
1442.215	2143
1443.788	2174
1445.36	2163
1446.932	2175
1448.504	2148
1450.076	2159
1451.647	2162
1453.218	2179
1454.789	2159
1456.36	2172
1457.931	2147
1459.502	2175
1461.072	2143
1462.642	2185
1464.212	2147
1465.781	2173
1467.351	2164
1468.92	2167
1470.489	2159
1472.058	2181
1473.627	2153
1475.195	2159
1476.764	2152
1478.332	2179
1479.9	2157
1481.467	2175
1483.035	2166
1484.602	2167
1486.169	2167
1487.736	2180
1489.302	2138
1490.869	2159
1492.435	2151
1494.001	2173
1495.567	2159
1497.132	2173
1498.698	2157
1500.263	2183
1501.828	2157
1503.393	2173
1504.957	2159
1506.521	2174
1508.086	2151
1509.65	2169
1511.213	2166
1512.777	2174
1514.34	2157
1515.903	2155
1517.466	2149
1519.029	2178
1520.591	2167
1522.153	2178
1523.715	2147
1525.277	2167
1526.839	2156
1528.4	2167
1529.961	2168
1531.522	2181
1533.083	2163
1534.643	2165
1536.204	2171
1537.764	2179
1539.324	2164
1540.883	2167
1542.443	2168
1544.002	2171
1545.561	2163
1547.12	2198
1548.679	2155
1550.237	2179
1551.795	2159
1553.353	2188
1554.911	2172
1556.468	2187
1558.026	2163
1559.583	2181
1561.139	2159
1562.696	2183
1564.252	2157
1565.809	2171
1567.365	2163
1568.92	2175
1570.476	2169
1572.031	2191
1573.586	2159
1575.141	2181
1576.696	2192
1578.25	2188
1579.805	2168
1581.359	2184
1582.912	2171
1584.466	2185
1586.019	2156
1587.572	2193
1589.125	2159
1590.678	2178
1592.23	2168
1593.782	2180
1595.334	2168
1596.886	2179
1598.438	2177
1599.989	2176
1601.54	2177
1603.091	2175
1604.642	2159
1606.192	2189
1607.742	2188
1609.292	2175
1610.842	2186
1612.391	2180
1613.941	2171
1615.49	2184
1617.038	2176
1618.587	2186
1620.135	2167
1621.684	2183
1623.231	2154
1624.779	2183
1626.327	2178
1627.874	2183
1629.421	2166
1630.968	2175
1632.514	2176
1634.06	2169
1635.606	2178
1637.152	2175
1638.698	2161
1640.243	2179
1641.788	2168
1643.333	2179
1644.878	2163
1646.422	2186
1647.967	2165
1649.511	2168
1651.054	2169
1652.598	2174
1654.141	2151
1655.684	2179
1657.227	2136
1658.77	2175
1660.312	2125
1661.854	2153
1663.396	2135
1664.937	2159
1666.479	2157
1668.02	2159
1669.561	2141
1671.102	2143
1672.642	2154
1674.182	2151
1675.722	2146
1677.262	2139
1678.801	2139
1680.341	2147
1681.88	2147
1683.418	2138
1684.957	2139
1686.495	2153
1688.033	2143
1689.571	2153
1691.109	2142
1692.646	2137
1694.183	2131
1695.72	2135
1697.257	2131
1698.793	2137
1700.329	2127
1701.865	2141
1703.401	2111
1704.936	2133
1706.471	2121
1708.006	2133
1709.541	2124
