# Supplementary material for: Exciton thermal radiation from macroscale membranes composed of chirality-sorted carbon nanotubes and its control
Source: Nat Commun. 2026 Jul 29;17:6967. doi: 10.1038/s41467-026-75711-4 (PMC13421534; doi:10.1038/s41467-026-75711-4)
Supplement: Supplementary file 4 — Source Data [file 41467_2026_75711_MOESM4_ESM.zip › Source data/Supplementary_Data_17_haeting_700K.txt]

Data from MK75SS02_2_NIR_700K_sig_NQ51B19821__0__68.txt Node

Date: Mon Nov 17 13:43:27 JST 2025
User: ymlab
Spectrometer: NQ51B1982
Trigger mode: 0
Integration Time (sec): 1.000000E-1
Scans to average: 1
Nonlinearity correction enabled: false
Boxcar width: 0
Storing dark spectrum: false
XAxis mode: Wavelengths
Number of Pixels in Spectrum: 512
>>>>>Begin Spectral Data<<<<<
899.399	2876
901.024	2866
902.648	2943
904.273	2932
905.897	2964
907.522	2972
909.146	3041
910.77	3010
912.394	3083
914.018	3085
915.642	3155
917.265	3159
918.889	3268
920.512	3337
922.136	3463
923.759	3502
925.382	3625
927.005	3655
928.628	3755
930.251	3779
931.873	3869
933.496	3882
935.118	3967
936.74	3951
938.363	4001
939.985	3993
941.607	4087
943.228	4141
944.85	4195
946.472	4173
948.093	4238
949.715	4211
951.336	4266
952.957	4257
954.578	4314
956.199	4319
957.82	4395
959.44	4369
961.061	4429
962.681	4418
964.302	4505
965.922	4498
967.542	4628
969.162	4655
970.782	4634
972.401	4591
974.021	4684
975.64	4664
977.26	4731
978.879	4726
980.498	4780
982.117	4785
983.736	4787
985.355	4793
986.973	4865
988.592	4791
990.21	4819
991.828	4877
993.446	4927
995.064	4875
996.682	4875
998.3	4884
999.917	4937
1001.535	4896
1003.152	4958
1004.769	4981
1006.387	5031
1008.003	4975
1009.62	4956
1011.237	4894
1012.854	4933
1014.47	4844
1016.086	4823
1017.703	4824
1019.319	4911
1020.935	4835
1022.55	4861
1024.166	4855
1025.782	4761
1027.397	4689
1029.012	4696
1030.627	4648
1032.243	4683
1033.857	4600
1035.472	4621
1037.087	4504
1038.701	4538
1040.316	4440
1041.93	4415
1043.544	4299
1045.158	4318
1046.772	4239
1048.386	4263
1049.999	4186
1051.613	4175
1053.226	4104
1054.839	4075
1056.452	3972
1058.065	4013
1059.678	3917
1061.29	3918
1062.903	3831
1064.515	3839
1066.127	3773
1067.74	3763
1069.351	3715
1070.963	3757
1072.575	3689
1074.186	3711
1075.798	3649
1077.409	3699
1079.02	3647
1080.631	3639
1082.242	3569
1083.853	3608
1085.463	3536
1087.074	3593
1088.684	3571
1090.294	3599
1091.904	3613
1093.514	3693
1095.124	3619
1096.733	3679
1098.343	3667
1099.952	3762
1101.561	3694
1103.17	3737
1104.779	3677
1106.388	3769
1107.996	3787
1109.605	3807
1111.213	3831
1112.821	3918
1114.429	3919
1116.037	3997
1117.645	4086
1119.252	4116
1120.86	4096
1122.467	4203
1124.074	4194
1125.681	4255
1127.288	4303
1128.895	4405
1130.501	4343
1132.108	4472
1133.714	4499
1135.32	4619
1136.926	4623
1138.532	4719
1140.138	4703
1141.743	4909
1143.349	4953
1144.954	5093
1146.559	4977
1148.164	5068
1149.768	5062
1151.373	5187
1152.978	5226
1154.582	5335
1156.186	5324
1157.79	5460
1159.394	5529
1160.998	5535
1162.601	5551
1164.205	5659
1165.808	5796
1167.411	5765
1169.014	5705
1170.617	5834
1172.219	5807
1173.822	5886
1175.424	5787
1177.026	5896
1178.628	6072
1180.23	6158
1181.832	6033
1183.433	6210
1185.035	6214
1186.636	6295
1188.237	6175
1189.838	6287
1191.439	6245
1193.04	6371
1194.64	6309
1196.24	6388
1197.84	6414
1199.44	6587
1201.04	6501
1202.64	6435
1204.239	6463
1205.839	6522
1207.438	6439
1209.037	6518
1210.636	6509
1212.235	6677
1213.833	6520
1215.432	6666
1217.03	6687
1218.628	6843
1220.226	6659
1221.823	6778
1223.421	6827
1225.018	6739
1226.616	6779
1228.213	6927
1229.81	6958
1231.407	6908
1233.003	6778
1234.6	6827
1236.196	6774
1237.792	6798
1239.388	6811
1240.984	6860
1242.579	6858
1244.175	6918
1245.77	6929
1247.365	7155
1248.96	7183
1250.555	7129
1252.149	7038
1253.744	7306
1255.338	7185
1256.932	7269
1258.526	7419
1260.12	7512
1261.714	7285
1263.307	7311
1264.9	7198
1266.494	7413
1268.086	7394
1269.679	7407
1271.272	7324
1272.864	7527
1274.456	7499
1276.049	7684
1277.64	7598
1279.232	7600
1280.824	7590
1282.415	7695
1284.006	7611
1285.597	7518
1287.188	7501
1288.779	7613
1290.37	7664
1291.96	7807
1293.55	7932
1295.14	8007
1296.73	7985
1298.32	7964
1299.909	7775
1301.499	7906
1303.088	8094
1304.677	8313
1306.265	8029
1307.854	8015
1309.442	8015
1311.031	7955
1312.619	7930
1314.207	8111
1315.794	8223
1317.382	8131
1318.969	8363
1320.557	8383
1322.144	8073
1323.73	8291
1325.317	8227
1326.904	8303
1328.49	8362
1330.076	8562
1331.662	8609
1333.248	8575
1334.833	8514
1336.419	8383
1338.004	8126
1339.589	8176
1341.174	8291
1342.758	8550
1344.343	8493
1345.927	8527
1347.511	8353
1349.095	8402
1350.679	8403
1352.263	8500
1353.846	8265
1355.429	8279
1357.012	7840
1358.595	7795
1360.178	7825
1361.76	7661
1363.343	7397
1364.925	7529
1366.507	7939
1368.088	8076
1369.67	8117
1371.251	7973
1372.832	8001
1374.413	7860
1375.994	8078
1377.575	7951
1379.155	7697
1380.735	7901
1382.316	7663
1383.895	7183
1385.475	6740
1387.055	7395
1388.634	7791
1390.213	7679
1391.792	7858
1393.371	7956
1394.949	7521
1396.527	7912
1398.106	7422
1399.684	7939
1401.261	7995
1402.839	7349
1404.416	7698
1405.993	8344
1407.57	7605
1409.147	7741
1410.724	7865
1412.3	7957
1413.876	8043
1415.452	8037
1417.028	7820
1418.604	8233
1420.179	8106
1421.755	8122
1423.33	8282
1424.905	8394
1426.479	8127
1428.054	7795
1429.628	8065
1431.202	8358
1432.776	8415
1434.35	8477
1435.923	8409
1437.496	8419
1439.069	8211
1440.642	8348
1442.215	8128
1443.788	8351
1445.36	8507
1446.932	8326
1448.504	8273
1450.076	8375
1451.647	8392
1453.218	8312
1454.789	8389
1456.36	8421
1457.931	8140
1459.502	8267
1461.072	8482
1462.642	8367
1464.212	8202
1465.781	8135
1467.351	8096
1468.92	8431
1470.489	8425
1472.058	8367
1473.627	8020
1475.195	8371
1476.764	8403
1478.332	8445
1479.9	8449
1481.467	8111
1483.035	7915
1484.602	8233
1486.169	8423
1487.736	8503
1489.302	8664
1490.869	8904
1492.435	8508
1494.001	8367
1495.567	8196
1497.132	8265
1498.698	7953
1500.263	8069
1501.828	7944
1503.393	8094
1504.957	7961
1506.521	7885
1508.086	7904
1509.65	7994
1511.213	7972
1512.777	7971
1514.34	8245
1515.903	8207
1517.466	8015
1519.029	8099
1520.591	8053
1522.153	8073
1523.715	7921
1525.277	8271
1526.839	8201
1528.4	7998
1529.961	8284
1531.522	8381
1533.083	8110
1534.643	8216
1536.204	8334
1537.764	8271
1539.324	7822
1540.883	7895
1542.443	7965
1544.002	7962
1545.561	8092
1547.12	8328
1548.679	8061
1550.237	7983
1551.795	7904
1553.353	7843
1554.911	7842
1556.468	7894
1558.026	7697
1559.583	7663
1561.139	7812
1562.696	7581
1564.252	7437
1565.809	7791
1567.365	7785
1568.92	7756
1570.476	7573
1572.031	7375
1573.586	7292
1575.141	7509
1576.696	7399
1578.25	7542
1579.805	7602
1581.359	7662
1582.912	7722
1584.466	7950
1586.019	7680
1587.572	7658
1589.125	7395
1590.678	7370
1592.23	7382
1593.782	7721
1595.334	7820
1596.886	7651
1598.438	7528
1599.989	7556
1601.54	7693
1603.091	7501
1604.642	7516
1606.192	7749
1607.742	7326
1609.292	7185
1610.842	7155
1612.391	7289
1613.941	7361
1615.49	7681
1617.038	7629
1618.587	7583
1620.135	7346
1621.684	7291
1623.231	7174
1624.779	7039
1626.327	7107
1627.874	7247
1629.421	7032
1630.968	7119
1632.514	6769
1634.06	6538
1635.606	6684
1637.152	6714
1638.698	7038
1640.243	7023
1641.788	6927
1643.333	6687
1644.878	6431
1646.422	6584
1647.967	6386
1649.511	6101
1651.054	6207
1652.598	6037
1654.141	5732
1655.684	5285
1657.227	4843
1658.77	4731
1660.312	4566
1661.854	4463
1663.396	4326
1664.937	4090
1666.479	3909
1668.02	3786
1669.561	3578
1671.102	3407
1672.642	3357
1674.182	3288
1675.722	3195
1677.262	3135
1678.801	2966
1680.341	2933
1681.88	2845
1683.418	2807
1684.957	2740
1686.495	2702
1688.033	2658
1689.571	2642
1691.109	2604
1692.646	2575
1694.183	2524
1695.72	2509
1697.257	2463
1698.793	2450
1700.329	2414
1701.865	2425
1703.401	2393
1704.936	2387
1706.471	2367
1708.006	2367
1709.541	2350
