# Supplementary material for: Exciton thermal radiation from macroscale membranes composed of chirality-sorted carbon nanotubes and its control
Source: Nat Commun. 2026 Jul 29;17:6967. doi: 10.1038/s41467-026-75711-4 (PMC13421534; doi:10.1038/s41467-026-75711-4)
Supplement: Supplementary file 4 — Source Data [file 41467_2026_75711_MOESM4_ESM.zip › Source data/Supplementary_Data_17_haeting_350K.txt]

Data from MK75SS02_2_NIR_350K_sig_NQ51B19821__0__53.txt Node

Date: Mon Nov 17 12:52:28 JST 2025
User: ymlab
Spectrometer: NQ51B1982
Trigger mode: 0
Integration Time (sec): 1.000000E-1
Scans to average: 1
Nonlinearity correction enabled: false
Boxcar width: 0
Storing dark spectrum: false
XAxis mode: Wavelengths
Number of Pixels in Spectrum: 512
>>>>>Begin Spectral Data<<<<<
899.399	2873
901.024	2852
902.648	2919
904.273	2916
905.897	2985
907.522	2968
909.146	3050
910.77	3017
912.394	3094
914.018	3101
915.642	3172
917.265	3185
918.889	3297
920.512	3371
922.136	3517
923.759	3587
925.382	3730
927.005	3783
928.628	3856
930.251	3901
931.873	3998
933.496	4018
935.118	4131
936.74	4141
938.363	4194
939.985	4191
941.607	4280
943.228	4310
944.85	4364
946.472	4347
948.093	4447
949.715	4465
951.336	4535
952.957	4470
954.578	4513
956.199	4457
957.82	4573
959.44	4553
961.061	4642
962.681	4647
964.302	4699
965.922	4658
967.542	4737
969.162	4762
970.782	4786
972.401	4710
974.021	4742
975.64	4672
977.26	4720
978.879	4712
980.498	4772
982.117	4759
983.736	4763
985.355	4737
986.973	4793
988.592	4764
990.21	4775
991.828	4707
993.446	4750
995.064	4725
996.682	4695
998.3	4666
999.917	4674
1001.535	4546
1003.152	4551
1004.769	4444
1006.387	4498
1008.003	4455
1009.62	4480
1011.237	4407
1012.854	4315
1014.47	4190
1016.086	4184
1017.703	4064
1019.319	4039
1020.935	3959
1022.55	3925
1024.166	3793
1025.782	3757
1027.397	3683
1029.012	3627
1030.627	3544
1032.243	3499
1033.857	3431
1035.472	3407
1037.087	3368
1038.701	3322
1040.316	3237
1041.93	3233
1043.544	3140
1045.158	3158
1046.772	3096
1048.386	3090
1049.999	3047
1051.613	3050
1053.226	3013
1054.839	3052
1056.452	3000
1058.065	3052
1059.678	3011
1061.29	3057
1062.903	3029
1064.515	3086
1066.127	3068
1067.74	3117
1069.351	3118
1070.963	3196
1072.575	3172
1074.186	3239
1075.798	3287
1077.409	3352
1079.02	3309
1080.631	3421
1082.242	3450
1083.853	3551
1085.463	3584
1087.074	3698
1088.684	3735
1090.294	3828
1091.904	3825
1093.514	3992
1095.124	3963
1096.733	4091
1098.343	4163
1099.952	4269
1101.561	4317
1103.17	4459
1104.779	4502
1106.388	4667
1107.996	4703
1109.605	4835
1111.213	4877
1112.821	5023
1114.429	5147
1116.037	5213
1117.645	5215
1119.252	5295
1120.86	5405
1122.467	5519
1124.074	5534
1125.681	5615
1127.288	5674
1128.895	5865
1130.501	5867
1132.108	5965
1133.714	5967
1135.32	6176
1136.926	6118
1138.532	6187
1140.138	6239
1141.743	6282
1143.349	6264
1144.954	6330
1146.559	6185
1148.164	6355
1149.768	6453
1151.373	6510
1152.978	6438
1154.582	6510
1156.186	6516
1157.79	6767
1159.394	6714
1160.998	6713
1162.601	6589
1164.205	6635
1165.808	6537
1167.411	6607
1169.014	6724
1170.617	6877
1172.219	6706
1173.822	6731
1175.424	6698
1177.026	6503
1178.628	6479
1180.23	6735
1181.832	6741
1183.433	6805
1185.035	6827
1186.636	6907
1188.237	6863
1189.838	6744
1191.439	6778
1193.04	6735
1194.64	6722
1196.24	6745
1197.84	6848
1199.44	7054
1201.04	7127
1202.64	7070
1204.239	7000
1205.839	6935
1207.438	6861
1209.037	7181
1210.636	7311
1212.235	7299
1213.833	7329
1215.432	7326
1217.03	7259
1218.628	7405
1220.226	7315
1221.823	7471
1223.421	7398
1225.018	7579
1226.616	7539
1228.213	7751
1229.81	7557
1231.407	7539
1233.003	7460
1234.6	7596
1236.196	7689
1237.792	7755
1239.388	7724
1240.984	7686
1242.579	7666
1244.175	7771
1245.77	7816
1247.365	8015
1248.96	7896
1250.555	7955
1252.149	7806
1253.744	7674
1255.338	7725
1256.932	7932
1258.526	8036
1260.12	8107
1261.714	7892
1263.307	8005
1264.9	8128
1266.494	8201
1268.086	8009
1269.679	7977
1271.272	8298
1272.864	8665
1274.456	8509
1276.049	8514
1277.64	8287
1279.232	8595
1280.824	8438
1282.415	8314
1284.006	8103
1285.597	8045
1287.188	8414
1288.779	8569
1290.37	8364
1291.96	8447
1293.55	8641
1295.14	8963
1296.73	8654
1298.32	8267
1299.909	8279
1301.499	8401
1303.088	8479
1304.677	8733
1306.265	8673
1307.854	8679
1309.442	8693
1311.031	8850
1312.619	8543
1314.207	8525
1315.794	8610
1317.382	8801
1318.969	8466
1320.557	8754
1322.144	8663
1323.73	8976
1325.317	8927
1326.904	8627
1328.49	8605
1330.076	8775
1331.662	8546
1333.248	8793
1334.833	8814
1336.419	8932
1338.004	8800
1339.589	8997
1341.174	8930
1342.758	8815
1344.343	8918
1345.927	9026
1347.511	8802
1349.095	8856
1350.679	8515
1352.263	8700
1353.846	8671
1355.429	8613
1357.012	8296
1358.595	8438
1360.178	8512
1361.76	8548
1363.343	8253
1364.925	7854
1366.507	8024
1368.088	8229
1369.67	8228
1371.251	7845
1372.832	7812
1374.413	8269
1375.994	8353
1377.575	8297
1379.155	8282
1380.735	8218
1382.316	7825
1383.895	7406
1385.475	7127
1387.055	7562
1388.634	7684
1390.213	7861
1391.792	8323
1393.371	8556
1394.949	7853
1396.527	8042
1398.106	7355
1399.684	7842
1401.261	7931
1402.839	7364
1404.416	7796
1405.993	7675
1407.57	7730
1409.147	8055
1410.724	8065
1412.3	7977
1413.876	8319
1415.452	8334
1417.028	8143
1418.604	8623
1420.179	8523
1421.755	8389
1423.33	8347
1424.905	8314
1426.479	8307
1428.054	8271
1429.628	8000
1431.202	8066
1432.776	8062
1434.35	8326
1435.923	8477
1437.496	8605
1439.069	8348
1440.642	8109
1442.215	8261
1443.788	8327
1445.36	8444
1446.932	8348
1448.504	8713
1450.076	8775
1451.647	8557
1453.218	8412
1454.789	8481
1456.36	8653
1457.931	8512
1459.502	8619
1461.072	8633
1462.642	8696
1464.212	8599
1465.781	8434
1467.351	8285
1468.92	8335
1470.489	8510
1472.058	8324
1473.627	7950
1475.195	8063
1476.764	8267
1478.332	8766
1479.9	8795
1481.467	8917
1483.035	8894
1484.602	8687
1486.169	8457
1487.736	8522
1489.302	8262
1490.869	8506
1492.435	8370
1494.001	8392
1495.567	8397
1497.132	8443
1498.698	8315
1500.263	8353
1501.828	8327
1503.393	8365
1504.957	8026
1506.521	8065
1508.086	8257
1509.65	8085
1511.213	8032
1512.777	7883
1514.34	7846
1515.903	8301
1517.466	8211
1519.029	8423
1520.591	8206
1522.153	8066
1523.715	7927
1525.277	7855
1526.839	8223
1528.4	8254
1529.961	8024
1531.522	7762
1533.083	7503
1534.643	7668
1536.204	7835
1537.764	8309
1539.324	8322
1540.883	8031
1542.443	7683
1544.002	7926
1545.561	7858
1547.12	7843
1548.679	7802
1550.237	7924
1551.795	7892
1553.353	8062
1554.911	7692
1556.468	7727
1558.026	7821
1559.583	7765
1561.139	7979
1562.696	7972
1564.252	7595
1565.809	7681
1567.365	7624
1568.92	7507
1570.476	7710
1572.031	7992
1573.586	7861
1575.141	7845
1576.696	7738
1578.25	7637
1579.805	7628
1581.359	7649
1582.912	7629
1584.466	8143
1586.019	8176
1587.572	7734
1589.125	7433
1590.678	7234
1592.23	7253
1593.782	7317
1595.334	7357
1596.886	7542
1598.438	7807
1599.989	7845
1601.54	7533
1603.091	7481
1604.642	7610
1606.192	7387
1607.742	7363
1609.292	7460
1610.842	7338
1612.391	7177
1613.941	7008
1615.49	7191
1617.038	6956
1618.587	6973
1620.135	7019
1621.684	7123
1623.231	7309
1624.779	7104
1626.327	6826
1627.874	6890
1629.421	6876
1630.968	7081
1632.514	6805
1634.06	6795
1635.606	6600
1637.152	6567
1638.698	6969
1640.243	7207
1641.788	6946
1643.333	7061
1644.878	6653
1646.422	6833
1647.967	6537
1649.511	6154
1651.054	6203
1652.598	5842
1654.141	5568
1655.684	5487
1657.227	5225
1658.77	5050
1660.312	4698
1661.854	4455
1663.396	4203
1664.937	4051
1666.479	3882
1668.02	3822
1669.561	3695
1671.102	3587
1672.642	3464
1674.182	3330
1675.722	3163
1677.262	3109
1678.801	2974
1680.341	2955
1681.88	2837
1683.418	2837
1684.957	2757
1686.495	2748
1688.033	2692
1689.571	2665
1691.109	2602
1692.646	2586
1694.183	2553
1695.72	2533
1697.257	2480
1698.793	2461
1700.329	2441
1701.865	2445
1703.401	2390
1704.936	2399
1706.471	2372
1708.006	2356
1709.541	2346
