# Supplementary material for: Exciton thermal radiation from macroscale membranes composed of chirality-sorted carbon nanotubes and its control
Source: Nat Commun. 2026 Jul 29;17:6967. doi: 10.1038/s41467-026-75711-4 (PMC13421534; doi:10.1038/s41467-026-75711-4)
Supplement: Supplementary file 4 — Source Data [file 41467_2026_75711_MOESM4_ESM.zip › Source data/Supplementary_Data_17_haeting_700K_bg.txt]

Data from MK75SS02_2_NIR_700K_sig_bg_NQ51B19821__0__67.txt Node

Date: Mon Nov 17 13:42:42 JST 2025
User: ymlab
Spectrometer: NQ51B1982
Trigger mode: 0
Integration Time (sec): 1.000000E-1
Scans to average: 1
Nonlinearity correction enabled: false
Boxcar width: 0
Storing dark spectrum: false
XAxis mode: Wavelengths
Number of Pixels in Spectrum: 512
>>>>>Begin Spectral Data<<<<<
899.399	2172
901.024	2138
902.648	2183
904.273	2151
905.897	2179
907.522	2158
909.146	2184
910.77	2137
912.394	2175
914.018	2145
915.642	2174
917.265	2152
918.889	2178
920.512	2157
922.136	2184
923.759	2150
925.382	2176
927.005	2153
928.628	2178
930.251	2158
931.873	2179
933.496	2154
935.118	2173
936.74	2159
938.363	2175
939.985	2168
941.607	2178
943.228	2158
944.85	2180
946.472	2150
948.093	2184
949.715	2146
951.336	2191
952.957	2155
954.578	2185
956.199	2145
957.82	2183
959.44	2141
961.061	2172
962.681	2152
964.302	2180
965.922	2152
967.542	2180
969.162	2180
970.782	2180
972.401	2157
974.021	2176
975.64	2153
977.26	2181
978.879	2150
980.498	2185
982.117	2154
983.736	2183
985.355	2152
986.973	2175
988.592	2143
990.21	2167
991.828	2147
993.446	2175
995.064	2149
996.682	2173
998.3	2153
999.917	2175
1001.535	2148
1003.152	2183
1004.769	2148
1006.387	2181
1008.003	2153
1009.62	2184
1011.237	2162
1012.854	2171
1014.47	2161
1016.086	2175
1017.703	2152
1019.319	2178
1020.935	2163
1022.55	2187
1024.166	2158
1025.782	2169
1027.397	2155
1029.012	2188
1030.627	2159
1032.243	2176
1033.857	2153
1035.472	2169
1037.087	2158
1038.701	2175
1040.316	2169
1041.93	2171
1043.544	2158
1045.158	2175
1046.772	2149
1048.386	2188
1049.999	2159
1051.613	2178
1053.226	2157
1054.839	2191
1056.452	2143
1058.065	2187
1059.678	2147
1061.29	2169
1062.903	2141
1064.515	2187
1066.127	2143
1067.74	2171
1069.351	2155
1070.963	2182
1072.575	2155
1074.186	2174
1075.798	2160
1077.409	2188
1079.02	2149
1080.631	2182
1082.242	2143
1083.853	2184
1085.463	2150
1087.074	2180
1088.684	2159
1090.294	2177
1091.904	2143
1093.514	2175
1095.124	2159
1096.733	2184
1098.343	2155
1099.952	2181
1101.561	2158
1103.17	2189
1104.779	2159
1106.388	2191
1107.996	2154
1109.605	2182
1111.213	2158
1112.821	2188
1114.429	2149
1116.037	2173
1117.645	2159
1119.252	2181
1120.86	2153
1122.467	2186
1124.074	2159
1125.681	2197
1127.288	2173
1128.895	2201
1130.501	2159
1132.108	2191
1133.714	2163
1135.32	2191
1136.926	2159
1138.532	2200
1140.138	2149
1141.743	2194
1143.349	2143
1144.954	2201
1146.559	2174
1148.164	2189
1149.768	2163
1151.373	2200
1152.978	2159
1154.582	2190
1156.186	2166
1157.79	2191
1159.394	2173
1160.998	2201
1162.601	2167
1164.205	2194
1165.808	2165
1167.411	2180
1169.014	2172
1170.617	2202
1172.219	2159
1173.822	2197
1175.424	2173
1177.026	2216
1178.628	2170
1180.23	2194
1181.832	2176
1183.433	2204
1185.035	2171
1186.636	2202
1188.237	2171
1189.838	2186
1191.439	2196
1193.04	2186
1194.64	2192
1196.24	2182
1197.84	2174
1199.44	2205
1201.04	2175
1202.64	2210
1204.239	2172
1205.839	2211
1207.438	2182
1209.037	2201
1210.636	2184
1212.235	2202
1213.833	2173
1215.432	2204
1217.03	2173
1218.628	2200
1220.226	2165
1221.823	2207
1223.421	2173
1225.018	2198
1226.616	2178
1228.213	2206
1229.81	2181
1231.407	2221
1233.003	2174
1234.6	2211
1236.196	2184
1237.792	2215
1239.388	2157
1240.984	2203
1242.579	2164
1244.175	2206
1245.77	2171
1247.365	2208
1248.96	2179
1250.555	2217
1252.149	2182
1253.744	2207
1255.338	2176
1256.932	2200
1258.526	2184
1260.12	2208
1261.714	2172
1263.307	2227
1264.9	2172
1266.494	2213
1268.086	2178
1269.679	2208
1271.272	2177
1272.864	2214
1274.456	2186
1276.049	2212
1277.64	2189
1279.232	2221
1280.824	2181
1282.415	2219
1284.006	2199
1285.597	2223
1287.188	2180
1288.779	2212
1290.37	2178
1291.96	2217
1293.55	2183
1295.14	2216
1296.73	2184
1298.32	2223
1299.909	2204
1301.499	2210
1303.088	2198
1304.677	2230
1306.265	2191
1307.854	2222
1309.442	2191
1311.031	2211
1312.619	2198
1314.207	2211
1315.794	2206
1317.382	2212
1318.969	2199
1320.557	2231
1322.144	2201
1323.73	2229
1325.317	2200
1326.904	2227
1328.49	2196
1330.076	2235
1331.662	2206
1333.248	2232
1334.833	2224
1336.419	2228
1338.004	2201
1339.589	2226
1341.174	2216
1342.758	2231
1344.343	2194
1345.927	2248
1347.511	2204
1349.095	2234
1350.679	2200
1352.263	2230
1353.846	2211
1355.429	2245
1357.012	2209
1358.595	2233
1360.178	2199
1361.76	2229
1363.343	2207
1364.925	2231
1366.507	2214
1368.088	2232
1369.67	2203
1371.251	2237
1372.832	2209
1374.413	2230
1375.994	2218
1377.575	2241
1379.155	2219
1380.735	2231
1382.316	2202
1383.895	2236
1385.475	2211
1387.055	2248
1388.634	2206
1390.213	2237
1391.792	2219
1393.371	2250
1394.949	2230
1396.527	2252
1398.106	2226
1399.684	2249
1401.261	2224
1402.839	2244
1404.416	2226
1405.993	2255
1407.57	2231
1409.147	2255
1410.724	2225
1412.3	2245
1413.876	2228
1415.452	2245
1417.028	2246
1418.604	2268
1420.179	2239
1421.755	2263
1423.33	2240
1424.905	2266
1426.479	2244
1428.054	2268
1429.628	2237
1431.202	2264
1432.776	2242
1434.35	2280
1435.923	2237
1437.496	2275
1439.069	2244
1440.642	2274
1442.215	2242
1443.788	2271
1445.36	2261
1446.932	2282
1448.504	2247
1450.076	2269
1451.647	2262
1453.218	2287
1454.789	2258
1456.36	2274
1457.931	2252
1459.502	2287
1461.072	2255
1462.642	2298
1464.212	2247
1465.781	2287
1467.351	2277
1468.92	2281
1470.489	2265
1472.058	2297
1473.627	2256
1475.195	2275
1476.764	2266
1478.332	2299
1479.9	2266
1481.467	2297
1483.035	2273
1484.602	2296
1486.169	2284
1487.736	2300
1489.302	2258
1490.869	2283
1492.435	2268
1494.001	2303
1495.567	2275
1497.132	2299
1498.698	2278
1500.263	2306
1501.828	2281
1503.393	2308
1504.957	2278
1506.521	2299
1508.086	2266
1509.65	2301
1511.213	2282
1512.777	2303
1514.34	2273
1515.903	2298
1517.466	2279
1519.029	2309
1520.591	2287
1522.153	2319
1523.715	2280
1525.277	2307
1526.839	2284
1528.4	2302
1529.961	2279
1531.522	2325
1533.083	2284
1534.643	2331
1536.204	2290
1537.764	2335
1539.324	2289
1540.883	2312
1542.443	2308
1544.002	2319
1545.561	2299
1547.12	2340
1548.679	2293
1550.237	2319
1551.795	2300
1553.353	2340
1554.911	2304
1556.468	2332
1558.026	2291
1559.583	2330
1561.139	2312
1562.696	2333
1564.252	2306
1565.809	2331
1567.365	2311
1568.92	2331
1570.476	2319
1572.031	2343
1573.586	2305
1575.141	2333
1576.696	2347
1578.25	2338
1579.805	2310
1581.359	2333
1582.912	2324
1584.466	2344
1586.019	2303
1587.572	2358
1589.125	2320
1590.678	2351
1592.23	2327
1593.782	2335
1595.334	2317
1596.886	2347
1598.438	2335
1599.989	2342
1601.54	2329
1603.091	2332
1604.642	2325
1606.192	2346
1607.742	2357
1609.292	2335
1610.842	2339
1612.391	2355
1613.941	2328
1615.49	2354
1617.038	2337
1618.587	2355
1620.135	2330
1621.684	2346
1623.231	2315
1624.779	2349
1626.327	2332
1627.874	2347
1629.421	2325
1630.968	2345
1632.514	2338
1634.06	2339
1635.606	2333
1637.152	2351
1638.698	2321
1640.243	2341
1641.788	2325
1643.333	2345
1644.878	2331
1646.422	2346
1647.967	2310
1649.511	2325
1651.054	2295
1652.598	2325
1654.141	2273
1655.684	2298
1657.227	2248
1658.77	2283
1660.312	2227
1661.854	2245
1663.396	2212
1664.937	2236
1666.479	2217
1668.02	2225
1669.561	2193
1671.102	2198
1672.642	2195
1674.182	2201
1675.722	2175
1677.262	2183
1678.801	2150
1680.341	2191
1681.88	2166
1683.418	2175
1684.957	2152
1686.495	2179
1688.033	2155
1689.571	2169
1691.109	2148
1692.646	2158
1694.183	2147
1695.72	2149
1697.257	2138
1698.793	2151
1700.329	2133
1701.865	2143
1703.401	2127
1704.936	2135
1706.471	2127
1708.006	2138
1709.541	2132
