# Supplementary material for: Exciton thermal radiation from macroscale membranes composed of chirality-sorted carbon nanotubes and its control
Source: Nat Commun. 2026 Jul 29;17:6967. doi: 10.1038/s41467-026-75711-4 (PMC13421534; doi:10.1038/s41467-026-75711-4)
Supplement: Supplementary file 4 — Source Data [file 41467_2026_75711_MOESM4_ESM.zip › Source data/Supplementary_Data_8_heating_750K_bg.txt]

Data from AT069_NQ51B19821__22__14-53-40-137.txt Node

Date: Wed Sep 25 14:53:40 JST 2024
User: ymlab
Spectrometer: NQ51B1982
Trigger mode: 0
Integration Time (sec): 8.000000E-2
Scans to average: 100
Nonlinearity correction enabled: false
Boxcar width: 0
Storing dark spectrum: false
XAxis mode: Wavelengths
Number of Pixels in Spectrum: 512
>>>>>Begin Spectral Data<<<<<
899.399	2174.01
901.024	2148.13
902.648	2182.81
904.273	2161.1
905.897	2179.53
907.522	2171.63
909.146	2182.51
910.77	2156.71
912.394	2179.51
914.018	2164.4
915.642	2182.99
917.265	2160.19
918.889	2179.68
920.512	2166.8
922.136	2187.34
923.759	2160.85
925.382	2186.31
927.005	2164.69
928.628	2181.17
930.251	2171.13
931.873	2188.51
933.496	2166.63
935.118	2193.83
936.74	2167.68
938.363	2193.11
939.985	2171.98
941.607	2188.31
943.228	2179.05
944.85	2191.88
946.472	2164.16
948.093	2188.65
949.715	2165.04
951.336	2197.88
952.957	2172.52
954.578	2189
956.199	2162.56
957.82	2191.12
959.44	2167.8
961.061	2185.46
962.681	2172.73
964.302	2193.14
965.922	2171.87
967.542	2196.89
969.162	2197.96
970.782	2191.8
972.401	2175.36
974.021	2190.92
975.64	2174.1
977.26	2190.43
978.879	2164.58
980.498	2190.37
982.117	2170.96
983.736	2192.31
985.355	2180.48
986.973	2193.59
988.592	2173.49
990.21	2184.51
991.828	2174.28
993.446	2192.78
995.064	2175.54
996.682	2189.36
998.3	2175.55
999.917	2191.76
1001.535	2168.66
1003.152	2200.36
1004.769	2169.31
1006.387	2197.11
1008.003	2172.81
1009.62	2196.56
1011.237	2186.87
1012.854	2196.85
1014.47	2183.31
1016.086	2202.1
1017.703	2171.8
1019.319	2202.96
1020.935	2187.92
1022.55	2205.12
1024.166	2184.73
1025.782	2194.59
1027.397	2180.85
1029.012	2204.9
1030.627	2190.64
1032.243	2203.62
1033.857	2187.11
1035.472	2200.59
1037.087	2186.85
1038.701	2204.99
1040.316	2195.36
1041.93	2209.01
1043.544	2190.89
1045.158	2205.02
1046.772	2189.46
1048.386	2215.68
1049.999	2196.63
1051.613	2208.8
1053.226	2193.05
1054.839	2223.21
1056.452	2185.25
1058.065	2220.36
1059.678	2193.33
1061.29	2218.24
1062.903	2193.06
1064.515	2226.57
1066.127	2197.96
1067.74	2217.07
1069.351	2202.54
1070.963	2222.9
1072.575	2206.07
1074.186	2220.91
1075.798	2211.51
1077.409	2230.33
1079.02	2205.78
1080.631	2226.04
1082.242	2200.55
1083.853	2228.87
1085.463	2209.51
1087.074	2229.86
1088.684	2213.63
1090.294	2232.95
1091.904	2209.49
1093.514	2233.69
1095.124	2221.65
1096.733	2238.84
1098.343	2213.04
1099.952	2239.28
1101.561	2219.4
1103.17	2243.64
1104.779	2224.01
1106.388	2249.85
1107.996	2220.84
1109.605	2245.9
1111.213	2224.71
1112.821	2245.6
1114.429	2230.9
1116.037	2245.2
1117.645	2231.01
1119.252	2249.35
1120.86	2228.22
1122.467	2251.63
1124.074	2231.75
1125.681	2266.85
1127.288	2246.79
1128.895	2268.1
1130.501	2241.28
1132.108	2258.27
1133.714	2236.99
1135.32	2266.28
1136.926	2241.55
1138.532	2262.88
1140.138	2241.2
1141.743	2260.04
1143.349	2240.36
1144.954	2278.94
1146.559	2256.91
1148.164	2262.53
1149.768	2245.03
1151.373	2282.43
1152.978	2245.23
1154.582	2265.48
1156.186	2242.92
1157.79	2269.5
1159.394	2259.02
1160.998	2275.07
1162.601	2257.15
1164.205	2277.25
1165.808	2258.61
1167.411	2263.79
1169.014	2265.9
1170.617	2286
1172.219	2252.9
1173.822	2281.86
1175.424	2263.83
1177.026	2298.86
1178.628	2264.66
1180.23	2276.96
1181.832	2265.31
1183.433	2294.36
1185.035	2264.65
1186.636	2292.67
1188.237	2267.4
1189.838	2285.82
1191.439	2284.34
1193.04	2287.7
1194.64	2284.8
1196.24	2279.26
1197.84	2273.71
1199.44	2298.94
1201.04	2277.19
1202.64	2307.23
1204.239	2277.67
1205.839	2301.45
1207.438	2281.99
1209.037	2301.38
1210.636	2291.89
1212.235	2303.03
1213.833	2275.81
1215.432	2309.55
1217.03	2280.3
1218.628	2307.55
1220.226	2278.71
1221.823	2310.27
1223.421	2282.94
1225.018	2302.05
1226.616	2284.92
1228.213	2303.27
1229.81	2284.03
1231.407	2316.73
1233.003	2285.56
1234.6	2315.9
1236.196	2292.48
1237.792	2305.33
1239.388	2283.22
1240.984	2308.76
1242.579	2279.27
1244.175	2314.62
1245.77	2286.82
1247.365	2309.11
1248.96	2287.2
1250.555	2311.63
1252.149	2290.46
1253.744	2310.09
1255.338	2282.81
1256.932	2306.66
1258.526	2290.12
1260.12	2306.8
1261.714	2292.47
1263.307	2316.99
1264.9	2290.7
1266.494	2308.39
1268.086	2292.36
1269.679	2307.02
1271.272	2287.33
1272.864	2311.44
1274.456	2292.23
1276.049	2310.42
1277.64	2292.23
1279.232	2317.17
1280.824	2284.58
1282.415	2311.64
1284.006	2305.86
1285.597	2312.47
1287.188	2288.11
1288.779	2313.47
1290.37	2290.51
1291.96	2315.46
1293.55	2291.54
1295.14	2317.71
1296.73	2286.11
1298.32	2319.14
1299.909	2306.5
1301.499	2309.49
1303.088	2301.41
1304.677	2321.35
1306.265	2293.44
1307.854	2319.37
1309.442	2298.61
1311.031	2320.74
1312.619	2302.26
1314.207	2316.15
1315.794	2302.02
1317.382	2320.29
1318.969	2307.32
1320.557	2324.28
1322.144	2302.72
1323.73	2322.64
1325.317	2307.27
1326.904	2325.66
1328.49	2298.91
1330.076	2334.74
1331.662	2306.71
1333.248	2328.98
1334.833	2330.22
1336.419	2337.12
1338.004	2309.03
1339.589	2331.62
1341.174	2316.87
1342.758	2341.38
1344.343	2303.83
1345.927	2345.68
1347.511	2308.88
1349.095	2328.67
1350.679	2308.45
1352.263	2329.98
1353.846	2312.56
1355.429	2334.91
1357.012	2305.2
1358.595	2325.99
1360.178	2298.94
1361.76	2318.24
1363.343	2308.28
1364.925	2326.88
1366.507	2316.21
1368.088	2326.33
1369.67	2307.82
1371.251	2327.98
1372.832	2308.84
1374.413	2332.51
1375.994	2322.84
1377.575	2330.57
1379.155	2312.86
1380.735	2308.75
1382.316	2291.23
1383.895	2323.3
1385.475	2309.87
1387.055	2336.91
1388.634	2310.28
1390.213	2335.71
1391.792	2318.32
1393.371	2338.39
1394.949	2327.17
1396.527	2332.04
1398.106	2327.35
1399.684	2342.2
1401.261	2317.83
1402.839	2344.14
1404.416	2325.82
1405.993	2341.96
1407.57	2330.87
1409.147	2343.97
1410.724	2328.03
1412.3	2353.77
1413.876	2331.6
1415.452	2347.17
1417.028	2355.7
1418.604	2368.64
1420.179	2345.25
1421.755	2360.18
1423.33	2345.14
1424.905	2362.57
1426.479	2353.23
1428.054	2361.55
1429.628	2343.53
1431.202	2364.04
1432.776	2346.75
1434.35	2370.66
1435.923	2354.23
1437.496	2373.35
1439.069	2349.01
1440.642	2377.45
1442.215	2351.74
1443.788	2369.93
1445.36	2363.36
1446.932	2380.45
1448.504	2354.17
1450.076	2364.23
1451.647	2362.36
1453.218	2387.04
1454.789	2367.41
1456.36	2382.5
1457.931	2365.93
1459.502	2374.93
1461.072	2368.84
1462.642	2388.53
1464.212	2366.17
1465.781	2387.94
1467.351	2382.61
1468.92	2382.51
1470.489	2372.43
1472.058	2393.7
1473.627	2365.59
1475.195	2378.52
1476.764	2370.89
1478.332	2391.83
1479.9	2375.69
1481.467	2394.37
1483.035	2380.81
1484.602	2403.95
1486.169	2392.65
1487.736	2404.82
1489.302	2367.01
1490.869	2384.24
1492.435	2377.97
1494.001	2394.79
1495.567	2377.92
1497.132	2394.24
1498.698	2385.07
1500.263	2405.28
1501.828	2382.93
1503.393	2401.17
1504.957	2386.03
1506.521	2398.86
1508.086	2373.09
1509.65	2406.42
1511.213	2386.54
1512.777	2413
1514.34	2380.41
1515.903	2396.85
1517.466	2386.58
1519.029	2411.89
1520.591	2395.68
1522.153	2414.13
1523.715	2387.42
1525.277	2406.07
1526.839	2393.19
1528.4	2406.03
1529.961	2399.95
1531.522	2417.91
1533.083	2402.38
1534.643	2418.29
1536.204	2404.03
1537.764	2432.55
1539.324	2402.37
1540.883	2418.28
1542.443	2412.53
1544.002	2420.53
1545.561	2405.58
1547.12	2440.65
1548.679	2400.25
1550.237	2419.08
1551.795	2404.83
1553.353	2430.71
1554.911	2416.71
1556.468	2432
1558.026	2411.04
1559.583	2422.73
1561.139	2421.91
1562.696	2434.17
1564.252	2410.2
1565.809	2427.09
1567.365	2418.09
1568.92	2429.78
1570.476	2421.24
1572.031	2441.02
1573.586	2414.36
1575.141	2433.37
1576.696	2444.34
1578.25	2440.16
1579.805	2422.88
1581.359	2434.72
1582.912	2431.03
1584.466	2445.83
1586.019	2416.23
1587.572	2455.05
1589.125	2419.95
1590.678	2442.81
1592.23	2427.4
1593.782	2437.12
1595.334	2423.93
1596.886	2441.81
1598.438	2435.61
1599.989	2436.76
1601.54	2432.63
1603.091	2438.42
1604.642	2428.63
1606.192	2447.03
1607.742	2453.89
1609.292	2445.12
1610.842	2442.95
1612.391	2451.96
1613.941	2431.46
1615.49	2450.72
1617.038	2441.77
1618.587	2448.01
1620.135	2432.57
1621.684	2444.73
1623.231	2416.12
1624.779	2444.18
1626.327	2433.75
1627.874	2445.43
1629.421	2422.34
1630.968	2447.34
1632.514	2432.09
1634.06	2432.87
1635.606	2430.33
1637.152	2434.54
1638.698	2414.89
1640.243	2427
1641.788	2411.53
1643.333	2420.74
1644.878	2410.05
1646.422	2415.14
1647.967	2384.53
1649.511	2385.55
1651.054	2373.82
1652.598	2371.53
1654.141	2338.67
1655.684	2333.69
1657.227	2302.39
1658.77	2314.6
1660.312	2267.25
1661.854	2273.77
1663.396	2246.63
1664.937	2263.84
1666.479	2239.83
1668.02	2240.17
1669.561	2213.98
1671.102	2209.21
1672.642	2210.73
1674.182	2210.44
1675.722	2202.71
1677.262	2192.49
1678.801	2179.73
1680.341	2193.82
1681.88	2185.89
1683.418	2177.6
1684.957	2168.65
1686.495	2186.17
1688.033	2170.43
1689.571	2175.61
1691.109	2166.28
1692.646	2160.66
1694.183	2156.38
1695.72	2152.45
1697.257	2145.1
1698.793	2148.6
1700.329	2145.07
1701.865	2151.61
1703.401	2135.64
1704.936	2144.09
1706.471	2143.89
1708.006	2139.02
1709.541	2140.63
