# Supplementary material for: Exciton thermal radiation from macroscale membranes composed of chirality-sorted carbon nanotubes and its control
Source: Nat Commun. 2026 Jul 29;17:6967. doi: 10.1038/s41467-026-75711-4 (PMC13421534; doi:10.1038/s41467-026-75711-4)
Supplement: Supplementary file 4 — Source Data [file 41467_2026_75711_MOESM4_ESM.zip › Source data/Supplementary_Data_7_cooling_500K_bg.txt]

Data from AT069_NQ51B19821__35__18-51-47-515.txt Node

Date: Tue Sep 24 18:51:47 JST 2024
User: ymlab
Spectrometer: NQ51B1982
Trigger mode: 0
Integration Time (sec): 8.000000E-2
Scans to average: 100
Nonlinearity correction enabled: false
Boxcar width: 0
Storing dark spectrum: false
XAxis mode: Wavelengths
Number of Pixels in Spectrum: 512
>>>>>Begin Spectral Data<<<<<
899.399	2174.23
901.024	2145.53
902.648	2182.41
904.273	2158.86
905.897	2179.44
907.522	2169.28
909.146	2182.11
910.77	2154.04
912.394	2177.26
914.018	2162
915.642	2180.78
917.265	2156.87
918.889	2176.98
920.512	2163.59
922.136	2183.89
923.759	2156.31
925.382	2182.54
927.005	2160.22
928.628	2177.13
930.251	2166.1
931.873	2183.52
933.496	2161.74
935.118	2188.34
936.74	2162.39
938.363	2186.32
939.985	2167.34
941.607	2181.48
943.228	2172.83
944.85	2186.24
946.472	2156.21
948.093	2183.1
949.715	2156.6
951.336	2191.56
952.957	2164.47
954.578	2181.73
956.199	2154.85
957.82	2183.33
959.44	2158.42
961.061	2177.43
962.681	2164.1
964.302	2184.35
965.922	2163.11
967.542	2187.82
969.162	2188.48
970.782	2182.49
972.401	2164.97
974.021	2180.41
975.64	2163.58
977.26	2178.91
978.879	2153.83
980.498	2178.54
982.117	2159.4
983.736	2180.53
985.355	2168.35
986.973	2180.86
988.592	2159.39
990.21	2172.21
991.828	2160.79
993.446	2178.21
995.064	2160.42
996.682	2173.61
998.3	2159.77
999.917	2174.95
1001.535	2151.76
1003.152	2182.69
1004.769	2151.98
1006.387	2179.26
1008.003	2154.4
1009.62	2179.41
1011.237	2166.33
1012.854	2178.43
1014.47	2162.19
1016.086	2180.97
1017.703	2149.03
1019.319	2181.34
1020.935	2164.76
1022.55	2182.37
1024.166	2159.13
1025.782	2169.71
1027.397	2155
1029.012	2179.25
1030.627	2162.41
1032.243	2176.51
1033.857	2158.78
1035.472	2171.61
1037.087	2156.37
1038.701	2173.88
1040.316	2164.25
1041.93	2176.19
1043.544	2158
1045.158	2170.77
1046.772	2154.56
1048.386	2179.98
1049.999	2160.27
1051.613	2171.26
1053.226	2155.29
1054.839	2184.32
1056.452	2145.33
1058.065	2180.02
1059.678	2150.78
1061.29	2175.51
1062.903	2147.99
1064.515	2181.87
1066.127	2151.25
1067.74	2170.56
1069.351	2154.28
1070.963	2174.97
1072.575	2156.13
1074.186	2169.49
1075.798	2159.72
1077.409	2177.99
1079.02	2151.16
1080.631	2171.91
1082.242	2143.21
1083.853	2172.38
1085.463	2151.73
1087.074	2171.37
1088.684	2152.96
1090.294	2170.88
1091.904	2146.4
1093.514	2170.46
1095.124	2156.99
1096.733	2172.93
1098.343	2146.28
1099.952	2171.13
1101.561	2150.85
1103.17	2172.72
1104.779	2152.78
1106.388	2177.63
1107.996	2147.74
1109.605	2171.37
1111.213	2149.24
1112.821	2169.5
1114.429	2152.88
1116.037	2166.52
1117.645	2151.66
1119.252	2169.52
1120.86	2147.15
1122.467	2169.65
1124.074	2149.58
1125.681	2183.05
1127.288	2161.68
1128.895	2182.91
1130.501	2153.98
1132.108	2171.76
1133.714	2148.01
1135.32	2177.66
1136.926	2151.17
1138.532	2172.8
1140.138	2148.92
1141.743	2166.52
1143.349	2147.38
1144.954	2184.7
1146.559	2161.91
1148.164	2167.34
1149.768	2147.85
1151.373	2185.28
1152.978	2147.17
1154.582	2167.39
1156.186	2143.92
1157.79	2169.96
1159.394	2157.39
1160.998	2172.16
1162.601	2154.77
1164.205	2173.73
1165.808	2154.64
1167.411	2158.66
1169.014	2159.78
1170.617	2179.49
1172.219	2143.84
1173.822	2172.93
1175.424	2153.53
1177.026	2187.95
1178.628	2153.78
1180.23	2165.43
1181.832	2152.43
1183.433	2179.21
1185.035	2149.97
1186.636	2175.84
1188.237	2150.18
1189.838	2167.37
1191.439	2164
1193.04	2167.1
1194.64	2162.75
1196.24	2157.33
1197.84	2149.56
1199.44	2173.67
1201.04	2152.62
1202.64	2178.78
1204.239	2150.53
1205.839	2172.85
1207.438	2152.4
1209.037	2170.2
1210.636	2159.77
1212.235	2170.75
1213.833	2142.18
1215.432	2175.36
1217.03	2144.27
1218.628	2172.7
1220.226	2142.07
1221.823	2173.54
1223.421	2146.08
1225.018	2164.46
1226.616	2148.15
1228.213	2165.13
1229.81	2147.72
1231.407	2176.82
1233.003	2148.28
1234.6	2176.21
1236.196	2153.71
1237.792	2165.19
1239.388	2143.51
1240.984	2168.37
1242.579	2139.08
1244.175	2174.22
1245.77	2146.78
1247.365	2169.36
1248.96	2145.6
1250.555	2170.48
1252.149	2148.92
1253.744	2168.11
1255.338	2141.97
1256.932	2163.99
1258.526	2147.65
1260.12	2164.86
1261.714	2150.91
1263.307	2173.27
1264.9	2147.18
1266.494	2164.39
1268.086	2148.02
1269.679	2162.05
1271.272	2142.63
1272.864	2166.55
1274.456	2146.39
1276.049	2164.71
1277.64	2146.18
1279.232	2170.86
1280.824	2138.67
1282.415	2164.62
1284.006	2158.16
1285.597	2165.15
1287.188	2139.63
1288.779	2164.31
1290.37	2141.72
1291.96	2165.34
1293.55	2142.14
1295.14	2165.78
1296.73	2135.11
1298.32	2167.22
1299.909	2155.08
1301.499	2156.23
1303.088	2147.81
1304.677	2168.1
1306.265	2138.02
1307.854	2164.73
1309.442	2142.64
1311.031	2164.08
1312.619	2144.7
1314.207	2157.3
1315.794	2143.7
1317.382	2160.64
1318.969	2146.77
1320.557	2162.21
1322.144	2141.09
1323.73	2159.59
1325.317	2144.09
1326.904	2160.35
1328.49	2136.42
1330.076	2167.3
1331.662	2139.83
1333.248	2161.47
1334.833	2161.22
1336.419	2168.75
1338.004	2138.53
1339.589	2159.59
1341.174	2144.91
1342.758	2167.34
1344.343	2130.97
1345.927	2170.26
1347.511	2136.64
1349.095	2156.42
1350.679	2136.04
1352.263	2157.38
1353.846	2141.15
1355.429	2168.45
1357.012	2137.98
1358.595	2156.69
1360.178	2132.84
1361.76	2158.91
1363.343	2141.92
1364.925	2159.88
1366.507	2143.26
1368.088	2159.28
1369.67	2135.33
1371.251	2156.33
1372.832	2132.96
1374.413	2155.41
1375.994	2146.3
1377.575	2158.79
1379.155	2142.02
1380.735	2149.14
1382.316	2133.76
1383.895	2163.14
1385.475	2143.11
1387.055	2164.6
1388.634	2141.52
1390.213	2157.07
1391.792	2141.41
1393.371	2163.7
1394.949	2154.42
1396.527	2161.04
1398.106	2145.71
1399.684	2161.38
1401.261	2143.67
1402.839	2156.27
1404.416	2142.58
1405.993	2158.31
1407.57	2145.18
1409.147	2156.86
1410.724	2137.19
1412.3	2157.97
1413.876	2136.36
1415.452	2152.52
1417.028	2154
1418.604	2169.33
1420.179	2145.16
1421.755	2157.04
1423.33	2141.95
1424.905	2158.34
1426.479	2146.28
1428.054	2155.77
1429.628	2138.3
1431.202	2154.53
1432.776	2140.2
1434.35	2160.27
1435.923	2143.54
1437.496	2160.63
1439.069	2135.71
1440.642	2164.02
1442.215	2137.71
1443.788	2153.78
1445.36	2148.07
1446.932	2163.27
1448.504	2135.39
1450.076	2145.42
1451.647	2145.04
1453.218	2165.04
1454.789	2145.76
1456.36	2158.88
1457.931	2142.9
1459.502	2149.9
1461.072	2143.69
1462.642	2162.82
1464.212	2138.5
1465.781	2161.64
1467.351	2156.06
1468.92	2152.81
1470.489	2143.14
1472.058	2163.43
1473.627	2134.62
1475.195	2142.81
1476.764	2136.27
1478.332	2156.38
1479.9	2139.26
1481.467	2156.5
1483.035	2142.14
1484.602	2164.54
1486.169	2153.59
1487.736	2163
1489.302	2127.47
1490.869	2142.4
1492.435	2133.65
1494.001	2150.56
1495.567	2134.78
1497.132	2151.18
1498.698	2141.72
1500.263	2160.02
1501.828	2139.01
1503.393	2156.07
1504.957	2140.14
1506.521	2153.17
1508.086	2126.56
1509.65	2157.69
1511.213	2137.53
1512.777	2161.54
1514.34	2128.74
1515.903	2141.58
1517.466	2132.66
1519.029	2153.86
1520.591	2139.29
1522.153	2154.95
1523.715	2128.16
1525.277	2146.28
1526.839	2130.75
1528.4	2144.03
1529.961	2137.43
1531.522	2154.63
1533.083	2138.73
1534.643	2151.53
1536.204	2138.43
1537.764	2165.03
1539.324	2134.29
1540.883	2147.29
1542.443	2143.42
1544.002	2150.24
1545.561	2136.18
1547.12	2169.36
1548.679	2127.3
1550.237	2146.66
1551.795	2131.42
1553.353	2156.7
1554.911	2142.16
1556.468	2156.06
1558.026	2135.04
1559.583	2144.52
1561.139	2143.6
1562.696	2154.65
1564.252	2130.99
1565.809	2147.1
1567.365	2137.49
1568.92	2147.6
1570.476	2139.8
1572.031	2160.29
1573.586	2131.72
1575.141	2150.85
1576.696	2160.44
1578.25	2155.99
1579.805	2138.98
1581.359	2148.21
1582.912	2145.21
1584.466	2158.67
1586.019	2128.79
1587.572	2167.02
1589.125	2130.96
1590.678	2152.31
1592.23	2137.45
1593.782	2146.84
1595.334	2133.61
1596.886	2150.58
1598.438	2144.16
1599.989	2144.63
1601.54	2140
1603.091	2142.26
1604.642	2133.68
1606.192	2151.66
1607.742	2159.48
1609.292	2149.52
1610.842	2147.16
1612.391	2153.83
1613.941	2134.56
1615.49	2153.18
1617.038	2145.87
1618.587	2150.62
1620.135	2136.02
1621.684	2147.44
1623.231	2120.58
1624.779	2147.95
1626.327	2138.44
1627.874	2148.34
1629.421	2127.91
1630.968	2151.23
1632.514	2140.58
1634.06	2139.08
1635.606	2138.09
1637.152	2145.01
1638.698	2128.05
1640.243	2142.89
1641.788	2131.23
1643.333	2142.59
1644.878	2138.77
1646.422	2149.86
1647.967	2129.9
1649.511	2137.81
1651.054	2138.14
1652.598	2147.75
1654.141	2131.98
1655.684	2139.04
1657.227	2122.6
1658.77	2149.6
1660.312	2116.35
1661.854	2136.03
1663.396	2122.01
1664.937	2150.74
1666.479	2135.89
1668.02	2146.45
1669.561	2127.67
1671.102	2131.66
1672.642	2138.35
1674.182	2144.46
1675.722	2142.3
1677.262	2134.99
1678.801	2128.46
1680.341	2145.82
1681.88	2141.25
1683.418	2136.44
1684.957	2130.99
1686.495	2151.76
1688.033	2138.16
1689.571	2146.65
1691.109	2138.14
1692.646	2136.58
1694.183	2132.76
1695.72	2132.21
1697.257	2123.89
1698.793	2131.17
1700.329	2127.49
1701.865	2135.57
1703.401	2120.08
1704.936	2130.18
1706.471	2130.62
1708.006	2128.59
1709.541	2129.76
