# Supplementary material for: Exciton thermal radiation from macroscale membranes composed of chirality-sorted carbon nanotubes and its control
Source: Nat Commun. 2026 Jul 29;17:6967. doi: 10.1038/s41467-026-75711-4 (PMC13421534; doi:10.1038/s41467-026-75711-4)
Supplement: Supplementary file 4 — Source Data [file 41467_2026_75711_MOESM4_ESM.zip › Source data/Supplementary_Data_17_cooling_800K_bg.txt]

Data from MK75SS02_2_cool_NIR_800K_sig_bg_NQ51B19821__0__75.txt Node

Date: Mon Nov 17 14:20:42 JST 2025
User: ymlab
Spectrometer: NQ51B1982
Trigger mode: 0
Integration Time (sec): 1.000000E-1
Scans to average: 1
Nonlinearity correction enabled: false
Boxcar width: 0
Storing dark spectrum: false
XAxis mode: Wavelengths
Number of Pixels in Spectrum: 512
>>>>>Begin Spectral Data<<<<<
899.399	2165
901.024	2129
902.648	2183
904.273	2145
905.897	2175
907.522	2165
909.146	2182
910.77	2142
912.394	2176
914.018	2162
915.642	2182
917.265	2157
918.889	2180
920.512	2152
922.136	2182
923.759	2158
925.382	2175
927.005	2161
928.628	2173
930.251	2157
931.873	2186
933.496	2163
935.118	2195
936.74	2158
938.363	2189
939.985	2163
941.607	2191
943.228	2174
944.85	2191
946.472	2154
948.093	2183
949.715	2159
951.336	2191
952.957	2175
954.578	2186
956.199	2164
957.82	2188
959.44	2164
961.061	2191
962.681	2166
964.302	2197
965.922	2169
967.542	2205
969.162	2190
970.782	2199
972.401	2171
974.021	2194
975.64	2165
977.26	2198
978.879	2158
980.498	2196
982.117	2170
983.736	2197
985.355	2180
986.973	2200
988.592	2171
990.21	2192
991.828	2177
993.446	2197
995.064	2175
996.682	2197
998.3	2173
999.917	2191
1001.535	2164
1003.152	2205
1004.769	2170
1006.387	2202
1008.003	2174
1009.62	2207
1011.237	2187
1012.854	2207
1014.47	2182
1016.086	2215
1017.703	2175
1019.319	2223
1020.935	2189
1022.55	2213
1024.166	2184
1025.782	2219
1027.397	2175
1029.012	2234
1030.627	2189
1032.243	2226
1033.857	2188
1035.472	2214
1037.087	2194
1038.701	2225
1040.316	2203
1041.93	2226
1043.544	2199
1045.158	2222
1046.772	2201
1048.386	2236
1049.999	2210
1051.613	2212
1053.226	2201
1054.839	2235
1056.452	2201
1058.065	2233
1059.678	2206
1061.29	2239
1062.903	2201
1064.515	2246
1066.127	2211
1067.74	2238
1069.351	2216
1070.963	2247
1072.575	2216
1074.186	2241
1075.798	2228
1077.409	2239
1079.02	2216
1080.631	2248
1082.242	2209
1083.853	2248
1085.463	2223
1087.074	2253
1088.684	2227
1090.294	2255
1091.904	2225
1093.514	2253
1095.124	2239
1096.733	2263
1098.343	2227
1099.952	2267
1101.561	2247
1103.17	2260
1104.779	2251
1106.388	2265
1107.996	2249
1109.605	2267
1111.213	2239
1112.821	2269
1114.429	2253
1116.037	2275
1117.645	2253
1119.252	2284
1120.86	2250
1122.467	2287
1124.074	2258
1125.681	2303
1127.288	2275
1128.895	2307
1130.501	2264
1132.108	2287
1133.714	2263
1135.32	2300
1136.926	2267
1138.532	2307
1140.138	2278
1141.743	2303
1143.349	2277
1144.954	2324
1146.559	2294
1148.164	2311
1149.768	2290
1151.373	2332
1152.978	2281
1154.582	2319
1156.186	2280
1157.79	2316
1159.394	2304
1160.998	2317
1162.601	2303
1164.205	2330
1165.808	2311
1167.411	2318
1169.014	2313
1170.617	2344
1172.219	2306
1173.822	2342
1175.424	2317
1177.026	2367
1178.628	2308
1180.23	2351
1181.832	2315
1183.433	2364
1185.035	2321
1186.636	2360
1188.237	2327
1189.838	2347
1191.439	2343
1193.04	2351
1194.64	2349
1196.24	2347
1197.84	2327
1199.44	2365
1201.04	2335
1202.64	2388
1204.239	2335
1205.839	2375
1207.438	2338
1209.037	2366
1210.636	2357
1212.235	2376
1213.833	2337
1215.432	2383
1217.03	2347
1218.628	2387
1220.226	2343
1221.823	2392
1223.421	2351
1225.018	2388
1226.616	2353
1228.213	2379
1229.81	2355
1231.407	2398
1233.003	2361
1234.6	2405
1236.196	2374
1237.792	2396
1239.388	2362
1240.984	2399
1242.579	2360
1244.175	2406
1245.77	2375
1247.365	2405
1248.96	2373
1250.555	2412
1252.149	2377
1253.744	2399
1255.338	2375
1256.932	2399
1258.526	2385
1260.12	2413
1261.714	2388
1263.307	2429
1264.9	2397
1266.494	2415
1268.086	2396
1269.679	2424
1271.272	2397
1272.864	2431
1274.456	2405
1276.049	2425
1277.64	2410
1279.232	2433
1280.824	2414
1282.415	2434
1284.006	2423
1285.597	2442
1287.188	2405
1288.779	2447
1290.37	2424
1291.96	2456
1293.55	2427
1295.14	2459
1296.73	2420
1298.32	2469
1299.909	2443
1301.499	2453
1303.088	2442
1304.677	2469
1306.265	2450
1307.854	2463
1309.442	2454
1311.031	2479
1312.619	2453
1314.207	2482
1315.794	2458
1317.382	2485
1318.969	2463
1320.557	2495
1322.144	2467
1323.73	2499
1325.317	2472
1326.904	2499
1328.49	2476
1330.076	2505
1331.662	2480
1333.248	2504
1334.833	2507
1336.419	2520
1338.004	2493
1339.589	2518
1341.174	2501
1342.758	2537
1344.343	2492
1345.927	2550
1347.511	2502
1349.095	2529
1350.679	2498
1352.263	2536
1353.846	2505
1355.429	2542
1357.012	2494
1358.595	2529
1360.178	2488
1361.76	2526
1363.343	2491
1364.925	2514
1366.507	2511
1368.088	2533
1369.67	2501
1371.251	2534
1372.832	2505
1374.413	2541
1375.994	2536
1377.575	2549
1379.155	2521
1380.735	2543
1382.316	2490
1383.895	2525
1385.475	2476
1387.055	2542
1388.634	2523
1390.213	2541
1391.792	2532
1393.371	2572
1394.949	2541
1396.527	2569
1398.106	2525
1399.684	2566
1401.261	2543
1402.839	2565
1404.416	2543
1405.993	2601
1407.57	2547
1409.147	2591
1410.724	2559
1412.3	2589
1413.876	2582
1415.452	2607
1417.028	2587
1418.604	2632
1420.179	2602
1421.755	2622
1423.33	2607
1424.905	2629
1426.479	2615
1428.054	2628
1429.628	2612
1431.202	2638
1432.776	2623
1434.35	2646
1435.923	2626
1437.496	2655
1439.069	2623
1440.642	2662
1442.215	2627
1443.788	2660
1445.36	2655
1446.932	2669
1448.504	2632
1450.076	2649
1451.647	2650
1453.218	2685
1454.789	2651
1456.36	2683
1457.931	2659
1459.502	2681
1461.072	2671
1462.642	2700
1464.212	2671
1465.781	2708
1467.351	2693
1468.92	2701
1470.489	2685
1472.058	2711
1473.627	2675
1475.195	2699
1476.764	2685
1478.332	2715
1479.9	2694
1481.467	2718
1483.035	2705
1484.602	2739
1486.169	2722
1487.736	2748
1489.302	2706
1490.869	2727
1492.435	2713
1494.001	2746
1495.567	2722
1497.132	2742
1498.698	2725
1500.263	2754
1501.828	2729
1503.393	2746
1504.957	2749
1506.521	2747
1508.086	2725
1509.65	2759
1511.213	2731
1512.777	2764
1514.34	2737
1515.903	2761
1517.466	2740
1519.029	2774
1520.591	2757
1522.153	2786
1523.715	2753
1525.277	2786
1526.839	2755
1528.4	2778
1529.961	2774
1531.522	2793
1533.083	2778
1534.643	2799
1536.204	2771
1537.764	2823
1539.324	2787
1540.883	2811
1542.443	2791
1544.002	2815
1545.561	2796
1547.12	2840
1548.679	2782
1550.237	2812
1551.795	2790
1553.353	2823
1554.911	2815
1556.468	2826
1558.026	2812
1559.583	2821
1561.139	2816
1562.696	2825
1564.252	2810
1565.809	2836
1567.365	2812
1568.92	2840
1570.476	2824
1572.031	2858
1573.586	2820
1575.141	2854
1576.696	2853
1578.25	2846
1579.805	2836
1581.359	2847
1582.912	2848
1584.466	2858
1586.019	2829
1587.572	2876
1589.125	2829
1590.678	2868
1592.23	2845
1593.782	2866
1595.334	2838
1596.886	2867
1598.438	2856
1599.989	2873
1601.54	2855
1603.091	2869
1604.642	2853
1606.192	2877
1607.742	2881
1609.292	2869
1610.842	2869
1612.391	2886
1613.941	2854
1615.49	2887
1617.038	2870
1618.587	2885
1620.135	2861
1621.684	2889
1623.231	2851
1624.779	2879
1626.327	2874
1627.874	2869
1629.421	2851
1630.968	2870
1632.514	2863
1634.06	2871
1635.606	2858
1637.152	2876
1638.698	2835
1640.243	2858
1641.788	2835
1643.333	2849
1644.878	2825
1646.422	2837
1647.967	2784
1649.511	2788
1651.054	2748
1652.598	2761
1654.141	2681
1655.684	2685
1657.227	2615
1658.77	2617
1660.312	2540
1661.854	2531
1663.396	2470
1664.937	2472
1666.479	2428
1668.02	2421
1669.561	2369
1671.102	2350
1672.642	2339
1674.182	2338
1675.722	2303
1677.262	2292
1678.801	2268
1680.341	2277
1681.88	2259
1683.418	2255
1684.957	2225
1686.495	2242
1688.033	2224
1689.571	2232
1691.109	2213
1692.646	2207
1694.183	2186
1695.72	2197
1697.257	2165
1698.793	2188
1700.329	2162
1701.865	2181
1703.401	2151
1704.936	2171
1706.471	2157
1708.006	2165
1709.541	2155
