# Supplementary material for: Exciton thermal radiation from macroscale membranes composed of chirality-sorted carbon nanotubes and its control
Source: Nat Commun. 2026 Jul 29;17:6967. doi: 10.1038/s41467-026-75711-4 (PMC13421534; doi:10.1038/s41467-026-75711-4)
Supplement: Supplementary file 4 — Source Data [file 41467_2026_75711_MOESM4_ESM.zip › Source data/Supplementary_Data_16_heating_300K_bg.txt]

Data from MK75SS02_1_NIR_300K_sig_bg_NQ51B19821__0__2.txt Node

Date: Mon Nov 17 09:52:44 JST 2025
User: ymlab
Spectrometer: NQ51B1982
Trigger mode: 0
Integration Time (sec): 1.000000E-1
Scans to average: 1
Nonlinearity correction enabled: false
Boxcar width: 0
Storing dark spectrum: false
XAxis mode: Wavelengths
Number of Pixels in Spectrum: 512
>>>>>Begin Spectral Data<<<<<
899.399	2171
901.024	2131
902.648	2177
904.273	2158
905.897	2176
907.522	2161
909.146	2177
910.77	2153
912.394	2174
914.018	2151
915.642	2180
917.265	2148
918.889	2167
920.512	2157
922.136	2177
923.759	2157
925.382	2175
927.005	2162
928.628	2177
930.251	2161
931.873	2181
933.496	2155
935.118	2182
936.74	2162
938.363	2187
939.985	2157
941.607	2181
943.228	2171
944.85	2185
946.472	2144
948.093	2176
949.715	2147
951.336	2189
952.957	2160
954.578	2181
956.199	2148
957.82	2184
959.44	2153
961.061	2179
962.681	2153
964.302	2188
965.922	2159
967.542	2182
969.162	2188
970.782	2175
972.401	2160
974.021	2175
975.64	2154
977.26	2175
978.879	2148
980.498	2179
982.117	2154
983.736	2179
985.355	2157
986.973	2180
988.592	2151
990.21	2175
991.828	2148
993.446	2179
995.064	2150
996.682	2172
998.3	2149
999.917	2174
1001.535	2139
1003.152	2180
1004.769	2146
1006.387	2182
1008.003	2147
1009.62	2172
1011.237	2161
1012.854	2178
1014.47	2160
1016.086	2178
1017.703	2146
1019.319	2190
1020.935	2148
1022.55	2183
1024.166	2145
1025.782	2176
1027.397	2139
1029.012	2175
1030.627	2163
1032.243	2176
1033.857	2147
1035.472	2172
1037.087	2145
1038.701	2175
1040.316	2155
1041.93	2177
1043.544	2145
1045.158	2160
1046.772	2150
1048.386	2169
1049.999	2150
1051.613	2161
1053.226	2147
1054.839	2178
1056.452	2140
1058.065	2176
1059.678	2144
1061.29	2173
1062.903	2146
1064.515	2176
1066.127	2144
1067.74	2173
1069.351	2142
1070.963	2158
1072.575	2151
1074.186	2157
1075.798	2154
1077.409	2166
1079.02	2144
1080.631	2173
1082.242	2135
1083.853	2167
1085.463	2143
1087.074	2167
1088.684	2147
1090.294	2174
1091.904	2140
1093.514	2165
1095.124	2145
1096.733	2171
1098.343	2123
1099.952	2176
1101.561	2128
1103.17	2180
1104.779	2138
1106.388	2175
1107.996	2143
1109.605	2174
1111.213	2138
1112.821	2172
1114.429	2146
1116.037	2168
1117.645	2141
1119.252	2170
1120.86	2136
1122.467	2167
1124.074	2140
1125.681	2174
1127.288	2152
1128.895	2176
1130.501	2146
1132.108	2165
1133.714	2141
1135.32	2178
1136.926	2141
1138.532	2170
1140.138	2144
1141.743	2169
1143.349	2139
1144.954	2180
1146.559	2150
1148.164	2166
1149.768	2136
1151.373	2178
1152.978	2130
1154.582	2164
1156.186	2129
1157.79	2170
1159.394	2144
1160.998	2167
1162.601	2151
1164.205	2173
1165.808	2143
1167.411	2155
1169.014	2155
1170.617	2176
1172.219	2135
1173.822	2172
1175.424	2137
1177.026	2195
1178.628	2142
1180.23	2174
1181.832	2134
1183.433	2182
1185.035	2133
1186.636	2174
1188.237	2146
1189.838	2168
1191.439	2154
1193.04	2163
1194.64	2158
1196.24	2159
1197.84	2144
1199.44	2176
1201.04	2137
1202.64	2186
1204.239	2137
1205.839	2183
1207.438	2137
1209.037	2172
1210.636	2151
1212.235	2173
1213.833	2133
1215.432	2171
1217.03	2137
1218.628	2175
1220.226	2140
1221.823	2174
1223.421	2136
1225.018	2162
1226.616	2140
1228.213	2156
1229.81	2139
1231.407	2177
1233.003	2140
1234.6	2174
1236.196	2144
1237.792	2165
1239.388	2136
1240.984	2163
1242.579	2132
1244.175	2176
1245.77	2141
1247.365	2164
1248.96	2139
1250.555	2158
1252.149	2143
1253.744	2159
1255.338	2140
1256.932	2156
1258.526	2143
1260.12	2162
1261.714	2140
1263.307	2175
1264.9	2142
1266.494	2158
1268.086	2138
1269.679	2161
1271.272	2142
1272.864	2157
1274.456	2130
1276.049	2155
1277.64	2146
1279.232	2164
1280.824	2137
1282.415	2156
1284.006	2147
1285.597	2160
1287.188	2134
1288.779	2161
1290.37	2132
1291.96	2167
1293.55	2139
1295.14	2167
1296.73	2127
1298.32	2170
1299.909	2148
1301.499	2146
1303.088	2141
1304.677	2156
1306.265	2135
1307.854	2152
1309.442	2132
1311.031	2156
1312.619	2139
1314.207	2151
1315.794	2135
1317.382	2162
1318.969	2140
1320.557	2164
1322.144	2130
1323.73	2152
1325.317	2135
1326.904	2165
1328.49	2125
1330.076	2167
1331.662	2128
1333.248	2159
1334.833	2148
1336.419	2170
1338.004	2131
1339.589	2162
1341.174	2141
1342.758	2167
1344.343	2126
1345.927	2172
1347.511	2129
1349.095	2152
1350.679	2132
1352.263	2141
1353.846	2140
1355.429	2159
1357.012	2134
1358.595	2151
1360.178	2126
1361.76	2162
1363.343	2136
1364.925	2158
1366.507	2141
1368.088	2161
1369.67	2128
1371.251	2153
1372.832	2129
1374.413	2152
1375.994	2139
1377.575	2152
1379.155	2142
1380.735	2141
1382.316	2123
1383.895	2161
1385.475	2138
1387.055	2164
1388.634	2137
1390.213	2154
1391.792	2135
1393.371	2167
1394.949	2150
1396.527	2156
1398.106	2140
1399.684	2158
1401.261	2144
1402.839	2144
1404.416	2136
1405.993	2148
1407.57	2132
1409.147	2151
1410.724	2128
1412.3	2155
1413.876	2124
1415.452	2148
1417.028	2153
1418.604	2167
1420.179	2139
1421.755	2149
1423.33	2133
1424.905	2165
1426.479	2128
1428.054	2162
1429.628	2123
1431.202	2153
1432.776	2128
1434.35	2153
1435.923	2134
1437.496	2158
1439.069	2129
1440.642	2166
1442.215	2130
1443.788	2150
1445.36	2140
1446.932	2164
1448.504	2121
1450.076	2142
1451.647	2132
1453.218	2167
1454.789	2130
1456.36	2158
1457.931	2130
1459.502	2148
1461.072	2137
1462.642	2166
1464.212	2130
1465.781	2159
1467.351	2153
1468.92	2153
1470.489	2139
1472.058	2155
1473.627	2130
1475.195	2131
1476.764	2129
1478.332	2144
1479.9	2128
1481.467	2156
1483.035	2134
1484.602	2162
1486.169	2141
1487.736	2160
1489.302	2121
1490.869	2144
1492.435	2129
1494.001	2151
1495.567	2134
1497.132	2139
1498.698	2141
1500.263	2148
1501.828	2137
1503.393	2143
1504.957	2130
1506.521	2148
1508.086	2119
1509.65	2157
1511.213	2130
1512.777	2161
1514.34	2118
1515.903	2146
1517.466	2126
1519.029	2155
1520.591	2128
1522.153	2150
1523.715	2130
1525.277	2132
1526.839	2129
1528.4	2135
1529.961	2133
1531.522	2150
1533.083	2131
1534.643	2152
1536.204	2130
1537.764	2163
1539.324	2128
1540.883	2144
1542.443	2141
1544.002	2147
1545.561	2132
1547.12	2168
1548.679	2132
1550.237	2137
1551.795	2129
1553.353	2146
1554.911	2141
1556.468	2151
1558.026	2126
1559.583	2144
1561.139	2140
1562.696	2149
1564.252	2123
1565.809	2148
1567.365	2131
1568.92	2146
1570.476	2133
1572.031	2152
1573.586	2132
1575.141	2141
1576.696	2157
1578.25	2144
1579.805	2132
1581.359	2146
1582.912	2136
1584.466	2159
1586.019	2123
1587.572	2162
1589.125	2130
1590.678	2154
1592.23	2130
1593.782	2147
1595.334	2132
1596.886	2144
1598.438	2136
1599.989	2138
1601.54	2137
1603.091	2135
1604.642	2118
1606.192	2151
1607.742	2157
1609.292	2149
1610.842	2140
1612.391	2154
1613.941	2127
1615.49	2155
1617.038	2142
1618.587	2151
1620.135	2119
1621.684	2150
1623.231	2105
1624.779	2145
1626.327	2123
1627.874	2143
1629.421	2117
1630.968	2152
1632.514	2135
1634.06	2137
1635.606	2133
1637.152	2146
1638.698	2123
1640.243	2142
1641.788	2124
1643.333	2136
1644.878	2139
1646.422	2137
1647.967	2131
1649.511	2128
1651.054	2128
1652.598	2144
1654.141	2124
1655.684	2136
1657.227	2117
1658.77	2150
1660.312	2109
1661.854	2137
1663.396	2117
1664.937	2142
1666.479	2131
1668.02	2147
1669.561	2117
1671.102	2134
1672.642	2120
1674.182	2137
1675.722	2129
1677.262	2134
1678.801	2123
1680.341	2141
1681.88	2133
1683.418	2137
1684.957	2132
1686.495	2157
1688.033	2131
1689.571	2134
1691.109	2132
1692.646	2130
1694.183	2118
1695.72	2125
1697.257	2127
1698.793	2122
1700.329	2119
1701.865	2138
1703.401	2109
1704.936	2128
1706.471	2124
1708.006	2128
1709.541	2126
