# Supplementary material for: Exciton thermal radiation from macroscale membranes composed of chirality-sorted carbon nanotubes and its control
Source: Nat Commun. 2026 Jul 29;17:6967. doi: 10.1038/s41467-026-75711-4 (PMC13421534; doi:10.1038/s41467-026-75711-4)
Supplement: Supplementary file 4 — Source Data [file 41467_2026_75711_MOESM4_ESM.zip › Source data/Supplementary_Data_16_cooling_650K_bg.txt]

Data from MK75SS02_1_cool_NIR_650K_sig_bg_NQ51B19821__0__34.txt Node

Date: Mon Nov 17 11:34:40 JST 2025
User: ymlab
Spectrometer: NQ51B1982
Trigger mode: 0
Integration Time (sec): 1.000000E-1
Scans to average: 1
Nonlinearity correction enabled: false
Boxcar width: 0
Storing dark spectrum: false
XAxis mode: Wavelengths
Number of Pixels in Spectrum: 512
>>>>>Begin Spectral Data<<<<<
899.399	2175
901.024	2126
902.648	2185
904.273	2146
905.897	2171
907.522	2158
909.146	2181
910.77	2144
912.394	2180
914.018	2155
915.642	2180
917.265	2147
918.889	2168
920.512	2151
922.136	2181
923.759	2146
925.382	2172
927.005	2148
928.628	2172
930.251	2150
931.873	2178
933.496	2155
935.118	2187
936.74	2156
938.363	2182
939.985	2157
941.607	2183
943.228	2166
944.85	2185
946.472	2150
948.093	2181
949.715	2138
951.336	2192
952.957	2145
954.578	2181
956.199	2142
957.82	2184
959.44	2154
961.061	2171
962.681	2150
964.302	2186
965.922	2156
967.542	2185
969.162	2180
970.782	2180
972.401	2154
974.021	2176
975.64	2146
977.26	2184
978.879	2142
980.498	2178
982.117	2150
983.736	2182
985.355	2160
986.973	2178
988.592	2150
990.21	2170
991.828	2157
993.446	2176
995.064	2158
996.682	2176
998.3	2152
999.917	2170
1001.535	2147
1003.152	2175
1004.769	2140
1006.387	2179
1008.003	2145
1009.62	2174
1011.237	2156
1012.854	2177
1014.47	2152
1016.086	2180
1017.703	2144
1019.319	2178
1020.935	2153
1022.55	2176
1024.166	2162
1025.782	2157
1027.397	2148
1029.012	2174
1030.627	2149
1032.243	2177
1033.857	2154
1035.472	2169
1037.087	2148
1038.701	2174
1040.316	2155
1041.93	2170
1043.544	2152
1045.158	2166
1046.772	2141
1048.386	2170
1049.999	2158
1051.613	2164
1053.226	2148
1054.839	2176
1056.452	2135
1058.065	2174
1059.678	2150
1061.29	2177
1062.903	2140
1064.515	2182
1066.127	2144
1067.74	2171
1069.351	2147
1070.963	2175
1072.575	2146
1074.186	2172
1075.798	2146
1077.409	2166
1079.02	2141
1080.631	2171
1082.242	2133
1083.853	2172
1085.463	2144
1087.074	2168
1088.684	2140
1090.294	2167
1091.904	2144
1093.514	2172
1095.124	2146
1096.733	2170
1098.343	2136
1099.952	2172
1101.561	2133
1103.17	2182
1104.779	2136
1106.388	2175
1107.996	2133
1109.605	2169
1111.213	2138
1112.821	2170
1114.429	2146
1116.037	2164
1117.645	2144
1119.252	2174
1120.86	2141
1122.467	2171
1124.074	2140
1125.681	2179
1127.288	2150
1128.895	2192
1130.501	2140
1132.108	2174
1133.714	2134
1135.32	2178
1136.926	2138
1138.532	2174
1140.138	2147
1141.743	2166
1143.349	2139
1144.954	2183
1146.559	2160
1148.164	2168
1149.768	2148
1151.373	2193
1152.978	2133
1154.582	2171
1156.186	2130
1157.79	2179
1159.394	2140
1160.998	2176
1162.601	2147
1164.205	2174
1165.808	2149
1167.411	2160
1169.014	2150
1170.617	2176
1172.219	2141
1173.822	2173
1175.424	2144
1177.026	2192
1178.628	2160
1180.23	2154
1181.832	2148
1183.433	2174
1185.035	2144
1186.636	2170
1188.237	2147
1189.838	2170
1191.439	2156
1193.04	2167
1194.64	2156
1196.24	2160
1197.84	2146
1199.44	2177
1201.04	2149
1202.64	2182
1204.239	2143
1205.839	2161
1207.438	2151
1209.037	2160
1210.636	2163
1212.235	2166
1213.833	2128
1215.432	2176
1217.03	2142
1218.628	2179
1220.226	2138
1221.823	2178
1223.421	2146
1225.018	2168
1226.616	2151
1228.213	2161
1229.81	2132
1231.407	2184
1233.003	2130
1234.6	2183
1236.196	2142
1237.792	2175
1239.388	2136
1240.984	2174
1242.579	2136
1244.175	2180
1245.77	2144
1247.365	2178
1248.96	2146
1250.555	2174
1252.149	2144
1253.744	2168
1255.338	2134
1256.932	2172
1258.526	2134
1260.12	2169
1261.714	2140
1263.307	2179
1264.9	2143
1266.494	2166
1268.086	2144
1269.679	2163
1271.272	2141
1272.864	2168
1274.456	2141
1276.049	2166
1277.64	2148
1279.232	2167
1280.824	2132
1282.415	2162
1284.006	2150
1285.597	2157
1287.188	2130
1288.779	2171
1290.37	2140
1291.96	2165
1293.55	2142
1295.14	2168
1296.73	2132
1298.32	2176
1299.909	2152
1301.499	2160
1303.088	2147
1304.677	2156
1306.265	2137
1307.854	2160
1309.442	2138
1311.031	2172
1312.619	2137
1314.207	2164
1315.794	2144
1317.382	2160
1318.969	2150
1320.557	2166
1322.144	2138
1323.73	2162
1325.317	2152
1326.904	2162
1328.49	2137
1330.076	2166
1331.662	2130
1333.248	2160
1334.833	2156
1336.419	2168
1338.004	2136
1339.589	2166
1341.174	2147
1342.758	2170
1344.343	2132
1345.927	2178
1347.511	2138
1349.095	2163
1350.679	2129
1352.263	2168
1353.846	2126
1355.429	2181
1357.012	2130
1358.595	2167
1360.178	2128
1361.76	2163
1363.343	2145
1364.925	2166
1366.507	2140
1368.088	2166
1369.67	2133
1371.251	2170
1372.832	2136
1374.413	2158
1375.994	2144
1377.575	2176
1379.155	2130
1380.735	2154
1382.316	2130
1383.895	2168
1385.475	2131
1387.055	2171
1388.634	2148
1390.213	2165
1391.792	2137
1393.371	2172
1394.949	2156
1396.527	2176
1398.106	2140
1399.684	2171
1401.261	2136
1402.839	2165
1404.416	2133
1405.993	2174
1407.57	2140
1409.147	2174
1410.724	2138
1412.3	2170
1413.876	2140
1415.452	2160
1417.028	2160
1418.604	2183
1420.179	2150
1421.755	2170
1423.33	2144
1424.905	2164
1426.479	2147
1428.054	2178
1429.628	2136
1431.202	2167
1432.776	2136
1434.35	2170
1435.923	2150
1437.496	2175
1439.069	2144
1440.642	2178
1442.215	2144
1443.788	2171
1445.36	2161
1446.932	2178
1448.504	2150
1450.076	2161
1451.647	2156
1453.218	2176
1454.789	2156
1456.36	2168
1457.931	2154
1459.502	2161
1461.072	2160
1462.642	2179
1464.212	2147
1465.781	2177
1467.351	2162
1468.92	2162
1470.489	2154
1472.058	2179
1473.627	2142
1475.195	2156
1476.764	2148
1478.332	2178
1479.9	2134
1481.467	2179
1483.035	2142
1484.602	2180
1486.169	2160
1487.736	2182
1489.302	2137
1490.869	2160
1492.435	2144
1494.001	2171
1495.567	2146
1497.132	2172
1498.698	2150
1500.263	2171
1501.828	2144
1503.393	2185
1504.957	2144
1506.521	2180
1508.086	2132
1509.65	2179
1511.213	2140
1512.777	2181
1514.34	2141
1515.903	2160
1517.466	2146
1519.029	2174
1520.591	2153
1522.153	2181
1523.715	2146
1525.277	2166
1526.839	2136
1528.4	2160
1529.961	2140
1531.522	2184
1533.083	2146
1534.643	2169
1536.204	2148
1537.764	2187
1539.324	2149
1540.883	2170
1542.443	2160
1544.002	2172
1545.561	2155
1547.12	2192
1548.679	2148
1550.237	2168
1551.795	2135
1553.353	2179
1554.911	2146
1556.468	2179
1558.026	2144
1559.583	2168
1561.139	2163
1562.696	2177
1564.252	2149
1565.809	2172
1567.365	2158
1568.92	2170
1570.476	2162
1572.031	2181
1573.586	2140
1575.141	2180
1576.696	2170
1578.25	2179
1579.805	2154
1581.359	2168
1582.912	2154
1584.466	2185
1586.019	2148
1587.572	2192
1589.125	2151
1590.678	2177
1592.23	2161
1593.782	2170
1595.334	2156
1596.886	2184
1598.438	2166
1599.989	2160
1601.54	2160
1603.091	2160
1604.642	2156
1606.192	2175
1607.742	2181
1609.292	2174
1610.842	2168
1612.391	2181
1613.941	2160
1615.49	2184
1617.038	2170
1618.587	2183
1620.135	2162
1621.684	2165
1623.231	2146
1624.779	2172
1626.327	2171
1627.874	2172
1629.421	2155
1630.968	2178
1632.514	2163
1634.06	2171
1635.606	2164
1637.152	2172
1638.698	2150
1640.243	2172
1641.788	2156
1643.333	2166
1644.878	2152
1646.422	2188
1647.967	2139
1649.511	2170
1651.054	2145
1652.598	2173
1654.141	2146
1655.684	2165
1657.227	2138
1658.77	2164
1660.312	2125
1661.854	2160
1663.396	2130
1664.937	2165
1666.479	2148
1668.02	2160
1669.561	2116
1671.102	2140
1672.642	2130
1674.182	2153
1675.722	2136
1677.262	2141
1678.801	2130
1680.341	2148
1681.88	2142
1683.418	2142
1684.957	2131
1686.495	2160
1688.033	2137
1689.571	2151
1691.109	2132
1692.646	2152
1694.183	2118
1695.72	2146
1697.257	2113
1698.793	2133
1700.329	2116
1701.865	2137
1703.401	2116
1704.936	2131
1706.471	2122
1708.006	2132
1709.541	2126
