# Supplementary material for: Exciton thermal radiation from macroscale membranes composed of chirality-sorted carbon nanotubes and its control
Source: Nat Commun. 2026 Jul 29;17:6967. doi: 10.1038/s41467-026-75711-4 (PMC13421534; doi:10.1038/s41467-026-75711-4)
Supplement: Supplementary file 4 — Source Data [file 41467_2026_75711_MOESM4_ESM.zip › Source data/Supplementary_Data_8_cooling_300K_ref_bg.txt]

Data from AT069_NQ51B19821__47__17-06-22-149.txt Node

Date: Wed Sep 25 17:06:22 JST 2024
User: ymlab
Spectrometer: NQ51B1982
Trigger mode: 0
Integration Time (sec): 8.000000E-2
Scans to average: 100
Nonlinearity correction enabled: false
Boxcar width: 0
Storing dark spectrum: false
XAxis mode: Wavelengths
Number of Pixels in Spectrum: 512
>>>>>Begin Spectral Data<<<<<
899.399	2172.96
901.024	2144.54
902.648	2180.93
904.273	2158.21
905.897	2178.24
907.522	2168.53
909.146	2180.56
910.77	2153.56
912.394	2176.15
914.018	2161.21
915.642	2179.08
917.265	2157.41
918.889	2176.15
920.512	2162.55
922.136	2183.42
923.759	2154.48
925.382	2181.7
927.005	2159.56
928.628	2175.95
930.251	2165.41
931.873	2181.92
933.496	2161.25
935.118	2187.7
936.74	2160.73
938.363	2185.61
939.985	2165.38
941.607	2180.95
943.228	2172.36
944.85	2184.85
946.472	2156.68
948.093	2181.36
949.715	2156.27
951.336	2190.22
952.957	2164.27
954.578	2181.1
956.199	2153.46
957.82	2182.57
959.44	2157.92
961.061	2176.36
962.681	2163.25
964.302	2182.86
965.922	2161.85
967.542	2186.18
969.162	2188.79
970.782	2181.29
972.401	2163.71
974.021	2179.46
975.64	2163.12
977.26	2178.14
978.879	2152.87
980.498	2178.24
982.117	2158.42
983.736	2179.51
985.355	2167.67
986.973	2179.34
988.592	2158.81
990.21	2171.13
991.828	2159.07
993.446	2177.16
995.064	2159.36
996.682	2173.12
998.3	2158.56
999.917	2174.07
1001.535	2151.1
1003.152	2182.91
1004.769	2150.55
1006.387	2178.44
1008.003	2153.46
1009.62	2177.09
1011.237	2165.97
1012.854	2175.8
1014.47	2161.64
1016.086	2179.16
1017.703	2149.22
1019.319	2179.22
1020.935	2163.7
1022.55	2180.07
1024.166	2159.13
1025.782	2168.5
1027.397	2153.95
1029.012	2177.82
1030.627	2162.33
1032.243	2174.59
1033.857	2158.52
1035.472	2169.45
1037.087	2156.04
1038.701	2172.92
1040.316	2161.83
1041.93	2176.14
1043.544	2156.63
1045.158	2169.56
1046.772	2154.36
1048.386	2178.1
1049.999	2159.78
1051.613	2170
1053.226	2154.48
1054.839	2182.09
1056.452	2145.07
1058.065	2177.46
1059.678	2150.54
1061.29	2173.22
1062.903	2148.26
1064.515	2179.94
1066.127	2150.55
1067.74	2169.63
1069.351	2153.9
1070.963	2172.97
1072.575	2154.93
1074.186	2168.78
1075.798	2158.61
1077.409	2176.84
1079.02	2151.15
1080.631	2169.55
1082.242	2144.15
1083.853	2169.76
1085.463	2151.58
1087.074	2169.08
1088.684	2153.19
1090.294	2169.36
1091.904	2145.2
1093.514	2169.69
1095.124	2155.74
1096.733	2171.18
1098.343	2145.16
1099.952	2170.14
1101.561	2148.33
1103.17	2172.49
1104.779	2151.77
1106.388	2176.02
1107.996	2146.43
1109.605	2169.92
1111.213	2148.68
1112.821	2166.94
1114.429	2152.92
1116.037	2165.57
1117.645	2150.73
1119.252	2168.26
1120.86	2146.26
1122.467	2167.72
1124.074	2149.5
1125.681	2181.23
1127.288	2161.92
1128.895	2180.62
1130.501	2153.44
1132.108	2170.11
1133.714	2147.06
1135.32	2176.07
1136.926	2151.11
1138.532	2171.65
1140.138	2147.88
1141.743	2165.66
1143.349	2146.54
1144.954	2183.15
1146.559	2161.58
1148.164	2166.06
1149.768	2147.73
1151.373	2184.1
1152.978	2148.01
1154.582	2166.23
1156.186	2143.07
1157.79	2168.28
1159.394	2156.12
1160.998	2171.02
1162.601	2153.57
1164.205	2172.83
1165.808	2154.18
1167.411	2157.23
1169.014	2159.82
1170.617	2177.57
1172.219	2144.11
1173.822	2171.09
1175.424	2153.32
1177.026	2185.6
1178.628	2152.7
1180.23	2162.84
1181.832	2151.76
1183.433	2178.24
1185.035	2149.47
1186.636	2174.34
1188.237	2149.59
1189.838	2166.63
1191.439	2163.67
1193.04	2166
1194.64	2162.93
1196.24	2155.81
1197.84	2149.17
1199.44	2172.16
1201.04	2150.33
1202.64	2177.96
1204.239	2149.41
1205.839	2172.02
1207.438	2151.92
1209.037	2169.44
1210.636	2159.61
1212.235	2169.29
1213.833	2142.2
1215.432	2174.24
1217.03	2144.93
1218.628	2170.52
1220.226	2142.6
1221.823	2171.35
1223.421	2146.53
1225.018	2162.53
1226.616	2147.49
1228.213	2164.04
1229.81	2145.92
1231.407	2176.02
1233.003	2147.21
1234.6	2174.7
1236.196	2152.18
1237.792	2164.02
1239.388	2142
1240.984	2167.76
1242.579	2138.35
1244.175	2172.29
1245.77	2146.16
1247.365	2167.61
1248.96	2145.94
1250.555	2168.34
1252.149	2148.6
1253.744	2166.77
1255.338	2141
1256.932	2163.42
1258.526	2146.46
1260.12	2164.12
1261.714	2148.71
1263.307	2172.37
1264.9	2146.21
1266.494	2163.37
1268.086	2147.71
1269.679	2161.28
1271.272	2142.48
1272.864	2164.91
1274.456	2145.06
1276.049	2163.41
1277.64	2145.47
1279.232	2169.57
1280.824	2137.83
1282.415	2163.59
1284.006	2156.92
1285.597	2163.35
1287.188	2137.89
1288.779	2163.74
1290.37	2140.3
1291.96	2164.42
1293.55	2141.31
1295.14	2165.58
1296.73	2133.23
1298.32	2166.22
1299.909	2153.45
1301.499	2154.3
1303.088	2147.35
1304.677	2166.12
1306.265	2137.27
1307.854	2162.99
1309.442	2141.49
1311.031	2162.09
1312.619	2143.59
1314.207	2156.59
1315.794	2141.5
1317.382	2160.11
1318.969	2145.57
1320.557	2162.81
1322.144	2138.81
1323.73	2159.2
1325.317	2142.74
1326.904	2159.6
1328.49	2133.87
1330.076	2166.12
1331.662	2139.73
1333.248	2158.94
1334.833	2160.69
1336.419	2165.99
1338.004	2138.52
1339.589	2158.11
1341.174	2144.21
1342.758	2166.26
1344.343	2130.19
1345.927	2169.71
1347.511	2135.14
1349.095	2154.28
1350.679	2134.98
1352.263	2156.13
1353.846	2141.07
1355.429	2167.66
1357.012	2137.19
1358.595	2155.83
1360.178	2131.49
1361.76	2157.26
1363.343	2141.69
1364.925	2158.59
1366.507	2142.88
1368.088	2158.38
1369.67	2134.43
1371.251	2155.22
1372.832	2133.53
1374.413	2152.91
1375.994	2146.15
1377.575	2156.8
1379.155	2141.91
1380.735	2147.38
1382.316	2133.54
1383.895	2161.55
1385.475	2140.94
1387.055	2163.37
1388.634	2140.28
1390.213	2155.87
1391.792	2141.09
1393.371	2162.39
1394.949	2153.34
1396.527	2160.04
1398.106	2145.58
1399.684	2159.92
1401.261	2143.92
1402.839	2155.47
1404.416	2141.12
1405.993	2157.4
1407.57	2144.41
1409.147	2154.64
1410.724	2136.88
1412.3	2155.89
1413.876	2136.74
1415.452	2149.1
1417.028	2155.24
1418.604	2167.19
1420.179	2144.76
1421.755	2156.54
1423.33	2141.81
1424.905	2156.58
1426.479	2146.28
1428.054	2154.38
1429.628	2136.78
1431.202	2153.31
1432.776	2138.81
1434.35	2158.74
1435.923	2141.78
1437.496	2160.34
1439.069	2134.96
1440.642	2162.06
1442.215	2137.98
1443.788	2152.07
1445.36	2147.75
1446.932	2161.09
1448.504	2136.11
1450.076	2144.11
1451.647	2143.19
1453.218	2164.11
1454.789	2145.44
1456.36	2157.45
1457.931	2142.24
1459.502	2148.11
1461.072	2142.58
1462.642	2161.61
1464.212	2137.17
1465.781	2160.36
1467.351	2155.5
1468.92	2151.92
1470.489	2142.66
1472.058	2161.78
1473.627	2133.08
1475.195	2141.49
1476.764	2135.29
1478.332	2154.47
1479.9	2137.77
1481.467	2154.71
1483.035	2141.15
1484.602	2163.01
1486.169	2152.04
1487.736	2163.01
1489.302	2126.14
1490.869	2140.94
1492.435	2133.36
1494.001	2149.02
1495.567	2133.71
1497.132	2149.19
1498.698	2141.58
1500.263	2159.5
1501.828	2137.48
1503.393	2154.96
1504.957	2138.81
1506.521	2150.68
1508.086	2125.24
1509.65	2156.65
1511.213	2137.07
1512.777	2159.18
1514.34	2127.54
1515.903	2140.25
1517.466	2131.69
1519.029	2153.53
1520.591	2138.48
1522.153	2154.1
1523.715	2127.89
1525.277	2143.35
1526.839	2130.71
1528.4	2142.26
1529.961	2135.89
1531.522	2153.52
1533.083	2136.9
1534.643	2149.84
1536.204	2136.82
1537.764	2163.24
1539.324	2134.58
1540.883	2145.88
1542.443	2142.7
1544.002	2148.87
1545.561	2134.24
1547.12	2167.25
1548.679	2127.81
1550.237	2144.68
1551.795	2130.8
1553.353	2154.24
1554.911	2140.99
1556.468	2154.68
1558.026	2134.25
1559.583	2142.98
1561.139	2142.62
1562.696	2152.33
1564.252	2130.12
1565.809	2145.36
1567.365	2137.82
1568.92	2146.3
1570.476	2138.83
1572.031	2158.41
1573.586	2131.35
1575.141	2148.76
1576.696	2159.54
1578.25	2154.47
1579.805	2137.32
1581.359	2146.6
1582.912	2144.68
1584.466	2156.75
1586.019	2128.24
1587.572	2165.92
1589.125	2130.15
1590.678	2151.58
1592.23	2136.53
1593.782	2145.55
1595.334	2133.15
1596.886	2149.3
1598.438	2143.25
1599.989	2141.97
1601.54	2138.89
1603.091	2140.96
1604.642	2132.46
1606.192	2149.93
1607.742	2159.63
1609.292	2147.17
1610.842	2146.63
1612.391	2151.46
1613.941	2133.26
1615.49	2151.93
1617.038	2145.12
1618.587	2149.51
1620.135	2133.88
1621.684	2145.6
1623.231	2119.42
1624.779	2145.56
1626.327	2137.29
1627.874	2147.29
1629.421	2126.04
1630.968	2151.12
1632.514	2138.99
1634.06	2137.87
1635.606	2136.09
1637.152	2143.27
1638.698	2127.27
1640.243	2140.79
1641.788	2130.41
1643.333	2141.5
1644.878	2136.43
1646.422	2148.98
1647.967	2128.06
1649.511	2136.67
1651.054	2136.84
1652.598	2146.38
1654.141	2130.1
1655.684	2136.23
1657.227	2122.32
1658.77	2146.87
1660.312	2114.86
1661.854	2134.09
1663.396	2121.3
1664.937	2147.68
1666.479	2135.9
1668.02	2143.16
1669.561	2127.62
1671.102	2128.73
1672.642	2137.93
1674.182	2142.16
1675.722	2142.15
1677.262	2134.4
1678.801	2128.29
1680.341	2145.26
1681.88	2140.84
1683.418	2135.97
1684.957	2129.51
1686.495	2152.15
1688.033	2137.26
1689.571	2145.91
1691.109	2137.69
1692.646	2134.33
1694.183	2131.41
1695.72	2130.49
1697.257	2123.93
1698.793	2129.18
1700.329	2126.79
1701.865	2134.23
1703.401	2120.06
1704.936	2129.05
1706.471	2129.51
1708.006	2126.3
1709.541	2128.23
