# Supplementary material for: Exciton thermal radiation from macroscale membranes composed of chirality-sorted carbon nanotubes and its control
Source: Nat Commun. 2026 Jul 29;17:6967. doi: 10.1038/s41467-026-75711-4 (PMC13421534; doi:10.1038/s41467-026-75711-4)
Supplement: Supplementary file 4 — Source Data [file 41467_2026_75711_MOESM4_ESM.zip › Source data/Supplementary_Data_8_heating_700K_ref_bg.txt]

Data from AT069_NQ51B19821__19__14-33-12-868.txt Node

Date: Wed Sep 25 14:33:12 JST 2024
User: ymlab
Spectrometer: NQ51B1982
Trigger mode: 0
Integration Time (sec): 8.000000E-2
Scans to average: 100
Nonlinearity correction enabled: false
Boxcar width: 0
Storing dark spectrum: false
XAxis mode: Wavelengths
Number of Pixels in Spectrum: 512
>>>>>Begin Spectral Data<<<<<
899.399	2173.76
901.024	2146.4
902.648	2181.28
904.273	2160.12
905.897	2177.3
907.522	2169.31
909.146	2179.07
910.77	2155
912.394	2177.11
914.018	2162.14
915.642	2180.37
917.265	2156.77
918.889	2177.31
920.512	2162.69
922.136	2183.51
923.759	2157.48
925.382	2182.38
927.005	2161.37
928.628	2175.69
930.251	2167.12
931.873	2182.25
933.496	2162.65
935.118	2187.45
936.74	2163.29
938.363	2185.18
939.985	2167.3
941.607	2181.37
943.228	2173.97
944.85	2185.21
946.472	2157.82
948.093	2182.73
949.715	2158.18
951.336	2191.29
952.957	2166.13
954.578	2182
956.199	2155.43
957.82	2182.38
959.44	2160.24
961.061	2177.98
962.681	2165.07
964.302	2184.43
965.922	2163.68
967.542	2189.01
969.162	2189.18
970.782	2181.81
972.401	2165.47
974.021	2180.68
975.64	2165.04
977.26	2179.67
978.879	2155.05
980.498	2178.79
982.117	2161.14
983.736	2180.07
985.355	2169.24
986.973	2181.22
988.592	2161.22
990.21	2172.82
991.828	2161.05
993.446	2179.32
995.064	2161.46
996.682	2175.08
998.3	2161.51
999.917	2176.51
1001.535	2153.39
1003.152	2184.17
1004.769	2153.17
1006.387	2180.87
1008.003	2155.67
1009.62	2180.2
1011.237	2167.12
1012.854	2178.07
1014.47	2163.28
1016.086	2182.01
1017.703	2149.92
1019.319	2182.42
1020.935	2166.06
1022.55	2182.65
1024.166	2161.83
1025.782	2171.27
1027.397	2157.44
1029.012	2180.14
1030.627	2165.14
1032.243	2176.45
1033.857	2161.4
1035.472	2172.4
1037.087	2160.14
1038.701	2175.04
1040.316	2166.57
1041.93	2177.47
1043.544	2160.05
1045.158	2172.49
1046.772	2158.19
1048.386	2181.63
1049.999	2163.81
1051.613	2173.18
1053.226	2158.84
1054.839	2185.7
1056.452	2148.67
1058.065	2180.77
1059.678	2154.2
1061.29	2177.09
1062.903	2150.46
1064.515	2183.99
1066.127	2154.17
1067.74	2172.28
1069.351	2158.09
1070.963	2177.21
1072.575	2159.51
1074.186	2172.09
1075.798	2163.55
1077.409	2179.93
1079.02	2155.21
1080.631	2173.8
1082.242	2148.24
1083.853	2173.7
1085.463	2155.65
1087.074	2173.36
1088.684	2157.45
1090.294	2173.36
1091.904	2150.07
1093.514	2173.51
1095.124	2160.57
1096.733	2175.81
1098.343	2149.91
1099.952	2174.08
1101.561	2155.21
1103.17	2176.88
1104.779	2158.09
1106.388	2181.38
1107.996	2152.63
1109.605	2175.32
1111.213	2153.66
1112.821	2172.71
1114.429	2158.17
1116.037	2171.26
1117.645	2157.27
1119.252	2173.69
1120.86	2153.01
1122.467	2173.81
1124.074	2155.99
1125.681	2187.75
1127.288	2168.86
1128.895	2187.36
1130.501	2160.81
1132.108	2177.51
1133.714	2153.84
1135.32	2182.72
1136.926	2157.69
1138.532	2178.61
1140.138	2155.48
1141.743	2172.48
1143.349	2154.72
1144.954	2190.41
1146.559	2170.5
1148.164	2173.86
1149.768	2155.59
1151.373	2192.67
1152.978	2155.71
1154.582	2174.51
1156.186	2152.52
1157.79	2175.65
1159.394	2165.84
1160.998	2179.11
1162.601	2163.02
1164.205	2181.62
1165.808	2162.84
1167.411	2165.88
1169.014	2168.19
1170.617	2187.46
1172.219	2152.71
1173.822	2181.31
1175.424	2163.34
1177.026	2196.13
1178.628	2163.66
1180.23	2173.47
1181.832	2162.46
1183.433	2188.59
1185.035	2160.4
1186.636	2184.96
1188.237	2160.82
1189.838	2176.79
1191.439	2174.25
1193.04	2176.51
1194.64	2173.52
1196.24	2167.5
1197.84	2161.55
1199.44	2183.4
1201.04	2163.02
1202.64	2190.42
1204.239	2162.42
1205.839	2183.19
1207.438	2164.86
1209.037	2180.49
1210.636	2171.84
1212.235	2181.43
1213.833	2154.7
1215.432	2186.81
1217.03	2157.34
1218.628	2183
1220.226	2156.16
1221.823	2184.75
1223.421	2159.66
1225.018	2177.02
1226.616	2162.03
1228.213	2177.48
1229.81	2161.26
1231.407	2189.84
1233.003	2161.77
1234.6	2189.14
1236.196	2167.06
1237.792	2178.22
1239.388	2157.04
1240.984	2181.06
1242.579	2153.39
1244.175	2187.21
1245.77	2162.22
1247.365	2181.27
1248.96	2161.72
1250.555	2184.34
1252.149	2163.94
1253.744	2183.22
1255.338	2157.38
1256.932	2179.16
1258.526	2163.16
1260.12	2180.18
1261.714	2165.51
1263.307	2188.02
1264.9	2162.9
1266.494	2180.15
1268.086	2164.52
1269.679	2177.93
1271.272	2160.23
1272.864	2181.31
1274.456	2165.14
1276.049	2180.48
1277.64	2165.13
1279.232	2187.14
1280.824	2157.87
1282.415	2181.48
1284.006	2177.2
1285.597	2182
1287.188	2158.06
1288.779	2182.5
1290.37	2161.23
1291.96	2183.76
1293.55	2161.89
1295.14	2184.8
1296.73	2155.22
1298.32	2185.31
1299.909	2175.42
1301.499	2176.05
1303.088	2169.03
1304.677	2188.98
1306.265	2160.58
1307.854	2184.13
1309.442	2165.85
1311.031	2184.2
1312.619	2167.33
1314.207	2178.95
1315.794	2166.68
1317.382	2182.76
1318.969	2171.03
1320.557	2186.06
1322.144	2164.57
1323.73	2182.54
1325.317	2169.49
1326.904	2185.17
1328.49	2160.8
1330.076	2191.39
1331.662	2166.57
1333.248	2185.35
1334.833	2186.39
1336.419	2193.18
1338.004	2164.27
1339.589	2185.47
1341.174	2170.82
1342.758	2193.78
1344.343	2158.18
1345.927	2197.71
1347.511	2163.29
1349.095	2182.54
1350.679	2164.83
1352.263	2184.19
1353.846	2169.4
1355.429	2195.13
1357.012	2164.42
1358.595	2182.59
1360.178	2160.21
1361.76	2183.3
1363.343	2169.87
1364.925	2185.22
1366.507	2171.65
1368.088	2186.05
1369.67	2163.96
1371.251	2185.01
1372.832	2163.62
1374.413	2183.76
1375.994	2177.13
1377.575	2186.08
1379.155	2171.47
1380.735	2174.98
1382.316	2161.88
1383.895	2188.94
1385.475	2171.09
1387.055	2193.49
1388.634	2169.83
1390.213	2186.71
1391.792	2172.76
1393.371	2192.85
1394.949	2184.27
1396.527	2190.25
1398.106	2178.09
1399.684	2192.63
1401.261	2174.5
1402.839	2190.11
1404.416	2174.82
1405.993	2191.68
1407.57	2178.19
1409.147	2190.68
1410.724	2172.05
1412.3	2193.03
1413.876	2172.5
1415.452	2186.08
1417.028	2191.54
1418.604	2204.83
1420.179	2182.39
1421.755	2194.55
1423.33	2179.84
1424.905	2195.42
1426.479	2184.76
1428.054	2194.68
1429.628	2177.14
1431.202	2194.03
1432.776	2179
1434.35	2200.67
1435.923	2182.7
1437.496	2201.27
1439.069	2177.07
1440.642	2205.04
1442.215	2178.91
1443.788	2195.85
1445.36	2189.42
1446.932	2206.6
1448.504	2179.21
1450.076	2187.81
1451.647	2188.63
1453.218	2209.42
1454.789	2189.89
1456.36	2203.2
1457.931	2187.43
1459.502	2194.42
1461.072	2189.02
1462.642	2208.67
1464.212	2185.19
1465.781	2206.6
1467.351	2203
1468.92	2198.15
1470.489	2189.94
1472.058	2210.38
1473.627	2182.21
1475.195	2191.2
1476.764	2185.87
1478.332	2205.55
1479.9	2187.49
1481.467	2204.89
1483.035	2192.33
1484.602	2213.64
1486.169	2203.94
1487.736	2214.98
1489.302	2178.04
1490.869	2192.67
1492.435	2185.95
1494.001	2203
1495.567	2186.64
1497.132	2203.04
1498.698	2195.09
1500.263	2212.64
1501.828	2192.32
1503.393	2208.97
1504.957	2194.67
1506.521	2206.46
1508.086	2180.14
1509.65	2212.4
1511.213	2191.13
1512.777	2217.6
1514.34	2184.02
1515.903	2197.81
1517.466	2189.17
1519.029	2210.02
1520.591	2196.5
1522.153	2212.08
1523.715	2187.53
1525.277	2204.13
1526.839	2190.61
1528.4	2203.17
1529.961	2197.68
1531.522	2214.64
1533.083	2197.49
1534.643	2210.82
1536.204	2199.14
1537.764	2224.86
1539.324	2195.5
1540.883	2208.24
1542.443	2205.92
1544.002	2211.29
1545.561	2198.06
1547.12	2230.41
1548.679	2190.97
1550.237	2209.33
1551.795	2195.5
1553.353	2220.02
1554.911	2205.16
1556.468	2219.88
1558.026	2200.45
1559.583	2209.7
1561.139	2209.16
1562.696	2220.89
1564.252	2196.61
1565.809	2214.35
1567.365	2204.56
1568.92	2213.97
1570.476	2207.27
1572.031	2227.13
1573.586	2200.32
1575.141	2217.64
1576.696	2229.38
1578.25	2225.61
1579.805	2206.83
1581.359	2217.62
1582.912	2213.3
1584.466	2229.12
1586.019	2197.46
1587.572	2237.59
1589.125	2200.55
1590.678	2223.55
1592.23	2208.43
1593.782	2219
1595.334	2206.74
1596.886	2221.71
1598.438	2217.26
1599.989	2217.18
1601.54	2213.52
1603.091	2216.72
1604.642	2206.59
1606.192	2225.38
1607.742	2234.04
1609.292	2222.16
1610.842	2222.06
1612.391	2227.75
1613.941	2208.15
1615.49	2228.16
1617.038	2221.74
1618.587	2226.47
1620.135	2211.34
1621.684	2222.91
1623.231	2195.66
1624.779	2224.38
1626.327	2214.5
1627.874	2226.45
1629.421	2203.15
1630.968	2227.97
1632.514	2215.53
1634.06	2215.4
1635.606	2214.66
1637.152	2220.53
1638.698	2201.8
1640.243	2217.01
1641.788	2203.9
1643.333	2215.56
1644.878	2208.38
1646.422	2219.54
1647.967	2195.89
1649.511	2202.37
1651.054	2199.45
1652.598	2208.49
1654.141	2186.49
1655.684	2190.94
1657.227	2170.98
1658.77	2193.35
1660.312	2156.65
1661.854	2172.44
1663.396	2155.97
1664.937	2179.22
1666.479	2164.7
1668.02	2170.29
1669.561	2151.77
1671.102	2152.55
1672.642	2158.29
1674.182	2162.38
1675.722	2159.28
1677.262	2152.2
1678.801	2143.03
1680.341	2158.47
1681.88	2154.75
1683.418	2146.24
1684.957	2141.42
1686.495	2159.96
1688.033	2147.42
1689.571	2154.41
1691.109	2145.68
1692.646	2142.75
1694.183	2137.92
1695.72	2138.49
1697.257	2129.87
1698.793	2134.88
1700.329	2132.16
1701.865	2139.81
1703.401	2124.95
1704.936	2134.6
1706.471	2133.49
1708.006	2130.97
1709.541	2132.64
