# Supplementary material for: Exciton thermal radiation from macroscale membranes composed of chirality-sorted carbon nanotubes and its control
Source: Nat Commun. 2026 Jul 29;17:6967. doi: 10.1038/s41467-026-75711-4 (PMC13421534; doi:10.1038/s41467-026-75711-4)
Supplement: Supplementary file 4 — Source Data [file 41467_2026_75711_MOESM4_ESM.zip › Source data/Supplementary_Data_9_heating_750K.txt]

Data from AT069_NQ51B19821__24__15-37-59-338.txt Node

Date: Mon Sep 30 15:37:59 JST 2024
User: ymlab
Spectrometer: NQ51B1982
Trigger mode: 0
Integration Time (sec): 8.000000E-2
Scans to average: 100
Nonlinearity correction enabled: false
Boxcar width: 0
Storing dark spectrum: false
XAxis mode: Wavelengths
Number of Pixels in Spectrum: 512
>>>>>Begin Spectral Data<<<<<
899.399	7811.39
901.024	7895.74
902.648	8118.97
904.273	8228.82
905.897	8468.38
907.522	8556.64
909.146	8768.95
910.77	8866.26
912.394	9120.07
914.018	9285.6
915.642	9712.9
917.265	10145.72
918.889	10884.18
920.512	11475.7
922.136	12150.61
923.759	12541.76
925.382	13053.19
927.005	13303.47
928.628	13668.28
930.251	13866
931.873	14238.12
933.496	14307.45
935.118	14628.36
936.74	14755.65
938.363	15038.49
939.985	15175.27
941.607	15480.28
943.228	15487.93
944.85	15688.05
946.472	15757.64
948.093	16073.47
949.715	16090.46
951.336	16336.51
952.957	16407.77
954.578	16676.42
956.199	16759.31
957.82	17004.63
959.44	16995.29
961.061	17276.87
962.681	17379.47
964.302	17647.97
965.922	17695.26
967.542	18031.44
969.162	18051.26
970.782	18273.41
972.401	18345.82
974.021	18594.93
975.64	18615.11
977.26	18863.31
978.879	18896.63
980.498	19194.93
982.117	19259.98
983.736	19501.09
985.355	19500.2
986.973	19863.69
988.592	19875.15
990.21	20109.09
991.828	20131.18
993.446	20317.01
995.064	20301.23
996.682	20572.51
998.3	20513.92
999.917	20728.31
1001.535	20694.47
1003.152	20888.81
1004.769	20812.72
1006.387	21019.74
1008.003	20997.31
1009.62	21128.75
1011.237	21007.54
1012.854	21175.32
1014.47	21015.43
1016.086	21167.07
1017.703	20919.56
1019.319	20987.59
1020.935	20919.96
1022.55	21064.18
1024.166	20777.15
1025.782	20893.54
1027.397	20578.22
1029.012	20605.82
1030.627	20380.12
1032.243	20411.04
1033.857	20096.52
1035.472	20032.43
1037.087	19808.83
1038.701	19717.52
1040.316	19384.08
1041.93	19414.83
1043.544	19013.79
1045.158	19000.92
1046.772	18671.45
1048.386	18543.13
1049.999	18219.91
1051.613	18030.12
1053.226	17693.47
1054.839	17524.72
1056.452	17234.47
1058.065	17088.24
1059.678	16684.91
1061.29	16589.11
1062.903	16283.44
1064.515	16199.37
1066.127	15832.31
1067.74	15787.48
1069.351	15454.33
1070.963	15334.88
1072.575	15057.95
1074.186	14974.2
1075.798	14832.74
1077.409	14776.03
1079.02	14487.04
1080.631	14564.51
1082.242	14311.07
1083.853	14304.91
1085.463	14113.34
1087.074	14216.61
1088.684	14089.42
1090.294	14124.32
1091.904	14075.77
1093.514	14148.26
1095.124	14067.88
1096.733	14195.42
1098.343	14194.66
1099.952	14352.45
1101.561	14425.34
1103.17	14657.04
1104.779	14590.62
1106.388	14673.53
1107.996	14800.18
1109.605	15139.51
1111.213	15177.37
1112.821	15555.51
1114.429	15668.36
1116.037	15904.15
1117.645	15979.42
1119.252	16345.02
1120.86	16528.96
1122.467	16865.41
1124.074	17032.17
1125.681	17448.8
1127.288	17744.05
1128.895	18196.06
1130.501	18278.03
1132.108	18777.55
1133.714	18838.84
1135.32	19050.08
1136.926	19452.41
1138.532	20213.82
1140.138	20383.13
1141.743	20947.75
1143.349	21118.78
1144.954	21485.39
1146.559	21777.62
1148.164	22235.18
1149.768	22448.27
1151.373	23001.86
1152.978	23134.69
1154.582	23756.78
1156.186	23950.94
1157.79	24464.49
1159.394	24661.33
1160.998	25147.31
1162.601	25249.67
1164.205	25829.5
1165.808	25969.23
1167.411	26474.06
1169.014	26652.48
1170.617	26990.15
1172.219	27079.26
1173.822	27462.67
1175.424	27497.76
1177.026	27894.25
1178.628	27867.31
1180.23	28334.25
1181.832	28386.4
1183.433	28733.23
1185.035	28774.8
1186.636	29179.87
1188.237	28956.71
1189.838	29200.38
1191.439	29251.85
1193.04	29496.83
1194.64	29607.02
1196.24	29861.93
1197.84	29919.94
1199.44	30301.18
1201.04	30280.9
1202.64	30513.8
1204.239	30395.8
1205.839	30811.43
1207.438	30523.9
1209.037	31099.48
1210.636	30977.7
1212.235	31312.02
1213.833	31273.39
1215.432	31406.09
1217.03	31228.56
1218.628	31828.35
1220.226	31663.36
1221.823	32020.87
1223.421	31542.11
1225.018	31773.31
1226.616	31809.06
1228.213	32178.47
1229.81	32163.22
1231.407	32395.91
1233.003	31915.95
1234.6	32522.18
1236.196	32213.23
1237.792	32792.78
1239.388	32592.64
1240.984	33093.55
1242.579	33087.95
1244.175	33210.2
1245.77	33142.51
1247.365	33494.04
1248.96	33354.59
1250.555	33873.93
1252.149	33376.64
1253.744	34248.69
1255.338	34053.97
1256.932	34181.87
1258.526	34160.08
1260.12	34730.24
1261.714	35044.32
1263.307	35266.67
1264.9	35130.82
1266.494	35204.15
1268.086	35335.58
1269.679	35923.7
1271.272	35515.88
1272.864	35854.11
1274.456	35802.84
1276.049	36200.1
1277.64	36303.42
1279.232	36746.48
1280.824	36958.4
1282.415	37208.87
1284.006	37286.82
1285.597	37537.82
1287.188	37530.72
1288.779	37627.76
1290.37	37657.76
1291.96	38152.21
1293.55	38016.74
1295.14	38484.41
1296.73	38179.2
1298.32	38607.8
1299.909	38430.92
1301.499	39190.84
1303.088	39194.19
1304.677	39617.59
1306.265	38850.45
1307.854	39410.31
1309.442	39527.1
1311.031	39930.08
1312.619	40051.83
1314.207	40357.76
1315.794	40383.88
1317.382	40571.22
1318.969	40730.07
1320.557	40748.22
1322.144	40658.24
1323.73	41086.26
1325.317	41442.81
1326.904	41285.5
1328.49	41554.34
1330.076	41571.87
1331.662	42017.19
1333.248	42051.31
1334.833	41913.57
1336.419	41806.93
1338.004	41574.59
1339.589	41609.61
1341.174	41785.92
1342.758	42169.52
1344.343	41896.9
1345.927	42213.89
1347.511	41351.02
1349.095	41326.89
1350.679	40836.91
1352.263	40562.32
1353.846	39921.69
1355.429	38103.86
1357.012	38566.48
1358.595	38804.29
1360.178	37673.39
1361.76	34756.49
1363.343	37093.25
1364.925	36755.71
1366.507	38598.73
1368.088	36443.37
1369.67	37392.63
1371.251	36737.01
1372.832	37803.01
1374.413	37898.34
1375.994	36896.57
1377.575	35860.76
1379.155	34672.1
1380.735	31290.33
1382.316	30366.61
1383.895	30938.06
1385.475	32203.28
1387.055	33740.58
1388.634	33145.78
1390.213	35387.07
1391.792	34674.54
1393.371	34595.82
1394.949	34270.29
1396.527	33572.19
1398.106	36647.04
1399.684	35456.05
1401.261	33922.09
1402.839	37719.79
1404.416	35898.68
1405.993	36804.43
1407.57	36241.63
1409.147	37044.32
1410.724	37582.43
1412.3	38907.18
1413.876	37922.01
1415.452	38848.12
1417.028	39277.3
1418.604	38916.36
1420.179	38804.85
1421.755	39681.12
1423.33	39859.73
1424.905	40490.87
1426.479	41041.67
1428.054	40408.6
1429.628	40357.69
1431.202	39851.08
1432.776	39716.54
1434.35	40602.68
1435.923	40334.94
1437.496	40585.06
1439.069	40074.68
1440.642	41514.79
1442.215	40556.39
1443.788	41277.85
1445.36	40542.32
1446.932	41011.34
1448.504	41330.55
1450.076	40694.41
1451.647	40887.81
1453.218	41417.43
1454.789	41341.04
1456.36	41276.88
1457.931	40512.16
1459.502	41369.83
1461.072	40345.97
1462.642	41263.17
1464.212	40550.29
1465.781	41308.87
1467.351	40914.87
1468.92	40831.15
1470.489	40918.58
1472.058	40838.23
1473.627	41411.75
1475.195	41353.96
1476.764	41032.31
1478.332	41259.66
1479.9	40572.89
1481.467	41414.12
1483.035	40896.64
1484.602	41503.36
1486.169	40813.61
1487.736	40900.92
1489.302	41125.23
1490.869	40799.81
1492.435	40489.6
1494.001	40837.76
1495.567	40283.16
1497.132	40763.13
1498.698	39288.22
1500.263	40262.01
1501.828	39826.39
1503.393	40087.9
1504.957	39801.37
1506.521	39493.88
1508.086	39356.53
1509.65	39532.31
1511.213	39194.12
1512.777	40121.66
1514.34	38870.94
1515.903	39199.63
1517.466	39397.6
1519.029	39659.69
1520.591	39644.85
1522.153	39161.27
1523.715	39512
1525.277	39780.09
1526.839	38871.97
1528.4	39497.5
1529.961	38885.22
1531.522	39536.2
1533.083	39773.4
1534.643	39652.79
1536.204	39742.94
1537.764	39634.21
1539.324	38947.88
1540.883	39563.5
1542.443	38298.5
1544.002	39221.03
1545.561	39120.75
1547.12	38618.92
1548.679	38765.22
1550.237	38457.68
1551.795	37755.67
1553.353	38447.87
1554.911	37538.98
1556.468	38784.47
1558.026	38060.43
1559.583	38170.29
1561.139	38120.26
1562.696	37704.35
1564.252	37406.12
1565.809	38730.78
1567.365	37642.16
1568.92	37246.12
1570.476	37009.03
1572.031	36744.23
1573.586	37061.13
1575.141	37265.43
1576.696	36807.15
1578.25	37765.86
1579.805	37214.25
1581.359	37139.38
1582.912	37377.95
1584.466	36967.49
1586.019	36546.96
1587.572	36902.62
1589.125	35874.09
1590.678	36376.96
1592.23	36152.26
1593.782	36022.1
1595.334	35844.98
1596.886	36313.61
1598.438	36190.11
1599.989	36376.01
1601.54	35368.86
1603.091	35578.15
1604.642	35511.3
1606.192	34919.4
1607.742	34737.26
1609.292	35428.89
1610.842	34524
1612.391	34722.02
1613.941	34609.98
1615.49	34504.73
1617.038	34445.05
1618.587	35036.33
1620.135	34349.06
1621.684	35078.61
1623.231	34355.15
1624.779	33447
1626.327	33511.85
1627.874	33541.69
1629.421	32781.99
1630.968	33179.2
1632.514	32956.6
1634.06	32545.93
1635.606	32766.72
1637.152	32662.81
1638.698	31315.42
1640.243	31556.11
1641.788	30954.05
1643.333	30513.27
1644.878	29845.71
1646.422	28997.78
1647.967	27239.27
1649.511	26554.62
1651.054	25048.71
1652.598	23837.01
1654.141	22345.76
1655.684	21346.41
1657.227	19487.84
1658.77	18039.49
1660.312	16471.88
1661.854	15205.28
1663.396	14206.55
1664.937	13289.17
1666.479	11935.75
1668.02	11147.9
1669.561	10369.88
1671.102	9746.52
1672.642	9132.61
1674.182	8703.52
1675.722	8021.62
1677.262	7608.91
1678.801	7200.11
1680.341	6786.76
1681.88	6395.76
1683.418	6123.36
1684.957	5774.16
1686.495	5533.98
1688.033	5336.14
1689.571	5155.71
1691.109	4888.38
1692.646	4750.97
1694.183	4594.76
1695.72	4424.92
1697.257	4266.97
1698.793	4184.12
1700.329	4030.77
1701.865	3943.78
1703.401	3839.41
1704.936	3767.65
1706.471	3660.27
1708.006	3602.91
1709.541	3514.41
