# Supplementary material for: Exciton thermal radiation from macroscale membranes composed of chirality-sorted carbon nanotubes and its control
Source: Nat Commun. 2026 Jul 29;17:6967. doi: 10.1038/s41467-026-75711-4 (PMC13421534; doi:10.1038/s41467-026-75711-4)
Supplement: Supplementary file 4 — Source Data [file 41467_2026_75711_MOESM4_ESM.zip › Source data/Supplementary_Data_9_heating_300K.txt]

Data from AT069_NQ51B19821__4__13-36-46-517.txt Node

Date: Mon Sep 30 13:36:46 JST 2024
User: ymlab
Spectrometer: NQ51B1982
Trigger mode: 0
Integration Time (sec): 8.000000E-2
Scans to average: 100
Nonlinearity correction enabled: false
Boxcar width: 0
Storing dark spectrum: false
XAxis mode: Wavelengths
Number of Pixels in Spectrum: 512
>>>>>Begin Spectral Data<<<<<
899.399	7533.72
901.024	7602.35
902.648	7835.26
904.273	7919.34
905.897	8132.17
907.522	8291.1
909.146	8521.11
910.77	8629.63
912.394	8900.33
914.018	9117.28
915.642	9548.98
917.265	10002.9
918.889	10770.01
920.512	11436.23
922.136	12187.57
923.759	12640.51
925.382	13271.92
927.005	13630.64
928.628	14110.08
930.251	14440.29
931.873	14883.54
933.496	15076.4
935.118	15434.79
936.74	15589.71
938.363	16003.68
939.985	16189.44
941.607	16580.38
943.228	16686.79
944.85	16949.72
946.472	17057.4
948.093	17409.2
949.715	17462.68
951.336	17749.91
952.957	17784.31
954.578	18073.37
956.199	18063.64
957.82	18293.65
959.44	18355.02
961.061	18684.77
962.681	18682.18
964.302	18816.9
965.922	18818.4
967.542	19091.23
969.162	19079.12
970.782	19334.82
972.401	19239.98
974.021	19455.72
975.64	19498.72
977.26	19739.35
978.879	19771.58
980.498	19948.85
982.117	19906.96
983.736	20026.84
985.355	20012.69
986.973	20337.84
988.592	20347.29
990.21	20421.13
991.828	20360.07
993.446	20425.37
995.064	20371.21
996.682	20493.22
998.3	20412.24
999.917	20601.66
1001.535	20424.89
1003.152	20493.68
1004.769	20260.38
1006.387	20228.33
1008.003	20044.09
1009.62	19910.66
1011.237	19571.43
1012.854	19491.8
1014.47	19217.21
1016.086	19034.62
1017.703	18644.15
1019.319	18409.16
1020.935	17853.46
1022.55	17576
1024.166	17016.47
1025.782	16677.55
1027.397	16166.51
1029.012	15798.86
1030.627	15265.05
1032.243	14848.08
1033.857	14301.57
1035.472	13853.03
1037.087	13304.38
1038.701	12972.02
1040.316	12430.33
1041.93	12092.38
1043.544	11612.68
1045.158	11299.09
1046.772	10856.76
1048.386	10614.34
1049.999	10273.99
1051.613	10087.58
1053.226	9822.74
1054.839	9702.14
1056.452	9477.8
1058.065	9451.83
1059.678	9319.82
1061.29	9335.84
1062.903	9221.74
1064.515	9330.06
1066.127	9296.42
1067.74	9423.24
1069.351	9476.71
1070.963	9673.75
1072.575	9738.39
1074.186	10026.78
1075.798	10173.02
1077.409	10489.71
1079.02	10703.92
1080.631	11057.04
1082.242	11385.7
1083.853	11782.83
1085.463	12043.75
1087.074	12589.42
1088.684	12930.68
1090.294	13426.92
1091.904	13803.77
1093.514	14319.06
1095.124	14686.14
1096.733	15203.79
1098.343	15611.34
1099.952	16240.79
1101.561	16726.84
1103.17	17329.34
1104.779	17743.9
1106.388	18358.38
1107.996	18716.65
1109.605	19306.09
1111.213	19689.02
1112.821	20420.07
1114.429	20824.4
1116.037	21349.86
1117.645	21725.08
1119.252	22356.98
1120.86	22718.83
1122.467	23212.81
1124.074	23565.05
1125.681	24231.6
1127.288	24731.33
1128.895	25218.81
1130.501	25503.04
1132.108	26264.6
1133.714	26405.15
1135.32	26642.69
1136.926	27209.67
1138.532	27918.25
1140.138	28108.81
1141.743	28591.33
1143.349	28742.03
1144.954	29039.68
1146.559	29101.05
1148.164	29373.57
1149.768	29525.31
1151.373	29934.02
1152.978	29907.18
1154.582	30382.38
1156.186	30274.14
1157.79	30614.45
1159.394	30563.34
1160.998	30853.18
1162.601	30719.87
1164.205	30941.8
1165.808	30726.53
1167.411	31093.57
1169.014	30690.49
1170.617	30894.28
1172.219	30526.84
1173.822	30751.51
1175.424	30664.4
1177.026	30724.15
1178.628	30586
1180.23	30771.52
1181.832	30506.82
1183.433	30869.5
1185.035	30548.78
1186.636	31059.55
1188.237	30926.79
1189.838	31067.17
1191.439	30991.09
1193.04	30982.9
1194.64	30931.66
1196.24	31555.6
1197.84	31590.46
1199.44	32135.97
1201.04	32179.03
1202.64	32491.32
1204.239	32634.74
1205.839	33201.37
1207.438	32888.88
1209.037	33365.92
1210.636	33434.63
1212.235	34201.95
1213.833	34262.25
1215.432	34427.09
1217.03	34584.14
1218.628	34983.76
1220.226	34764.94
1221.823	35455.56
1223.421	35314.98
1225.018	35878.41
1226.616	35744.43
1228.213	36113.02
1229.81	36017.96
1231.407	36278.72
1233.003	36084.81
1234.6	36893.02
1236.196	36257.74
1237.792	36477.33
1239.388	36476.1
1240.984	36940.45
1242.579	37025.25
1244.175	36897.99
1245.77	36785.26
1247.365	37241.78
1248.96	37045.54
1250.555	37770.11
1252.149	37434.35
1253.744	38054.04
1255.338	37765.44
1256.932	38260.64
1258.526	38349.15
1260.12	38193.32
1261.714	38420.09
1263.307	38937.99
1264.9	38871.21
1266.494	39347.11
1268.086	39181.57
1269.679	39486.07
1271.272	39070
1272.864	39637.55
1274.456	39586.63
1276.049	39965.55
1277.64	39923.69
1279.232	40302.24
1280.824	40099.57
1282.415	40682.71
1284.006	40748.89
1285.597	40649.15
1287.188	40624.73
1288.779	40941.86
1290.37	40591.7
1291.96	41068.77
1293.55	40923.93
1295.14	41240.51
1296.73	40763.42
1298.32	41785.41
1299.909	41357.61
1301.499	42129.78
1303.088	41750.91
1304.677	42486.63
1306.265	41496.51
1307.854	42009.98
1309.442	41571.55
1311.031	42152.34
1312.619	42119.56
1314.207	42544.83
1315.794	42632.45
1317.382	42425.78
1318.969	42220.79
1320.557	42500.4
1322.144	42319.42
1323.73	42408.73
1325.317	42364.55
1326.904	42662.52
1328.49	42598.64
1330.076	42621.54
1331.662	43116.76
1333.248	42990
1334.833	43269.11
1336.419	43236.65
1338.004	43278.28
1339.589	42933.16
1341.174	42969.44
1342.758	43265.28
1344.343	43012.96
1345.927	43222.14
1347.511	42990.68
1349.095	42964.98
1350.679	42568.83
1352.263	42314.5
1353.846	41252.54
1355.429	39152.29
1357.012	39423.25
1358.595	39833.29
1360.178	38872.16
1361.76	36106.93
1363.343	37749.66
1364.925	38034.34
1366.507	39583.07
1368.088	37221.92
1369.67	38476.84
1371.251	37743.61
1372.832	38615.72
1374.413	39267.33
1375.994	38098.61
1377.575	36920.02
1379.155	35477.68
1380.735	32363.42
1382.316	31392.26
1383.895	32068.99
1385.475	33731
1387.055	35069.69
1388.634	33813.91
1390.213	36045.53
1391.792	35111.06
1393.371	35104.42
1394.949	35090.37
1396.527	34101.57
1398.106	37037.21
1399.684	35898.97
1401.261	33996.6
1402.839	38045.71
1404.416	36376.88
1405.993	37306.56
1407.57	37383.08
1409.147	38112.34
1410.724	38475.18
1412.3	40344.27
1413.876	39494.66
1415.452	39428.18
1417.028	40366.59
1418.604	40509.13
1420.179	40215.03
1421.755	41156.47
1423.33	41339.52
1424.905	41055.18
1426.479	41071.45
1428.054	40998.34
1429.628	40612.97
1431.202	40530.96
1432.776	40709.95
1434.35	41753.45
1435.923	41325.25
1437.496	41734.63
1439.069	41523.65
1440.642	42126.59
1442.215	41191.02
1443.788	41780.69
1445.36	41278.5
1446.932	41767.15
1448.504	42141.72
1450.076	41511.52
1451.647	42077.77
1453.218	42583.95
1454.789	41901.86
1456.36	42368.65
1457.931	41661.33
1459.502	42343.96
1461.072	41262.03
1462.642	42196.33
1464.212	42099.4
1465.781	42391.77
1467.351	42010.87
1468.92	41830.47
1470.489	41368.04
1472.058	40884.64
1473.627	41055.47
1475.195	41381.02
1476.764	40855.64
1478.332	41478.9
1479.9	41079.88
1481.467	42020.9
1483.035	41342.8
1484.602	42184.72
1486.169	41483.51
1487.736	41261.69
1489.302	41444.85
1490.869	40875.82
1492.435	40553.95
1494.001	40578.07
1495.567	40025.38
1497.132	40912.32
1498.698	39803.81
1500.263	40691.93
1501.828	39929.2
1503.393	39572.17
1504.957	39613.01
1506.521	40020.35
1508.086	40676.08
1509.65	40568.98
1511.213	40101.56
1512.777	40404.55
1514.34	39513.93
1515.903	40245.73
1517.466	40093.81
1519.029	39630.55
1520.591	40116.28
1522.153	40023.03
1523.715	39765.2
1525.277	40607.61
1526.839	39778.48
1528.4	40553.98
1529.961	39809.57
1531.522	40050
1533.083	40326.35
1534.643	40214.94
1536.204	40392.09
1537.764	40318.67
1539.324	39459.83
1540.883	40049.33
1542.443	39735.02
1544.002	39790.32
1545.561	39151.73
1547.12	38916.37
1548.679	38803.27
1550.237	39383.21
1551.795	39107.44
1553.353	39611.97
1554.911	38378.72
1556.468	38524.59
1558.026	37884.71
1559.583	37856.22
1561.139	38167.01
1562.696	37865.95
1564.252	37950.53
1565.809	38033.98
1567.365	37137.76
1568.92	38289.31
1570.476	38689.42
1572.031	37780.65
1573.586	37784.15
1575.141	38294.75
1576.696	37376.9
1578.25	38239.21
1579.805	36820.38
1581.359	37179.43
1582.912	37239.13
1584.466	36967.88
1586.019	36891.7
1587.572	37476.35
1589.125	36377.74
1590.678	36903.49
1592.23	36739.03
1593.782	36596.39
1595.334	36627.73
1596.886	36317.41
1598.438	35794.82
1599.989	36226.68
1601.54	35667.03
1603.091	35836.38
1604.642	36239.95
1606.192	35673.39
1607.742	35454.58
1609.292	36484.85
1610.842	35380.46
1612.391	35338.83
1613.941	35140.58
1615.49	35018.64
1617.038	35051.47
1618.587	34977.85
1620.135	34184.68
1621.684	34260.59
1623.231	34507.78
1624.779	34023.23
1626.327	33919.43
1627.874	34253.5
1629.421	33475.28
1630.968	33761.98
1632.514	32923.74
1634.06	32497.12
1635.606	32413.94
1637.152	31896.03
1638.698	31413.39
1640.243	31383.62
1641.788	31104.86
1643.333	30332.67
1644.878	29598.73
1646.422	28910.8
1647.967	27038.74
1649.511	26776.76
1651.054	25723.95
1652.598	24518.33
1654.141	22920.93
1655.684	21480.86
1657.227	19721.67
1658.77	18632.11
1660.312	17103.65
1661.854	15590.94
1663.396	14303.5
1664.937	13435.84
1666.479	12289.93
1668.02	11630.04
1669.561	10836
1671.102	10129.26
1672.642	9373.31
1674.182	8808.76
1675.722	8092.35
1677.262	7629.86
1678.801	7252.18
1680.341	6882.14
1681.88	6496.1
1683.418	6269.5
1684.957	5932.05
1686.495	5628.75
1688.033	5384.38
1689.571	5184.09
1691.109	4924.61
1692.646	4753.34
1694.183	4597.89
1695.72	4432.92
1697.257	4290.38
1698.793	4185.46
1700.329	4037.84
1701.865	3956.16
1703.401	3859.29
1704.936	3773.1
1706.471	3666.37
1708.006	3593.44
1709.541	3526.81
