# Supplementary material for: Exciton thermal radiation from macroscale membranes composed of chirality-sorted carbon nanotubes and its control
Source: Nat Commun. 2026 Jul 29;17:6967. doi: 10.1038/s41467-026-75711-4 (PMC13421534; doi:10.1038/s41467-026-75711-4)
Supplement: Supplementary file 4 — Source Data [file 41467_2026_75711_MOESM4_ESM.zip › Source data/Supplementary_Data_8_cooling_300K_ref.txt]

Data from AT069_NQ51B19821__48__17-07-21-355.txt Node

Date: Wed Sep 25 17:07:21 JST 2024
User: ymlab
Spectrometer: NQ51B1982
Trigger mode: 0
Integration Time (sec): 8.000000E-2
Scans to average: 100
Nonlinearity correction enabled: false
Boxcar width: 0
Storing dark spectrum: false
XAxis mode: Wavelengths
Number of Pixels in Spectrum: 512
>>>>>Begin Spectral Data<<<<<
899.399	11175.28
901.024	11338.76
902.648	11697.19
904.273	11881.15
905.897	12234.59
907.522	12420.61
909.146	12785.73
910.77	13000.76
912.394	13427.31
914.018	13728.33
915.642	14375.41
917.265	15071.12
918.889	16243.82
920.512	17305.27
922.136	18424.47
923.759	19130.7
925.382	20005.71
927.005	20467.79
928.628	21127.36
930.251	21484.46
931.873	22043.95
933.496	22216.97
935.118	22652.39
936.74	22863.76
938.363	23299.13
939.985	23501.18
941.607	24002.8
943.228	24064.18
944.85	24383.63
946.472	24472.41
948.093	24920.67
949.715	24936.52
951.336	25312.49
952.957	25399.16
954.578	25775.12
956.199	25775.68
957.82	26166.23
959.44	26250.69
961.061	26597.99
962.681	26669.38
964.302	27111.01
965.922	27211.67
967.542	27603.93
969.162	27640.6
970.782	28083.77
972.401	28169.09
974.021	28582.81
975.64	28665.12
977.26	29129.72
978.879	29187.45
980.498	29652.79
982.117	29769.07
983.736	30221.95
985.355	30395.05
986.973	30918.34
988.592	30957.12
990.21	31433.12
991.828	31611.12
993.446	32017.24
995.064	32129.24
996.682	32659
998.3	32794.81
999.917	33273.03
1001.535	33411.41
1003.152	33964.39
1004.769	33952.71
1006.387	34451.57
1008.003	34562.84
1009.62	34989.4
1011.237	35077.93
1012.854	35604.89
1014.47	35555.01
1016.086	36026.65
1017.703	36073.51
1019.319	36438.49
1020.935	36477.87
1022.55	36952.02
1024.166	37026.06
1025.782	37447.24
1027.397	37320.94
1029.012	37771.38
1030.627	37693.12
1032.243	38093.4
1033.857	37963.35
1035.472	38452.78
1037.087	38368.53
1038.701	38638.15
1040.316	38463.56
1041.93	38855.59
1043.544	38715.04
1045.158	39078.52
1046.772	38910.62
1048.386	39249.78
1049.999	39055.28
1051.613	39260.51
1053.226	39003.91
1054.839	39508.31
1056.452	39324.81
1058.065	39675.68
1059.678	39424.56
1061.29	39691.15
1062.903	39413.67
1064.515	39813.1
1066.127	39640.06
1067.74	39953.74
1069.351	39793.28
1070.963	40096.01
1072.575	39939.41
1074.186	40320.11
1075.798	40052.55
1077.409	40394.89
1079.02	40244.93
1080.631	40564.66
1082.242	40398.11
1083.853	40820.34
1085.463	40679.42
1087.074	41124.48
1088.684	40907.1
1090.294	41404.13
1091.904	41381.98
1093.514	41718.07
1095.124	41556.56
1096.733	42094.68
1098.343	42027.53
1099.952	42481.11
1101.561	42372.81
1103.17	42887.26
1104.779	42685.92
1106.388	43168.64
1107.996	43186.3
1109.605	43700.37
1111.213	43597.94
1112.821	44014.43
1114.429	43783.77
1116.037	44176.91
1117.645	44076.85
1119.252	44508.59
1120.86	44271.02
1122.467	44724.51
1124.074	44686.22
1125.681	45317.48
1127.288	45292.38
1128.895	45745.21
1130.501	45855.3
1132.108	46559.52
1133.714	46195.66
1135.32	46218.05
1136.926	46600.93
1138.532	47463.1
1140.138	47347.69
1141.743	47892.63
1143.349	47772
1144.954	48091.75
1146.559	47901.11
1148.164	48413.85
1149.768	48383.77
1151.373	48817.87
1152.978	48812.1
1154.582	49390.47
1156.186	49396.28
1157.79	49802.7
1159.394	49515.46
1160.998	50203.82
1162.601	49976.1
1164.205	50541.28
1165.808	50328.7
1167.411	50884.26
1169.014	50633.23
1170.617	51046.41
1172.219	50940.88
1173.822	51214.87
1175.424	51058.56
1177.026	51324.07
1178.628	51081.19
1180.23	51454.99
1181.832	51466.69
1183.433	51677.78
1185.035	51407.28
1186.636	51906.6
1188.237	51538.22
1189.838	51756.53
1191.439	51515.66
1193.04	51829.27
1194.64	51467.99
1196.24	51793.79
1197.84	51509.65
1199.44	51884.82
1201.04	51546.55
1202.64	51899.56
1204.239	51842.31
1205.839	52213.95
1207.438	51722.6
1209.037	52241.61
1210.636	51742.43
1212.235	52200.84
1213.833	51991.66
1215.432	52210.22
1217.03	52002.52
1218.628	52290.52
1220.226	51765.87
1221.823	52319.02
1223.421	51686.08
1225.018	51933.42
1226.616	51665.68
1228.213	51773.38
1229.81	51637.89
1231.407	51846.46
1233.003	51267.54
1234.6	51613.57
1236.196	50944.6
1237.792	51378.1
1239.388	50993.64
1240.984	51157.92
1242.579	50921.83
1244.175	50959.99
1245.77	50887.58
1247.365	51273.67
1248.96	50825.13
1250.555	51159.59
1252.149	50579.28
1253.744	51267.8
1255.338	50883.03
1256.932	51296.36
1258.526	51454.11
1260.12	51562.78
1261.714	51432.5
1263.307	51686.52
1264.9	51617.26
1266.494	51753.2
1268.086	51396.1
1269.679	52127.18
1271.272	51731.79
1272.864	52271.32
1274.456	51907.91
1276.049	52419.64
1277.64	51892.87
1279.232	52325.04
1280.824	52121.95
1282.415	52179
1284.006	52303.39
1285.597	52229.78
1287.188	52452.41
1288.779	52970.62
1290.37	52597.18
1291.96	52753.3
1293.55	52483.68
1295.14	52777.13
1296.73	52452.1
1298.32	53206.93
1299.909	52625.33
1301.499	53395.42
1303.088	52930.74
1304.677	53779.68
1306.265	53216.06
1307.854	53583.14
1309.442	53033.55
1311.031	53726.16
1312.619	53569.22
1314.207	53818.84
1315.794	53544.28
1317.382	53766.31
1318.969	53620.87
1320.557	53962.46
1322.144	54037.26
1323.73	54073.03
1325.317	53950.31
1326.904	53923.75
1328.49	54301.49
1330.076	54273.33
1331.662	54228.29
1333.248	54398.07
1334.833	54638.55
1336.419	54649.37
1338.004	54573.5
1339.589	54615.65
1341.174	54708.43
1342.758	54498.25
1344.343	54122.07
1345.927	54236.01
1347.511	53634.67
1349.095	53062.24
1350.679	52979.19
1352.263	52423.55
1353.846	51696.21
1355.429	49715.17
1357.012	49989.77
1358.595	50264.88
1360.178	48949.59
1361.76	46180.59
1363.343	47564.31
1364.925	46902.1
1366.507	49104.25
1368.088	47555.22
1369.67	48274.08
1371.251	47214.86
1372.832	48264.79
1374.413	48708.24
1375.994	47579.28
1377.575	45995.98
1379.155	44633.51
1380.735	40573.98
1382.316	39216.65
1383.895	38775.38
1385.475	41430.8
1387.055	43230.01
1388.634	42032.35
1390.213	44566.64
1391.792	43906.81
1393.371	42654.82
1394.949	42569.16
1396.527	41594.57
1398.106	45323.07
1399.684	45050.16
1401.261	42633.78
1402.839	46904.28
1404.416	45371.67
1405.993	45993.01
1407.57	45751.16
1409.147	46797.54
1410.724	47048.99
1412.3	48808.76
1413.876	47514.39
1415.452	47806.05
1417.028	49247.68
1418.604	48691.23
1420.179	48786.01
1421.755	49547.73
1423.33	49319.22
1424.905	49254.45
1426.479	50101.66
1428.054	49711.83
1429.628	49873.6
1431.202	50207.22
1432.776	49436.35
1434.35	50524.9
1435.923	49738.11
1437.496	50279.66
1439.069	49637.42
1440.642	50664.94
1442.215	49996.97
1443.788	50595.43
1445.36	49835.41
1446.932	50256.01
1448.504	51243.77
1450.076	50353.17
1451.647	50259.02
1453.218	50902.11
1454.789	50980.97
1456.36	51159.9
1457.931	50489.68
1459.502	51478.42
1461.072	50172.78
1462.642	50752.7
1464.212	50066.71
1465.781	50437.31
1467.351	50122.38
1468.92	49962.55
1470.489	50137.38
1472.058	50056.31
1473.627	50122.38
1475.195	50824.35
1476.764	50378.16
1478.332	50850.64
1479.9	49930.34
1481.467	50898.1
1483.035	49984.36
1484.602	50452.99
1486.169	50120.53
1487.736	49812.22
1489.302	49749.7
1490.869	49117.16
1492.435	49450.86
1494.001	49958.36
1495.567	48926.26
1497.132	49532.56
1498.698	48682.15
1500.263	49181.62
1501.828	48325.85
1503.393	48385.69
1504.957	48354.4
1506.521	48118.55
1508.086	48052.14
1509.65	48263.18
1511.213	47652.34
1512.777	48378.35
1514.34	47361.17
1515.903	48413.07
1517.466	48106.16
1519.029	47805.45
1520.591	47774.26
1522.153	47469.67
1523.715	47590.41
1525.277	48255.6
1526.839	47226.61
1528.4	47763.95
1529.961	47130.56
1531.522	47361.12
1533.083	47517.53
1534.643	47143.64
1536.204	47280.13
1537.764	47476.45
1539.324	46897.96
1540.883	47897.81
1542.443	47012.37
1544.002	47345.13
1545.561	46971.9
1547.12	46777.15
1548.679	46852.47
1550.237	46493.79
1551.795	46464.9
1553.353	47337.36
1554.911	45928.42
1556.468	46478.27
1558.026	46172.1
1559.583	45866.44
1561.139	45900.31
1562.696	45950.99
1564.252	45424.44
1565.809	46498.28
1567.365	45256.25
1568.92	45461.55
1570.476	45449.13
1572.031	44873.34
1573.586	44901.09
1575.141	45289.46
1576.696	44249.53
1578.25	45201.24
1579.805	44302.81
1581.359	44511.19
1582.912	44586.81
1584.466	44243.19
1586.019	43519.05
1587.572	43893.11
1589.125	43084.1
1590.678	43894.47
1592.23	43572.98
1593.782	43036.67
1595.334	43472.93
1596.886	43600.62
1598.438	42532.2
1599.989	43419.96
1601.54	42709.04
1603.091	42918.41
1604.642	43145.52
1606.192	42814.3
1607.742	42162.67
1609.292	42658.68
1610.842	41593.92
1612.391	41967.47
1613.941	42212.44
1615.49	41429.91
1617.038	41337.85
1618.587	42022.15
1620.135	40921.64
1621.684	41101.42
1623.231	40919.07
1624.779	40305.84
1626.327	40171.42
1627.874	40220.56
1629.421	39501.92
1630.968	40140.65
1632.514	39606.47
1634.06	38599.69
1635.606	38426.32
1637.152	38757.84
1638.698	37551.52
1640.243	37792.09
1641.788	36947.35
1643.333	36037.75
1644.878	35233.65
1646.422	34604.73
1647.967	32954.69
1649.511	32089.83
1651.054	30635.97
1652.598	28831.69
1654.141	27144.7
1655.684	25651.21
1657.227	23289.86
1658.77	21850.19
1660.312	20073.5
1661.854	18333.41
1663.396	16818.14
1664.937	15684.41
1666.479	14208.93
1668.02	13257.47
1669.561	12374.84
1671.102	11456.15
1672.642	10662.9
1674.182	10149.48
1675.722	9401.39
1677.262	8890.6
1678.801	8404.22
1680.341	7894.64
1681.88	7414.04
1683.418	7154.41
1684.957	6735.34
1686.495	6430.42
1688.033	6146.85
1689.571	5897.78
1691.109	5584.74
1692.646	5395.17
1694.183	5200.14
1695.72	5008.06
1697.257	4832.45
1698.793	4721.34
1700.329	4532.02
1701.865	4421.79
1703.401	4309.99
1704.936	4202.85
1706.471	4078.41
1708.006	4027.17
1709.541	3935.59
