# Supplementary material for: Exciton thermal radiation from macroscale membranes composed of chirality-sorted carbon nanotubes and its control
Source: Nat Commun. 2026 Jul 29;17:6967. doi: 10.1038/s41467-026-75711-4 (PMC13421534; doi:10.1038/s41467-026-75711-4)
Supplement: Supplementary file 4 — Source Data [file 41467_2026_75711_MOESM4_ESM.zip › Source data/Supplementary_Data_6_TR.txt]

Data from NQ51B19821__2__16-53-25-806.txt Node

Date: Wed Oct 30 16:53:25 JST 2024
User: ymlab
Spectrometer: NQ51B1982
Trigger mode: 0
Integration Time (sec): 1.000000E0
Scans to average: 10
Nonlinearity correction enabled: false
Boxcar width: 0
Storing dark spectrum: false
XAxis mode: Wavelengths
Number of Pixels in Spectrum: 512
>>>>>Begin Spectral Data<<<<<
899.399	2253
901.024	2209
902.648	2259.5
904.273	2253.9
905.897	2246.8
907.522	2263
909.146	2258.5
910.77	2241.1
912.394	2250
914.018	2265.3
915.642	2261.2
917.265	2269.9
918.889	2284.5
920.512	2285.7
922.136	2307.3
923.759	2294.1
925.382	2304
927.005	2315
928.628	2308.9
930.251	2320.4
931.873	2342.8
933.496	2310.6
935.118	2355.9
936.74	2331.1
938.363	2351
939.985	2342.8
941.607	2355.3
943.228	2358.6
944.85	2360.4
946.472	2337.9
948.093	2370.6
949.715	2352.9
951.336	2388.8
952.957	2357.2
954.578	2399.9
956.199	2359.1
957.82	2396.5
959.44	2373.5
961.061	2397.1
962.681	2383.7
964.302	2415.2
965.922	2407.9
967.542	2428.5
969.162	2432.8
970.782	2433.5
972.401	2422.6
974.021	2441.7
975.64	2438.3
977.26	2447.4
978.879	2445.6
980.498	2467.8
982.117	2456.7
983.736	2482.8
985.355	2476.7
986.973	2499.8
988.592	2488.6
990.21	2514.7
991.828	2504.5
993.446	2541.8
995.064	2538.2
996.682	2545.5
998.3	2560.7
999.917	2591.5
1001.535	2576.9
1003.152	2622.9
1004.769	2589.3
1006.387	2633.9
1008.003	2641.9
1009.62	2661.9
1011.237	2665.9
1012.854	2699.1
1014.47	2700.1
1016.086	2735
1017.703	2721.8
1019.319	2758.7
1020.935	2779.8
1022.55	2801.1
1024.166	2812.1
1025.782	2829.1
1027.397	2855.9
1029.012	2887.7
1030.627	2882.2
1032.243	2933.2
1033.857	2932.4
1035.472	2962.9
1037.087	2971.8
1038.701	3004
1040.316	3034.4
1041.93	3065.3
1043.544	3077.5
1045.158	3103.1
1046.772	3121.5
1048.386	3173
1049.999	3184.5
1051.613	3218.3
1053.226	3234.5
1054.839	3291.1
1056.452	3265
1058.065	3343.8
1059.678	3327
1061.29	3401.1
1062.903	3407.3
1064.515	3476.6
1066.127	3461.3
1067.74	3517.6
1069.351	3518.8
1070.963	3577.4
1072.575	3595.7
1074.186	3643.1
1075.798	3672.2
1077.409	3728.1
1079.02	3722.4
1080.631	3770.8
1082.242	3790.5
1083.853	3839.2
1085.463	3855.8
1087.074	3904.4
1088.684	3922.3
1090.294	3984.9
1091.904	3993.3
1093.514	4042.1
1095.124	4054.1
1096.733	4104.9
1098.343	4113.7
1099.952	4177
1101.561	4165
1103.17	4257.1
1104.779	4250.4
1106.388	4318.2
1107.996	4308.6
1109.605	4352.9
1111.213	4363.9
1112.821	4401
1114.429	4418.6
1116.037	4455.1
1117.645	4488.6
1119.252	4548.8
1120.86	4532.3
1122.467	4578.2
1124.074	4574.4
1125.681	4635.9
1127.288	4643.3
1128.895	4697.2
1130.501	4680.4
1132.108	4735.1
1133.714	4733.7
1135.32	4790.9
1136.926	4770.6
1138.532	4821.8
1140.138	4807.2
1141.743	4854.7
1143.349	4839.6
1144.954	4892.2
1146.559	4910.9
1148.164	4931.7
1149.768	4947.3
1151.373	4997.9
1152.978	4963.4
1154.582	5005.3
1156.186	4985.8
1157.79	5032.9
1159.394	5022.7
1160.998	5072
1162.601	5074.7
1164.205	5117.3
1165.808	5115.8
1167.411	5134.4
1169.014	5152.8
1170.617	5177.7
1172.219	5143.8
1173.822	5186.8
1175.424	5198
1177.026	5245.7
1178.628	5218.4
1180.23	5281.4
1181.832	5275.5
1183.433	5319.3
1185.035	5311.8
1186.636	5348.7
1188.237	5333.8
1189.838	5347.2
1191.439	5377.6
1193.04	5418.7
1194.64	5429.8
1196.24	5463.6
1197.84	5468.1
1199.44	5533.1
1201.04	5508.7
1202.64	5561
1204.239	5528.3
1205.839	5588.3
1207.438	5555.6
1209.037	5624.9
1210.636	5610.9
1212.235	5676.4
1213.833	5631.5
1215.432	5726.9
1217.03	5669.8
1218.628	5727.4
1220.226	5668.5
1221.823	5726.3
1223.421	5664.4
1225.018	5712.2
1226.616	5678.1
1228.213	5701.5
1229.81	5689.6
1231.407	5724.7
1233.003	5676.6
1234.6	5690.4
1236.196	5627.6
1237.792	5616.3
1239.388	5541.5
1240.984	5558.4
1242.579	5482.5
1244.175	5537.4
1245.77	5454.5
1247.365	5513.6
1248.96	5474
1250.555	5520.9
1252.149	5483.9
1253.744	5512.7
1255.338	5462.1
1256.932	5488.8
1258.526	5464.2
1260.12	5482.1
1261.714	5430.6
1263.307	5486.9
1264.9	5433.8
1266.494	5451
1268.086	5421.9
1269.679	5442.5
1271.272	5398.3
1272.864	5404.9
1274.456	5355.2
1276.049	5334.8
1277.64	5302.5
1279.232	5305.9
1280.824	5238.9
1282.415	5279.2
1284.006	5233.8
1285.597	5255
1287.188	5189
1288.779	5220.9
1290.37	5175.4
1291.96	5187.2
1293.55	5129.9
1295.14	5119.5
1296.73	5055.4
1298.32	5072.8
1299.909	5028.5
1301.499	4997.8
1303.088	4997.9
1304.677	4989.1
1306.265	4954.3
1307.854	4972
1309.442	4915.5
1311.031	4928.6
1312.619	4894.2
1314.207	4875.8
1315.794	4817.5
1317.382	4825.3
1318.969	4753.5
1320.557	4790
1322.144	4722.8
1323.73	4747.6
1325.317	4697.1
1326.904	4716.6
1328.49	4648.4
1330.076	4683
1331.662	4619.1
1333.248	4614
1334.833	4593.1
1336.419	4576.6
1338.004	4513.4
1339.589	4501.6
1341.174	4471
1342.758	4482.7
1344.343	4419.1
1345.927	4454.3
1347.511	4398.7
1349.095	4394.3
1350.679	4355.1
1352.263	4369.1
1353.846	4309.9
1355.429	4310.5
1357.012	4241.3
1358.595	4247.2
1360.178	4177.1
1361.76	4155.1
1363.343	4132.6
1364.925	4112.6
1366.507	4069.8
1368.088	3997.9
1369.67	3913.7
1371.251	3770.2
1372.832	3606.7
1374.413	3414.6
1375.994	3230.6
1377.575	3100.4
1379.155	2955.2
1380.735	2882.8
1382.316	2841.7
1383.895	2862.5
1385.475	2871.1
1387.055	2914.1
1388.634	2933
1390.213	3011.4
1391.792	3037.7
1393.371	3134.6
1394.949	3170.2
1396.527	3255.2
1398.106	3298.9
1399.684	3364.6
1401.261	3408.3
1402.839	3473
1404.416	3509.2
1405.993	3553.3
1407.57	3621.9
1409.147	3657.9
1410.724	3690
1412.3	3761.7
1413.876	3766.4
1415.452	3819.3
1417.028	3850.2
1418.604	3888.9
1420.179	3887.8
1421.755	3922.5
1423.33	3912.6
1424.905	3933.9
1426.479	3926.2
1428.054	3955
1429.628	3923.5
1431.202	3954.8
1432.776	3951.3
1434.35	3976.1
1435.923	3974
1437.496	3999.2
1439.069	3983.9
1440.642	4014.6
1442.215	3991.3
1443.788	4000
1445.36	4003.3
1446.932	4018
1448.504	3989.3
1450.076	3972.7
1451.647	3955.8
1453.218	3994.3
1454.789	3950.9
1456.36	3978.8
1457.931	3942.7
1459.502	3986
1461.072	3948.7
1462.642	3988.6
1464.212	3958.6
1465.781	3987.6
1467.351	3967.2
1468.92	3966.5
1470.489	3955.2
1472.058	3971.9
1473.627	3936.3
1475.195	3950.1
1476.764	3931.5
1478.332	3956.2
1479.9	3912.4
1481.467	3949.3
1483.035	3911.8
1484.602	3939.4
1486.169	3921.1
1487.736	3948.8
1489.302	3883.8
1490.869	3909.5
1492.435	3885.3
1494.001	3912.4
1495.567	3874.8
1497.132	3890.9
1498.698	3866.2
1500.263	3870.6
1501.828	3830.9
1503.393	3858.5
1504.957	3831.8
1506.521	3839.4
1508.086	3825.1
1509.65	3840.4
1511.213	3829.1
1512.777	3856
1514.34	3834.7
1515.903	3846
1517.466	3843
1519.029	3868.4
1520.591	3829.7
1522.153	3892.4
1523.715	3835.7
1525.277	3852.5
1526.839	3828.6
1528.4	3846.5
1529.961	3815.4
1531.522	3839.7
1533.083	3815.9
1534.643	3840.9
1536.204	3808.1
1537.764	3862.2
1539.324	3832.1
1540.883	3833.9
1542.443	3839.1
1544.002	3841
1545.561	3847.8
1547.12	3885.6
1548.679	3817.6
1550.237	3845.7
1551.795	3817.4
1553.353	3855.9
1554.911	3819.4
1556.468	3847.4
1558.026	3805.7
1559.583	3807.2
1561.139	3822.5
1562.696	3823.6
1564.252	3810.1
1565.809	3820.9
1567.365	3806.7
1568.92	3833.8
1570.476	3811.7
1572.031	3856.9
1573.586	3815.7
1575.141	3843.2
1576.696	3845.2
1578.25	3862.7
1579.805	3813.8
1581.359	3838
1582.912	3826.4
1584.466	3836.2
1586.019	3797.2
1587.572	3834.4
1589.125	3794.6
1590.678	3821.1
1592.23	3805.3
1593.782	3815.1
1595.334	3807.6
1596.886	3835.2
1598.438	3822.8
1599.989	3832.4
1601.54	3833.3
1603.091	3830.7
1604.642	3818.8
1606.192	3842.8
1607.742	3854.5
1609.292	3821.4
1610.842	3827.7
1612.391	3815.2
1613.941	3804.3
1615.49	3820.2
1617.038	3803.8
1618.587	3805
1620.135	3796.2
1621.684	3796.4
1623.231	3764.9
1624.779	3802.9
1626.327	3789.7
1627.874	3801.3
1629.421	3774.6
1630.968	3797.2
1632.514	3770.2
1634.06	3786.5
1635.606	3754.7
1637.152	3760.9
1638.698	3725.5
1640.243	3713.2
1641.788	3689.8
1643.333	3663.8
1644.878	3627.5
1646.422	3575.6
1647.967	3527.7
1649.511	3464.2
1651.054	3408.3
1652.598	3356.8
1654.141	3252.6
1655.684	3192.1
1657.227	3088.8
1658.77	3045.4
1660.312	2941.1
1661.854	2889
1663.396	2820.8
1664.937	2792.8
1666.479	2726.5
1668.02	2683.1
1669.561	2642.6
1671.102	2589.2
1672.642	2570.9
1674.182	2536.7
1675.722	2505.8
1677.262	2469.3
1678.801	2458.5
1680.341	2434.4
1681.88	2416.4
1683.418	2392.6
1684.957	2383.6
1686.495	2366.1
1688.033	2371.5
1689.571	2337.7
1691.109	2330.3
1692.646	2310.3
1694.183	2301.6
1695.72	2306.3
1697.257	2280.5
1698.793	2289.8
1700.329	2261.2
1701.865	2271.1
1703.401	2263.2
1704.936	2245.1
1706.471	2258
1708.006	2225
1709.541	2252.3
