# Supplementary material for: Exciton thermal radiation from macroscale membranes composed of chirality-sorted carbon nanotubes and its control
Source: Nat Commun. 2026 Jul 29;17:6967. doi: 10.1038/s41467-026-75711-4 (PMC13421534; doi:10.1038/s41467-026-75711-4)
Supplement: Supplementary file 4 — Source Data [file 41467_2026_75711_MOESM4_ESM.zip › Source data/Supplementary_Data_9_heating_300K_bg.txt]

Data from AT069_NQ51B19821__3__13-30-44-290.txt Node

Date: Mon Sep 30 13:30:44 JST 2024
User: ymlab
Spectrometer: NQ51B1982
Trigger mode: 0
Integration Time (sec): 8.000000E-2
Scans to average: 100
Nonlinearity correction enabled: false
Boxcar width: 0
Storing dark spectrum: false
XAxis mode: Wavelengths
Number of Pixels in Spectrum: 512
>>>>>Begin Spectral Data<<<<<
899.399	2171.21
901.024	2140.27
902.648	2180.6
904.273	2152.85
905.897	2176.13
907.522	2163.87
909.146	2179.35
910.77	2149.38
912.394	2174.88
914.018	2157.21
915.642	2177.84
917.265	2152.37
918.889	2172.66
920.512	2159.12
922.136	2180.05
923.759	2151.85
925.382	2179.05
927.005	2155.15
928.628	2174.5
930.251	2161.56
931.873	2181.14
933.496	2156.97
935.118	2184.75
936.74	2157.25
938.363	2183.71
939.985	2161.45
941.607	2178.9
943.228	2167.51
944.85	2183.26
946.472	2152.12
948.093	2179.24
949.715	2152.01
951.336	2188.82
952.957	2159.81
954.578	2179.81
956.199	2148.89
957.82	2180.84
959.44	2153.46
961.061	2174.23
962.681	2159.04
964.302	2181.05
965.922	2157.62
967.542	2183.89
969.162	2182.8
970.782	2179.86
972.401	2159.64
974.021	2177.43
975.64	2158.08
977.26	2176.41
978.879	2148.93
980.498	2176.11
982.117	2153.6
983.736	2177.63
985.355	2162.81
986.973	2177.06
988.592	2154.88
990.21	2168.02
991.828	2155.06
993.446	2175.32
995.064	2154.47
996.682	2171.1
998.3	2154.48
999.917	2172.08
1001.535	2147.31
1003.152	2179.81
1004.769	2146.73
1006.387	2175.66
1008.003	2149.2
1009.62	2175.31
1011.237	2161.51
1012.854	2173.34
1014.47	2157.29
1016.086	2177.55
1017.703	2143.44
1019.319	2177.31
1020.935	2158.13
1022.55	2178.56
1024.166	2154.56
1025.782	2166.95
1027.397	2149.93
1029.012	2175.41
1030.627	2158.11
1032.243	2173.31
1033.857	2153.67
1035.472	2168.81
1037.087	2151.86
1038.701	2170.84
1040.316	2158.77
1041.93	2173.24
1043.544	2152.83
1045.158	2166.94
1046.772	2150.17
1048.386	2175.94
1049.999	2155.34
1051.613	2167.6
1053.226	2150.44
1054.839	2180.63
1056.452	2140.34
1058.065	2176.82
1059.678	2145.87
1061.29	2172.52
1062.903	2142.77
1064.515	2178.44
1066.127	2145.8
1067.74	2167.32
1069.351	2148.76
1070.963	2171.94
1072.575	2150.69
1074.186	2166.89
1075.798	2154.84
1077.409	2173.51
1079.02	2146.8
1080.631	2167.16
1082.242	2139.95
1083.853	2167.85
1085.463	2146.34
1087.074	2167.76
1088.684	2147.45
1090.294	2168.81
1091.904	2140.92
1093.514	2167.23
1095.124	2150.63
1096.733	2170.37
1098.343	2140.39
1099.952	2168.37
1101.561	2144.75
1103.17	2171.55
1104.779	2147.76
1106.388	2175.01
1107.996	2142.37
1109.605	2168.46
1111.213	2143.71
1112.821	2167.48
1114.429	2147.74
1116.037	2164.23
1117.645	2146.43
1119.252	2167.57
1120.86	2140.88
1122.467	2166.78
1124.074	2143.69
1125.681	2179.73
1127.288	2157.45
1128.895	2179.55
1130.501	2150.08
1132.108	2168.05
1133.714	2144.39
1135.32	2173.87
1136.926	2146.67
1138.532	2168.8
1140.138	2143.62
1141.743	2163.45
1143.349	2143.06
1144.954	2181.3
1146.559	2156.94
1148.164	2163.62
1149.768	2142.25
1151.373	2182.6
1152.978	2142.01
1154.582	2165.21
1156.186	2138.35
1157.79	2167.01
1159.394	2152.16
1160.998	2169.42
1162.601	2149.57
1164.205	2170.9
1165.808	2149.48
1167.411	2154.47
1169.014	2154.85
1170.617	2175.58
1172.219	2139.01
1173.822	2169.28
1175.424	2148.43
1177.026	2184.18
1178.628	2147.76
1180.23	2161.07
1181.832	2147.26
1183.433	2176.52
1185.035	2144.74
1186.636	2172.96
1188.237	2144.4
1189.838	2164.97
1191.439	2159.39
1193.04	2163.11
1194.64	2158.12
1196.24	2154.09
1197.84	2144.64
1199.44	2170.58
1201.04	2147
1202.64	2176.25
1204.239	2144.98
1205.839	2168.73
1207.438	2148.37
1209.037	2167.86
1210.636	2154.99
1212.235	2167.28
1213.833	2136.82
1215.432	2171.96
1217.03	2140.04
1218.628	2168.44
1220.226	2137.91
1221.823	2170.27
1223.421	2142.26
1225.018	2160.44
1226.616	2144.35
1228.213	2160.52
1229.81	2142.39
1231.407	2174.26
1233.003	2142.5
1234.6	2172.91
1236.196	2149.2
1237.792	2162.84
1239.388	2138.07
1240.984	2166.26
1242.579	2134.41
1244.175	2171.36
1245.77	2141.89
1247.365	2165.26
1248.96	2140.95
1250.555	2166.78
1252.149	2144.18
1253.744	2165.65
1255.338	2136.82
1256.932	2160.78
1258.526	2141.48
1260.12	2162.17
1261.714	2144.55
1263.307	2170.04
1264.9	2141.59
1266.494	2161.19
1268.086	2142.97
1269.679	2158.51
1271.272	2138.49
1272.864	2161.97
1274.456	2141.84
1276.049	2160.77
1277.64	2141.51
1279.232	2167.51
1280.824	2133.58
1282.415	2161.53
1284.006	2153.53
1285.597	2161.42
1287.188	2135.67
1288.779	2160.71
1290.37	2137.17
1291.96	2162.32
1293.55	2138.29
1295.14	2162.66
1296.73	2129.84
1298.32	2163.85
1299.909	2150.03
1301.499	2152.42
1303.088	2143.1
1304.677	2164.44
1306.265	2132.53
1307.854	2161.09
1309.442	2137.23
1311.031	2161.51
1312.619	2139.69
1314.207	2154.55
1315.794	2137.41
1317.382	2157.87
1318.969	2141.16
1320.557	2161.24
1322.144	2134.9
1323.73	2157.11
1325.317	2138.05
1326.904	2158.53
1328.49	2129.62
1330.076	2163.92
1331.662	2135.52
1333.248	2157.85
1334.833	2156.46
1336.419	2165.25
1338.004	2133.76
1339.589	2156.75
1341.174	2140.41
1342.758	2164.7
1344.343	2125.83
1345.927	2167.73
1347.511	2130.86
1349.095	2152.47
1350.679	2131.3
1352.263	2154.03
1353.846	2135.54
1355.429	2165.93
1357.012	2131.62
1358.595	2153.9
1360.178	2127.37
1361.76	2155.65
1363.343	2138.34
1364.925	2155.48
1366.507	2138.98
1368.088	2155.93
1369.67	2129.87
1371.251	2154.54
1372.832	2128.44
1374.413	2152.08
1375.994	2141.63
1377.575	2155.4
1379.155	2137.99
1380.735	2146.68
1382.316	2128.72
1383.895	2160.3
1385.475	2137.59
1387.055	2162.1
1388.634	2135.2
1390.213	2155.19
1391.792	2135.46
1393.371	2161.3
1394.949	2148.43
1396.527	2158.46
1398.106	2140.57
1399.684	2158.69
1401.261	2139.06
1402.839	2153.52
1404.416	2137.37
1405.993	2156.12
1407.57	2139.98
1409.147	2153.5
1410.724	2132.77
1412.3	2154.89
1413.876	2131.65
1415.452	2147.91
1417.028	2149.44
1418.604	2165.89
1420.179	2139.92
1421.755	2155.21
1423.33	2136.74
1424.905	2155.66
1426.479	2140.88
1428.054	2152.57
1429.628	2132.2
1431.202	2152.03
1432.776	2134.63
1434.35	2157.83
1435.923	2136.71
1437.496	2159.41
1439.069	2129.7
1440.642	2160.82
1442.215	2131.94
1443.788	2151.17
1445.36	2142.72
1446.932	2160.19
1448.504	2130.99
1450.076	2142.71
1451.647	2140.09
1453.218	2162
1454.789	2140.8
1456.36	2155.08
1457.931	2136.73
1459.502	2147.78
1461.072	2137.96
1462.642	2160.64
1464.212	2132.78
1465.781	2157.82
1467.351	2150.32
1468.92	2149.91
1470.489	2138.21
1472.058	2159.98
1473.627	2129.46
1475.195	2139.86
1476.764	2129.68
1478.332	2152.63
1479.9	2133.24
1481.467	2153.49
1483.035	2136.68
1484.602	2161.2
1486.169	2146.81
1487.736	2161.43
1489.302	2121.43
1490.869	2138.9
1492.435	2127.82
1494.001	2147.71
1495.567	2128.67
1497.132	2148.89
1498.698	2136.22
1500.263	2157.08
1501.828	2133.77
1503.393	2152.46
1504.957	2135.8
1506.521	2147.24
1508.086	2121.96
1509.65	2153.91
1511.213	2131.78
1512.777	2157.14
1514.34	2122.84
1515.903	2138.34
1517.466	2126.19
1519.029	2151.31
1520.591	2133.02
1522.153	2152.37
1523.715	2123.97
1525.277	2142.11
1526.839	2126.64
1528.4	2139.61
1529.961	2131.88
1531.522	2151.3
1533.083	2132.93
1534.643	2148.52
1536.204	2133.32
1537.764	2161.39
1539.324	2128.34
1540.883	2144.22
1542.443	2137.74
1544.002	2146.62
1545.561	2130.98
1547.12	2164.67
1548.679	2122.76
1550.237	2143.22
1551.795	2126.96
1553.353	2152.72
1554.911	2136.49
1556.468	2153.27
1558.026	2129.31
1559.583	2141.34
1561.139	2136.92
1562.696	2151.43
1564.252	2126.04
1565.809	2143.91
1567.365	2132.99
1568.92	2144.27
1570.476	2134.53
1572.031	2157.13
1573.586	2127.07
1575.141	2146.52
1576.696	2155.93
1578.25	2152.54
1579.805	2133.65
1581.359	2145.04
1582.912	2139.83
1584.466	2154.55
1586.019	2123.78
1587.572	2164.41
1589.125	2125.53
1590.678	2149.01
1592.23	2132.7
1593.782	2143.06
1595.334	2129.46
1596.886	2146.06
1598.438	2139.86
1599.989	2140.78
1601.54	2135.72
1603.091	2138.43
1604.642	2128.58
1606.192	2148.49
1607.742	2154.94
1609.292	2145.28
1610.842	2142.59
1612.391	2150.35
1613.941	2129.05
1615.49	2150.16
1617.038	2140.96
1618.587	2147.42
1620.135	2129.31
1621.684	2143.74
1623.231	2114.9
1624.779	2144.66
1626.327	2133.33
1627.874	2146.02
1629.421	2121.52
1630.968	2149.63
1632.514	2134.78
1634.06	2135.33
1635.606	2133.27
1637.152	2140.92
1638.698	2123.06
1640.243	2138.27
1641.788	2125.74
1643.333	2139.71
1644.878	2133.43
1646.422	2146.63
1647.967	2124.36
1649.511	2134.88
1651.054	2132.04
1652.598	2145.09
1654.141	2126.4
1655.684	2136.02
1657.227	2117.29
1658.77	2146.07
1660.312	2110.8
1661.854	2132.33
1663.396	2116.41
1664.937	2146.25
1666.479	2131.72
1668.02	2141.65
1669.561	2123.03
1671.102	2127.91
1672.642	2133.7
1674.182	2142.09
1675.722	2137.01
1677.262	2134.17
1678.801	2123.2
1680.341	2144.22
1681.88	2135.15
1683.418	2133.97
1684.957	2126.63
1686.495	2149.24
1688.033	2132.7
1689.571	2144.31
1691.109	2132.48
1692.646	2134
1694.183	2127
1695.72	2129.31
1697.257	2119.63
1698.793	2127.46
1700.329	2122.58
1701.865	2133.28
1703.401	2116.17
1704.936	2127.14
1706.471	2125.61
1708.006	2125.13
1709.541	2124.62
