# Supplementary material for: Exciton thermal radiation from macroscale membranes composed of chirality-sorted carbon nanotubes and its control
Source: Nat Commun. 2026 Jul 29;17:6967. doi: 10.1038/s41467-026-75711-4 (PMC13421534; doi:10.1038/s41467-026-75711-4)
Supplement: Supplementary file 4 — Source Data [file 41467_2026_75711_MOESM4_ESM.zip › Source data/Supplementary_Data_16_heating_650K.txt]

Data from MK75SS02_1_NIR_650K_sig_NQ51B19821__0__17.txt Node

Date: Mon Nov 17 10:39:17 JST 2025
User: ymlab
Spectrometer: NQ51B1982
Trigger mode: 0
Integration Time (sec): 1.000000E-1
Scans to average: 1
Nonlinearity correction enabled: false
Boxcar width: 0
Storing dark spectrum: false
XAxis mode: Wavelengths
Number of Pixels in Spectrum: 512
>>>>>Begin Spectral Data<<<<<
899.399	2878
901.024	2864
902.648	2938
904.273	2921
905.897	2977
907.522	2987
909.146	3023
910.77	3013
912.394	3078
914.018	3082
915.642	3158
917.265	3159
918.889	3274
920.512	3326
922.136	3454
923.759	3520
925.382	3630
927.005	3672
928.628	3765
930.251	3804
931.873	3867
933.496	3905
935.118	3968
936.74	3946
938.363	4076
939.985	4066
941.607	4136
943.228	4150
944.85	4210
946.472	4209
948.093	4337
949.715	4319
951.336	4365
952.957	4358
954.578	4440
956.199	4428
957.82	4491
959.44	4474
961.061	4552
962.681	4565
964.302	4620
965.922	4574
967.542	4642
969.162	4654
970.782	4662
972.401	4644
974.021	4745
975.64	4722
977.26	4793
978.879	4758
980.498	4807
982.117	4785
983.736	4855
985.355	4852
986.973	4891
988.592	4851
990.21	4937
991.828	4946
993.446	4940
995.064	4898
996.682	4905
998.3	4926
999.917	4969
1001.535	4948
1003.152	4960
1004.769	4912
1006.387	4948
1008.003	4876
1009.62	4903
1011.237	4872
1012.854	4868
1014.47	4846
1016.086	4856
1017.703	4721
1019.319	4731
1020.935	4690
1022.55	4688
1024.166	4613
1025.782	4622
1027.397	4514
1029.012	4572
1030.627	4522
1032.243	4437
1033.857	4354
1035.472	4309
1037.087	4274
1038.701	4288
1040.316	4192
1041.93	4129
1043.544	4014
1045.158	3976
1046.772	3903
1048.386	3879
1049.999	3803
1051.613	3781
1053.226	3720
1054.839	3686
1056.452	3638
1058.065	3618
1059.678	3509
1061.29	3534
1062.903	3482
1064.515	3474
1066.127	3420
1067.74	3408
1069.351	3350
1070.963	3402
1072.575	3337
1074.186	3332
1075.798	3308
1077.409	3325
1079.02	3282
1080.631	3281
1082.242	3294
1083.853	3326
1085.463	3288
1087.074	3363
1088.684	3330
1090.294	3382
1091.904	3348
1093.514	3398
1095.124	3398
1096.733	3451
1098.343	3450
1099.952	3558
1101.561	3509
1103.17	3575
1104.779	3630
1106.388	3700
1107.996	3731
1109.605	3758
1111.213	3762
1112.821	3859
1114.429	3881
1116.037	3975
1117.645	4048
1119.252	4132
1120.86	4133
1122.467	4246
1124.074	4237
1125.681	4329
1127.288	4404
1128.895	4497
1130.501	4537
1132.108	4683
1133.714	4784
1135.32	4829
1136.926	4788
1138.532	4964
1140.138	4946
1141.743	4969
1143.349	4958
1144.954	5111
1146.559	5147
1148.164	5290
1149.768	5306
1151.373	5457
1152.978	5418
1154.582	5511
1156.186	5438
1157.79	5604
1159.394	5775
1160.998	5856
1162.601	5876
1164.205	5981
1165.808	5858
1167.411	5859
1169.014	5952
1170.617	6047
1172.219	6090
1173.822	6146
1175.424	6163
1177.026	6244
1178.628	6206
1180.23	6340
1181.832	6200
1183.433	6240
1185.035	6257
1186.636	6288
1188.237	6271
1189.838	6274
1191.439	6246
1193.04	6419
1194.64	6264
1196.24	6276
1197.84	6319
1199.44	6467
1201.04	6405
1202.64	6436
1204.239	6591
1205.839	6569
1207.438	6480
1209.037	6582
1210.636	6555
1212.235	6708
1213.833	6666
1215.432	6834
1217.03	6690
1218.628	6853
1220.226	6774
1221.823	6946
1223.421	6880
1225.018	6694
1226.616	6592
1228.213	6790
1229.81	6846
1231.407	6988
1233.003	7011
1234.6	7024
1236.196	7009
1237.792	7197
1239.388	7274
1240.984	7296
1242.579	7337
1244.175	7296
1245.77	7116
1247.365	7270
1248.96	7051
1250.555	7030
1252.149	7017
1253.744	7213
1255.338	7311
1256.932	7420
1258.526	7403
1260.12	7369
1261.714	7472
1263.307	7629
1264.9	7577
1266.494	7589
1268.086	7584
1269.679	7431
1271.272	7250
1272.864	7484
1274.456	7488
1276.049	7631
1277.64	7639
1279.232	7862
1280.824	7729
1282.415	7891
1284.006	7807
1285.597	7709
1287.188	7659
1288.779	7651
1290.37	7785
1291.96	8023
1293.55	7980
1295.14	8010
1296.73	7814
1298.32	8004
1299.909	8110
1301.499	8306
1303.088	8296
1304.677	8541
1306.265	8545
1307.854	8472
1309.442	8333
1311.031	8317
1312.619	8222
1314.207	8291
1315.794	8124
1317.382	8242
1318.969	8484
1320.557	8410
1322.144	8381
1323.73	8388
1325.317	8498
1326.904	8228
1328.49	8307
1330.076	8443
1331.662	8373
1333.248	8655
1334.833	8610
1336.419	8544
1338.004	8414
1339.589	8569
1341.174	8530
1342.758	8693
1344.343	8500
1345.927	8577
1347.511	8488
1349.095	8480
1350.679	8232
1352.263	8214
1353.846	8116
1355.429	8074
1357.012	7794
1358.595	8084
1360.178	8018
1361.76	7834
1363.343	7425
1364.925	7417
1366.507	7852
1368.088	8008
1369.67	7862
1371.251	7716
1372.832	7551
1374.413	7622
1375.994	7768
1377.575	7703
1379.155	7892
1380.735	7830
1382.316	7416
1383.895	7255
1385.475	6915
1387.055	7462
1388.634	7644
1390.213	7650
1391.792	7806
1393.371	7876
1394.949	7457
1396.527	7536
1398.106	7226
1399.684	8011
1401.261	8053
1402.839	7496
1404.416	7767
1405.993	7970
1407.57	7684
1409.147	7930
1410.724	7956
1412.3	7877
1413.876	8228
1415.452	8282
1417.028	8020
1418.604	8452
1420.179	8316
1421.755	8232
1423.33	8134
1424.905	8220
1426.479	8202
1428.054	8125
1429.628	8132
1431.202	8367
1432.776	8322
1434.35	8324
1435.923	8268
1437.496	8215
1439.069	8048
1440.642	8192
1442.215	8028
1443.788	8423
1445.36	8591
1446.932	8356
1448.504	8078
1450.076	8006
1451.647	8035
1453.218	8390
1454.789	8412
1456.36	8343
1457.931	8086
1459.502	8342
1461.072	8286
1462.642	8326
1464.212	8380
1465.781	8605
1467.351	8349
1468.92	8125
1470.489	7762
1472.058	7894
1473.627	8030
1475.195	8016
1476.764	8199
1478.332	8627
1479.9	8302
1481.467	8310
1483.035	8021
1484.602	8080
1486.169	7985
1487.736	8380
1489.302	8426
1490.869	8524
1492.435	8317
1494.001	8440
1495.567	8085
1497.132	8062
1498.698	7842
1500.263	8258
1501.828	8296
1503.393	8393
1504.957	8041
1506.521	7855
1508.086	8048
1509.65	8091
1511.213	7821
1512.777	7800
1514.34	8006
1515.903	8272
1517.466	8122
1519.029	7996
1520.591	7855
1522.153	7898
1523.715	7952
1525.277	8058
1526.839	7740
1528.4	7789
1529.961	7926
1531.522	8120
1533.083	8079
1534.643	8332
1536.204	8089
1537.764	7958
1539.324	7868
1540.883	7742
1542.443	7592
1544.002	7435
1545.561	7492
1547.12	7645
1548.679	7252
1550.237	7494
1551.795	7682
1553.353	7960
1554.911	7830
1556.468	7719
1558.026	7693
1559.583	7919
1561.139	7861
1562.696	7731
1564.252	7619
1565.809	7669
1567.365	7543
1568.92	7703
1570.476	7538
1572.031	7590
1573.586	7375
1575.141	7472
1576.696	7189
1578.25	7244
1579.805	7367
1581.359	7169
1582.912	7063
1584.466	7270
1586.019	7381
1587.572	7449
1589.125	7309
1590.678	7536
1592.23	7855
1593.782	7712
1595.334	7633
1596.886	7847
1598.438	7486
1599.989	7174
1601.54	7495
1603.091	7573
1604.642	7613
1606.192	7641
1607.742	7549
1609.292	7344
1610.842	7101
1612.391	6913
1613.941	7141
1615.49	7354
1617.038	6986
1618.587	7100
1620.135	6942
1621.684	7110
1623.231	7020
1624.779	6774
1626.327	6726
1627.874	6861
1629.421	6760
1630.968	6704
1632.514	6462
1634.06	6496
1635.606	6360
1637.152	6593
1638.698	6560
1640.243	6374
1641.788	6404
1643.333	6368
1644.878	6228
1646.422	6329
1647.967	6017
1649.511	6039
1651.054	5980
1652.598	5901
1654.141	5722
1655.684	5339
1657.227	5094
1658.77	4914
1660.312	4537
1661.854	4517
1663.396	4218
1664.937	4064
1666.479	3847
1668.02	3728
1669.561	3631
1671.102	3430
1672.642	3343
1674.182	3229
1675.722	3100
1677.262	3035
1678.801	2959
1680.341	2958
1681.88	2870
1683.418	2826
1684.957	2750
1686.495	2722
1688.033	2656
1689.571	2636
1691.109	2592
1692.646	2559
1694.183	2534
1695.72	2500
1697.257	2482
1698.793	2461
1700.329	2422
1701.865	2421
1703.401	2386
1704.936	2385
1706.471	2356
1708.006	2352
1709.541	2326
