# Supplementary material for: Exciton thermal radiation from macroscale membranes composed of chirality-sorted carbon nanotubes and its control
Source: Nat Commun. 2026 Jul 29;17:6967. doi: 10.1038/s41467-026-75711-4 (PMC13421534; doi:10.1038/s41467-026-75711-4)
Supplement: Supplementary file 4 — Source Data [file 41467_2026_75711_MOESM4_ESM.zip › Source data/Supplementary_Data_7_cooling_350K.txt]

Data from AT069_NQ51B19821__42__19-32-37-242.txt Node

Date: Tue Sep 24 19:32:37 JST 2024
User: ymlab
Spectrometer: NQ51B1982
Trigger mode: 0
Integration Time (sec): 8.000000E-2
Scans to average: 100
Nonlinearity correction enabled: false
Boxcar width: 0
Storing dark spectrum: false
XAxis mode: Wavelengths
Number of Pixels in Spectrum: 512
>>>>>Begin Spectral Data<<<<<
899.399	4196.1
901.024	4211.35
902.648	4336.65
904.273	4359.81
905.897	4455.39
907.522	4479.26
909.146	4573.68
910.77	4605.87
912.394	4724.11
914.018	4788.19
915.642	4951.46
917.265	5110.75
918.889	5395.93
920.512	5623.06
922.136	5927.81
923.759	6109.9
925.382	6336.5
927.005	6439.17
928.628	6645.36
930.251	6761.39
931.873	6933.15
933.496	7004.75
935.118	7127.77
936.74	7202.58
938.363	7408.44
939.985	7439.82
941.607	7540.32
943.228	7599.47
944.85	7693.63
946.472	7685.86
948.093	7857.38
949.715	7826.92
951.336	7952.27
952.957	7972.65
954.578	8078.69
956.199	8046.73
957.82	8220.69
959.44	8256.56
961.061	8305.95
962.681	8310.13
964.302	8405.99
965.922	8405.33
967.542	8508.43
969.162	8487.25
970.782	8578.21
972.401	8564.15
974.021	8624.18
975.64	8597.87
977.26	8648.02
978.879	8653.42
980.498	8769.33
982.117	8718.87
983.736	8766.37
985.355	8785.96
986.973	8858.18
988.592	8842.18
990.21	8909.86
991.828	8874.23
993.446	8924.16
995.064	8906.56
996.682	8940.4
998.3	8920.02
999.917	8913.21
1001.535	8869.04
1003.152	8929.65
1004.769	8880.02
1006.387	8909.09
1008.003	8818.37
1009.62	8787.46
1011.237	8750.99
1012.854	8719.46
1014.47	8600.63
1016.086	8520.68
1017.703	8362.99
1019.319	8345.83
1020.935	8204.24
1022.55	8070.6
1024.166	7911.96
1025.782	7839.12
1027.397	7680
1029.012	7578.52
1030.627	7391.08
1032.243	7294.44
1033.857	7115.84
1035.472	6980.38
1037.087	6815.27
1038.701	6716.17
1040.316	6540.23
1041.93	6435.27
1043.544	6262.83
1045.158	6204.09
1046.772	6042.57
1048.386	6031.92
1049.999	5881.13
1051.613	5806.04
1053.226	5694.32
1054.839	5676.46
1056.452	5593.1
1058.065	5614.88
1059.678	5533.75
1061.29	5553.04
1062.903	5528.25
1064.515	5566.93
1066.127	5552.23
1067.74	5609.64
1069.351	5574.67
1070.963	5650.38
1072.575	5691.57
1074.186	5803.68
1075.798	5831.86
1077.409	5954.25
1079.02	6043.53
1080.631	6154.03
1082.242	6232.94
1083.853	6321.43
1085.463	6356.1
1087.074	6597.43
1088.684	6743.62
1090.294	6904.27
1091.904	6951.55
1093.514	7168.31
1095.124	7280.95
1096.733	7568.24
1098.343	7648.54
1099.952	7893.77
1101.561	8029.42
1103.17	8284.66
1104.779	8367.26
1106.388	8610.96
1107.996	8767.88
1109.605	9004.65
1111.213	9082.71
1112.821	9307.45
1114.429	9429.13
1116.037	9638.62
1117.645	9764.52
1119.252	9974.83
1120.86	10129.47
1122.467	10343.61
1124.074	10471.94
1125.681	10689.18
1127.288	10845.03
1128.895	11094.51
1130.501	11157.08
1132.108	11444.97
1133.714	11481.93
1135.32	11581.97
1136.926	11688.68
1138.532	11919.09
1140.138	12025.54
1141.743	12237.25
1143.349	12297.75
1144.954	12410.58
1146.559	12311
1148.164	12482.56
1149.768	12576.59
1151.373	12850.11
1152.978	12650.7
1154.582	12750.05
1156.186	12774.09
1157.79	12940.16
1159.394	12880.66
1160.998	13085.28
1162.601	12974.92
1164.205	13029.25
1165.808	12938.16
1167.411	12974.49
1169.014	12874.76
1170.617	12999.41
1172.219	12886.82
1173.822	12938.76
1175.424	12854.92
1177.026	12993.15
1178.628	12882.65
1180.23	13010.23
1181.832	12879.6
1183.433	13008.92
1185.035	13073.46
1186.636	13112.42
1188.237	12898.94
1189.838	13074.22
1191.439	13102.97
1193.04	13313.8
1194.64	13241.93
1196.24	13406.45
1197.84	13250.55
1199.44	13451.18
1201.04	13528.78
1202.64	13652.38
1204.239	13610.89
1205.839	13735.04
1207.438	13747.38
1209.037	13973.24
1210.636	13960.18
1212.235	14041.66
1213.833	14054.14
1215.432	14120.76
1217.03	14312.52
1218.628	14413.29
1220.226	14173.38
1221.823	14475.03
1223.421	14367.4
1225.018	14496.87
1226.616	14299.15
1228.213	14568.01
1229.81	14863.29
1231.407	14960.66
1233.003	14824.15
1234.6	15127.85
1236.196	15069.59
1237.792	15025.62
1239.388	14883.9
1240.984	14991.69
1242.579	15101.85
1244.175	15222.19
1245.77	15126.77
1247.365	15019.7
1248.96	14915.96
1250.555	15344.62
1252.149	15234.54
1253.744	15644.69
1255.338	15538.92
1256.932	15729.05
1258.526	15528.42
1260.12	15642.76
1261.714	15796.36
1263.307	15758.88
1264.9	15553.87
1266.494	15823.82
1268.086	15817.27
1269.679	15794.43
1271.272	15756.15
1272.864	15878.31
1274.456	15982.1
1276.049	16169.4
1277.64	16047.76
1279.232	16127.13
1280.824	16129.83
1282.415	16151.32
1284.006	16022.45
1285.597	15999.96
1287.188	16066.58
1288.779	16167.64
1290.37	16467.44
1291.96	16698.85
1293.55	16400.11
1295.14	16671.61
1296.73	16434.37
1298.32	16639.15
1299.909	16533.08
1301.499	16690.93
1303.088	16405.47
1304.677	16864.81
1306.265	16813.44
1307.854	17038.73
1309.442	16745.26
1311.031	16877.87
1312.619	16779.01
1314.207	16933.49
1315.794	16695.8
1317.382	16925.49
1318.969	16862.44
1320.557	17009.07
1322.144	17087.7
1323.73	16948.23
1325.317	17075.8
1326.904	17010.5
1328.49	17207.98
1330.076	17285.29
1331.662	17245.8
1333.248	17354.27
1334.833	17503.33
1336.419	17314.76
1338.004	17477.23
1339.589	17360.25
1341.174	17175.23
1342.758	17333.18
1344.343	17152.4
1345.927	17147.28
1347.511	16945.11
1349.095	16759.49
1350.679	16914.81
1352.263	16804.23
1353.846	16442.34
1355.429	16070.39
1357.012	16063.82
1358.595	16140.71
1360.178	15584.25
1361.76	15059.77
1363.343	15017.36
1364.925	15127.77
1366.507	15725.81
1368.088	15494.96
1369.67	15583.39
1371.251	15359.9
1372.832	15647.84
1374.413	15585.32
1375.994	15394.79
1377.575	14809.06
1379.155	14448.2
1380.735	13395.05
1382.316	13107.99
1383.895	12870.63
1385.475	13833.67
1387.055	14479.54
1388.634	14117.65
1390.213	14921.87
1391.792	14784.54
1393.371	14304.3
1394.949	14061.01
1396.527	13691.94
1398.106	14608.5
1399.684	14958.33
1401.261	14026.84
1402.839	15278.17
1404.416	14896.98
1405.993	15096.03
1407.57	15225.81
1409.147	15604.34
1410.724	15514.86
1412.3	16001.16
1413.876	15660.93
1415.452	15516.45
1417.028	16232.45
1418.604	16204.39
1420.179	16065.14
1421.755	16272.73
1423.33	16236.5
1424.905	16274.08
1426.479	16341.72
1428.054	16395.5
1429.628	16190.84
1431.202	16515.16
1432.776	16201.88
1434.35	16689.46
1435.923	16546.51
1437.496	16685.94
1439.069	16290.79
1440.642	16911.86
1442.215	16609.56
1443.788	16587.86
1445.36	16144.98
1446.932	16299.12
1448.504	16704.62
1450.076	16873.22
1451.647	16905.71
1453.218	16940.48
1454.789	16593.78
1456.36	16794.13
1457.931	16644.66
1459.502	17014.69
1461.072	16374.75
1462.642	16580.89
1464.212	16638.3
1465.781	16988.29
1467.351	16800.19
1468.92	16696.59
1470.489	16589.7
1472.058	16232.48
1473.627	16504.52
1475.195	16751.46
1476.764	16818.08
1478.332	17273.33
1479.9	16735.73
1481.467	16785.39
1483.035	16208.53
1484.602	16500.43
1486.169	16442.01
1487.736	16470.87
1489.302	16781.71
1490.869	16462.65
1492.435	16404.01
1494.001	16521.34
1495.567	16222.53
1497.132	16559.97
1498.698	16139.13
1500.263	16139.38
1501.828	16282.17
1503.393	16165.21
1504.957	16208.76
1506.521	15953.39
1508.086	15717.13
1509.65	16159.06
1511.213	15851.78
1512.777	16060.32
1514.34	15730.74
1515.903	15695.26
1517.466	15773.49
1519.029	15914.48
1520.591	16125.36
1522.153	16180.97
1523.715	16074.66
1525.277	16169.53
1526.839	16020.84
1528.4	16474.28
1529.961	16068.59
1531.522	15887.71
1533.083	16130.02
1534.643	16008.28
1536.204	16083.08
1537.764	15990.5
1539.324	15904.8
1540.883	16086.77
1542.443	15910.32
1544.002	16484.77
1545.561	16433.72
1547.12	16175.02
1548.679	15699.48
1550.237	15322.1
1551.795	15418.79
1553.353	15599.13
1554.911	15115.02
1556.468	15387.25
1558.026	15320.71
1559.583	15206.45
1561.139	15486.31
1562.696	15644.67
1564.252	15416.26
1565.809	15590.99
1567.365	14941.34
1568.92	15104.84
1570.476	15411.25
1572.031	15205.38
1573.586	15180.75
1575.141	15445.2
1576.696	15304.77
1578.25	15700.82
1579.805	15321.83
1581.359	15399.19
1582.912	15261.23
1584.466	14867.13
1586.019	14745.91
1587.572	14875.31
1589.125	14651.94
1590.678	14851.25
1592.23	14900.31
1593.782	15104.92
1595.334	15189.23
1596.886	15176.78
1598.438	14827.06
1599.989	14776.33
1601.54	14511.92
1603.091	14579.65
1604.642	14896.91
1606.192	14889.26
1607.742	14857.56
1609.292	14946.03
1610.842	14520.08
1612.391	14441.77
1613.941	14303
1615.49	14198.68
1617.038	14126.35
1618.587	14402.85
1620.135	14075.99
1621.684	14210.01
1623.231	13999.98
1624.779	13743.46
1626.327	13601.04
1627.874	13954.66
1629.421	13945.13
1630.968	14005.35
1632.514	13851.05
1634.06	13443.27
1635.606	13556.02
1637.152	13852.51
1638.698	13383.01
1640.243	13234.61
1641.788	13024.31
1643.333	12846.32
1644.878	12459.27
1646.422	12181.94
1647.967	11763.92
1649.511	11539.77
1651.054	11194.44
1652.598	10481.92
1654.141	9984.42
1655.684	9804.64
1657.227	8996.28
1658.77	8502.83
1660.312	7737.12
1661.854	7163.53
1663.396	6710.09
1664.937	6425.09
1666.479	5930.18
1668.02	5696.68
1669.561	5322.29
1671.102	5093.05
1672.642	4859.12
1674.182	4676.46
1675.722	4430.44
1677.262	4254.85
1678.801	4068.39
1680.341	3923.26
1681.88	3750.78
1683.418	3682.98
1684.957	3580.82
1686.495	3489.59
1688.033	3392.31
1689.571	3316.65
1691.109	3194.31
1692.646	3128.62
1694.183	3057.35
1695.72	2991.93
1697.257	2941.1
1698.793	2922.46
1700.329	2867.42
1701.865	2832.14
1703.401	2779.24
1704.936	2757.14
1706.471	2716.07
1708.006	2685.59
1709.541	2661.79
