# Supplementary material for: Exciton thermal radiation from macroscale membranes composed of chirality-sorted carbon nanotubes and its control
Source: Nat Commun. 2026 Jul 29;17:6967. doi: 10.1038/s41467-026-75711-4 (PMC13421534; doi:10.1038/s41467-026-75711-4)
Supplement: Supplementary file 4 — Source Data [file 41467_2026_75711_MOESM4_ESM.zip › Source data/Supplementary_Data_14.txt]

2700.0000	14.244
2699.0000	14.3929
2698.0000	13.4871
2697.0000	14.8762
2696.0000	16.1296
2695.0000	14.4322
2694.0000	13.6881
2693.0000	11.5823
2692.0000	10.998
2691.0000	10.2174
2690.0000	9.96511
2689.0000	9.4349
2688.0000	9.72409
2687.0000	10.2581
2686.0000	10.5033
2685.0000	10.8333
2684.0000	11.1533
2683.0000	11.126
2682.0000	10.5707
2681.0000	10.9225
2680.0000	10.4321
2679.0000	10.8674
2678.0000	10.6125
2677.0000	9.85421
2676.0000	10.4165
2675.0000	10.1458
2674.0000	9.36226
2673.0000	9.92319
2672.0000	10.0956
2671.0000	10.9403
2670.0000	11.0453
2669.0000	11.6529
2668.0000	11.9317
2667.0000	11.9474
2666.0000	11.6794
2665.0000	11.4608
2664.0000	11.6946
2663.0000	11.3483
2662.0000	11.2397
2661.0000	11.2688
2660.0000	11.158
2659.0000	11.4326
2658.0000	11.5215
2657.0000	11.5686
2656.0000	11.7023
2655.0000	11.757
2654.0000	11.6226
2653.0000	11.5495
2652.0000	11.4939
2651.0000	11.5411
2650.0000	11.2759
2649.0000	11.3555
2648.0000	11.378
2647.0000	11.3015
2646.0000	11.2815
2645.0000	11.3699
2644.0000	11.4159
2643.0000	11.4098
2642.0000	11.2697
2641.0000	11.4579
2640.0000	11.3308
2639.0000	11.3563
2638.0000	11.2911
2637.0000	11.3047
2636.0000	11.3563
2635.0000	11.2877
2634.0000	11.2543
2633.0000	11.1466
2632.0000	11.2233
2631.0000	11.3779
2630.0000	11.2315
2629.0000	11.3205
2628.0000	11.4051
2627.0000	11.5618
2626.0000	11.7152
2625.0000	11.6664
2624.0000	11.6951
2623.0000	11.8444
2622.0000	11.8968
2621.0000	11.8396
2620.0000	11.7393
2619.0000	11.826
2618.0000	11.6694
2617.0000	11.4081
2616.0000	11.2169
2615.0000	11.1135
2614.0000	11.0493
2613.0000	11.1282
2612.0000	10.9568
2611.0000	11.1136
2610.0000	11.2309
2609.0000	11.0596
2608.0000	11.107
2607.0000	11.0764
2606.0000	10.8287
2605.0000	10.67
2604.0000	10.6816
2603.0000	10.761
2602.0000	10.8745
2601.0000	10.9763
2600.0000	11.1757
2599.0000	11.6003
2598.0000	11.6309
2597.0000	11.8962
2596.0000	11.863
2595.0000	12.0492
2594.0000	11.8895
2593.0000	11.6996
2592.0000	11.814
2591.0000	11.5658
2590.0000	11.4235
2589.0000	11.3911
2588.0000	11.3567
2587.0000	11.3863
2586.0000	11.4896
2585.0000	11.5194
2584.0000	11.52
2583.0000	11.299
2582.0000	11.3981
2581.0000	11.4713
2580.0000	11.5769
2579.0000	11.4725
2578.0000	11.279
2577.0000	11.3564
2576.0000	11.4067
2575.0000	11.5964
2574.0000	11.5294
2573.0000	11.298
2572.0000	11.502
2571.0000	11.5717
2570.0000	11.5289
2569.0000	11.6192
2568.0000	11.4297
2567.0000	11.7291
2566.0000	11.8426
2565.0000	11.766
2564.0000	11.7106
2563.0000	11.6359
2562.0000	11.6372
2561.0000	11.7185
2560.0000	11.6113
2559.0000	11.4655
2558.0000	11.5631
2557.0000	11.3837
2556.0000	11.438
2555.0000	11.3449
2554.0000	11.3069
2553.0000	11.369
2552.0000	11.2442
2551.0000	11.3782
2550.0000	11.393
2549.0000	11.403
2548.0000	11.4036
2547.0000	11.2629
2546.0000	11.3935
2545.0000	11.3231
2544.0000	11.2478
2543.0000	11.2647
2542.0000	11.3727
2541.0000	11.4664
2540.0000	11.5414
2539.0000	11.5377
2538.0000	11.5812
2537.0000	11.5568
2536.0000	11.5625
2535.0000	11.5289
2534.0000	11.4855
2533.0000	11.4598
2532.0000	11.4738
2531.0000	11.5562
2530.0000	11.5893
2529.0000	11.5024
2528.0000	11.4042
2527.0000	11.4143
2526.0000	11.3532
2525.0000	11.4069
2524.0000	11.2966
2523.0000	11.3887
2522.0000	11.5232
2521.0000	11.4222
2520.0000	11.4189
2519.0000	11.4904
2518.0000	11.4028
2517.0000	11.433
2516.0000	11.4341
2515.0000	11.4328
2514.0000	11.3971
2513.0000	11.5098
2512.0000	11.5317
2511.0000	11.6065
2510.0000	11.5865
2509.0000	11.5018
2508.0000	11.4713
2507.0000	11.5322
2506.0000	11.4491
2505.0000	11.3362
2504.0000	11.3397
2503.0000	11.3585
2502.0000	11.4552
2501.0000	11.3811
2500.0000	11.5324
2499.0000	11.5807
2498.0000	11.5184
2497.0000	11.488
2496.0000	11.3954
2495.0000	11.4261
2494.0000	11.4036
2493.0000	11.3576
2492.0000	11.3292
2491.0000	11.3792
2490.0000	11.4233
2489.0000	11.5049
2488.0000	11.407
2487.0000	11.4745
2486.0000	11.5034
2485.0000	11.3633
2484.0000	11.2983
2483.0000	11.3399
2482.0000	11.4206
2481.0000	11.4023
2480.0000	11.4727
2479.0000	11.4375
2478.0000	11.5516
2477.0000	11.5325
2476.0000	11.5574
2475.0000	11.5696
2474.0000	11.4241
2473.0000	11.3786
2472.0000	11.3235
2471.0000	11.4004
2470.0000	11.4395
2469.0000	11.3767
2468.0000	11.4138
2467.0000	11.3406
2466.0000	11.3961
2465.0000	11.4707
2464.0000	11.4383
2463.0000	11.4529
2462.0000	11.4268
2461.0000	11.4657
2460.0000	11.4207
2459.0000	11.395
2458.0000	11.3847
2457.0000	11.3282
2456.0000	11.3034
2455.0000	11.317
2454.0000	11.3699
2453.0000	11.379
2452.0000	11.3578
2451.0000	11.4146
2450.0000	11.3712
2449.0000	11.3695
2448.0000	11.4707
2447.0000	11.5348
2446.0000	11.4638
2445.0000	11.4453
2444.0000	11.4393
2443.0000	11.4399
2442.0000	11.3893
2441.0000	11.3995
2440.0000	11.3304
2439.0000	11.3614
2438.0000	11.3177
2437.0000	11.415
2436.0000	11.5658
2435.0000	11.6199
2434.0000	11.5204
2433.0000	11.5427
2432.0000	11.5375
2431.0000	11.5875
2430.0000	11.5367
2429.0000	11.5266
2428.0000	11.5663
2427.0000	11.577
2426.0000	11.5754
2425.0000	11.5847
2424.0000	11.5987
2423.0000	11.6094
2422.0000	11.5523
2421.0000	11.4599
2420.0000	11.4715
2419.0000	11.4811
2418.0000	11.4656
2417.0000	11.3759
2416.0000	11.4084
2415.0000	11.4543
2414.0000	11.4744
2413.0000	11.5222
2412.0000	11.5037
2411.0000	11.5413
2410.0000	11.5015
2409.0000	11.5606
2408.0000	11.5306
2407.0000	11.5843
2406.0000	11.529
2405.0000	11.4398
2404.0000	11.3886
2403.0000	11.4648
2402.0000	11.4154
2401.0000	11.3771
2400.0000	11.3701
2399.0000	11.35
2398.0000	11.4437
2397.0000	11.4432
2396.0000	11.5215
2395.0000	11.501
2394.0000	11.4354
2393.0000	11.4327
2392.0000	11.4504
2391.0000	11.4712
2390.0000	11.3776
2389.0000	11.308
2388.0000	11.3016
2387.0000	11.3487
2386.0000	11.3804
2385.0000	11.4014
2384.0000	11.4364
2383.0000	11.3571
2382.0000	11.403
2381.0000	11.4647
2380.0000	11.4665
2379.0000	11.4451
2378.0000	11.3771
2377.0000	11.3908
2376.0000	11.4137
2375.0000	11.4794
2374.0000	11.4658
2373.0000	11.4748
2372.0000	11.4243
2371.0000	11.3897
2370.0000	11.4223
2369.0000	11.4423
2368.0000	11.3872
2367.0000	11.3948
2366.0000	11.4282
2365.0000	11.4482
2364.0000	11.4464
2363.0000	11.4753
2362.0000	11.3904
2361.0000	11.3942
2360.0000	11.3405
2359.0000	11.4221
2358.0000	11.4408
2357.0000	11.4498
2356.0000	11.4484
2355.0000	11.45
2354.0000	11.4534
2353.0000	11.4722
2352.0000	11.4149
2351.0000	11.3117
2350.0000	11.3035
2349.0000	11.3298
2348.0000	11.3397
2347.0000	11.3669
2346.0000	11.3634
2345.0000	11.412
2344.0000	11.4136
2343.0000	11.4444
2342.0000	11.4892
2341.0000	11.4417
2340.0000	11.421
2339.0000	11.4072
2338.0000	11.4209
2337.0000	11.4636
2336.0000	11.3966
2335.0000	11.411
2334.0000	11.3938
2333.0000	11.4138
2332.0000	11.4158
2331.0000	11.3889
2330.0000	11.3689
2329.0000	11.3652
2328.0000	11.4021
2327.0000	11.4249
2326.0000	11.4423
2325.0000	11.3881
2324.0000	11.3652
2323.0000	11.4154
2322.0000	11.4261
2321.0000	11.4336
2320.0000	11.3651
2319.0000	11.3538
2318.0000	11.4093
2317.0000	11.4347
2316.0000	11.3663
2315.0000	11.3604
2314.0000	11.3343
2313.0000	11.3827
2312.0000	11.4348
2311.0000	11.4261
2310.0000	11.4342
2309.0000	11.3688
2308.0000	11.3707
2307.0000	11.3886
2306.0000	11.3623
2305.0000	11.329
2304.0000	11.2666
2303.0000	11.2729
2302.0000	11.3447
2301.0000	11.365
2300.0000	11.3312
2299.0000	11.3037
2298.0000	11.3775
2297.0000	11.4135
2296.0000	11.3673
2295.0000	11.3499
2294.0000	11.3612
2293.0000	11.343
2292.0000	11.3587
2291.0000	11.3657
2290.0000	11.3656
2289.0000	11.3961
2288.0000	11.3173
2287.0000	11.303
2286.0000	11.3486
2285.0000	11.234
2284.0000	11.275
2283.0000	11.2839
2282.0000	11.325
2281.0000	11.3196
2280.0000	11.3234
2279.0000	11.3515
2278.0000	11.3977
2277.0000	11.4155
2276.0000	11.401
2275.0000	11.4161
2274.0000	11.4067
2273.0000	11.3783
2272.0000	11.3516
2271.0000	11.3221
2270.0000	11.3022
2269.0000	11.2698
2268.0000	11.2622
2267.0000	11.342
2266.0000	11.365
2265.0000	11.3332
2264.0000	11.3819
2263.0000	11.3549
2262.0000	11.4142
2261.0000	11.378
2260.0000	11.3471
2259.0000	11.3094
2258.0000	11.249
2257.0000	11.2616
2256.0000	11.2628
2255.0000	11.2715
2254.0000	11.251
2253.0000	11.238
2252.0000	11.2989
2251.0000	11.2893
2250.0000	11.2591
2249.0000	11.1965
2248.0000	11.2132
2247.0000	11.2438
2246.0000	11.2747
2245.0000	11.2466
2244.0000	11.2962
2243.0000	11.2947
2242.0000	11.3468
2241.0000	11.2834
2240.0000	11.252
2239.0000	11.2406
2238.0000	11.2272
2237.0000	11.2749
2236.0000	11.2647
2235.0000	11.2739
2234.0000	11.2633
2233.0000	11.2748
2232.0000	11.3097
2231.0000	11.3132
2230.0000	11.2875
2229.0000	11.2803
2228.0000	11.3388
2227.0000	11.3343
2226.0000	11.2817
2225.0000	11.2681
2224.0000	11.2827
2223.0000	11.2609
2222.0000	11.242
2221.0000	11.2426
2220.0000	11.2555
2219.0000	11.2459
2218.0000	11.2232
2217.0000	11.2586
2216.0000	11.2332
2215.0000	11.2488
2214.0000	11.2562
2213.0000	11.258
2212.0000	11.2583
2211.0000	11.2522
2210.0000	11.2535
2209.0000	11.2705
2208.0000	11.2742
2207.0000	11.2412
2206.0000	11.2429
2205.0000	11.2567
2204.0000	11.2351
2203.0000	11.2315
2202.0000	11.223
2201.0000	11.2306
2200.0000	11.2344
2199.0000	11.222
2198.0000	11.2228
2197.0000	11.231
2196.0000	11.2139
2195.0000	11.2252
2194.0000	11.2248
2193.0000	11.2205
2192.0000	11.2291
2191.0000	11.2581
2190.0000	11.2609
2189.0000	11.2497
2188.0000	11.2631
2187.0000	11.2619
2186.0000	11.2234
2185.0000	11.2012
2184.0000	11.1937
2183.0000	11.233
2182.0000	11.2332
2181.0000	11.2489
2180.0000	11.2549
2179.0000	11.2869
2178.0000	11.2976
2177.0000	11.2877
2176.0000	11.2596
2175.0000	11.238
2174.0000	11.2385
2173.0000	11.2015
2172.0000	11.1999
2171.0000	11.1716
2170.0000	11.182
2169.0000	11.1861
2168.0000	11.1905
2167.0000	11.1895
2166.0000	11.1944
2165.0000	11.2042
2164.0000	11.2219
2163.0000	11.2363
2162.0000	11.2444
2161.0000	11.245
2160.0000	11.2466
2159.0000	11.2489
2158.0000	11.2892
2157.0000	11.2685
2156.0000	11.2663
2155.0000	11.2708
2154.0000	11.2762
2153.0000	11.2464
2152.0000	11.2393
2151.0000	11.2393
2150.0000	11.2229
2149.0000	11.2249
2148.0000	11.1758
2147.0000	11.2074
2146.0000	11.2185
2145.0000	11.2099
2144.0000	11.1947
2143.0000	11.2007
2142.0000	11.2073
2141.0000	11.2415
2140.0000	11.2399
2139.0000	11.2012
2138.0000	11.1877
2137.0000	11.2146
2136.0000	11.2001
2135.0000	11.1753
2134.0000	11.1441
2133.0000	11.1516
2132.0000	11.1947
2131.0000	11.1746
2130.0000	11.1491
2129.0000	11.2095
2128.0000	11.2178
2127.0000	11.2261
2126.0000	11.2173
2125.0000	11.2106
2124.0000	11.2154
2123.0000	11.1882
2122.0000	11.1492
2121.0000	11.142
2120.0000	11.1309
2119.0000	11.1441
2118.0000	11.1382
2117.0000	11.1446
2116.0000	11.1707
2115.0000	11.1882
2114.0000	11.2202
2113.0000	11.2065
2112.0000	11.2035
2111.0000	11.2468
2110.0000	11.2327
2109.0000	11.199
2108.0000	11.2142
2107.0000	11.1855
2106.0000	11.1696
2105.0000	11.1556
2104.0000	11.1204
2103.0000	11.1521
2102.0000	11.1597
2101.0000	11.1716
2100.0000	11.1935
2099.0000	11.2032
2098.0000	11.2152
2097.0000	11.2268
2096.0000	11.199
2095.0000	11.207
2094.0000	11.204
2093.0000	11.1803
2092.0000	11.1638
2091.0000	11.1585
2090.0000	11.1568
2089.0000	11.1561
2088.0000	11.1603
2087.0000	11.1455
2086.0000	11.1513
2085.0000	11.1678
2084.0000	11.1409
2083.0000	11.1271
2082.0000	11.1477
2081.0000	11.1305
2080.0000	11.1468
2079.0000	11.1596
2078.0000	11.1586
2077.0000	11.2016
2076.0000	11.1772
2075.0000	11.2023
2074.0000	11.2076
2073.0000	11.1735
2072.0000	11.1791
2071.0000	11.175
2070.0000	11.1698
2069.0000	11.1472
2068.0000	11.1266
2067.0000	11.1463
2066.0000	11.1731
2065.0000	11.1556
2064.0000	11.1617
2063.0000	11.1653
2062.0000	11.1655
2061.0000	11.1692
2060.0000	11.1739
2059.0000	11.1783
2058.0000	11.1493
2057.0000	11.1605
2056.0000	11.1424
2055.0000	11.156
2054.0000	11.1777
2053.0000	11.1707
2052.0000	11.1591
2051.0000	11.1645
2050.0000	11.1834
2049.0000	11.1735
2048.0000	11.1652
2047.0000	11.1557
2046.0000	11.1686
2045.0000	11.1703
2044.0000	11.1458
2043.0000	11.1447
2042.0000	11.1438
2041.0000	11.15
2040.0000	11.1075
2039.0000	11.0921
2038.0000	11.113
2037.0000	11.1357
2036.0000	11.1413
2035.0000	11.1591
2034.0000	11.1497
2033.0000	11.1331
2032.0000	11.1359
2031.0000	11.0928
2030.0000	11.0762
2029.0000	11.0535
2028.0000	11.0469
2027.0000	11.0687
2026.0000	11.0765
2025.0000	11.0702
2024.0000	11.0568
2023.0000	11.0999
2022.0000	11.1348
2021.0000	11.1004
2020.0000	11.1159
2019.0000	11.1097
2018.0000	11.1124
2017.0000	11.1072
2016.0000	11.0777
2015.0000	11.0584
2014.0000	11.0755
2013.0000	11.0673
2012.0000	11.0682
2011.0000	11.0882
2010.0000	11.091
2009.0000	11.0864
2008.0000	11.0969
2007.0000	11.1018
2006.0000	11.0859
2005.0000	11.0807
2004.0000	11.0819
2003.0000	11.0949
2002.0000	11.1066
2001.0000	11.1182
2000.0000	11.1257
1999.0000	11.1289
1998.0000	11.12
1997.0000	11.1011
1996.0000	11.0883
1995.0000	11.0809
1994.0000	11.0772
1993.0000	11.0727
1992.0000	11.0855
1991.0000	11.0784
1990.0000	11.0889
1989.0000	11.0993
1988.0000	11.121
1987.0000	11.1363
1986.0000	11.1394
1985.0000	11.1247
1984.0000	11.1374
1983.0000	11.1101
1982.0000	11.0798
1981.0000	11.0534
1980.0000	11.0681
1979.0000	11.0509
1978.0000	11.0444
1977.0000	11.0645
1976.0000	11.0901
1975.0000	11.0748
1974.0000	11.0876
1973.0000	11.0872
1972.0000	11.1051
1971.0000	11.1159
1970.0000	11.1179
1969.0000	11.1272
1968.0000	11.1364
1967.0000	11.1364
1966.0000	11.1346
1965.0000	11.1412
1964.0000	11.0978
1963.0000	11.0497
1962.0000	11.0276
1961.0000	11.0172
1960.0000	11.0313
1959.0000	11.0182
1958.0000	11.0268
1957.0000	11.0549
1956.0000	11.0761
1955.0000	11.0762
1954.0000	11.0708
1953.0000	11.0647
1952.0000	11.0576
1951.0000	11.0747
1950.0000	11.0984
1949.0000	11.0901
1948.0000	11.1007
1947.0000	11.0995
1946.0000	11.0848
1945.0000	11.0514
1944.0000	11.0298
1943.0000	11.0421
1942.0000	11.0689
1941.0000	11.0741
1940.0000	11.0654
1939.0000	11.1144
1938.0000	11.1436
1937.0000	11.168
1936.0000	11.158
1935.0000	11.1437
1934.0000	11.1504
1933.0000	11.1531
1932.0000	11.1539
1931.0000	11.1458
1930.0000	11.1304
1929.0000	11.1202
1928.0000	11.1411
1927.0000	11.1205
1926.0000	11.0999
1925.0000	11.0925
1924.0000	11.1175
1923.0000	11.1237
1922.0000	11.1662
1921.0000	11.1803
1920.0000	11.1744
1919.0000	11.1986
1918.0000	11.1951
1917.0000	11.1758
1916.0000	11.139
1915.0000	11.1375
1914.0000	11.1393
1913.0000	11.1432
1912.0000	11.1312
1911.0000	11.1398
1910.0000	11.1402
1909.0000	11.1324
1908.0000	11.1413
1907.0000	11.1108
1906.0000	11.0846
1905.0000	11.1056
1904.0000	11.111
1903.0000	11.1254
1902.0000	11.1251
1901.0000	11.1415
1900.0000	11.1029
1899.0000	11.1068
1898.0000	11.076
1897.0000	11.0368
1896.0000	11.0561
1895.0000	11.0454
1894.0000	11.0229
1893.0000	11.015
1892.0000	11.0315
1891.0000	11.063
1890.0000	11.0973
1889.0000	11.0923
1888.0000	11.0849
1887.0000	11.0819
1886.0000	11.0792
1885.0000	11.0502
1884.0000	11.0413
1883.0000	11.0493
1882.0000	11.0587
1881.0000	11.0363
1880.0000	11.0359
1879.0000	11.0304
1878.0000	11.0197
1877.0000	10.9946
1876.0000	11.0104
1875.0000	10.9937
1874.0000	10.9904
1873.0000	10.9868
1872.0000	10.9879
1871.0000	10.9954
1870.0000	11.0091
1869.0000	11.0065
1868.0000	11.0211
1867.0000	10.9971
1866.0000	11.0232
1865.0000	11.0171
1864.0000	11.0306
1863.0000	10.9906
1862.0000	11.0057
1861.0000	11.0046
1860.0000	11.0241
1859.0000	11.0423
1858.0000	11.0328
1857.0000	11.0243
1856.0000	11.0309
1855.0000	11.0142
1854.0000	11.0241
1853.0000	11.0064
1852.0000	11.0213
1851.0000	11.0247
1850.0000	11.0314
1849.0000	11.0235
1848.0000	11.0278
1847.0000	11.0326
1846.0000	11.035
1845.0000	11.0394
1844.0000	11.0603
1843.0000	11.0688
1842.0000	11.0952
1841.0000	11.1056
1840.0000	11.0748
1839.0000	11.1035
1838.0000	11.083
1837.0000	11.0864
1836.0000	11.0689
1835.0000	11.074
1834.0000	11.0728
1833.0000	11.08
1832.0000	11.0726
1831.0000	11.0715
1830.0000	11.0713
1829.0000	11.0917
1828.0000	11.1258
1827.0000	11.1306
1826.0000	11.1316
1825.0000	11.1423
1824.0000	11.1413
1823.0000	11.1146
1822.0000	11.0832
1821.0000	11.0788
1820.0000	11.0746
1819.0000	11.0649
1818.0000	11.0873
1817.0000	11.0745
1816.0000	11.0877
1815.0000	11.0842
1814.0000	11.0719
1813.0000	11.0746
1812.0000	11.0714
1811.0000	11.0681
1810.0000	11.073
1809.0000	11.0839
1808.0000	11.0887
1807.0000	11.0866
1806.0000	11.0898
1805.0000	11.0954
1804.0000	11.1034
1803.0000	11.1204
1802.0000	11.1095
1801.0000	11.1221
1800.0000	11.109
1799.0000	11.0927
1798.0000	11.0949
1797.0000	11.1092
1796.0000	11.1074
1795.0000	11.1186
1794.0000	11.129
1793.0000	11.1423
1792.0000	11.1461
1791.0000	11.1316
1790.0000	11.1283
1789.0000	11.135
1788.0000	11.1206
1787.0000	11.1264
1786.0000	11.1203
1785.0000	11.1045
1784.0000	11.1128
1783.0000	11.1316
1782.0000	11.1232
1781.0000	11.1235
1780.0000	11.1353
1779.0000	11.1597
1778.0000	11.1409
1777.0000	11.1413
1776.0000	11.149
1775.0000	11.1574
1774.0000	11.1454
1773.0000	11.1611
1772.0000	11.1636
1771.0000	11.155
1770.0000	11.1574
1769.0000	11.1592
1768.0000	11.1537
1767.0000	11.1446
1766.0000	11.1453
1765.0000	11.1502
1764.0000	11.1538
1763.0000	11.1524
1762.0000	11.1482
1761.0000	11.155
1760.0000	11.1575
1759.0000	11.1462
1758.0000	11.1601
1757.0000	11.1636
1756.0000	11.1621
1755.0000	11.1576
1754.0000	11.1558
1753.0000	11.1806
1752.0000	11.1892
1751.0000	11.1812
1750.0000	11.1838
1749.0000	11.1907
1748.0000	11.1933
1747.0000	11.1887
1746.0000	11.1802
1745.0000	11.1915
1744.0000	11.1891
1743.0000	11.1896
1742.0000	11.203
1741.0000	11.2186
1740.0000	11.2073
1739.0000	11.202
1738.0000	11.2108
1737.0000	11.2025
1736.0000	11.2065
1735.0000	11.2033
1734.0000	11.2092
1733.0000	11.2068
1732.0000	11.2118
1731.0000	11.2016
1730.0000	11.2117
1729.0000	11.2079
1728.0000	11.2024
1727.0000	11.2133
1726.0000	11.218
1725.0000	11.2255
1724.0000	11.2399
1723.0000	11.2369
1722.0000	11.2317
1721.0000	11.2273
1720.0000	11.2327
1719.0000	11.2252
1718.0000	11.2316
1717.0000	11.2083
1716.0000	11.2206
1715.0000	11.2194
1714.0000	11.2124
1713.0000	11.2182
1712.0000	11.2089
1711.0000	11.2149
1710.0000	11.2321
1709.0000	11.2155
1708.0000	11.2159
1707.0000	11.2148
1706.0000	11.2228
1705.0000	11.2111
1704.0000	11.2229
1703.0000	11.2264
1702.0000	11.2345
1701.0000	11.2255
1700.0000	11.2279
1699.0000	11.2351
1698.0000	11.2227
1697.0000	11.2021
1696.0000	11.2023
1695.0000	11.2124
1694.0000	11.2176
1693.0000	11.2174
1692.0000	11.2205
1691.0000	11.2178
1690.0000	11.2193
1689.0000	11.2243
1688.0000	11.2244
1687.0000	11.217
1686.0000	11.2383
1685.0000	11.2423
1684.0000	11.2326
1683.0000	11.239
1682.0000	11.245
1681.0000	11.2489
1680.0000	11.2594
1679.0000	11.273
1678.0000	11.2788
1677.0000	11.2902
1676.0000	11.2969
1675.0000	11.3091
1674.0000	11.2985
1673.0000	11.3023
1672.0000	11.2939
1671.0000	11.2916
1670.0000	11.2964
1669.0000	11.3014
1668.0000	11.2904
1667.0000	11.2933
1666.0000	11.3083
1665.0000	11.3044
1664.0000	11.31
1663.0000	11.2972
1662.0000	11.3003
1661.0000	11.3138
1660.0000	11.3143
1659.0000	11.3199
1658.0000	11.3358
1657.0000	11.3336
1656.0000	11.3606
1655.0000	11.3528
1654.0000	11.343
1653.0000	11.3542
1652.0000	11.3549
1651.0000	11.3562
1650.0000	11.3579
1649.0000	11.3497
1648.0000	11.3433
1647.0000	11.34
1646.0000	11.3429
1645.0000	11.3548
1644.0000	11.3549
1643.0000	11.356
1642.0000	11.3584
1641.0000	11.3809
1640.0000	11.3828
1639.0000	11.3798
1638.0000	11.3727
1637.0000	11.376
1636.0000	11.3766
1635.0000	11.3848
1634.0000	11.3905
1633.0000	11.4017
1632.0000	11.411
1631.0000	11.4127
1630.0000	11.4309
1629.0000	11.441
1628.0000	11.4431
1627.0000	11.4412
1626.0000	11.4356
1625.0000	11.4517
1624.0000	11.4486
1623.0000	11.4409
1622.0000	11.4585
1621.0000	11.4491
1620.0000	11.4581
1619.0000	11.4679
1618.0000	11.4608
1617.0000	11.4704
1616.0000	11.4846
1615.0000	11.4722
1614.0000	11.4909
1613.0000	11.4964
1612.0000	11.5084
1611.0000	11.5062
1610.0000	11.5074
1609.0000	11.5142
1608.0000	11.5108
1607.0000	11.5208
1606.0000	11.5067
1605.0000	11.5088
1604.0000	11.5066
1603.0000	11.5083
1602.0000	11.5248
1601.0000	11.5101
1600.0000	11.5164
1599.0000	11.5286
1598.0000	11.547
1597.0000	11.5534
1596.0000	11.5572
1595.0000	11.5763
1594.0000	11.587
1593.0000	11.5948
1592.0000	11.5879
1591.0000	11.576
1590.0000	11.5896
1589.0000	11.5767
1588.0000	11.5792
1587.0000	11.5827
1586.0000	11.6045
1585.0000	11.6157
1584.0000	11.6198
1583.0000	11.632
1582.0000	11.6241
1581.0000	11.6307
1580.0000	11.6333
1579.0000	11.6406
1578.0000	11.6495
1577.0000	11.6569
1576.0000	11.6655
1575.0000	11.662
1574.0000	11.6655
1573.0000	11.6674
1572.0000	11.669
1571.0000	11.6718
1570.0000	11.6717
1569.0000	11.6857
1568.0000	11.6927
1567.0000	11.7074
1566.0000	11.718
1565.0000	11.7159
1564.0000	11.7121
1563.0000	11.7075
1562.0000	11.7072
1561.0000	11.712
1560.0000	11.7177
1559.0000	11.7342
1558.0000	11.7351
1557.0000	11.7548
1556.0000	11.7627
1555.0000	11.7665
1554.0000	11.778
1553.0000	11.785
1552.0000	11.786
1551.0000	11.8108
1550.0000	11.813
1549.0000	11.8318
1548.0000	11.8227
1547.0000	11.8367
1546.0000	11.8352
1545.0000	11.8415
1544.0000	11.8485
1543.0000	11.848
1542.0000	11.8577
1541.0000	11.8682
1540.0000	11.8682
1539.0000	11.8639
1538.0000	11.8692
1537.0000	11.8853
1536.0000	11.8918
1535.0000	11.8898
1534.0000	11.9007
1533.0000	11.9109
1532.0000	11.9252
1531.0000	11.9209
1530.0000	11.92
1529.0000	11.9412
1528.0000	11.9394
1527.0000	11.9469
1526.0000	11.9554
1525.0000	11.9647
1524.0000	11.981
1523.0000	11.9801
1522.0000	11.9869
1521.0000	12.0041
1520.0000	12.0201
1519.0000	12.0268
1518.0000	12.0299
1517.0000	12.0387
1516.0000	12.0449
1515.0000	12.0395
1514.0000	12.0431
1513.0000	12.043
1512.0000	12.0471
1511.0000	12.0484
1510.0000	12.0647
1509.0000	12.088
1508.0000	12.1046
1507.0000	12.1126
1506.0000	12.1256
1505.0000	12.136
1504.0000	12.1509
1503.0000	12.1611
1502.0000	12.1738
1501.0000	12.1781
1500.0000	12.1834
1499.0000	12.1793
1498.0000	12.1972
1497.0000	12.1963
1496.0000	12.1988
1495.0000	12.2129
1494.0000	12.2047
1493.0000	12.2349
1492.0000	12.2522
1491.0000	12.253
1490.0000	12.2521
1489.0000	12.2679
1488.0000	12.2807
1487.0000	12.2771
1486.0000	12.2894
1485.0000	12.2953
1484.0000	12.2861
1483.0000	12.3026
1482.0000	12.2956
1481.0000	12.3104
1480.0000	12.3115
1479.0000	12.328
1478.0000	12.3428
1477.0000	12.3424
1476.0000	12.3606
1475.0000	12.3945
1474.0000	12.3997
1473.0000	12.4066
1472.0000	12.4129
1471.0000	12.4273
1470.0000	12.4266
1469.0000	12.4312
1468.0000	12.4302
1467.0000	12.4487
1466.0000	12.4571
1465.0000	12.4723
1464.0000	12.4823
1463.0000	12.4919
1462.0000	12.5009
1461.0000	12.515
1460.0000	12.5179
1459.0000	12.5346
1458.0000	12.5442
1457.0000	12.559
1456.0000	12.572
1455.0000	12.581
1454.0000	12.5928
1453.0000	12.5913
1452.0000	12.5971
1451.0000	12.6159
1450.0000	12.6334
1449.0000	12.6477
1448.0000	12.6708
1447.0000	12.6907
1446.0000	12.7105
1445.0000	12.7261
1444.0000	12.7322
1443.0000	12.7356
1442.0000	12.7399
1441.0000	12.7477
1440.0000	12.7592
1439.0000	12.772
1438.0000	12.7721
1437.0000	12.7755
1436.0000	12.7818
1435.0000	12.7891
1434.0000	12.7991
1433.0000	12.8115
1432.0000	12.8264
1431.0000	12.8425
1430.0000	12.8591
1429.0000	12.8733
1428.0000	12.8771
1427.0000	12.888
1426.0000	12.907
1425.0000	12.932
1424.0000	12.941
1423.0000	12.9555
1422.0000	12.9774
1421.0000	12.9954
1420.0000	12.9949
1419.0000	13.0002
1418.0000	13.015
1417.0000	13.0243
1416.0000	13.0342
1415.0000	13.0528
1414.0000	13.0761
1413.0000	13.0971
1412.0000	13.0952
1411.0000	13.1171
1410.0000	13.1331
1409.0000	13.1271
1408.0000	13.1307
1407.0000	13.1434
1406.0000	13.1626
1405.0000	13.1867
1404.0000	13.1929
1403.0000	13.2135
1402.0000	13.2327
1401.0000	13.2373
1400.0000	13.2624
1399.0000	13.2601
1398.0000	13.2697
1397.0000	13.299
1396.0000	13.3142
1395.0000	13.3363
1394.0000	13.3434
1393.0000	13.3631
1392.0000	13.3865
1391.0000	13.3899
1390.0000	13.401
1389.0000	13.4228
1388.0000	13.4406
1387.0000	13.459
1386.0000	13.4732
1385.0000	13.4878
1384.0000	13.5078
1383.0000	13.5258
1382.0000	13.5405
1381.0000	13.5569
1380.0000	13.5727
1379.0000	13.6004
1378.0000	13.6031
1377.0000	13.6214
1376.0000	13.6432
1375.0000	13.6576
1374.0000	13.6728
1373.0000	13.6899
1372.0000	13.6948
1371.0000	13.7133
1370.0000	13.73
1369.0000	13.737
1368.0000	13.7666
1367.0000	13.7792
1366.0000	13.7972
1365.0000	13.8168
1364.0000	13.8426
1363.0000	13.8557
1362.0000	13.8729
1361.0000	13.8956
1360.0000	13.9231
1359.0000	13.9361
1358.0000	13.9436
1357.0000	13.9571
1356.0000	13.9803
1355.0000	13.9985
1354.0000	14.0204
1353.0000	14.0273
1352.0000	14.0582
1351.0000	14.0853
1350.0000	14.1021
1349.0000	14.129
1348.0000	14.1502
1347.0000	14.163
1346.0000	14.1917
1345.0000	14.1994
1344.0000	14.2125
1343.0000	14.2315
1342.0000	14.2519
1341.0000	14.2633
1340.0000	14.2864
1339.0000	14.3161
1338.0000	14.3426
1337.0000	14.3654
1336.0000	14.3894
1335.0000	14.4142
1334.0000	14.441
1333.0000	14.4628
1332.0000	14.4755
1331.0000	14.4969
1330.0000	14.5185
1329.0000	14.537
1328.0000	14.5637
1327.0000	14.5762
1326.0000	14.6069
1325.0000	14.6357
1324.0000	14.6533
1323.0000	14.6765
1322.0000	14.7002
1321.0000	14.7287
1320.0000	14.745
1319.0000	14.7668
1318.0000	14.7972
1317.0000	14.8224
1316.0000	14.8481
1315.0000	14.8692
1314.0000	14.8964
1313.0000	14.9278
1312.0000	14.9499
1311.0000	14.9673
1310.0000	14.9971
1309.0000	15.0192
1308.0000	15.0499
1307.0000	15.0695
1306.0000	15.0938
1305.0000	15.1183
1304.0000	15.1417
1303.0000	15.1679
1302.0000	15.1893
1301.0000	15.2197
1300.0000	15.2498
1299.0000	15.2792
1298.0000	15.3104
1297.0000	15.3513
1296.0000	15.3808
1295.0000	15.4012
1294.0000	15.4296
1293.0000	15.4536
1292.0000	15.4797
1291.0000	15.5049
1290.0000	15.5317
1289.0000	15.5618
1288.0000	15.5873
1287.0000	15.6214
1286.0000	15.6486
1285.0000	15.6744
1284.0000	15.7052
1283.0000	15.7335
1282.0000	15.7724
1281.0000	15.8027
1280.0000	15.8246
1279.0000	15.8536
1278.0000	15.882
1277.0000	15.9137
1276.0000	15.9377
1275.0000	15.9651
1274.0000	15.9933
1273.0000	16.0306
1272.0000	16.0644
1271.0000	16.1004
1270.0000	16.1198
1269.0000	16.1523
1268.0000	16.1867
1267.0000	16.214
1266.0000	16.2355
1265.0000	16.2664
1264.0000	16.3072
1263.0000	16.3293
1262.0000	16.3554
1261.0000	16.3923
1260.0000	16.4151
1259.0000	16.4475
1258.0000	16.4718
1257.0000	16.4919
1256.0000	16.5153
1255.0000	16.5361
1254.0000	16.5512
1253.0000	16.5678
1252.0000	16.5965
1251.0000	16.6158
1250.0000	16.6491
1249.0000	16.6645
1248.0000	16.6859
1247.0000	16.7214
1246.0000	16.7286
1245.0000	16.743
1244.0000	16.7699
1243.0000	16.8028
1242.0000	16.8152
1241.0000	16.8292
1240.0000	16.8639
1239.0000	16.884
1238.0000	16.8966
1237.0000	16.9125
1236.0000	16.9291
1235.0000	16.9585
1234.0000	16.9743
1233.0000	16.9848
1232.0000	16.9992
1231.0000	17.0114
1230.0000	17.0151
1229.0000	17.0096
1228.0000	17.0116
1227.0000	17.0262
1226.0000	17.0264
1225.0000	17.0275
1224.0000	17.0409
1223.0000	17.0541
1222.0000	17.0505
1221.0000	17.055
1220.0000	17.0368
1219.0000	17.0444
1218.0000	17.0363
1217.0000	17.0189
1216.0000	17.0214
1215.0000	17.014
1214.0000	17.0126
1213.0000	17.003
1212.0000	16.9912
1211.0000	16.9892
1210.0000	16.9771
1209.0000	16.9591
1208.0000	16.9406
1207.0000	16.925
1206.0000	16.9148
1205.0000	16.8914
1204.0000	16.8682
1203.0000	16.8473
1202.0000	16.828
1201.0000	16.8189
1200.0000	16.7771
1199.0000	16.7558
1198.0000	16.7309
1197.0000	16.7029
1196.0000	16.6867
1195.0000	16.6588
1194.0000	16.6366
1193.0000	16.6163
1192.0000	16.5873
1191.0000	16.5689
1190.0000	16.5525
1189.0000	16.5342
1188.0000	16.506
1187.0000	16.4845
1186.0000	16.4733
1185.0000	16.4591
1184.0000	16.4524
1183.0000	16.4373
1182.0000	16.4321
1181.0000	16.4404
1180.0000	16.4362
1179.0000	16.4389
1178.0000	16.4527
1177.0000	16.4599
1176.0000	16.4641
1175.0000	16.4907
1174.0000	16.513
1173.0000	16.5331
1172.0000	16.5645
1171.0000	16.6038
1170.0000	16.6502
1169.0000	16.6912
1168.0000	16.7365
1167.0000	16.7908
1166.0000	16.8463
1165.0000	16.9009
1164.0000	16.9624
1163.0000	17.028
1162.0000	17.0936
1161.0000	17.1634
1160.0000	17.2439
1159.0000	17.3257
1158.0000	17.401
1157.0000	17.4917
1156.0000	17.5836
1155.0000	17.6883
1154.0000	17.7861
1153.0000	17.8826
1152.0000	18.0024
1151.0000	18.1158
1150.0000	18.2174
1149.0000	18.313
1148.0000	18.4313
1147.0000	18.535
1146.0000	18.6523
1145.0000	18.7641
1144.0000	18.8886
1143.0000	19.0034
1142.0000	19.122
1141.0000	19.2347
1140.0000	19.353
1139.0000	19.4821
1138.0000	19.6051
1137.0000	19.7259
1136.0000	19.8491
1135.0000	19.9741
1134.0000	20.1047
1133.0000	20.2266
1132.0000	20.3426
1131.0000	20.4583
1130.0000	20.5795
1129.0000	20.7022
1128.0000	20.8208
1127.0000	20.9449
1126.0000	21.0607
1125.0000	21.1798
1124.0000	21.2913
1123.0000	21.4011
1122.0000	21.5078
1121.0000	21.6137
1120.0000	21.7051
1119.0000	21.8157
1118.0000	21.9133
1117.0000	22.0083
1116.0000	22.1115
1115.0000	22.1744
1114.0000	22.2663
1113.0000	22.3506
1112.0000	22.4199
1111.0000	22.4884
1110.0000	22.5618
1109.0000	22.6307
1108.0000	22.6935
1107.0000	22.7466
1106.0000	22.8191
1105.0000	22.8616
1104.0000	22.9127
1103.0000	22.9447
1102.0000	22.976
1101.0000	22.998
1100.0000	23.0205
1099.0000	23.0341
1098.0000	23.051
1097.0000	23.0605
1096.0000	23.0678
1095.0000	23.053
1094.0000	23.04
1093.0000	23.0187
1092.0000	22.9896
1091.0000	22.9709
1090.0000	22.9359
1089.0000	22.9045
1088.0000	22.8646
1087.0000	22.8172
1086.0000	22.7569
1085.0000	22.6872
1084.0000	22.6175
1083.0000	22.5459
1082.0000	22.445
1081.0000	22.3544
1080.0000	22.2629
1079.0000	22.1786
1078.0000	22.072
1077.0000	21.9414
1076.0000	21.83
1075.0000	21.6961
1074.0000	21.5605
1073.0000	21.4115
1072.0000	21.2508
1071.0000	21.0991
1070.0000	20.9358
1069.0000	20.7948
1068.0000	20.6069
1067.0000	20.4253
1066.0000	20.2371
1065.0000	20.0493
1064.0000	19.8568
1063.0000	19.6329
1062.0000	19.4375
1061.0000	19.2246
1060.0000	19.0056
1059.0000	18.782
1058.0000	18.5605
1057.0000	18.3201
1056.0000	18.0772
1055.0000	17.8333
1054.0000	17.5831
1053.0000	17.3285
1052.0000	17.0747
1051.0000	16.8255
1050.0000	16.5616
1049.0000	16.2904
1048.0000	16.0202
1047.0000	15.7506
1046.0000	15.4587
1045.0000	15.1825
1044.0000	14.8966
1043.0000	14.6147
1042.0000	14.3464
1041.0000	14.0764
1040.0000	13.7985
1039.0000	13.5268
1038.0000	13.2374
1037.0000	12.9751
1036.0000	12.6999
1035.0000	12.4421
1034.0000	12.1555
1033.0000	11.8928
1032.0000	11.6448
1031.0000	11.3761
1030.0000	11.1311
1029.0000	10.881
1028.0000	10.643
1027.0000	10.4177
1026.0000	10.1958
1025.0000	9.99177
1024.0000	9.78981
1023.0000	9.59421
1022.0000	9.41894
1021.0000	9.25662
1020.0000	9.07323
1019.0000	8.94537
1018.0000	8.80194
1017.0000	8.69465
1016.0000	8.56365
1015.0000	8.45215
1014.0000	8.36781
1013.0000	8.28444
1012.0000	8.22378
1011.0000	8.16439
1010.0000	8.11337
1009.0000	8.07904
1008.0000	8.05478
1007.0000	8.01807
1006.0000	7.97909
1005.0000	7.97271
1004.0000	7.96976
1003.0000	7.96427
1002.0000	7.95808
1001.0000	7.96619
1000.0000	7.99505
999.0000	8.0152
998.0000	8.01944
997.0000	8.05975
996.0000	8.09087
995.0000	8.12774
994.0000	8.17286
993.0000	8.21306
992.0000	8.24435
991.0000	8.28711
990.0000	8.33583
989.0000	8.3758
988.0000	8.43208
987.0000	8.47017
986.0000	8.49561
985.0000	8.56171
984.0000	8.5864
983.0000	8.63173
982.0000	8.67698
981.0000	8.73897
980.0000	8.80785
979.0000	8.86386
978.0000	8.90923
977.0000	8.9966
976.0000	9.03718
975.0000	9.08348
974.0000	9.11913
973.0000	9.1861
972.0000	9.24141
971.0000	9.28088
970.0000	9.35647
969.0000	9.40469
968.0000	9.45931
967.0000	9.5241
966.0000	9.57861
965.0000	9.6355
964.0000	9.67394
963.0000	9.72396
962.0000	9.7908
961.0000	9.82751
960.0000	9.8427
959.0000	9.88607
958.0000	9.92345
957.0000	9.964
956.0000	10.0162
955.0000	10.062
954.0000	10.1057
953.0000	10.1742
952.0000	10.2284
951.0000	10.2815
950.0000	10.3411
949.0000	10.392
948.0000	10.4513
947.0000	10.5245
946.0000	10.5452
945.0000	10.6149
944.0000	10.6735
943.0000	10.6709
942.0000	10.6967
941.0000	10.7061
940.0000	10.7938
939.0000	10.7795
938.0000	10.8018
937.0000	10.873
936.0000	10.8849
935.0000	10.9522
934.0000	10.9611
933.0000	11.0211
932.0000	11.0587
931.0000	11.1276
930.0000	11.1601
929.0000	11.2183
928.0000	11.2239
927.0000	11.2962
926.0000	11.3209
925.0000	11.3417
924.0000	11.3876
923.0000	11.3902
922.0000	11.4555
921.0000	11.4759
920.0000	11.5602
919.0000	11.6039
918.0000	11.6322
917.0000	11.623
916.0000	11.6558
915.0000	11.7283
914.0000	11.7048
913.0000	11.74
912.0000	11.7218
911.0000	11.8153
910.0000	11.8418
909.0000	11.8794
908.0000	11.833
907.0000	11.8515
906.0000	11.8889
905.0000	11.8671
904.0000	11.8425
903.0000	11.8154
902.0000	11.8016
901.0000	11.8903
900.0000	11.9528
899.0000	11.9704
898.0000	11.9943
897.0000	11.9864
896.0000	12.0025
895.0000	11.9408
894.0000	12.0037
893.0000	12.0073
892.0000	11.9166
891.0000	11.9684
890.0000	12.0107
889.0000	11.9407
888.0000	11.9305
887.0000	11.8692
886.0000	11.9057
885.0000	11.9079
884.0000	11.8548
883.0000	11.8643
882.0000	11.8025
881.0000	11.8572
880.0000	11.811
879.0000	11.7849
878.0000	11.6925
877.0000	11.8099
876.0000	11.7525
875.0000	11.7494
874.0000	11.7883
873.0000	11.8276
872.0000	12.0132
871.0000	11.9125
870.0000	12.0098
869.0000	11.9662
868.0000	11.9745
867.0000	11.9193
866.0000	11.7858
865.0000	11.6773
864.0000	11.5398
863.0000	11.4823
862.0000	11.5002
861.0000	11.3146
860.0000	11.2696
859.0000	11.3368
858.0000	11.5288
857.0000	11.4814
856.0000	11.4867
855.0000	11.489
854.0000	11.6526
853.0000	11.5897
852.0000	11.4413
851.0000	11.3541
850.0000	11.3369
849.0000	11.2146
848.0000	11.2292
847.0000	11.0372
846.0000	11.0941
845.0000	11.2688
844.0000	11.1016
843.0000	11.1513
842.0000	11.2062
841.0000	11.2019
840.0000	11.0689
839.0000	11.0124
838.0000	11.0033
837.0000	11.1133
836.0000	10.9515
835.0000	10.8522
834.0000	10.9395
833.0000	10.6948
832.0000	10.6501
831.0000	10.7649
830.0000	10.8113
829.0000	10.7
828.0000	10.6915
827.0000	10.6547
826.0000	10.6627
825.0000	10.3505
824.0000	10.3591
823.0000	10.2961
822.0000	10.4219
821.0000	10.5926
820.0000	10.3538
819.0000	10.506
818.0000	10.5455
817.0000	10.328
816.0000	10.3181
815.0000	10.3029
814.0000	10.2867
813.0000	10.0478
812.0000	9.89869
811.0000	9.89964
810.0000	10.0756
809.0000	10.1565
808.0000	9.76423
807.0000	9.89865
806.0000	10.042
805.0000	10.2395
804.0000	10.1881
803.0000	10.0905
802.0000	9.65445
801.0000	9.90798
800.0000	9.76077
799.0000	9.45556
798.0000	9.45798
797.0000	9.43173
796.0000	9.50275
795.0000	9.40183
794.0000	9.2278
793.0000	9.35799
792.0000	9.3884
791.0000	9.37437
790.0000	9.50594
789.0000	9.34302
788.0000	9.55302
787.0000	9.52427
786.0000	9.02077
785.0000	9.01191
784.0000	9.08047
783.0000	8.78698
782.0000	8.42346
781.0000	8.55624
780.0000	8.71219
779.0000	8.81951
778.0000	8.69099
777.0000	8.53917
776.0000	8.95167
775.0000	8.81817
774.0000	8.56491
773.0000	8.56062
772.0000	8.47729
771.0000	8.38757
770.0000	8.37704
769.0000	8.52259
768.0000	8.22755
767.0000	8.2721
766.0000	8.26764
765.0000	8.43035
764.0000	8.37045
763.0000	8.10723
762.0000	8.12965
761.0000	8.00616
760.0000	7.78793
759.0000	7.88577
758.0000	8.17125
757.0000	8.03131
756.0000	7.76154
755.0000	7.85837
754.0000	7.77843
753.0000	7.84872
752.0000	7.80436
751.0000	7.50148
750.0000	8.22879
749.0000	8.20465
748.0000	8.18445
747.0000	8.15689
746.0000	8.14024
745.0000	8.12173
744.0000	8.12267
743.0000	8.09818
742.0000	8.0841
741.0000	8.07622
740.0000	8.06425
739.0000	8.04956
738.0000	8.05238
737.0000	8.03193
736.0000	8.00717
735.0000	8.00255
734.0000	7.99892
733.0000	7.9971
732.0000	8.00215
731.0000	7.99892
730.0000	7.99722
729.0000	7.9972
728.0000	8.00279
727.0000	7.99876
726.0000	7.99299
725.0000	7.99447
724.0000	7.99787
723.0000	8.00153
722.0000	8.01704
721.0000	8.0201
720.0000	8.01429
719.0000	8.02348
718.0000	8.03074
717.0000	8.03716
716.0000	8.05113
715.0000	8.06683
714.0000	8.07875
713.0000	8.08271
712.0000	8.11024
711.0000	8.14175
710.0000	8.15147
709.0000	8.18435
708.0000	8.22962
707.0000	8.26473
706.0000	8.31802
705.0000	8.36047
704.0000	8.41006
703.0000	8.47276
702.0000	8.54314
701.0000	8.62305
[truncated: 501 more rows]
